# Supplementary material for: Proteomic analysis reveals USP7 as a novel regulator of palmitic acid-induced hepatocellular carcinoma cell death
Source: Cell Death Dis. 2022 Jun 22;13(6):563. doi: 10.1038/s41419-022-05003-4 (PMC9217975; doi:10.1038/s41419-022-05003-4)
Supplement: Supplementary file 12 — Supplementary Data 1 [file 41419_2022_5003_MOESM12_ESM.xlsx]

## Sheet: DEPs
Serial No	Accession #	Description	Gene name	Fold change (PA treated/BSA control)
1	sp|Q13501|SQSTM_HUMAN	Sequestosome-1	SQSTM1	1.9947
2	sp|Q99541|PLIN2_HUMAN	Perilipin-2	PLIN2	1.6739
3	sp|P18615|NELFE_HUMAN	Negative elongation factor E	NELFE	1.61285
4	sp|Q14764|MVP_HUMAN	Major vault protein	MVP	1.58065
5	sp|Q99714|HCD2_HUMAN	3-hydroxyacyl-CoA dehydrogenase type-2	HSD17B10	1.55527
6	sp|Q01844|EWS_HUMAN	RNA-binding protein EWS	EWSR1	1.5325
7	sp|Q9NX58|LYAR_HUMAN	Cell growth-regulating nucleolar protein	LYAR	1.53052
8	sp|Q07955|SRSF1_HUMAN	Serine/arginine-rich splicing factor 1	SRSF1	1.52868
9	sp|P18583|SON_HUMAN	Protein SON	SON	1.5277
10	sp|P02671|FIBA_HUMAN	Fibrinogen alpha chain	FGA	1.51728
11	sp|P06748|NPM_HUMAN	Nucleophosmin	NPM1	1.51685
12	sp|Q9BRP8|PYM1_HUMAN	Partner of Y14 and mago	PYM1	1.51005
13	sp|Q15637|SF01_HUMAN	Splicing factor 1	SF1	1.50685
14	sp|O94760|DDAH1_HUMAN	N(G),N(G)-dimethylarginine dimethylaminohydrolase 1	DDAH1	1.50545
15	sp|A0MZ66|SHOT1_HUMAN	Shootin-1	SHTN1	1.50475
16	sp|P19404|NDUV2_HUMAN	NADH dehydrogenase [ubiquinone] flavoprotein 2, mitochondrial	NDUFV2	1.50415
17	sp|Q9BRF8|CPPED_HUMAN	Serine/threonine-protein phosphatase CPPED1	CPPED1	1.5023
18	sp|P10606|COX5B_HUMAN	Cytochrome c oxidase subunit 5B, mitochondrial	COX5B	1.49992
19	sp|P62805|H4_HUMAN	Histone H4	HIST1H4A	1.49975
20	sp|Q15050|RRS1_HUMAN	Ribosome biogenesis regulatory protein homolog	RRS1	1.49625
21	sp|Q9UKY7|CDV3_HUMAN	Protein CDV3 homolog	CDV3	1.49527
22	sp|P30049|ATPD_HUMAN	ATP synthase subunit delta, mitochondrial	ATP5F1D	1.49438
23	sp|P30038|AL4A1_HUMAN	Delta-1-pyrroline-5-carboxylate dehydrogenase, mitochondrial	ALDH4A1	1.49432
24	sp|P04181|OAT_HUMAN	Ornithine aminotransferase, mitochondrial	OAT	1.4908
25	sp|P16949|STMN1_HUMAN	Stathmin	STMN1	1.48875
26	sp|P17096|HMGA1_HUMAN	High mobility group protein HMG-I/HMG-Y	HMGA1	1.48615
27	sp|P67809|YBOX1_HUMAN	Nuclease-sensitive element-binding protein 1	YBX1	1.4851
28	sp|Q13405|RM49_HUMAN	39S ribosomal protein L49, mitochondrial	MRPL49	1.48455
29	sp|Q16630|CPSF6_HUMAN	Cleavage and polyadenylation specificity factor subunit 6	CPSF6	1.47897
30	sp|O00330|ODPX_HUMAN	Pyruvate dehydrogenase protein X component, mitochondrial	PDHX	1.4763
31	sp|P99999|CYC_HUMAN	Cytochrome c	CYCS	1.47418
32	sp|Q99729|ROAA_HUMAN	Heterogeneous nuclear ribonucleoprotein A/B	HNRNPAB	1.47323
33	sp|O75494|SRS10_HUMAN	Serine/arginine-rich splicing factor 10	SRSF10	1.47262
34	sp|O43290|SNUT1_HUMAN	U4/U6.U5 tri-snRNP-associated protein 1	SART1	1.47235
35	sp|P35637|FUS_HUMAN	RNA-binding protein FUS	FUS	1.46793
36	sp|P54819|KAD2_HUMAN	Adenylate kinase 2, mitochondrial	AK2	1.46655
37	sp|Q13428|TCOF_HUMAN	Treacle protein	TCOF1	1.46427
38	sp|P20810|ICAL_HUMAN	Calpastatin	CAST	1.46398
39	sp|O96008|TOM40_HUMAN	Mitochondrial import receptor subunit TOM40 homolog	TOMM40	1.459
40	sp|P62979|RS27A_HUMAN	Ubiquitin-40S ribosomal protein S27a	RPS27A	1.45737
41	sp|P09429|HMGB1_HUMAN	High mobility group protein B1	HMGB1	1.4541
42	sp|Q9Y3U8|RL36_HUMAN	60S ribosomal protein L36	RPL36	1.45338
43	sp|P62917|RL8_HUMAN	60S ribosomal protein L8	RPL8	1.45297
44	sp|Q1KMD3|HNRL2_HUMAN	Heterogeneous nuclear ribonucleoprotein U-like protein 2	HNRNPUL2	1.45158
45	sp|P22307|NLTP_HUMAN	Non-specific lipid-transfer protein	SCP2	1.45078
46	sp|Q8WW12|PCNP_HUMAN	PEST proteolytic signal-containing nuclear protein	PCNP	1.44893
47	sp|P10768|ESTD_HUMAN	S-formylglutathione hydrolase	ESD	1.44725
48	sp|Q92979|NEP1_HUMAN	Ribosomal RNA small subunit methyltransferase NEP1	EMG1	1.44592
49	sp|P30085|KCY_HUMAN	UMP-CMP kinase	CMPK1	1.44137
50	sp|Q9NW13|RBM28_HUMAN	RNA-binding protein 28	RBM28	1.43915
51	sp|P05362|ICAM1_HUMAN	Intercellular adhesion molecule 1	ICAM1	1.43912
52	sp|Q04837|SSBP_HUMAN	Single-stranded DNA-binding protein, mitochondrial	SSBP1	1.43785
53	sp|O14979|HNRDL_HUMAN	Heterogeneous nuclear ribonucleoprotein D-like	HNRNPDL	1.43775
54	sp|P37198|NUP62_HUMAN	Nuclear pore glycoprotein p62	NUP62	1.4376
55	sp|P35754|GLRX1_HUMAN	Glutaredoxin-1	GLRX	1.43755
56	sp|Q99848|EBP2_HUMAN	Probable rRNA-processing protein EBP2	EBNA1BP2	1.43708
57	sp|P05455|LA_HUMAN	Lupus La protein	SSB	1.43648
58	sp|P06753|TPM3_HUMAN	Tropomyosin alpha-3 chain	TPM3	1.43637
59	sp|P02649|APOE_HUMAN	Apolipoprotein E	APOE	1.43525
60	sp|P51858|HDGF_HUMAN	Hepatoma-derived growth factor	HDGF	1.4347
61	sp|Q86UP2|KTN1_HUMAN	Kinectin	KTN1	1.43463
62	sp|Q9UHX1|PUF60_HUMAN	Poly(U)-binding-splicing factor PUF60	PUF60	1.43445
63	sp|P55084|ECHB_HUMAN	Trifunctional enzyme subunit beta, mitochondrial	HADHB	1.43283
64	sp|P20674|COX5A_HUMAN	Cytochrome c oxidase subunit 5A, mitochondrial	COX5A	1.43268
65	sp|P62258|1433E_HUMAN	14-3-3 protein epsilon	YWHAE	1.43005
66	sp|P18621|RL17_HUMAN	60S ribosomal protein L17	RPL17	1.42778
67	sp|P42330|AK1C3_HUMAN	Aldo-keto reductase family 1 member C3	AKR1C3	1.42735
68	sp|P16989|YBOX3_HUMAN	Y-box-binding protein 3	YBX3	1.42712
69	sp|O43390|HNRPR_HUMAN	Heterogeneous nuclear ribonucleoprotein R	HNRNPR	1.42623
70	sp|P18859|ATP5J_HUMAN	ATP synthase-coupling factor 6, mitochondrial	ATP5J	1.42457
71	sp|Q14103|HNRPD_HUMAN	Heterogeneous nuclear ribonucleoprotein D0	HNRNPD	1.4236
72	sp|Q9UMX0|UBQL1_HUMAN	Ubiquilin-1	UBQLN1	1.42318
73	sp|P10515|ODP2_HUMAN	Dihydrolipoyllysine-residue acetyltransferase component of pyruvate dehydrogenase complex, mitochondrial	DLAT	1.42255
74	sp|O76021|RL1D1_HUMAN	Ribosomal L1 domain-containing protein 1	RSL1D1	1.42207
75	sp|P23588|IF4B_HUMAN	Eukaryotic translation initiation factor 4B	EIF4B	1.42203
76	sp|Q9BVP2|GNL3_HUMAN	Guanine nucleotide-binding protein-like 3	GNL3	1.42055
77	sp|Q13435|SF3B2_HUMAN	Splicing factor 3B subunit 2	SF3B2	1.42015
78	sp|O00515|LAD1_HUMAN	Ladinin-1	LAD1	1.42007
79	sp|O95793|STAU1_HUMAN	Double-stranded RNA-binding protein Staufen homolog 1	STAU1	1.41975
80	sp|P49411|EFTU_HUMAN	Elongation factor Tu, mitochondrial	TUFM	1.41968
81	sp|P62750|RL23A_HUMAN	60S ribosomal protein L23a	RPL23A	1.41773
82	sp|Q9BXP5|SRRT_HUMAN	Serrate RNA effector molecule homolog	SRRT	1.4175
83	sp|P19338|NUCL_HUMAN	Nucleolin	NCL	1.41665
84	sp|Q15942|ZYX_HUMAN	Zyxin	ZYX	1.41637
85	sp|P08621|RU17_HUMAN	U1 small nuclear ribonucleoprotein 70 kDa	SNRNP70	1.41607
86	sp|P28074|PSB5_HUMAN	Proteasome subunit beta type-5	PSMB5	1.4151
87	sp|Q9NYL9|TMOD3_HUMAN	Tropomodulin-3	TMOD3	1.41482
88	sp|Q03154|ACY1_HUMAN	Aminoacylase-1	ACY1	1.41407
89	sp|Q9UNZ2|NSF1C_HUMAN	NSFL1 cofactor p47	NSFL1C	1.41297
90	sp|P30044|PRDX5_HUMAN	Peroxiredoxin-5, mitochondrial	PRDX5	1.41278
91	sp|P37108|SRP14_HUMAN	Signal recognition particle 14 kDa protein	SRP14	1.41095
92	sp|P09104|ENOG_HUMAN	Gamma-enolase	ENO2	1.41087
93	sp|P50454|SERPH_HUMAN	Serpin H1	SERPINH1	1.41068
94	sp|Q9NZL9|MAT2B_HUMAN	Methionine adenosyltransferase 2 subunit beta	MAT2B	1.41003
95	sp|Q13268|DHRS2_HUMAN	Dehydrogenase/reductase SDR family member 2, mitochondrial	DHRS2	1.41
96	sp|Q8WWI1|LMO7_HUMAN	LIM domain only protein 7	LMO7	1.40853
97	sp|P62277|RS13_HUMAN	40S ribosomal protein S13	RPS13	1.408
98	sp|P28331|NDUS1_HUMAN	NADH-ubiquinone oxidoreductase 75 kDa subunit, mitochondrial	NDUFS1	1.4075
99	sp|P35232|PHB_HUMAN	Prohibitin	PHB	1.40705
100	sp|Q05682|CALD1_HUMAN	Caldesmon	CALD1	1.4066
101	sp|P06576|ATPB_HUMAN	ATP synthase subunit beta, mitochondrial	ATP5F1B	1.40595
102	sp|P22626|ROA2_HUMAN	Heterogeneous nuclear ribonucleoproteins A2/B1	HNRNPA2B1	1.40528
103	sp|Q9UKK9|NUDT5_HUMAN	ADP-sugar pyrophosphatase	NUDT5	1.40447
104	sp|P38646|GRP75_HUMAN	Stress-70 protein, mitochondrial	HSPA9	1.40435
105	sp|Q99798|ACON_HUMAN	Aconitate hydratase, mitochondrial	ACO2	1.4034
106	sp|P36957|ODO2_HUMAN	Dihydrolipoyllysine-residue succinyltransferase component of 2-oxoglutarate dehydrogenase complex, mitochondrial	DLST	1.4031
107	sp|Q16718|NDUA5_HUMAN	NADH dehydrogenase [ubiquinone] 1 alpha subcomplex subunit 5	NDUFA5	1.40205
108	sp|Q92945|FUBP2_HUMAN	Far upstream element-binding protein 2	KHSRP	1.40197
109	sp|Q96EY1|DNJA3_HUMAN	DnaJ homolog subfamily A member 3, mitochondrial	DNAJA3	1.4015
110	sp|P38159|RBMX_HUMAN	RNA-binding motif protein, X chromosome	RBMX	1.40133
111	sp|P32322|P5CR1_HUMAN	Pyrroline-5-carboxylate reductase 1, mitochondrial	PYCR1	1.40103
112	sp|O43823|AKAP8_HUMAN	A-kinase anchor protein 8	AKAP8	1.4005
113	sp|Q15459|SF3A1_HUMAN	Splicing factor 3A subunit 1	SF3A1	1.40047
114	sp|P30086|PEBP1_HUMAN	Phosphatidylethanolamine-binding protein 1	PEBP1	1.40008
115	sp|Q7L014|DDX46_HUMAN	Probable ATP-dependent RNA helicase DDX46	DDX46	1.39997
116	sp|P61604|CH10_HUMAN	10 kDa heat shock protein, mitochondrial	HSPE1	1.39955
117	sp|P29401|TKT_HUMAN	Transketolase	TKT	1.39853
118	sp|P26583|HMGB2_HUMAN	High mobility group protein B2	HMGB2	1.3985
119	sp|P11177|ODPB_HUMAN	Pyruvate dehydrogenase E1 component subunit beta, mitochondrial	PDHB	1.3972
120	sp|Q8NC51|PAIRB_HUMAN	Plasminogen activator inhibitor 1 RNA-binding protein	SERBP1	1.39712
121	sp|P63104|1433Z_HUMAN	14-3-3 protein zeta/delta	YWHAZ	1.39635
122	sp|Q99497|PARK7_HUMAN	Protein/nucleic acid deglycase DJ-1	PARK7	1.39565
123	sp|Q14847|LASP1_HUMAN	LIM and SH3 domain protein 1	LASP1	1.39475
124	sp|P12270|TPR_HUMAN	Nucleoprotein TPR	TPR	1.39445
125	sp|Q9UKV3|ACINU_HUMAN	Apoptotic chromatin condensation inducer in the nucleus	ACIN1	1.39435
126	sp|Q16543|CDC37_HUMAN	Hsp90 co-chaperone Cdc37	CDC37	1.39395
127	sp|P23378|GCSP_HUMAN	Glycine dehydrogenase (decarboxylating), mitochondrial	GLDC	1.39392
128	sp|P04040|CATA_HUMAN	Catalase	CAT	1.39355
129	sp|P14927|QCR7_HUMAN	Cytochrome b-c1 complex subunit 7	UQCRB	1.39345
130	sp|P40222|TXLNA_HUMAN	Alpha-taxilin	TXLNA	1.39335
131	sp|P15559|NQO1_HUMAN	NAD(P)H dehydrogenase [quinone] 1	NQO1	1.39317
132	sp|Q15181|IPYR_HUMAN	Inorganic pyrophosphatase	PPA1	1.39315
133	sp|P42765|THIM_HUMAN	3-ketoacyl-CoA thiolase, mitochondrial	ACAA2	1.39288
134	sp|P12955|PEPD_HUMAN	Xaa-Pro dipeptidase	PEPD	1.3925
135	sp|Q9UQ80|PA2G4_HUMAN	Proliferation-associated protein 2G4	PA2G4	1.39165
136	sp|Q14157|UBP2L_HUMAN	Ubiquitin-associated protein 2-like	UBAP2L	1.39162
137	sp|Q12905|ILF2_HUMAN	Interleukin enhancer-binding factor 2	ILF2	1.39092
138	sp|O75390|CISY_HUMAN	Citrate synthase, mitochondrial	CS	1.39025
139	sp|O75947|ATP5H_HUMAN	ATP synthase subunit d, mitochondrial	ATP5H	1.39015
140	sp|Q02790|FKBP4_HUMAN	Peptidyl-prolyl cis-trans isomerase FKBP4	FKBP4	1.3894
141	sp|P09651|ROA1_HUMAN	Heterogeneous nuclear ribonucleoprotein A1	HNRNPA1	1.38908
142	sp|Q13151|ROA0_HUMAN	Heterogeneous nuclear ribonucleoprotein A0	HNRNPA0	1.3889
143	sp|Q02878|RL6_HUMAN	60S ribosomal protein L6	RPL6	1.3888
144	sp|Q01105|SET_HUMAN	Protein SET	SET	1.38767
145	sp|P02787|TRFE_HUMAN	Serotransferrin	TF	1.38765
146	sp|P24752|THIL_HUMAN	Acetyl-CoA acetyltransferase, mitochondrial	ACAT1	1.38753
147	sp|Q8WXF1|PSPC1_HUMAN	Paraspeckle component 1	PSPC1	1.3873
148	sp|Q9UJZ1|STML2_HUMAN	Stomatin-like protein 2, mitochondrial	STOML2	1.38722
149	sp|P14314|GLU2B_HUMAN	Glucosidase 2 subunit beta	PRKCSH	1.38645
150	sp|Q07021|C1QBP_HUMAN	Complement component 1 Q subcomponent-binding protein, mitochondrial	C1QBP	1.38627
151	sp|Q99584|S10AD_HUMAN	Protein S100-A13	S100A13	1.38623
152	sp|P08243|ASNS_HUMAN	Asparagine synthetase [glutamine-hydrolyzing]	ASNS	1.38593
153	sp|P78371|TCPB_HUMAN	T-complex protein 1 subunit beta	CCT2	1.38585
154	sp|P22087|FBRL_HUMAN	rRNA 2'-O-methyltransferase fibrillarin	FBL	1.3849
155	sp|Q8NBS9|TXND5_HUMAN	Thioredoxin domain-containing protein 5	TXNDC5	1.38425
156	sp|Q9HAV7|GRPE1_HUMAN	GrpE protein homolog 1, mitochondrial	GRPEL1	1.3838
157	sp|Q9BQ61|TRIR_HUMAN	Telomerase RNA component interacting RNase	TRIR	1.38325
158	sp|Q9UK22|FBX2_HUMAN	F-box only protein 2	FBXO2	1.3823
159	sp|Q99459|CDC5L_HUMAN	Cell division cycle 5-like protein	CDC5L	1.3814
160	sp|Q9NQP4|PFD4_HUMAN	Prefoldin subunit 4	PFDN4	1.38098
161	sp|O43143|DHX15_HUMAN	Pre-mRNA-splicing factor ATP-dependent RNA helicase DHX15	DHX15	1.38062
162	sp|P52758|RIDA_HUMAN	2-iminobutanoate/2-iminopropanoate deaminase	RIDA	1.38057
163	sp|Q86V81|THOC4_HUMAN	THO complex subunit 4	ALYREF	1.38055
164	sp|Q9UIJ7|KAD3_HUMAN	GTP:AMP phosphotransferase AK3, mitochondrial	AK3	1.38035
165	sp|P43243|MATR3_HUMAN	Matrin-3	MATR3	1.38013
166	sp|P52597|HNRPF_HUMAN	Heterogeneous nuclear ribonucleoprotein F	HNRNPF	1.3789
167	sp|P05387|RLA2_HUMAN	60S acidic ribosomal protein P2	RPLP2	1.37825
168	sp|P62263|RS14_HUMAN	40S ribosomal protein S14	RPS14	1.37728
169	sp|P23193|TCEA1_HUMAN	Transcription elongation factor A protein 1	TCEA1	1.37575
170	sp|P56537|IF6_HUMAN	Eukaryotic translation initiation factor 6	EIF6	1.37562
171	sp|P46777|RL5_HUMAN	60S ribosomal protein L5	RPL5	1.37555
172	sp|Q13242|SRSF9_HUMAN	Serine/arginine-rich splicing factor 9	SRSF9	1.3749
173	sp|P27816|MAP4_HUMAN	Microtubule-associated protein 4	MAP4	1.37472
174	sp|P36551|HEM6_HUMAN	Oxygen-dependent coproporphyrinogen-III oxidase, mitochondrial	CPOX	1.3746
175	sp|P31947|1433S_HUMAN	14-3-3 protein sigma	SFN	1.37397
176	sp|P10809|CH60_HUMAN	60 kDa heat shock protein, mitochondrial	HSPD1	1.37332
177	sp|Q15233|NONO_HUMAN	Non-POU domain-containing octamer-binding protein	NONO	1.3732
178	sp|Q96AE4|FUBP1_HUMAN	Far upstream element-binding protein 1	FUBP1	1.37257
179	sp|P51991|ROA3_HUMAN	Heterogeneous nuclear ribonucleoprotein A3	HNRNPA3	1.37252
180	sp|P08133|ANXA6_HUMAN	Annexin A6	ANXA6	1.3725
181	sp|P50213|IDH3A_HUMAN	Isocitrate dehydrogenase [NAD] subunit alpha, mitochondrial	IDH3A	1.372
182	sp|P26599|PTBP1_HUMAN	Polypyrimidine tract-binding protein 1	PTBP1	1.37155
183	sp|P54727|RD23B_HUMAN	UV excision repair protein RAD23 homolog B	RAD23B	1.37155
184	sp|Q96C23|GALM_HUMAN	Aldose 1-epimerase	GALM	1.37152
185	sp|Q13162|PRDX4_HUMAN	Peroxiredoxin-4	PRDX4	1.3714
186	sp|P30048|PRDX3_HUMAN	Thioredoxin-dependent peroxide reductase, mitochondrial	PRDX3	1.3709
187	sp|Q9NQ50|RM40_HUMAN	39S ribosomal protein L40, mitochondrial	MRPL40	1.37023
188	sp|P49321|NASP_HUMAN	Nuclear autoantigenic sperm protein	NASP	1.3699
189	sp|P30084|ECHM_HUMAN	Enoyl-CoA hydratase, mitochondrial	ECHS1	1.36987
190	sp|P15311|EZRI_HUMAN	Ezrin	EZR	1.3688
191	sp|Q14697|GANAB_HUMAN	Neutral alpha-glucosidase AB	GANAB	1.36875
192	sp|P63244|RACK1_HUMAN	Receptor of activated protein C kinase 1	RACK1	1.36815
193	sp|P09874|PARP1_HUMAN	Poly [ADP-ribose] polymerase 1	PARP1	1.36808
194	sp|P05091|ALDH2_HUMAN	Aldehyde dehydrogenase, mitochondrial	ALDH2	1.36738
195	sp|Q13126|MTAP_HUMAN	S-methyl-5'-thioadenosine phosphorylase	MTAP	1.36712
196	sp|P06396|GELS_HUMAN	Gelsolin	GSN	1.36705
197	sp|P09622|DLDH_HUMAN	Dihydrolipoyl dehydrogenase, mitochondrial	DLD	1.3666
198	sp|P62993|GRB2_HUMAN	Growth factor receptor-bound protein 2	GRB2	1.36565
199	sp|P07954|FUMH_HUMAN	Fumarate hydratase, mitochondrial	FH	1.36555
200	sp|P27797|CALR_HUMAN	Calreticulin	CALR	1.36555
201	sp|P67936|TPM4_HUMAN	Tropomyosin alpha-4 chain	TPM4	1.36498
202	sp|Q9UHB6|LIMA1_HUMAN	LIM domain and actin-binding protein 1	LIMA1	1.36468
203	sp|Q09666|AHNK_HUMAN	Neuroblast differentiation-associated protein AHNAK	AHNAK	1.36403
204	sp|Q00688|FKBP3_HUMAN	Peptidyl-prolyl cis-trans isomerase FKBP3	FKBP3	1.36285
205	sp|P0DP25|CALM3_HUMAN	Calmodulin-3	CALM3	1.3619
206	sp|P13804|ETFA_HUMAN	Electron transfer flavoprotein subunit alpha, mitochondrial	ETFA	1.36157
207	sp|Q13442|HAP28_HUMAN	28 kDa heat- and acid-stable phosphoprotein	PDAP1	1.36055
208	sp|Q13087|PDIA2_HUMAN	Protein disulfide-isomerase A2	PDIA2	1.36023
209	sp|P23246|SFPQ_HUMAN	Splicing factor, proline- and glutamine-rich	SFPQ	1.3601
210	sp|P04179|SODM_HUMAN	Superoxide dismutase [Mn], mitochondrial	SOD2	1.3597
211	sp|O43768|ENSA_HUMAN	Alpha-endosulfine	ENSA	1.3581
212	sp|P28838|AMPL_HUMAN	Cytosol aminopeptidase	LAP3	1.357
213	sp|Q01995|TAGL_HUMAN	Transgelin	TAGLN	1.35557
214	sp|Q14257|RCN2_HUMAN	Reticulocalbin-2	RCN2	1.35557
215	sp|O43491|E41L2_HUMAN	Band 4.1-like protein 2	EPB41L2	1.35515
216	sp|Q15075|EEA1_HUMAN	Early endosome antigen 1	EEA1	1.35502
217	sp|Q12904|AIMP1_HUMAN	Aminoacyl tRNA synthase complex-interacting multifunctional protein 1	AIMP1	1.3541
218	sp|P30040|ERP29_HUMAN	Endoplasmic reticulum resident protein 29	ERP29	1.35383
219	sp|P32119|PRDX2_HUMAN	Peroxiredoxin-2	PRDX2	1.35377
220	sp|P49748|ACADV_HUMAN	Very long-chain specific acyl-CoA dehydrogenase, mitochondrial	ACADVL	1.35217
221	sp|Q9BSE5|SPEB_HUMAN	Agmatinase, mitochondrial	AGMAT	1.352
222	sp|P54577|SYYC_HUMAN	Tyrosine--tRNA ligase, cytoplasmic	YARS	1.3511
223	sp|Q96I99|SUCB2_HUMAN	Succinate--CoA ligase [GDP-forming] subunit beta, mitochondrial	SUCLG2	1.35038
224	sp|P30101|PDIA3_HUMAN	Protein disulfide-isomerase A3	PDIA3	1.35015
225	sp|Q9UN86|G3BP2_HUMAN	Ras GTPase-activating protein-binding protein 2	G3BP2	1.34872
226	sp|O43852|CALU_HUMAN	Calumenin	CALU	1.34852
227	sp|P38117|ETFB_HUMAN	Electron transfer flavoprotein subunit beta	ETFB	1.34813
228	sp|P63208|SKP1_HUMAN	S-phase kinase-associated protein 1	SKP1	1.34762
229	sp|P07148|FABPL_HUMAN	Fatty acid-binding protein, liver	FABP1	1.34715
230	sp|P61978|HNRPK_HUMAN	Heterogeneous nuclear ribonucleoprotein K	HNRNPK	1.34655
231	sp|P55072|TERA_HUMAN	Transitional endoplasmic reticulum ATPase	VCP	1.3454
232	sp|P14625|ENPL_HUMAN	Endoplasmin	HSP90B1	1.3452
233	sp|P09525|ANXA4_HUMAN	Annexin A4	ANXA4	1.34468
234	sp|P07237|PDIA1_HUMAN	Protein disulfide-isomerase	P4HB	1.3441
235	sp|P13667|PDIA4_HUMAN	Protein disulfide-isomerase A4	PDIA4	1.344
236	sp|Q12849|GRSF1_HUMAN	G-rich sequence factor 1	GRSF1	1.34365
237	sp|P07910|HNRPC_HUMAN	Heterogeneous nuclear ribonucleoproteins C1/C2	HNRNPC	1.34357
238	sp|Q99623|PHB2_HUMAN	Prohibitin-2	PHB2	1.34357
239	sp|O75367|H2AY_HUMAN	Core histone macro-H2A.1	H2AFY	1.34328
240	sp|O60218|AK1BA_HUMAN	Aldo-keto reductase family 1 member B10	AKR1B10	1.34157
241	sp|P30041|PRDX6_HUMAN	Peroxiredoxin-6	PRDX6	1.3411
242	sp|P31948|STIP1_HUMAN	Stress-induced-phosphoprotein 1	STIP1	1.34075
243	sp|Q9Y4L1|HYOU1_HUMAN	Hypoxia up-regulated protein 1	HYOU1	1.34057
244	sp|P43686|PRS6B_HUMAN	26S proteasome regulatory subunit 6B	PSMC4	1.34032
245	sp|Q9Y2W1|TR150_HUMAN	Thyroid hormone receptor-associated protein 3	THRAP3	1.3399
246	sp|P13010|XRCC5_HUMAN	X-ray repair cross-complementing protein 5	XRCC5	1.33977
247	sp|P52272|HNRPM_HUMAN	Heterogeneous nuclear ribonucleoprotein M	HNRNPM	1.33885
248	sp|P63241|IF5A1_HUMAN	Eukaryotic translation initiation factor 5A-1	EIF5A	1.33813
249	sp|O00764|PDXK_HUMAN	Pyridoxal kinase	PDXK	1.33718
250	sp|P46783|RS10_HUMAN	40S ribosomal protein S10	RPS10	1.33632
251	sp|P12956|XRCC6_HUMAN	X-ray repair cross-complementing protein 6	XRCC6	1.33615
252	sp|P11940|PABP1_HUMAN	Polyadenylate-binding protein 1	PABPC1	1.335
253	sp|P20042|IF2B_HUMAN	Eukaryotic translation initiation factor 2 subunit 2	EIF2S2	1.33367
254	sp|P25705|ATPA_HUMAN	ATP synthase subunit alpha, mitochondrial	ATP5F1A	1.3331
255	sp|Q8TAE8|G45IP_HUMAN	Growth arrest and DNA damage-inducible proteins-interacting protein 1	GADD45GIP1	1.33215
256	sp|Q13573|SNW1_HUMAN	SNW domain-containing protein 1	SNW1	1.33185
257	sp|Q15417|CNN3_HUMAN	Calponin-3	CNN3	1.33162
258	sp|Q92783|STAM1_HUMAN	Signal transducing adapter molecule 1	STAM	1.3312
259	sp|P20700|LMNB1_HUMAN	Lamin-B1	LMNB1	1.33055
260	sp|Q9Y2B0|CNPY2_HUMAN	Protein canopy homolog 2	CNPY2	1.3305
261	sp|O14745|NHRF1_HUMAN	Na(+)/H(+) exchange regulatory cofactor NHE-RF1	SLC9A3R1	1.33015
262	sp|O95831|AIFM1_HUMAN	Apoptosis-inducing factor 1, mitochondrial	AIFM1	1.3299
263	sp|P17980|PRS6A_HUMAN	26S proteasome regulatory subunit 6A	PSMC3	1.32955
264	sp|P60174|TPIS_HUMAN	Triosephosphate isomerase	TPI1	1.32945
265	sp|P23141|EST1_HUMAN	Liver carboxylesterase 1	CES1	1.32925
266	sp|P46087|NOP2_HUMAN	Probable 28S rRNA (cytosine(4447)-C(5))-methyltransferase	NOP2	1.32868
267	sp|P00352|AL1A1_HUMAN	Retinal dehydrogenase 1	ALDH1A1	1.32822
268	sp|O60664|PLIN3_HUMAN	Perilipin-3	PLIN3	1.32745
269	sp|P02545|LMNA_HUMAN	Prelamin-A/C	LMNA	1.3272
270	sp|O60506|HNRPQ_HUMAN	Heterogeneous nuclear ribonucleoprotein Q	SYNCRIP	1.32465
271	sp|O00566|MPP10_HUMAN	U3 small nucleolar ribonucleoprotein protein MPP10	MPHOSPH10	1.32437
272	sp|P61247|RS3A_HUMAN	40S ribosomal protein S3a	RPS3A	1.32408
273	sp|P52565|GDIR1_HUMAN	Rho GDP-dissociation inhibitor 1	ARHGDIA	1.32357
274	sp|P07737|PROF1_HUMAN	Profilin-1	PFN1	1.3232
275	sp|O43615|TIM44_HUMAN	Mitochondrial import inner membrane translocase subunit TIM44	TIMM44	1.32085
276	sp|Q08426|ECHP_HUMAN	Peroxisomal bifunctional enzyme	EHHADH	1.32015
277	sp|P21964|COMT_HUMAN	Catechol O-methyltransferase	COMT	1.32015
278	sp|P00367|DHE3_HUMAN	Glutamate dehydrogenase 1, mitochondrial	GLUD1	1.31875
279	sp|P24539|AT5F1_HUMAN	ATP synthase F(0) complex subunit B1, mitochondrial	ATP5F1	1.3165
280	sp|P46108|CRK_HUMAN	Adapter molecule crk	CRK	1.31625
281	sp|Q92841|DDX17_HUMAN	Probable ATP-dependent RNA helicase DDX17	DDX17	1.31088
282	sp|P11021|BIP_HUMAN	Endoplasmic reticulum chaperone BiP	HSPA5	1.30995
283	sp|P26368|U2AF2_HUMAN	Splicing factor U2AF 65 kDa subunit	U2AF2	1.30985
284	sp|Q15293|RCN1_HUMAN	Reticulocalbin-1	RCN1	1.3098
285	sp|P61088|UBE2N_HUMAN	Ubiquitin-conjugating enzyme E2 N	UBE2N	1.30873
286	sp|Q15691|MARE1_HUMAN	Microtubule-associated protein RP/EB family member 1	MAPRE1	1.30662
287	sp|Q9BSH4|TACO1_HUMAN	Translational activator of cytochrome c oxidase 1	TACO1	1.30605
288	sp|O75821|EIF3G_HUMAN	Eukaryotic translation initiation factor 3 subunit G	EIF3G	1.30475
289	sp|Q9BZE9|ASPC1_HUMAN	Tether containing UBX domain for GLUT4	ASPSCR1	1.30153
290	sp|Q9NR30|DDX21_HUMAN	Nucleolar RNA helicase 2	DDX21	0.7096
291	sp|P11047|LAMC1_HUMAN	Laminin subunit gamma-1	LAMC1	0.7095
292	sp|P07900|HS90A_HUMAN	Heat shock protein HSP 90-alpha	HSP90AA1	0.7091
293	sp|Q9P2E9|RRBP1_HUMAN	Ribosome-binding protein 1	RRBP1	0.708975
294	sp|P55884|EIF3B_HUMAN	Eukaryotic translation initiation factor 3 subunit B	EIF3B	0.7088
295	sp|P60842|IF4A1_HUMAN	Eukaryotic initiation factor 4A-I	EIF4A1	0.708775
296	sp|Q08211|DHX9_HUMAN	ATP-dependent RNA helicase A	DHX9	0.70875
297	sp|Q14677|EPN4_HUMAN	Clathrin interactor 1	CLINT1	0.7086
298	sp|Q6Y7W6|GGYF2_HUMAN	GRB10-interacting GYF protein 2	GIGYF2	0.708375
299	sp|Q16851|UGPA_HUMAN	UTP--glucose-1-phosphate uridylyltransferase	UGP2	0.70825
300	sp|Q9UBQ7|GRHPR_HUMAN	Glyoxylate reductase/hydroxypyruvate reductase	GRHPR	0.707675
301	sp|Q04637|IF4G1_HUMAN	Eukaryotic translation initiation factor 4 gamma 1	EIF4G1	0.707625
302	sp|P50552|VASP_HUMAN	Vasodilator-stimulated phosphoprotein	VASP	0.70745
303	sp|Q9Y295|DRG1_HUMAN	Developmentally-regulated GTP-binding protein 1	DRG1	0.70745
304	sp|P50990|TCPQ_HUMAN	T-complex protein 1 subunit theta	CCT8	0.707425
305	sp|Q92616|GCN1_HUMAN	eIF-2-alpha kinase activator GCN1	GCN1	0.707425
306	sp|P25205|MCM3_HUMAN	DNA replication licensing factor MCM3	MCM3	0.706675
307	sp|P24666|PPAC_HUMAN	Low molecular weight phosphotyrosine protein phosphatase	ACP1	0.706125
308	sp|P02751|FINC_HUMAN	Fibronectin	FN1	0.705775
309	sp|P54578|UBP14_HUMAN	Ubiquitin carboxyl-terminal hydrolase 14	USP14	0.7055
310	sp|P40939|ECHA_HUMAN	Trifunctional enzyme subunit alpha, mitochondrial	HADHA	0.7048
311	sp|P49915|GUAA_HUMAN	GMP synthase [glutamine-hydrolyzing]	GMPS	0.704
312	sp|O60763|USO1_HUMAN	General vesicular transport factor p115	USO1	0.703875
313	sp|P46939|UTRO_HUMAN	Utrophin	UTRN	0.703375
314	sp|Q15067|ACOX1_HUMAN	Peroxisomal acyl-coenzyme A oxidase 1	ACOX1	0.70305
315	sp|P00338|LDHA_HUMAN	L-lactate dehydrogenase A chain	LDHA	0.7026
316	sp|O75396|SC22B_HUMAN	Vesicle-trafficking protein SEC22b	SEC22B	0.7022
317	sp|O43252|PAPS1_HUMAN	Bifunctional 3'-phosphoadenosine 5'-phosphosulfate synthase 1	PAPSS1	0.70215
318	sp|Q9Y617|SERC_HUMAN	Phosphoserine aminotransferase	PSAT1	0.701275
319	sp|P42704|LPPRC_HUMAN	Leucine-rich PPR motif-containing protein, mitochondrial	LRPPRC	0.70105
320	sp|P12081|SYHC_HUMAN	Histidine--tRNA ligase, cytoplasmic	HARS	0.700975
321	sp|P49736|MCM2_HUMAN	DNA replication licensing factor MCM2	MCM2	0.700575
322	sp|P50895|BCAM_HUMAN	Basal cell adhesion molecule	BCAM	0.7005
323	sp|P26641|EF1G_HUMAN	Elongation factor 1-gamma	EEF1G	0.6996
324	sp|P58107|EPIPL_HUMAN	Epiplakin	EPPK1	0.69945
325	sp|Q96AG4|LRC59_HUMAN	Leucine-rich repeat-containing protein 59	LRRC59	0.69945
326	sp|Q01082|SPTB2_HUMAN	Spectrin beta chain, non-erythrocytic 1	SPTBN1	0.69945
327	sp|Q00610|CLH1_HUMAN	Clathrin heavy chain 1	CLTC	0.69935
328	sp|P33992|MCM5_HUMAN	DNA replication licensing factor MCM5	MCM5	0.699325
329	sp|P61221|ABCE1_HUMAN	ATP-binding cassette sub-family E member 1	ABCE1	0.699275
330	sp|O76003|GLRX3_HUMAN	Glutaredoxin-3	GLRX3	0.699275
331	sp|P23526|SAHH_HUMAN	Adenosylhomocysteinase	AHCY	0.698975
332	sp|Q9UJS0|CMC2_HUMAN	Calcium-binding mitochondrial carrier protein Aralar2	SLC25A13	0.698975
333	sp|P54886|P5CS_HUMAN	Delta-1-pyrroline-5-carboxylate synthase	ALDH18A1	0.6981
334	sp|Q12906|ILF3_HUMAN	Interleukin enhancer-binding factor 3	ILF3	0.6981
335	sp|P04406|G3P_HUMAN	Glyceraldehyde-3-phosphate dehydrogenase	GAPDH	0.697675
336	sp|P26640|SYVC_HUMAN	Valine--tRNA ligase	VARS	0.6974
337	sp|P78527|PRKDC_HUMAN	DNA-dependent protein kinase catalytic subunit	PRKDC	0.696975
338	sp|P11586|C1TC_HUMAN	C-1-tetrahydrofolate synthase, cytoplasmic	MTHFD1	0.696975
339	sp|Q93009|UBP7_HUMAN	Ubiquitin carboxyl-terminal hydrolase 7	USP7	0.69665
340	sp|Q14694|UBP10_HUMAN	Ubiquitin carboxyl-terminal hydrolase 10	USP10	0.696625
341	sp|P55157|MTP_HUMAN	Microsomal triglyceride transfer protein large subunit	MTTP	0.6963
342	sp|P22695|QCR2_HUMAN	Cytochrome b-c1 complex subunit 2, mitochondrial	UQCRC2	0.696
343	sp|Q13200|PSMD2_HUMAN	26S proteasome non-ATPase regulatory subunit 2	PSMD2	0.6959
344	sp|P08559|ODPA_HUMAN	Pyruvate dehydrogenase E1 component subunit alpha, somatic form, mitochondrial	PDHA1	0.69535
345	sp|P14618|KPYM_HUMAN	Pyruvate kinase PKM	PKM	0.69515
346	sp|O43707|ACTN4_HUMAN	Alpha-actinin-4	ACTN4	0.695125
347	sp|P41252|SYIC_HUMAN	Isoleucine--tRNA ligase, cytoplasmic	IARS	0.69505
348	sp|P60228|EIF3E_HUMAN	Eukaryotic translation initiation factor 3 subunit E	EIF3E	0.6948
349	sp|Q99613|EIF3C_HUMAN	Eukaryotic translation initiation factor 3 subunit C	EIF3C	0.694675
350	sp|O43175|SERA_HUMAN	D-3-phosphoglycerate dehydrogenase	PHGDH	0.6945
351	sp|O95394|AGM1_HUMAN	Phosphoacetylglucosamine mutase	PGM3	0.69435
352	sp|P49368|TCPG_HUMAN	T-complex protein 1 subunit gamma	CCT3	0.693675
353	sp|P31040|SDHA_HUMAN	Succinate dehydrogenase [ubiquinone] flavoprotein subunit, mitochondrial	SDHA	0.693425
354	sp|P40925|MDHC_HUMAN	Malate dehydrogenase, cytoplasmic	MDH1	0.693
355	sp|Q13085|ACACA_HUMAN	Acetyl-CoA carboxylase 1	ACACA	0.692875
356	sp|O94979|SC31A_HUMAN	Protein transport protein Sec31A	SEC31A	0.69285
357	sp|P11498|PYC_HUMAN	Pyruvate carboxylase, mitochondrial	PC	0.692725
358	sp|P30153|2AAA_HUMAN	Serine/threonine-protein phosphatase 2A 65 kDa regulatory subunit A alpha isoform	PPP2R1A	0.692625
359	sp|P46109|CRKL_HUMAN	Crk-like protein	CRKL	0.692625
360	sp|Q00341|VIGLN_HUMAN	Vigilin	HDLBP	0.691075
361	sp|P14550|AK1A1_HUMAN	Alcohol dehydrogenase [NADP(+)]	AKR1A1	0.69105
362	sp|P51570|GALK1_HUMAN	Galactokinase	GALK1	0.6899
363	sp|P09543|CN37_HUMAN	2',3'-cyclic-nucleotide 3'-phosphodiesterase	CNP	0.689825
364	sp|P06744|G6PI_HUMAN	Glucose-6-phosphate isomerase	GPI	0.68975
365	sp|O75116|ROCK2_HUMAN	Rho-associated protein kinase 2	ROCK2	0.689425
366	sp|O95336|6PGL_HUMAN	6-phosphogluconolactonase	PGLS	0.689425
367	sp|P00387|NB5R3_HUMAN	NADH-cytochrome b5 reductase 3	CYB5R3	0.689325
368	sp|P37268|FDFT_HUMAN	Squalene synthase	FDFT1	0.689175
369	sp|P50395|GDIB_HUMAN	Rab GDP dissociation inhibitor beta	GDI2	0.688775
370	sp|Q16555|DPYL2_HUMAN	Dihydropyrimidinase-related protein 2	DPYSL2	0.688725
371	sp|O94906|PRP6_HUMAN	Pre-mRNA-processing factor 6	PRPF6	0.688325
372	sp|P04843|RPN1_HUMAN	Dolichyl-diphosphooligosaccharide--protein glycosyltransferase subunit 1	RPN1	0.6881
373	sp|P06733|ENOA_HUMAN	Alpha-enolase	ENO1	0.687925
374	sp|P53396|ACLY_HUMAN	ATP-citrate synthase	ACLY	0.6871
375	sp|Q8N392|RHG18_HUMAN	Rho GTPase-activating protein 18	ARHGAP18	0.68605
376	sp|O00571|DDX3X_HUMAN	ATP-dependent RNA helicase DDX3X	DDX3X	0.685825
377	sp|Q02818|NUCB1_HUMAN	Nucleobindin-1	NUCB1	0.6856
378	sp|Q13724|MOGS_HUMAN	Mannosyl-oligosaccharide glucosidase	MOGS	0.68525
379	sp|Q7Z4W1|DCXR_HUMAN	L-xylulose reductase	DCXR	0.684975
380	sp|Q13813|SPTN1_HUMAN	Spectrin alpha chain, non-erythrocytic 1	SPTAN1	0.68485
381	sp|Q9BT78|CSN4_HUMAN	COP9 signalosome complex subunit 4	COPS4	0.6846
382	sp|O75083|WDR1_HUMAN	WD repeat-containing protein 1	WDR1	0.684375
383	sp|P55786|PSA_HUMAN	Puromycin-sensitive aminopeptidase	NPEPPS	0.683925
384	sp|P54136|SYRC_HUMAN	Arginine--tRNA ligase, cytoplasmic	RARS	0.683525
385	sp|P53621|COPA_HUMAN	Coatomer subunit alpha	COPA	0.683375
386	sp|P00966|ASSY_HUMAN	Argininosuccinate synthase	ASS1	0.683325
387	sp|P14868|SYDC_HUMAN	Aspartate--tRNA ligase, cytoplasmic	DARS	0.6833
388	sp|P00558|PGK1_HUMAN	Phosphoglycerate kinase 1	PGK1	0.6833
389	sp|O75643|U520_HUMAN	U5 small nuclear ribonucleoprotein 200 kDa helicase	SNRNP200	0.683025
390	sp|O00410|IPO5_HUMAN	Importin-5	IPO5	0.683
391	sp|O15305|PMM2_HUMAN	Phosphomannomutase 2	PMM2	0.68195
392	sp|P21333|FLNA_HUMAN	Filamin-A	FLNA	0.6817
393	sp|O00151|PDLI1_HUMAN	PDZ and LIM domain protein 1	PDLIM1	0.6812
394	sp|Q8IY81|SPB1_HUMAN	pre-rRNA processing protein FTSJ3	FTSJ3	0.6805
395	sp|P62244|RS15A_HUMAN	40S ribosomal protein S15a	RPS15A	0.680175
396	sp|Q7KZF4|SND1_HUMAN	Staphylococcal nuclease domain-containing protein 1	SND1	0.67995
397	sp|O00429|DNM1L_HUMAN	Dynamin-1-like protein	DNM1L	0.679825
398	sp|Q86UE4|LYRIC_HUMAN	Protein LYRIC	MTDH	0.679325
399	sp|P47756|CAPZB_HUMAN	F-actin-capping protein subunit beta	CAPZB	0.6791
400	sp|P49419|AL7A1_HUMAN	Alpha-aminoadipic semialdehyde dehydrogenase	ALDH7A1	0.678975
401	sp|P11413|G6PD_HUMAN	Glucose-6-phosphate 1-dehydrogenase	G6PD	0.678775
402	sp|Q8WWM7|ATX2L_HUMAN	Ataxin-2-like protein	ATXN2L	0.678475
403	sp|P0DMV9|HS71B_HUMAN	Heat shock 70 kDa protein 1B	HSPA1B	0.678425
404	sp|Q9Y265|RUVB1_HUMAN	RuvB-like 1	RUVBL1	0.678425
405	sp|P01023|A2MG_HUMAN	Alpha-2-macroglobulin	A2M	0.678325
406	sp|O75369|FLNB_HUMAN	Filamin-B	FLNB	0.678025
407	sp|Q14974|IMB1_HUMAN	Importin subunit beta-1	KPNB1	0.67795
408	sp|P18124|RL7_HUMAN	60S ribosomal protein L7	RPL7	0.677675
409	sp|Q8NE71|ABCF1_HUMAN	ATP-binding cassette sub-family F member 1	ABCF1	0.6769
410	sp|P50991|TCPD_HUMAN	T-complex protein 1 subunit delta	CCT4	0.676675
411	sp|Q14247|SRC8_HUMAN	Src substrate cortactin	CTTN	0.676575
412	sp|Q15393|SF3B3_HUMAN	Splicing factor 3B subunit 3	SF3B3	0.6763
413	sp|P15924|DESP_HUMAN	Desmoplakin	DSP	0.6755
414	sp|P09327|VILI_HUMAN	Villin-1	VIL1	0.675475
415	sp|P33176|KINH_HUMAN	Kinesin-1 heavy chain	KIF5B	0.67505
416	sp|Q6P996|PDXD1_HUMAN	Pyridoxal-dependent decarboxylase domain-containing protein 1	PDXDC1	0.674425
417	sp|Q9NTK5|OLA1_HUMAN	Obg-like ATPase 1	OLA1	0.6741
418	sp|P16435|NCPR_HUMAN	NADPH--cytochrome P450 reductase	POR	0.673625
419	sp|Q9BWD1|THIC_HUMAN	Acetyl-CoA acetyltransferase, cytosolic	ACAT2	0.67185
420	sp|P52209|6PGD_HUMAN	6-phosphogluconate dehydrogenase, decarboxylating	PGD	0.67175
421	sp|P13639|EF2_HUMAN	Elongation factor 2	EEF2	0.671475
422	sp|P49588|SYAC_HUMAN	Alanine--tRNA ligase, cytoplasmic	AARS	0.671275
423	sp|O60716|CTND1_HUMAN	Catenin delta-1	CTNND1	0.67085
424	sp|P16152|CBR1_HUMAN	Carbonyl reductase [NADPH] 1	CBR1	0.670425
425	sp|O75153|CLU_HUMAN	Clustered mitochondria protein homolog	CLUH	0.66995
426	sp|P61158|ARP3_HUMAN	Actin-related protein 3	ACTR3	0.669725
427	sp|P22234|PUR6_HUMAN	Multifunctional protein ADE2	PAICS	0.66965
428	sp|Q9Y490|TLN1_HUMAN	Talin-1	TLN1	0.66875
429	sp|P34932|HSP74_HUMAN	Heat shock 70 kDa protein 4	HSPA4	0.6677
430	sp|P39748|FEN1_HUMAN	Flap endonuclease 1	FEN1	0.666225
431	sp|P33993|MCM7_HUMAN	DNA replication licensing factor MCM7	MCM7	0.66565
432	sp|P12814|ACTN1_HUMAN	Alpha-actinin-1	ACTN1	0.665175
433	sp|Q14566|MCM6_HUMAN	DNA replication licensing factor MCM6	MCM6	0.665125
434	sp|P07437|TBB5_HUMAN	Tubulin beta chain	TUBB	0.664875
435	sp|P55263|ADK_HUMAN	Adenosine kinase	ADK	0.66475
436	sp|P15170|ERF3A_HUMAN	Eukaryotic peptide chain release factor GTP-binding subunit ERF3A	GSPT1	0.6627
437	sp|P49257|LMAN1_HUMAN	Protein ERGIC-53	LMAN1	0.662425
438	sp|Q9UHD8|SEPT9_HUMAN	Septin-9	2009-09-01	0.662375
439	sp|Q01581|HMCS1_HUMAN	Hydroxymethylglutaryl-CoA synthase, cytoplasmic	HMGCS1	0.662
440	sp|P38606|VATA_HUMAN	V-type proton ATPase catalytic subunit A	ATP6V1A	0.661725
441	sp|O43776|SYNC_HUMAN	Asparagine--tRNA ligase, cytoplasmic	NARS	0.661625
442	sp|P35580|MYH10_HUMAN	Myosin-10	MYH10	0.6595
443	sp|P04844|RPN2_HUMAN	Dolichyl-diphosphooligosaccharide--protein glycosyltransferase subunit 2	RPN2	0.658575
444	sp|Q00839|HNRPU_HUMAN	Heterogeneous nuclear ribonucleoprotein U	HNRNPU	0.6573
445	sp|P62851|RS25_HUMAN	40S ribosomal protein S25	RPS25	0.6571
446	sp|P30740|ILEU_HUMAN	Leukocyte elastase inhibitor	SERPINB1	0.656375
447	sp|P02647|APOA1_HUMAN	Apolipoprotein A-I	APOA1	0.65455
448	sp|P08238|HS90B_HUMAN	Heat shock protein HSP 90-beta	HSP90AB1	0.65405
449	sp|P07814|SYEP_HUMAN	Bifunctional glutamate/proline--tRNA ligase	EPRS	0.65355
450	sp|P39656|OST48_HUMAN	Dolichyl-diphosphooligosaccharide--protein glycosyltransferase 48 kDa subunit	DDOST	0.650125
451	sp|Q9NYU2|UGGG1_HUMAN	UDP-glucose:glycoprotein glucosyltransferase 1	UGGT1	0.649925
452	sp|Q9HC38|GLOD4_HUMAN	Glyoxalase domain-containing protein 4	GLOD4	0.649875
453	sp|Q99536|VAT1_HUMAN	Synaptic vesicle membrane protein VAT-1 homolog	VAT1	0.649675
454	sp|P35998|PRS7_HUMAN	26S proteasome regulatory subunit 7	PSMC2	0.647275
455	sp|P31350|RIR2_HUMAN	Ribonucleoside-diphosphate reductase subunit M2	RRM2	0.64605
456	sp|Q8WUM4|PDC6I_HUMAN	Programmed cell death 6-interacting protein	PDCD6IP	0.6453
457	sp|Q96QK1|VPS35_HUMAN	Vacuolar protein sorting-associated protein 35	VPS35	0.6439
458	sp|P62191|PRS4_HUMAN	26S proteasome regulatory subunit 4	PSMC1	0.642425
459	sp|P01009|A1AT_HUMAN	Alpha-1-antitrypsin	SERPINA1	0.6414
460	sp|P07339|CATD_HUMAN	Cathepsin D	CTSD	0.6404
461	sp|P62760|VISL1_HUMAN	Visinin-like protein 1	VSNL1	0.63935
462	sp|P49327|FAS_HUMAN	Fatty acid synthase	FASN	0.6365
463	sp|P25786|PSA1_HUMAN	Proteasome subunit alpha type-1	PSMA1	0.636125
464	sp|P35579|MYH9_HUMAN	Myosin-9	MYH9	0.635025
465	sp|Q9Y6M1|IF2B2_HUMAN	Insulin-like growth factor 2 mRNA-binding protein 2	IGF2BP2	0.6345
466	sp|P52292|IMA1_HUMAN	Importin subunit alpha-1	KPNA2	0.6287
467	sp|P48047|ATPO_HUMAN	ATP synthase subunit O, mitochondrial	ATP5O	0.6282
468	sp|Q14152|EIF3A_HUMAN	Eukaryotic translation initiation factor 3 subunit A	EIF3A	0.625225
469	sp|P51812|KS6A3_HUMAN	Ribosomal protein S6 kinase alpha-3	RPS6KA3	0.622
470	sp|Q9UNX3|RL26L_HUMAN	60S ribosomal protein L26-like 1	RPL26L1	0.618225
471	sp|P61313|RL15_HUMAN	60S ribosomal protein L15	RPL15	0.617725
472	sp|Q14204|DYHC1_HUMAN	Cytoplasmic dynein 1 heavy chain 1	DYNC1H1	0.612125
473	sp|P02656|APOC3_HUMAN	Apolipoprotein C-III	APOC3	0.605925
474	sp|Q9UQ35|SRRM2_HUMAN	Serine/arginine repetitive matrix protein 2	SRRM2	0.594725

## Sheet: UP_BR1-BR2
Serial No	Accession #	Name	Gene name	Peptides(95%)		% Cov		Only control (116:114); PVal 116:114				Treated/control (115:114),(117:114); PVal 115:114, PVal 117:114				Treated/control (115:114),(117:114); PVal 115:114, PVal 117:114
								Biological Replicate 1		Biological Replicate 2		Biological Replicate 1				Biological Replicate 2
				Biological Replicate 1	Biological Replicate 2	Biological Replicate 1	Biological Replicate 2	116:114	PVal 116:114	116:114	PVal 116:114	115:114	PVal 115:114	117:114	PVal 117:114	115:114	PVal 115:114	117:114	PVal 117:114
1	sp|A0MZ66|SHOT1_HUMAN	Shootin-1 OS	SHTN1 PE	12	13	56.1	53.7	0.9912	0.948	1.0579	0.511	1.7067	0.023	1.635	0.0275	1.2726	0.0488	1.4047	0.0203
2	sp|O00330|ODPX_HUMAN	Pyruvate dehydrogenase protein X component, mitochondrial OS	PDHX PE	6	11	28.5	41.5	1.1345	0.2811	1.1366	0.0868	1.3615	0.0695	1.4187	0.0556	1.5553	0.0012	1.5697	0.0051
3	sp|O00515|LAD1_HUMAN	Ladinin-1 OS	LAD1 PE	11	10	48.4	54.4	0.97	0.7915	1.06	0.4609	1.4158	0.0057	1.356	0.0113	1.4004	0.0418	1.5081	0.0044
4	sp|O00566|MPP10_HUMAN	U3 small nucleolar ribonucleoprotein protein MPP10 OS	MPHOSPH10 PE	8	8	50.8	30.4	1.0803	0.3605	1.2228	0.1708	1.3053	0.0344	1.3298	0.0285	1.3084	0.0332	1.354	0.0618
5	sp|O00764|PDXK_HUMAN	Pyridoxal kinase OS	PDXK PE	8	7	46.2	51.9	1.1955	0.1712	1.0476	0.6431	1.4459	0.0498	1.3433	0.0852	1.4173	0.0556	1.1422	0.2634
6	sp|O14745|NHRF1_HUMAN	Na(+)/H(+) exchange regulatory cofactor NHE-RF1 OS	SLC9A3R1 PE	33	25	73.2	65.9	1.1225	0.0722	1.1331	0.0642	1.304	0.0039	1.2502	0.0316	1.3095	0.0016	1.4569	0.0005
7	sp|O14979|HNRDL_HUMAN	Heterogeneous nuclear ribonucleoprotein D-like OS	HNRNPDL PE	17	32	40.2	42.9	1.14	0.1666	1.0712	0.3671	1.4569	0.0082	1.4364	0.0093	1.3957	0.0078	1.462	0.006
8	sp|O43143|DHX15_HUMAN	Pre-mRNA-splicing factor ATP-dependent RNA helicase DHX15 OS	DHX15 PE	16	10	42.9	38	1.0561	0.339	0.9293	0.7152	1.3043	0.0007	1.313	0.0006	1.4823	0.0592	1.4229	0.2837
9	sp|O43290|SNUT1_HUMAN	U4/U6.U5 tri-snRNP-associated protein 1 OS	SART1 PE	8	15	39.3	57.5	1.0213	0.7903	1.0175	0.7991	1.4893	0.0119	1.2541	0.0813	1.595	0.0003	1.551	0.0014
10	sp|O43390|HNRPR_HUMAN	Heterogeneous nuclear ribonucleoprotein R OS	HNRNPR PE	33	37	53.7	61.9	1.033	0.6415	1.1782	0.1815	1.2984	0.0056	1.3051	0.0053	1.5301	0.0349	1.5713	0.0312
11	sp|O43491|E41L2_HUMAN	Band 4.1-like protein 2 OS	EPB41L2 PE	11	7	45.8	43	1.0967	0.3035	1.1771	0.2965	1.3881	0.0211	1.2621	0.0664	1.4341	0.0155	1.3363	0.1426
12	sp|O43615|TIM44_HUMAN	Mitochondrial import inner membrane translocase subunit TIM44 OS	TIMM44 PE	11	9	34.5	31.6	0.9672	0.8842	0.9709	0.7442	1.6073	0.0097	1.3208	0.0591	1.2866	0.0374	1.0687	0.7367
13	sp|O43768|ENSA_HUMAN	Alpha-endosulfine OS	ENSA PE	3	7	76.9	64.5	1.049	0.6038	1.1341	0.2917	1.3325	0.0395	1.2256	0.0884	1.3848	0.0808	1.4895	0.0465
14	sp|O43823|AKAP8_HUMAN	A-kinase anchor protein 8 OS	AKAP8 PE	7	8	36.4	37.6	1.0357	0.7123	1.0601	0.7049	1.4595	0.0442	1.2476	0.1143	1.552	0.0342	1.3429	0.2983
15	sp|O43852|CALU_HUMAN	Calumenin OS	CALU PE	26	29	79.1	90.5	1.0561	0.3463	1.0811	0.2038	1.2996	0.001	1.3029	0.0009	1.4123	0.0004	1.3793	0.0007
16	sp|O60218|AK1BA_HUMAN	Aldo-keto reductase family 1 member B10 OS	AKR1B10 PE	42	34	75.6	80.1	1.0978	0.1253	1.1767	0.071	1.2581	0.0029	1.3007	0.0013	1.3681	0.0092	1.4394	0.0037
17	sp|O60506|HNRPQ_HUMAN	Heterogeneous nuclear ribonucleoprotein Q OS	SYNCRIP PE	37	42	69.7	71.4	1.0117	0.7885	1.0616	0.3982	1.2147	0.0004	1.2221	0.0003	1.418	0.0127	1.4438	0.0014
18	sp|O60664|PLIN3_HUMAN	Perilipin-3 OS	PLIN3 PE	40	46	86.6	83.6	1.0433	0.3613	1.0986	0.2562	1.312	0.0001	1.2873	0.0001	1.2741	0.0039	1.4364	0.0003
19	sp|O75367|H2AY_HUMAN	Core histone macro-H2A.1 OS	H2AFY PE	20	20	55.7	55.7	1.1063	0.363	1.0049	0.953	1.4751	0.0458	1.2358	0.1354	1.3041	0.0389	1.3581	0.0274
20	sp|O75390|CISY_HUMAN	Citrate synthase, mitochondrial OS	CS PE	26	20	57.1	56.9	1.0809	0.1982	1.0719	0.5002	1.3443	0.0015	1.3789	0.001	1.4367	0.0624	1.4011	0.0574
21	sp|O75494|SRS10_HUMAN	Serine/arginine-rich splicing factor 10 OS	SRSF10 PE	12	12	30.2	35.1	1.0806	0.3966	1.1078	0.2694	1.4072	0.0384	1.211	0.094	1.4827	0.0418	1.7896	0.02
22	sp|O75821|EIF3G_HUMAN	Eukaryotic translation initiation factor 3 subunit G OS	EIF3G PE	9	8	52.8	37.5	1.0615	0.4627	1.1383	0.0791	1.3805	0.0199	1.3312	0.0274	1.4129	0.0088	1.0944	0.4166
23	sp|O75947|ATP5H_HUMAN	ATP synthase subunit d, mitochondrial OS	ATP5H PE	34	42	82.6	82	1.0941	0.1066	1.1001	0.2631	1.3195	0.0004	1.3467	0.0002	1.4198	0.0004	1.4746	0.0002
24	sp|O76021|RL1D1_HUMAN	Ribosomal L1 domain-containing protein 1 OS	RSL1D1 PE	19	19	49.2	52.7	1.0227	0.6528	0.9755	0.8078	1.3419	0.0006	1.3653	0.0068	1.4208	0.0195	1.5603	0.02
25	sp|O94760|DDAH1_HUMAN	N(G),N(G)-dimethylarginine dimethylaminohydrolase 1 OS	DDAH1 PE	11	16	55.1	56.5	1.1192	0.3757	1.0731	0.4394	1.5284	0.0351	1.4269	0.0489	1.4646	0.0048	1.6019	0.0061
26	sp|O95793|STAU1_HUMAN	Double-stranded RNA-binding protein Staufen homolog 1 OS	STAU1 PE	14	16	45.1	46.5	1.0833	0.3896	1.122	0.2326	1.4666	0.0182	1.3466	0.0336	1.3783	0.0251	1.4875	0.0301
27	sp|O95831|AIFM1_HUMAN	Apoptosis-inducing factor 1, mitochondrial OS	AIFM1 PE	25	21	56.8	51.7	1.0714	0.2578	1.031	0.654	1.3425	0.0018	1.2841	0.0039	1.3747	0.0102	1.3183	0.0069
28	sp|O96008|TOM40_HUMAN	Mitochondrial import receptor subunit TOM40 homolog OS	TOMM40 PE	13	9	34.4	33.2	1.0801	0.3602	1.0267	0.8251	1.4677	0.0305	1.3312	0.0275	1.5381	0.094	1.499	0.0479
29	sp|P00352|AL1A1_HUMAN	Retinal dehydrogenase 1 OS	ALDH1A1 PE	130	108	78.6	78	1.0827	0.1922	1.1204	0.0742	1.2423	0.004	1.2554	0.0029	1.3932	0.0003	1.422	0.0002
30	sp|P00367|DHE3_HUMAN	Glutamate dehydrogenase 1, mitochondrial OS	GLUD1 PE	95	90	77.8	74.4	1.0632	0.1744	1.1098	0.179	1.2265	0.0002	1.2631	0	1.3403	0.0008	1.4451	0.0001
31	sp|P02545|LMNA_HUMAN	Prelamin-A/C OS	LMNA PE	65	70	68.4	71.1	1.0869	0.0514	1.0896	0.0746	1.2777	0	1.3376	0	1.285	0.0001	1.4085	0
32	sp|P02649|APOE_HUMAN	Apolipoprotein E OS	APOE PE	10	8	64.7	70.4	1.069	0.4256	0.9842	0.8659	1.4395	0.015	1.2531	0.0526	1.6511	0.0418	1.3973	0.0703
33	sp|P02671|FIBA_HUMAN	Fibrinogen alpha chain OS	FGA PE	10	10	35.6	26.6	0.9811	0.8931	1.0443	0.6062	1.4202	0.0109	1.3599	0.0286	1.5918	0.0856	1.6972	0.0221
34	sp|P02787|TRFE_HUMAN	Serotransferrin OS	TF PE	49	46	57.2	65	1.083	0.2397	1.0605	0.2715	1.2887	0.0061	1.2708	0.008	1.4354	0	1.5557	0
35	sp|P04040|CATA_HUMAN	Catalase OS	CAT PE	40	43	77.2	78.2	1.0899	0.2012	1.0902	0.1296	1.3357	0.0028	1.3019	0.0044	1.3809	0.0001	1.5557	0
36	sp|P04179|SODM_HUMAN	Superoxide dismutase [Mn], mitochondrial OS	SOD2 PE	19	18	50	63.1	1.0864	0.2952	1.1251	0.3109	1.2749	0.0243	1.291	0.0202	1.2645	0.1163	1.6084	0.0327
37	sp|P04181|OAT_HUMAN	Ornithine aminotransferase, mitochondrial OS	OAT PE	28	23	65.2	67.7	1.1201	0.1186	0.9947	0.9552	1.3364	0.0018	1.3125	0.0023	1.551	0.0091	1.7633	0.0247
38	sp|P05091|ALDH2_HUMAN	Aldehyde dehydrogenase, mitochondrial OS	ALDH2 PE	49	46	67.1	75.6	1.1402	0.0209	1.0866	0.3312	1.2306	0.0017	1.3171	0.0002	1.4613	0.0131	1.4605	0.0132
39	sp|P05362|ICAM1_HUMAN	Intercellular adhesion molecule 1 OS	ICAM1 PE	10	10	33.7	33.7	1.1616	0.2069	1.0467	0.4879	1.4575	0.0443	1.2133	0.1406	1.5397	0.001	1.546	0.0137
40	sp|P05387|RLA2_HUMAN	60S acidic ribosomal protein P2 OS	RPLP2 PE	49	67	84.4	85.2	1.0892	0.2313	1.0369	0.6263	1.2401	0.0129	1.3429	0.0026	1.4781	0.0024	1.4519	0.009
41	sp|P05455|LA_HUMAN	Lupus La protein OS	SSB PE	51	50	70.6	66.2	1.0324	0.3301	1.1411	0.0871	1.4773	0	1.4771	0	1.3715	0.0441	1.42	0.0074
42	sp|P06396|GELS_HUMAN	Gelsolin OS	GSN PE	14	14	38.9	39.6	1.0661	0.4538	1.0622	0.4028	1.5055	0.0471	1.3613	0.0486	1.2903	0.0168	1.3111	0.0138
43	sp|P06576|ATPB_HUMAN	ATP synthase subunit beta, mitochondrial OS	ATP5F1B PE	191	180	79	81.9	1.042	0.1804	1.1028	0.1302	1.3169	0	1.3784	0	1.4456	0	1.4829	0
44	sp|P06748|NPM_HUMAN	Nucleophosmin OS	NPM1 PE	90	104	54.4	59.9	1.0489	0.3689	1.0346	0.5642	1.3606	0.0002	1.3985	0.0002	1.587	0	1.7213	0.0002
45	sp|P06753|TPM3_HUMAN	Tropomyosin alpha-3 chain OS	TPM3 PE	27	25	60.4	65.3	1.0547	0.6046	1.076	0.3511	1.4571	0.0495	1.3782	0.0661	1.4386	0.0023	1.4716	0.0016
46	sp|P07148|FABPL_HUMAN	Fatty acid-binding protein, liver OS	FABP1 PE	76	93	87.4	93.7	1.1027	0.1675	0.9778	0.7712	1.3066	0.003	1.2685	0.0058	1.3829	0.004	1.4306	0.0098
47	sp|P07237|PDIA1_HUMAN	Protein disulfide-isomerase OS	P4HB PE	260	248	84.5	78	1.0703	0.0413	1.115	0.178	1.2413	0	1.3008	0	1.3587	0	1.4756	0
48	sp|P07737|PROF1_HUMAN	Profilin-1 OS	PFN1 PE	73	77	95.7	94.3	1.1227	0.1165	1.1296	0.2222	1.2523	0.0117	1.3025	0.0058	1.3305	0.0366	1.4075	0.0229
49	sp|P07910|HNRPC_HUMAN	Heterogeneous nuclear ribonucleoproteins C1/C2 OS	HNRNPC PE	43	54	55.9	63.1	1.0516	0.3481	1.0724	0.3436	1.2972	0.0008	1.3075	0.0002	1.3958	0.0041	1.3738	0.005
50	sp|P07954|FUMH_HUMAN	Fumarate hydratase, mitochondrial OS	FH PE	24	23	63.3	65.7	1.0942	0.0932	1.0816	0.2968	1.3514	0.0005	1.4023	0.0001	1.3645	0.001	1.344	0.0027
51	sp|P08133|ANXA6_HUMAN	Annexin A6 OS	ANXA6 PE	25	19	67.2	63.9	1.0663	0.4876	1.1214	0.3666	1.4463	0.0101	1.368	0.0114	1.3042	0.0433	1.3715	0.0525
52	sp|P08243|ASNS_HUMAN	Asparagine synthetase [glutamine-hydrolyzing] OS	ASNS PE	9	4	42.3	30.7	1.0287	0.7345	0.9379	0.7002	1.4207	0.0341	1.3185	0.0335	1.4868	0.0067	1.3177	0.0218
53	sp|P08621|RU17_HUMAN	U1 small nuclear ribonucleoprotein 70 kDa OS	SNRNP70 PE	11	14	63.6	56.8	1.0893	0.3273	1.0709	0.3467	1.3399	0.0188	1.2596	0.0391	1.4971	0.0017	1.5677	0.0011
54	sp|P09104|ENOG_HUMAN	Gamma-enolase OS	ENO2 PE	63	89	88.9	89.2	1.1126	0.1438	1.0482	0.5073	1.3091	0.0071	1.3567	0.0043	1.4563	0.0014	1.5214	0.0008
55	sp|P09429|HMGB1_HUMAN	High mobility group protein B1 OS	HMGB1 PE	24	24	56.7	53	1.0648	0.357	1.0786	0.2747	1.3325	0.0039	1.3166	0.0047	1.5026	0.0012	1.6647	0.0026
56	sp|P09525|ANXA4_HUMAN	Annexin A4 OS	ANXA4 PE	34	32	72.1	73	1.0693	0.2057	1.0892	0.5304	1.3104	0.0004	1.3217	0.0003	1.3287	0.0443	1.4179	0.0218
57	sp|P09622|DLDH_HUMAN	Dihydrolipoyl dehydrogenase, mitochondrial OS	DLD PE	16	15	44.8	58.4	1.1079	0.1623	1.0266	0.7944	1.305	0.0126	1.3481	0.0049	1.3688	0.0705	1.4445	0.0537
58	sp|P09651|ROA1_HUMAN	Heterogeneous nuclear ribonucleoprotein A1 OS	HNRNPA1 PE	70	89	58.9	57.8	1.0383	0.5118	1.0404	0.5612	1.266	0.0016	1.2668	0.0015	1.3317	0.0023	1.6918	0
59	sp|P09874|PARP1_HUMAN	Poly [ADP-ribose] polymerase 1 OS	PARP1 PE	25	20	53.8	46.4	1.0354	0.6025	0.9802	0.8302	1.3115	0.0071	1.2927	0.0092	1.3975	0.0595	1.4706	0.1001
60	sp|P0DP25|CALM3_HUMAN	Calmodulin-3 OS	CALM3 PE	77	96	94.6	95.3	1.088	0.3005	1.0792	0.3449	1.247	0.0351	1.3293	0.0157	1.3945	0.006	1.4768	0.003
61	sp|P10515|ODP2_HUMAN	Dihydrolipoyllysine-residue acetyltransferase component of pyruvate dehydrogenase complex, mitochondrial OS	DLAT PE	14	16	38.8	37.7	1.091	0.288	1.0148	0.8456	1.3245	0.0165	1.3215	0.017	1.3528	0.013	1.6914	0.0018
62	sp|P10606|COX5B_HUMAN	Cytochrome c oxidase subunit 5B, mitochondrial OS	COX5B PE	18	26	73.6	77.5	1.0846	0.3033	1.0693	0.3493	1.397	0.0099	1.339	0.0132	1.4932	0.0007	1.7705	0.0002
63	sp|P10768|ESTD_HUMAN	S-formylglutathione hydrolase OS	ESD PE	14	7	43.3	46.5	1.0386	0.7033	1.0074	0.9475	1.6323	0.0296	1.5299	0.0896	1.483	0.015	1.1438	0.1945
64	sp|P10809|CH60_HUMAN	60 kDa heat shock protein, mitochondrial OS	HSPD1 PE	425	487	94.2	94.9	1.0477	0.086	1.0776	0.0538	1.2893	0	1.3329	0	1.3563	0	1.5148	0
65	sp|P11021|BIP_HUMAN	Endoplasmic reticulum chaperone BiP OS	HSPA5 PE	247	294	81.2	86.1	1.0405	0.2458	1.0425	0.2158	1.1738	0.0004	1.2383	0	1.4284	0	1.3993	0
66	sp|P11177|ODPB_HUMAN	Pyruvate dehydrogenase E1 component subunit beta, mitochondrial OS	PDHB PE	24	18	56	48.8	1.105	0.1029	1.1526	0.2346	1.3438	0.0007	1.3087	0.0012	1.5235	0.0521	1.4128	0.052
67	sp|P11940|PABP1_HUMAN	Polyadenylate-binding protein 1 OS	PABPC1 PE	57	55	58.5	67.1	1.0446	0.4606	1.0318	0.7216	1.2275	0.0099	1.2687	0.005	1.4125	0.0223	1.4313	0.0206
68	sp|P12270|TPR_HUMAN	Nucleoprotein TPR OS	TPR PE	43	56	48.9	53.9	1.154	0.0001	1.0988	0.0376	1.3421	0	1.2852	0	1.4211	0	1.5294	0
69	sp|P12955|PEPD_HUMAN	Xaa-Pro dipeptidase OS	PEPD PE	16	14	58	44.8	1.1181	0.1842	1.0849	0.4519	1.4224	0.0071	1.361	0.0114	1.4242	0.0563	1.3624	0.0716
70	sp|P12956|XRCC6_HUMAN	X-ray repair cross-complementing protein 6 OS	XRCC6 PE	73	68	66.2	71.1	1.0963	0.0157	1.1597	0.0098	1.2514	0	1.2329	0	1.4805	0.0009	1.3798	0.0002
71	sp|P13010|XRCC5_HUMAN	X-ray repair cross-complementing protein 5 OS	XRCC5 PE	75	55	76.4	69.8	1.144	0.0029	1.062	0.2954	1.3079	0	1.2759	0	1.375	0.0003	1.4003	0.0002
72	sp|P13667|PDIA4_HUMAN	Protein disulfide-isomerase A4 OS	PDIA4 PE	81	77	59.5	62.5	1.0626	0.0415	1.0769	0.1158	1.2866	0	1.3094	0	1.3719	0	1.4081	0
73	sp|P13804|ETFA_HUMAN	Electron transfer flavoprotein subunit alpha, mitochondrial OS	ETFA PE	20	25	73.9	78.4	1.0568	0.3542	1.1584	0.0835	1.253	0.0049	1.2988	0.0022	1.3306	0.0088	1.5639	0.0013
74	sp|P14314|GLU2B_HUMAN	Glucosidase 2 subunit beta OS	PRKCSH PE	17	24	44.1	53.6	1.109	0.2126	1.0619	0.7258	1.3546	0.0063	1.4332	0.0031	1.4115	0.0282	1.3465	0.0413
75	sp|P14625|ENPL_HUMAN	Endoplasmin OS	HSP90B1 PE	129	116	74.2	73.7	1.0742	0.0312	1.0762	0.2365	1.2705	0	1.2863	0	1.4119	0.0008	1.4121	0.0008
76	sp|P14927|QCR7_HUMAN	Cytochrome b-c1 complex subunit 7 OS	UQCRB PE	8	8	56.8	77.5	1.0992	0.3015	1.079	0.3191	1.3188	0.0359	1.4562	0.0156	1.4157	0.0066	1.3831	0.0086
77	sp|P15311|EZRI_HUMAN	Ezrin OS	EZR PE	31	31	60.8	59	1.0263	0.6441	1.0519	0.3849	1.3568	0.0006	1.3424	0.0006	1.2996	0.002	1.4764	0.0002
78	sp|P15559|NQO1_HUMAN	NAD(P)H dehydrogenase [quinone] 1 OS	NQO1 PE	36	28	54	64.2	1.015	0.7846	1.0809	0.1979	1.3312	0.0006	1.35	0.0005	1.4248	0.0031	1.4667	0.0005
79	sp|P16949|STMN1_HUMAN	Stathmin OS	STMN1 PE	18	17	57.1	52.4	1.0903	0.3459	1.0957	0.3866	1.5	0.0139	1.5345	0.0274	1.4818	0.0423	1.4387	0.0486
80	sp|P16989|YBOX3_HUMAN	Y-box-binding protein 3 OS	YBX3 PE	26	27	60.2	63.4	1.1107	0.3345	0.9905	0.8937	1.4945	0.0401	1.3528	0.0676	1.4026	0.0074	1.4586	0.005
81	sp|P17096|HMGA1_HUMAN	High mobility group protein HMG-I/HMG-Y OS	HMGA1 PE	4	7	35.5	39.3	1.1138	0.2168	1.1153	0.3134	1.4465	0.0073	1.4565	0.0069	1.4371	0.0473	1.6045	0.0286
82	sp|P17980|PRS6A_HUMAN	26S proteasome regulatory subunit 6A OS	PSMC3 PE	39	37	82	82	1.0416	0.2992	1.0701	0.1804	1.3202	0	1.2536	0	1.3265	0.0002	1.4179	0
83	sp|P18583|SON_HUMAN	Protein SON OS	SON PE	12	9	19.5	21.2	1.0552	0.5838	1.1979	0.1612	1.4118	0.0531	1.2208	0.2868	1.7911	0.0574	1.6871	0.0243
84	sp|P18615|NELFE_HUMAN	Negative elongation factor E OS	NELFE PE	9	10	60.5	60.5	1.0709	0.5104	1.0469	0.5916	1.4925	0.0428	1.4931	0.0543	1.5251	0.0071	1.9407	0.002
85	sp|P18621|RL17_HUMAN	60S ribosomal protein L17 OS	RPL17 PE	12	15	64.7	60.9	1.1799	0.1408	1.1456	0.1711	1.4054	0.03	1.4043	0.0271	1.3079	0.0388	1.5935	0.0088
86	sp|P18859|ATP5J_HUMAN	ATP synthase-coupling factor 6, mitochondrial OS	ATP5J PE	17	22	55.6	62	1.1028	0.2604	1.02	0.7957	1.3982	0.0038	1.3817	0.0047	1.4854	0.001	1.433	0.0016
87	sp|P19338|NUCL_HUMAN	Nucleolin OS	NCL PE	134	179	45.5	58.5	1.0484	0.1958	1.0675	0.1213	1.3367	0	1.4041	0	1.3772	0	1.5486	0
88	sp|P19404|NDUV2_HUMAN	NADH dehydrogenase [ubiquinone] flavoprotein 2, mitochondrial OS	NDUFV2 PE	11	12	41	46.6	1.1117	0.252	1.0207	0.8476	1.3936	0.0211	1.3094	0.1325	1.6623	0.0457	1.6513	0.0292
89	sp|P20042|IF2B_HUMAN	Eukaryotic translation initiation factor 2 subunit 2 OS	EIF2S2 PE	14	12	53.5	59.2	1.0607	0.5141	1.0288	0.7387	1.3573	0.0261	1.2552	0.0545	1.3966	0.0292	1.3256	0.0275
90	sp|P20674|COX5A_HUMAN	Cytochrome c oxidase subunit 5A, mitochondrial OS	COX5A PE	23	22	60.7	61.3	1.1153	0.2078	1.0492	0.6124	1.3265	0.0174	1.2935	0.0238	1.4393	0.0236	1.6714	0.0108
91	sp|P20700|LMNB1_HUMAN	Lamin-B1 OS	LMNB1 PE	35	34	67.2	75.8	1.0598	0.1399	1.1078	0.272	1.2992	0	1.2757	0	1.3929	0.0009	1.3544	0.0013
92	sp|P20810|ICAL_HUMAN	Calpastatin OS	CAST PE	13	16	41.4	44.9	1.0864	0.1988	1.0849	0.2318	1.4391	0.0153	1.4164	0.0096	1.4693	0.0011	1.5311	0.0004
93	sp|P21964|COMT_HUMAN	Catechol O-methyltransferase OS	COMT PE	20	16	61.6	64.2	1.1347	0.2641	1.0624	0.4598	1.3794	0.0594	1.2021	0.1544	1.2915	0.0377	1.4076	0.0178
94	sp|P22087|FBRL_HUMAN	rRNA 2'-O-methyltransferase fibrillarin OS	FBL PE	15	16	74.8	71	0.9988	0.9939	1.0657	0.3826	1.4148	0.0515	1.5508	0.0371	1.5126	0.0032	1.0614	0.4358
95	sp|P22307|NLTP_HUMAN	Non-specific lipid-transfer protein OS	SCP2 PE	19	20	32.4	32.9	1.14	0.1879	1.0952	0.1285	1.4179	0.0427	1.4573	0.0171	1.4991	0.0001	1.4288	0.0003
96	sp|P22626|ROA2_HUMAN	Heterogeneous nuclear ribonucleoproteins A2/B1 OS	HNRNPA2B1 PE	72	82	65.4	68.8	1.0331	0.5995	1.0566	0.4397	1.3159	0.001	1.2885	0.0017	1.364	0.0014	1.6527	0.0001
97	sp|P23141|EST1_HUMAN	Liver carboxylesterase 1 OS	CES1 PE	84	70	73.4	76	1.0741	0.0537	1.1132	0.0467	1.2626	0	1.2755	0	1.3263	0.0001	1.4526	0
98	sp|P23193|TCEA1_HUMAN	Transcription elongation factor A protein 1 OS	TCEA1 PE	12	14	56.2	64.8	1.0513	0.5288	1.0868	0.2823	1.4223	0.0152	1.3939	0.018	1.3302	0.0029	1.3566	0.0015
99	sp|P23246|SFPQ_HUMAN	Splicing factor, proline- and glutamine-rich OS	SFPQ PE	45	53	55	55.2	1.0441	0.474	1.0965	0.2264	1.2682	0.0021	1.2968	0.0012	1.3971	0.0024	1.4783	0.0006
100	sp|P23378|GCSP_HUMAN	Glycine dehydrogenase (decarboxylating), mitochondrial OS	GLDC PE	8	5	34	31.7	1.0708	0.4949	1.1574	0.152	1.432	0.0489	1.2492	0.1145	1.5186	0.0425	1.3759	0.2464
101	sp|P23588|IF4B_HUMAN	Eukaryotic translation initiation factor 4B OS	EIF4B PE	11	12	56	62.9	1.059	0.458	1.1204	0.2375	1.3595	0.0476	1.2913	0.0216	1.5428	0.0116	1.4945	0.014
102	sp|P24539|AT5F1_HUMAN	ATP synthase F(0) complex subunit B1, mitochondrial OS	ATP5F1 PE	14	13	55.1	56.3	0.9256	0.397	1.0222	0.8642	1.2771	0.0524	1.2399	0.071	1.3692	0.025	1.3798	0.0239
103	sp|P24752|THIL_HUMAN	Acetyl-CoA acetyltransferase, mitochondrial OS	ACAT1 PE	40	36	77.3	74.7	1.1198	0.1193	1.156	0.0697	1.3209	0.0032	1.2761	0.0066	1.3692	0.0023	1.5839	0.0003
104	sp|P25705|ATPA_HUMAN	ATP synthase subunit alpha, mitochondrial OS	ATP5F1A PE	120	125	71.8	71.3	1.0783	0.0392	1.0895	0.2112	1.2799	0	1.3283	0	1.3476	0.0015	1.3766	0.0009
105	sp|P26368|U2AF2_HUMAN	Splicing factor U2AF 65 kDa subunit OS	U2AF2 PE	12	18	42.1	43.8	1.0377	0.6586	1.001	0.9897	1.4227	0.0187	1.1686	0.132	1.4371	0.0407	1.211	0.212
106	sp|P26583|HMGB2_HUMAN	High mobility group protein B2 OS	HMGB2 PE	13	12	54.1	40.7	0.9937	0.9421	1.0446	0.5231	1.3672	0.0296	1.245	0.0721	1.488	0.0015	1.4938	0.0061
107	sp|P26599|PTBP1_HUMAN	Polypyrimidine tract-binding protein 1 OS	PTBP1 PE	40	38	64.4	75	1.0498	0.4233	1.1543	0.0625	1.3397	0.0122	1.3315	0.0016	1.3738	0.0022	1.4412	0.0011
108	sp|P27797|CALR_HUMAN	Calreticulin OS	CALR PE	101	124	79.4	76	1.041	0.3825	1.0552	0.2648	1.2736	0.0001	1.3189	0	1.3947	0	1.475	0
109	sp|P27816|MAP4_HUMAN	Microtubule-associated protein 4 OS	MAP4 PE	49	64	58.1	58.1	1.031	0.4029	1.0728	0.049	1.2922	0	1.2837	0	1.4098	0	1.5132	0
110	sp|P28074|PSB5_HUMAN	Proteasome subunit beta type-5 OS	PSMB5 PE	7	7	55.5	39.9	1.0823	0.3611	1.0658	0.44	1.4743	0.0164	1.2467	0.0572	1.4085	0.0171	1.5309	0.0256
111	sp|P28331|NDUS1_HUMAN	NADH-ubiquinone oxidoreductase 75 kDa subunit, mitochondrial OS	NDUFS1 PE	32	27	57.6	64.9	1.1123	0.13	0.9515	0.6034	1.2858	0.008	1.3893	0.0025	1.53	0.0347	1.4249	0.1232
112	sp|P28838|AMPL_HUMAN	Cytosol aminopeptidase OS	LAP3 PE	39	45	75.7	86.1	1.0778	0.0714	1.0897	0.0512	1.2728	0	1.277	0	1.3564	0	1.5218	0
113	sp|P29401|TKT_HUMAN	Transketolase OS	TKT PE	89	78	67.6	68.5	1.0646	0.1502	1.0547	0.3166	1.2518	0.0001	1.2903	0	1.4653	0	1.5867	0
114	sp|P30038|AL4A1_HUMAN	Delta-1-pyrroline-5-carboxylate dehydrogenase, mitochondrial OS	ALDH4A1 PE	21	19	38.2	46.4	1.021	0.726	1.0549	0.6426	1.4222	0.0129	1.3364	0.0282	1.6989	0.0294	1.5198	0.0196
115	sp|P30040|ERP29_HUMAN	Endoplasmic reticulum resident protein 29 OS	ERP29 PE	17	29	67.4	68.6	1.0376	0.6318	1.0538	0.5593	1.3044	0.0203	1.2954	0.0222	1.3511	0.0079	1.4644	0.0029
116	sp|P30041|PRDX6_HUMAN	Peroxiredoxin-6 OS	PRDX6 PE	49	45	85.3	79.9	1.102	0.0924	1.0835	0.3006	1.2191	0.0034	1.259	0.0013	1.5138	0.0109	1.3725	0.0095
117	sp|P30044|PRDX5_HUMAN	Peroxiredoxin-5, mitochondrial OS	PRDX5 PE	20	24	68.7	73.8	1.0578	0.4811	1.1978	0.1027	1.4653	0.0059	1.3231	0.0175	1.417	0.0206	1.4457	0.0177
118	sp|P30048|PRDX3_HUMAN	Thioredoxin-dependent peroxide reductase, mitochondrial OS	PRDX3 PE	34	32	57	49.2	1.0503	0.6586	1.1163	0.3157	1.3521	0.0397	1.3398	0.0429	1.4005	0.0558	1.3912	0.0894
119	sp|P30049|ATPD_HUMAN	ATP synthase subunit delta, mitochondrial OS	ATP5F1D PE	20	26	78.6	86.3	1.0093	0.9192	1.081	0.4472	1.4568	0.0431	1.3749	0.0958	1.5173	0.0373	1.6285	0.0278
120	sp|P30084|ECHM_HUMAN	Enoyl-CoA hydratase, mitochondrial OS	ECHS1 PE	39	46	72.1	72.4	1.082	0.3186	1.0728	0.3325	1.2582	0.0297	1.3308	0.0145	1.3874	0.0118	1.5031	0.0031
121	sp|P30085|KCY_HUMAN	UMP-CMP kinase OS	CMPK1 PE	15	20	90.3	74	1.0782	0.3011	1.1324	0.2731	1.4351	0.0066	1.4003	0.0066	1.3616	0.0319	1.5685	0.006
122	sp|P30086|PEBP1_HUMAN	Phosphatidylethanolamine-binding protein 1 OS	PEBP1 PE	72	78	88.8	88.8	1.1053	0.0931	1.0307	0.6749	1.2863	0.0018	1.3088	0.0012	1.4128	0.0025	1.5924	0.0004
123	sp|P30101|PDIA3_HUMAN	Protein disulfide-isomerase A3 OS	PDIA3 PE	128	143	79.6	86.7	1.0609	0.1028	1.0778	0.0745	1.278	0	1.3132	0	1.3615	0	1.4479	0
124	sp|P31947|1433S_HUMAN	14-3-3 protein sigma OS	SFN PE	13	21	56.5	67.3	1.0763	0.3754	1.0641	0.5845	1.3538	0.0149	1.398	0.0107	1.3598	0.0356	1.3843	0.0309
125	sp|P31948|STIP1_HUMAN	Stress-induced-phosphoprotein 1 OS	STIP1 PE	44	65	58.8	71.6	1.0295	0.6659	1.099	0.1012	1.2792	0.0062	1.2753	0.0067	1.322	0.0003	1.4865	0.0001
126	sp|P32119|PRDX2_HUMAN	Peroxiredoxin-2 OS	PRDX2 PE	39	40	67.7	86.9	1.0905	0.2005	0.9455	0.6937	1.2724	0.0057	1.3778	0.0012	1.4051	0.0194	1.3598	0.0254
127	sp|P32322|P5CR1_HUMAN	Pyrroline-5-carboxylate reductase 1, mitochondrial OS	PYCR1 PE	22	18	69	64.6	1.0488	0.5154	1.1062	0.3484	1.3266	0.0133	1.334	0.0126	1.396	0.0573	1.5475	0.0538
128	sp|P35232|PHB_HUMAN	Prohibitin OS	PHB PE	35	38	90.4	84.6	1.0683	0.2219	1.0315	0.7467	1.2805	0.0006	1.2871	0.0006	1.6507	0.0001	1.4099	0.0006
129	sp|P35637|FUS_HUMAN	RNA-binding protein FUS OS	FUS PE	27	32	32.7	42.6	1.0866	0.3444	1.0703	0.3739	1.2855	0.0246	1.3703	0.0104	1.4942	0.0012	1.7217	0.0041
130	sp|P35754|GLRX1_HUMAN	Glutaredoxin-1 OS	GLRX PE	13	25	75.5	80.2	1.1605	0.2119	1.0333	0.6933	1.4337	0.0484	1.3382	0.1811	1.5314	0.0094	1.4469	0.0139
131	sp|P36551|HEM6_HUMAN	Oxygen-dependent coproporphyrinogen-III oxidase, mitochondrial OS	CPOX PE	11	10	48.2	54.9	1.1288	0.2524	0.9927	0.9571	1.4392	0.0367	1.3172	0.2141	1.3955	0.0084	1.3465	0.1445
132	sp|P36957|ODO2_HUMAN	Dihydrolipoyllysine-residue succinyltransferase component of 2-oxoglutarate dehydrogenase complex, mitochondrial OS	DLST PE	10	14	32.2	38.2	1.0745	0.3501	1.0803	0.5166	1.3211	0.0096	1.3527	0.0071	1.4612	0.0486	1.4774	0.0461
133	sp|P37108|SRP14_HUMAN	Signal recognition particle 14 kDa protein OS	SRP14 PE	15	16	64	67.7	1.0874	0.4418	1.0309	0.761	1.2768	0.0604	1.3458	0.0374	1.5117	0.0412	1.5095	0.1051
134	sp|P37198|NUP62_HUMAN	Nuclear pore glycoprotein p62 OS	NUP62 PE	8	8	23.4	16.7	0.9951	0.9532	1.0655	0.5591	1.5384	0.0223	1.3734	0.0259	1.515	0.0268	1.3236	0.014
135	sp|P38117|ETFB_HUMAN	Electron transfer flavoprotein subunit beta OS	ETFB PE	16	17	56.9	38.4	1.0453	0.6291	1.0755	0.3144	1.3761	0.0187	1.3452	0.0238	1.3591	0.0048	1.3121	0.0082
136	sp|P38159|RBMX_HUMAN	RNA-binding motif protein, X chromosome OS	RBMX PE	12	14	65	59.9	1.1157	0.3443	1.1049	0.2867	1.4462	0.054	1.2511	0.1292	1.37	0.0177	1.538	0.0276
137	sp|P38646|GRP75_HUMAN	Stress-70 protein, mitochondrial OS	HSPA9 PE	141	161	74.4	86.6	1.0689	0.0642	1.0555	0.1504	1.3154	0	1.3218	0	1.4949	0	1.4853	0
138	sp|P40222|TXLNA_HUMAN	Alpha-taxilin OS	TXLNA PE	16	13	56.6	62.1	1.0868	0.3623	1.0251	0.7782	1.2985	0.0427	1.3096	0.0394	1.4146	0.0133	1.5507	0.0572
139	sp|P42330|AK1C3_HUMAN	Aldo-keto reductase family 1 member C3 OS	AKR1C3 PE	122	85	88.2	79.3	1.039	0.5547	1.0848	0.378	1.4043	0.0025	1.3003	0.0073	1.4439	0.0285	1.5609	0.0258
140	sp|P42765|THIM_HUMAN	3-ketoacyl-CoA thiolase, mitochondrial OS	ACAA2 PE	22	25	66.8	73.6	1.1343	0.0535	1.0375	0.5632	1.3222	0.0013	1.292	0.0021	1.4877	0.0001	1.4696	0.0002
141	sp|P43243|MATR3_HUMAN	Matrin-3 OS	MATR3 PE	33	39	44.5	47.8	1.0355	0.5343	1.1074	0.1689	1.3222	0.0001	1.3015	0.0002	1.4188	0.0079	1.478	0.0062
142	sp|P43686|PRS6B_HUMAN	26S proteasome regulatory subunit 6B OS	PSMC4 PE	29	37	82.8	83.3	1.0624	0.4897	1.1536	0.1	1.3664	0.0015	1.2987	0.002	1.3069	0.0162	1.3893	0.008
143	sp|P46087|NOP2_HUMAN	Probable 28S rRNA (cytosine(4447)-C(5))-methyltransferase OS	NOP2 PE	14	14	44.2	42.2	1.0118	0.8604	1.0286	0.6769	1.4118	0.0029	1.3342	0.0064	1.2465	0.0425	1.3222	0.0071
144	sp|P46108|CRK_HUMAN	Adapter molecule crk OS	CRK PE	9	8	51	53.3	1.0071	0.9197	1.0664	0.4852	1.2567	0.0285	1.3302	0.0123	1.4074	0.0187	1.2707	0.2284
145	sp|P46777|RL5_HUMAN	60S ribosomal protein L5 OS	RPL5 PE	23	16	47.1	57.6	1.1343	0.1569	1.0451	0.6527	1.2894	0.0943	1.262	0.0322	1.413	0.0302	1.5378	0.018
146	sp|P46783|RS10_HUMAN	40S ribosomal protein S10 OS	RPS10 PE	19	18	72.1	61.2	1.0355	0.658	1.0577	0.5234	1.3598	0.0088	1.2691	0.0528	1.4274	0.0163	1.289	0.0396
147	sp|P49321|NASP_HUMAN	Nuclear autoantigenic sperm protein OS	NASP PE	31	39	71.2	72.8	1.0937	0.1674	1.0093	0.8949	1.2946	0.004	1.354	0.0018	1.4338	0.0001	1.3972	0.0006
148	sp|P49411|EFTU_HUMAN	Elongation factor Tu, mitochondrial OS	TUFM PE	49	56	77.4	80.1	1.0896	0.0533	1.0299	0.5938	1.3101	0	1.3311	0	1.493	0	1.5445	0
149	sp|P49748|ACADV_HUMAN	Very long-chain specific acyl-CoA dehydrogenase, mitochondrial OS	ACADVL PE	44	40	64.6	66.4	1.0557	0.1586	1.034	0.409	1.2744	0	1.2512	0	1.4255	0	1.4576	0
150	sp|P50213|IDH3A_HUMAN	Isocitrate dehydrogenase [NAD] subunit alpha, mitochondrial OS	IDH3A PE	7	5	53.8	41.5	0.9436	0.558	1.047	0.6369	1.4109	0.0577	1.3863	0.0841	1.2642	0.107	1.4266	0.0513
151	sp|P50454|SERPH_HUMAN	Serpin H1 OS	SERPINH1 PE	18	19	61.7	56.5	1.1103	0.2429	1.0991	0.2878	1.4044	0.069	1.3089	0.0335	1.5291	0.0103	1.4003	0.0195
152	sp|P51858|HDGF_HUMAN	Hepatoma-derived growth factor OS	HDGF PE	17	25	58.3	68.3	1.0643	0.4057	1.1002	0.1236	1.3867	0.0083	1.424	0.0063	1.422	0.0004	1.5061	0.0005
153	sp|P51991|ROA3_HUMAN	Heterogeneous nuclear ribonucleoprotein A3 OS	HNRNPA3 PE	40	48	60.1	54.5	1.0493	0.2996	1.0582	0.3168	1.3019	0	1.3634	0	1.4092	0.0001	1.4156	0.0001
154	sp|P52272|HNRPM_HUMAN	Heterogeneous nuclear ribonucleoprotein M OS	HNRNPM PE	82	80	72.7	73.6	1.111	0.0228	1.1627	0.0756	1.3021	0	1.3002	0	1.2981	0.0145	1.455	0.0041
155	sp|P52565|GDIR1_HUMAN	Rho GDP-dissociation inhibitor 1 OS	ARHGDIA PE	12	13	64.7	55.4	1.096	0.1786	1.0582	0.5581	1.3133	0.0039	1.2986	0.0047	1.3422	0.0437	1.3402	0.042
156	sp|P52597|HNRPF_HUMAN	Heterogeneous nuclear ribonucleoprotein F OS	HNRNPF PE	34	39	60.5	47.7	1.0426	0.6861	1.1706	0.1961	1.3515	0.0361	1.3964	0.0285	1.3647	0.0637	1.403	0.0544
157	sp|P52758|RIDA_HUMAN	2-iminobutanoate/2-iminopropanoate deaminase OS	RIDA PE	7	9	70.1	81	1.0797	0.4661	1.0927	0.3919	1.5511	0.0361	1.4064	0.0576	1.4008	0.0543	1.164	0.3383
158	sp|P54577|SYYC_HUMAN	Tyrosine--tRNA ligase, cytoplasmic OS	YARS PE	13	14	53.6	54	1.0797	0.3286	0.9382	0.6691	1.3105	0.0168	1.3087	0.0445	1.4647	0.0467	1.3205	0.1872
159	sp|P54727|RD23B_HUMAN	UV excision repair protein RAD23 homolog B OS	RAD23B PE	20	30	60.9	59.7	1.042	0.5864	1.0771	0.2684	1.4025	0.0083	1.2868	0.0224	1.3999	0.0149	1.397	0.0014
160	sp|P54819|KAD2_HUMAN	Adenylate kinase 2, mitochondrial OS	AK2 PE	27	28	82	69.9	1.0792	0.2981	1.0338	0.635	1.3412	0.0063	1.2817	0.0124	1.5324	0.0001	1.7109	0.0001
161	sp|P55072|TERA_HUMAN	Transitional endoplasmic reticulum ATPase OS	VCP PE	103	108	80.3	80.7	1.0667	0.1053	1.0619	0.1721	1.2575	0	1.2534	0	1.3791	0	1.4916	0
162	sp|P55084|ECHB_HUMAN	Trifunctional enzyme subunit beta, mitochondrial OS	HADHB PE	30	25	57.8	61.6	1.0689	0.2452	1.26	0.0383	1.3293	0.0005	1.2681	0.0016	1.5743	0.0406	1.5596	0.0174
163	sp|P56537|IF6_HUMAN	Eukaryotic translation initiation factor 6 OS	EIF6 PE	22	20	61.2	60.4	1.044	0.6152	1.0779	0.4644	1.3515	0.0298	1.3818	0.0246	1.3373	0.0739	1.4319	0.0504
164	sp|P60174|TPIS_HUMAN	Triosephosphate isomerase OS	TPI1 PE	69	82	82.2	92	1.0988	0.0731	1.0632	0.3079	1.2356	0.0014	1.2688	0.0006	1.3707	0.0008	1.4427	0.0003
165	sp|P61088|UBE2N_HUMAN	Ubiquitin-conjugating enzyme E2 N OS	UBE2N PE	13	15	75	79.6	1.0624	0.4693	1.1084	0.1988	1.2677	0.0481	1.1506	0.1505	1.3822	0.0084	1.4344	0.0057
166	sp|P61247|RS3A_HUMAN	40S ribosomal protein S3a OS	RPS3A PE	33	31	62.1	64.4	1.0989	0.0809	1.2084	0.0777	1.2623	0.0009	1.3081	0.0003	1.3272	0.0291	1.3987	0.0185
167	sp|P61604|CH10_HUMAN	10 kDa heat shock protein, mitochondrial OS	HSPE1 PE	48	56	99	93.1	1.0645	0.1858	1.0472	0.3802	1.2791	0.0001	1.3004	0	1.399	0	1.6197	0
168	sp|P61978|HNRPK_HUMAN	Heterogeneous nuclear ribonucleoprotein K OS	HNRNPK PE	72	89	68	68.5	1.0845	0.111	1.1301	0.0554	1.2509	0.0007	1.3034	0.0002	1.2969	0.0007	1.535	0.0001
169	sp|P62258|1433E_HUMAN	14-3-3 protein epsilon OS	YWHAE PE	40	36	87.5	90.2	1.0328	0.6399	1.1002	0.3085	1.3608	0.0001	1.4216	0	1.5138	0.0485	1.424	0.0202
170	sp|P62263|RS14_HUMAN	40S ribosomal protein S14 OS	RPS14 PE	18	14	45.7	49	1.0627	0.4355	1.0946	0.2542	1.351	0.0293	1.331	0.0153	1.4581	0.0051	1.369	0.0098
171	sp|P62277|RS13_HUMAN	40S ribosomal protein S13 OS	RPS13 PE	17	15	73.5	65.6	1.1139	0.1393	1.0878	0.286	1.4841	0.0013	1.2945	0.0084	1.3378	0.0187	1.5156	0.0055
172	sp|P62750|RL23A_HUMAN	60S ribosomal protein L23a OS	RPL23A PE	17	23	52.6	57.1	1.1254	0.1273	1.1453	0.0936	1.3125	0.0082	1.3803	0.0041	1.4891	0.0155	1.489	0.0017
173	sp|P62805|H4_HUMAN	Histone H4 OS	HIST1H4A PE	58	77	69.9	75.7	1.0272	0.54	1.1237	0.0279	1.5857	0	1.6339	0	1.2887	0.0001	1.4907	0
174	sp|P62917|RL8_HUMAN	60S ribosomal protein L8 OS	RPL8 PE	19	12	48.3	49.8	1.1393	0.2476	0.9995	0.9953	1.3105	0.0787	1.3933	0.0544	1.4805	0.04	1.6276	0.0289
175	sp|P62979|RS27A_HUMAN	Ubiquitin-40S ribosomal protein S27a OS	RPS27A PE	26	33	61.5	75.6	1.0411	0.5427	1.0828	0.4444	1.4244	0.0005	1.5361	0.0001	1.5152	0.0194	1.3538	0.043
176	sp|P62993|GRB2_HUMAN	Growth factor receptor-bound protein 2 OS	GRB2 PE	6	10	83.9	68.2	1.024	0.7789	1.118	0.3227	1.3534	0.0258	1.2651	0.0488	1.3504	0.0737	1.4937	0.0423
177	sp|P63104|1433Z_HUMAN	14-3-3 protein zeta/delta OS	YWHAZ PE	35	30	85.3	89.4	1.0561	0.3948	1.2289	0.1408	1.3653	0.0019	1.3112	0.0039	1.4481	0.0509	1.4608	0.0487
178	sp|P63208|SKP1_HUMAN	S-phase kinase-associated protein 1 OS	SKP1 PE	21	31	83.4	79.1	1.116	0.1023	1.1666	0.0568	1.3581	0.0009	1.283	0.0031	1.3342	0.0057	1.4152	0.0029
179	sp|P63241|IF5A1_HUMAN	Eukaryotic translation initiation factor 5A-1 OS	EIF5A PE	38	47	85.1	89	1.1041	0.292	1.2365	0.0782	1.3037	0.0425	1.2916	0.0347	1.3108	0.0432	1.4464	0.0195
180	sp|P63244|RACK1_HUMAN	Receptor of activated protein C kinase 1 OS	RACK1 PE	23	17	71	59.3	1.0803	0.2525	1.2051	0.0602	1.3091	0.0062	1.2778	0.0091	1.4702	0.0325	1.4155	0.0716
181	sp|P67809|YBOX1_HUMAN	Nuclease-sensitive element-binding protein 1 OS	YBX1 PE	47	35	76.5	69.4	1.1118	0.1789	1.0676	0.4939	1.4923	0.0042	1.4097	0.0038	1.3757	0.026	1.6627	0.0099
182	sp|P67936|TPM4_HUMAN	Tropomyosin alpha-4 chain OS	TPM4 PE	29	35	76.2	84.3	1.0912	0.1943	1.1554	0.0904	1.3208	0.0034	1.3758	0.0017	1.3824	0.0075	1.3809	0.0076
183	sp|P78371|TCPB_HUMAN	T-complex protein 1 subunit beta OS	CCT2 PE	64	61	73.1	69.2	1.068	0.138	1.1182	0.1295	1.2477	0.0001	1.2581	0.0004	1.4258	0.0008	1.6118	0.0037
184	sp|P99999|CYC_HUMAN	Cytochrome c OS	CYCS PE	13	24	56.2	66.7	1.0349	0.7104	1.071	0.4788	1.3706	0.0328	1.3283	0.0424	1.3781	0.0161	1.8197	0.0062
185	sp|Q00688|FKBP3_HUMAN	Peptidyl-prolyl cis-trans isomerase FKBP3 OS	FKBP3 PE	12	17	52.7	71.9	1.1096	0.1519	1.1134	0.1845	1.3552	0.0043	1.2999	0.0079	1.3472	0.0079	1.4491	0.0031
186	sp|Q01105|SET_HUMAN	Protein SET OS	SET PE	21	32	47.9	53.5	1.0593	0.4293	1.1366	0.0928	1.3813	0.0031	1.3875	0.003	1.3831	0.0009	1.3988	0.0007
187	sp|Q01844|EWS_HUMAN	RNA-binding protein EWS OS	EWSR1 PE	10	17	25.2	33.1	1.0472	0.6552	1.0641	0.7204	1.4359	0.0301	1.3318	0.0546	1.5019	0.0427	1.8604	0.0143
188	sp|Q01995|TAGL_HUMAN	Transgelin OS	TAGLN PE	20	17	66.2	59.2	1.0687	0.3663	1.013	0.9169	1.3803	0.0079	1.2397	0.03	1.439	0.0566	1.3633	0.1361
189	sp|Q02790|FKBP4_HUMAN	Peptidyl-prolyl cis-trans isomerase FKBP4 OS	FKBP4 PE	9	7	48.6	50.8	1.1235	0.1955	1.2021	0.1691	1.4143	0.016	1.4275	0.0524	1.238	0.1341	1.4778	0.0466
190	sp|Q02878|RL6_HUMAN	60S ribosomal protein L6 OS	RPL6 PE	21	23	53.8	56.6	1.1011	0.2731	1.187	0.1498	1.4478	0.0081	1.4447	0.1432	1.3496	0.0435	1.3131	0.055
191	sp|Q03154|ACY1_HUMAN	Aminoacylase-1 OS	ACY1 PE	29	23	76.5	68.4	1.1067	0.1823	1.1189	0.2413	1.3701	0.0005	1.4159	0.0005	1.4225	0.0017	1.4478	0.0014
192	sp|Q04837|SSBP_HUMAN	Single-stranded DNA-binding protein, mitochondrial OS	SSBP1 PE	18	23	85.1	81.1	1.0566	0.661	1.0808	0.3317	1.43	0.0134	1.3505	0.0039	1.4903	0.0047	1.4806	0.014
193	sp|Q05682|CALD1_HUMAN	Caldesmon OS	CALD1 PE	19	16	52.6	49.2	1.0889	0.1098	1.1908	0.0184	1.3755	0.0001	1.2377	0.0017	1.4118	0.0007	1.6014	0.0001
194	sp|Q07021|C1QBP_HUMAN	Complement component 1 Q subcomponent-binding protein, mitochondrial OS	C1QBP PE	38	46	78	72.3	1.0952	0.1607	1.058	0.6045	1.3178	0.002	1.3203	0.0031	1.372	0.0479	1.535	0.022
195	sp|Q07955|SRSF1_HUMAN	Serine/arginine-rich splicing factor 1 OS	SRSF1 PE	16	17	52	51.6	1.0861	0.2084	1.0184	0.7929	1.3707	0.0017	1.4203	0.001	1.5463	0.0006	1.7774	0.0018
196	sp|Q08426|ECHP_HUMAN	Peroxisomal bifunctional enzyme OS	EHHADH PE	11	3	38.5	23.9	1.0146	0.8353	1.0151	0.9105	1.3057	0.0154	1.0589	0.5687	1.574	0.031	1.342	0.1622
197	sp|Q09666|AHNK_HUMAN	Neuroblast differentiation-associated protein AHNAK OS	AHNAK PE	56	83	57.8	67.3	1.1011	0.0109	1.0385	0.1679	1.3287	0	1.2958	0	1.4038	0	1.4278	0
198	sp|Q12849|GRSF1_HUMAN	G-rich sequence factor 1 OS	GRSF1 PE	13	14	53.3	56.5	1.0358	0.6833	1.1289	0.1773	1.3664	0.0289	1.3324	0.0356	1.2629	0.0338	1.4129	0.0177
199	sp|Q12904|AIMP1_HUMAN	Aminoacyl tRNA synthase complex-interacting multifunctional protein 1 OS	AIMP1 PE	14	13	80.8	70.5	1.1111	0.1799	1.0925	0.2717	1.3006	0.0239	1.2466	0.0274	1.3797	0.0094	1.4895	0.0045
200	sp|Q12905|ILF2_HUMAN	Interleukin enhancer-binding factor 2 OS	ILF2 PE	28	24	59	57.4	1.0774	0.2292	1.0583	0.6302	1.4055	0.0009	1.3503	0.0017	1.4229	0.007	1.385	0.0107
201	sp|Q13087|PDIA2_HUMAN	Protein disulfide-isomerase A2 OS	PDIA2 PE	7	7	37.5	39.1	1.0867	0.3385	1.0702	0.7385	1.3687	0.0083	1.4667	0.0041	1.2031	0.1627	1.4024	0.0578
202	sp|Q13126|MTAP_HUMAN	S-methyl-5'-thioadenosine phosphorylase OS	MTAP PE	8	5	56.5	59.7	1.0195	0.8884	1.0337	0.828	1.4265	0.0072	1.2508	0.0721	1.3271	0.0419	1.4641	0.0188
203	sp|Q13151|ROA0_HUMAN	Heterogeneous nuclear ribonucleoprotein A0 OS	HNRNPA0 PE	17	17	48.5	56.7	1.1576	0.0874	1.11	0.3096	1.2542	0.0253	1.1998	0.2726	1.542	0.0188	1.5596	0.0132
204	sp|Q13162|PRDX4_HUMAN	Peroxiredoxin-4 OS	PRDX4 PE	28	22	63.5	54.2	1.026	0.7648	1.003	0.9779	1.3206	0.0378	1.325	0.0393	1.2998	0.1124	1.5402	0.0464
205	sp|Q13242|SRSF9_HUMAN	Serine/arginine-rich splicing factor 9 OS	SRSF9 PE	9	10	50.7	60.6	1.0189	0.8104	1.055	0.5649	1.3374	0.0163	1.323	0.0183	1.4102	0.0249	1.429	0.0226
206	sp|Q13268|DHRS2_HUMAN	Dehydrogenase/reductase SDR family member 2, mitochondrial OS	DHRS2 PE	25	21	74.6	92.9	1.1102	0.3348	0.9688	0.7336	1.3863	0.0586	1.4521	0.0462	1.277	0.0945	1.5246	0.0377
207	sp|Q13405|RM49_HUMAN	39S ribosomal protein L49, mitochondrial OS	MRPL49 PE	5	6	50	50.6	1.0864	0.4194	1.1074	0.3389	1.5987	0.0297	1.3028	0.086	1.5207	0.0359	1.516	0.038
208	sp|Q13428|TCOF_HUMAN	Treacle protein OS	TCOF1 PE	7	8	28.2	28.3	1.1633	0.1318	1.205	0.2157	1.5322	0.0304	1.43	0.0597	1.4438	0.0531	1.4511	0.0531
209	sp|Q13435|SF3B2_HUMAN	Splicing factor 3B subunit 2 OS	SF3B2 PE	33	42	53.7	56.7	1.061	0.1864	1.0526	0.2838	1.3267	0	1.3519	0	1.4087	0	1.5933	0
210	sp|Q13442|HAP28_HUMAN	28 kDa heat- and acid-stable phosphoprotein OS	PDAP1 PE	7	7	72.4	64.6	1.0251	0.7656	1.1036	0.1895	1.3109	0.0353	1.2143	0.0793	1.3854	0.004	1.5316	0.0044
211	sp|Q13501|SQSTM_HUMAN	Sequestosome-1 OS	SQSTM1 PE	7	11	23.4	34.1	0.9716	0.6863	1.0113	0.8742	1.9094	0.0056	1.8546	0.0183	2.2733	0.0169	1.9415	0.0466
212	sp|Q13573|SNW1_HUMAN	SNW domain-containing protein 1 OS	SNW1 PE	13	13	49.4	54.1	0.9695	0.7034	0.966	0.7232	1.2838	0.0431	1.2402	0.0609	1.5336	0.0009	1.2698	0.0467
213	sp|Q14103|HNRPD_HUMAN	Heterogeneous nuclear ribonucleoprotein D0 OS	HNRNPD PE	26	35	38.6	68.5	1.0532	0.4804	1.0881	0.3024	1.3004	0.0085	1.3646	0.007	1.4783	0.0181	1.5511	0.0035
214	sp|Q14157|UBP2L_HUMAN	Ubiquitin-associated protein 2-like OS	UBAP2L PE	15	19	33.3	35.4	1.0733	0.3294	1.1475	0.2694	1.4095	0.0058	1.3044	0.0141	1.465	0.003	1.3876	0.003
215	sp|Q14257|RCN2_HUMAN	Reticulocalbin-2 OS	RCN2 PE	15	16	48.9	65.9	1.0749	0.2253	1.1755	0.2383	1.3805	0.0009	1.2961	0.0029	1.3839	0.0884	1.3618	0.0534
216	sp|Q14697|GANAB_HUMAN	Neutral alpha-glucosidase AB OS	GANAB PE	41	28	59.3	55.9	1.0437	0.282	1.0079	0.8989	1.2787	0.0003	1.2558	0	1.3911	0.0002	1.5494	0.0001
217	sp|Q14764|MVP_HUMAN	Major vault protein OS	MVP PE	19	15	53.8	52.7	1.0563	0.4962	0.9327	0.5407	1.4682	0.0297	1.4054	0.0341	1.5467	0.0354	1.9023	0.0166
218	sp|Q14847|LASP1_HUMAN	LIM and SH3 domain protein 1 OS	LASP1 PE	29	25	62.1	68.2	1.0593	0.4192	1.0815	0.345	1.333	0.0073	1.3741	0.0047	1.3893	0.011	1.4826	0.0061
219	sp|Q15050|RRS1_HUMAN	Ribosome biogenesis regulatory protein homolog OS	RRS1 PE	12	12	66	58.1	1.0098	0.9044	1.0337	0.7825	1.4892	0.0575	1.4718	0.0357	1.5608	0.0085	1.4632	0.0181
220	sp|Q15075|EEA1_HUMAN	Early endosome antigen 1 OS	EEA1 PE	40	58	62.1	69.5	1.0627	0.3094	1.0751	0.0543	1.2848	0	1.2565	0.0001	1.4511	0	1.4277	0
221	sp|Q15181|IPYR_HUMAN	Inorganic pyrophosphatase OS	PPA1 PE	16	13	56.8	63.7	1.0379	0.7049	1.0525	0.4656	1.3511	0.0149	1.4031	0.0105	1.377	0.0072	1.4414	0.0045
222	sp|Q15233|NONO_HUMAN	Non-POU domain-containing octamer-binding protein OS	NONO PE	32	33	61.8	65.8	1.1021	0.1807	1.1299	0.2397	1.3054	0.0079	1.3232	0.0065	1.4325	0.006	1.4317	0.0062
223	sp|Q15293|RCN1_HUMAN	Reticulocalbin-1 OS	RCN1 PE	15	23	66.5	57.4	1.0049	0.9512	1.0708	0.4541	1.2924	0.0398	1.2098	0.081	1.368	0.0287	1.369	0.0287
224	sp|Q15417|CNN3_HUMAN	Calponin-3 OS	CNN3 PE	15	14	71.7	64.4	1.0469	0.5875	0.9724	0.816	1.3205	0.0159	1.2993	0.0193	1.4199	0.0167	1.2868	0.0395
225	sp|Q15459|SF3A1_HUMAN	Splicing factor 3A subunit 1 OS	SF3A1 PE	23	27	45	44.3	1.0216	0.6585	1.0841	0.2314	1.3751	0.0001	1.3121	0.0003	1.4472	0.0001	1.4675	0.0058
226	sp|Q15637|SF01_HUMAN	Splicing factor 1 OS	SF1 PE	16	19	31	34.7	1.0155	0.8524	1.0599	0.5409	1.38	0.0407	1.1889	0.1081	1.7358	0.0015	1.7227	0.0141
227	sp|Q15691|MARE1_HUMAN	Microtubule-associated protein RP/EB family member 1 OS	MAPRE1 PE	18	25	68.7	85.1	1.0718	0.3457	1.1253	0.19	1.3001	0.0153	1.2518	0.0256	1.3643	0.0213	1.3103	0.0306
228	sp|Q15942|ZYX_HUMAN	Zyxin OS	ZYX PE	10	11	31.6	38.6	1.1054	0.2771	1.0643	0.4554	1.3633	0.026	1.4406	0.0966	1.463	0.0138	1.3986	0.0434
229	sp|Q16543|CDC37_HUMAN	Hsp90 co-chaperone Cdc37 OS	CDC37 PE	16	16	48.7	50.5	1.198	0.0874	0.9862	0.8721	1.4713	0.0127	1.3761	0.0216	1.4041	0.0194	1.3243	0.0319
230	sp|Q16630|CPSF6_HUMAN	Cleavage and polyadenylation specificity factor subunit 6 OS	CPSF6 PE	5	6	44.3	40.5	1.0258	0.7504	0.9957	0.9703	1.5231	0.0546	1.5558	0.0089	1.298	0.0988	1.539	0.0398
231	sp|Q16718|NDUA5_HUMAN	NADH dehydrogenase [ubiquinone] 1 alpha subcomplex subunit 5 OS	NDUFA5 PE	5	8	62.9	77.6	1.0141	0.8804	1.0575	0.5118	1.3009	0.0546	1.452	0.052	1.4674	0.0343	1.3879	0.0476
232	sp|Q1KMD3|HNRL2_HUMAN	Heterogeneous nuclear ribonucleoprotein U-like protein 2 OS	HNRNPUL2 PE	8	11	36	33.2	1.241	0.0731	0.9887	0.9107	1.5013	0.0145	1.6441	0.0082	1.3622	0.0957	1.2987	0.0411
233	sp|Q7L014|DDX46_HUMAN	Probable ATP-dependent RNA helicase DDX46 OS	DDX46 PE	9	7	45.2	32.5	1.122	0.302	1.0763	0.6222	1.4795	0.0428	1.3464	0.1507	1.2488	0.1116	1.5252	0.0353
234	sp|Q86UP2|KTN1_HUMAN	Kinectin OS	KTN1 PE	21	17	50	56.3	1.0683	0.4362	1.1676	0.1137	1.4273	0.0172	1.4447	0.016	1.3565	0.0223	1.51	0.0098
235	sp|Q86V81|THOC4_HUMAN	THO complex subunit 4 OS	ALYREF PE	24	26	82.9	79.4	1.1149	0.1269	1.1164	0.1332	1.3082	0.0062	1.266	0.0105	1.4117	0.0026	1.5363	0.001
236	sp|Q8NBS9|TXND5_HUMAN	Thioredoxin domain-containing protein 5 OS	TXNDC5 PE	50	46	69	78.9	1.0758	0.2604	1.1144	0.121	1.316	0.0025	1.3117	0.0026	1.3752	0.0012	1.5341	0.0002
237	sp|Q8NC51|PAIRB_HUMAN	Plasminogen activator inhibitor 1 RNA-binding protein OS	SERBP1 PE	17	17	56.6	59.1	1.089	0.3176	1.186	0.0953	1.3397	0.0242	1.4228	0.0089	1.3863	0.0257	1.4397	0.0228
238	sp|Q8TAE8|G45IP_HUMAN	Growth arrest and DNA damage-inducible proteins-interacting protein 1 OS	GADD45GIP1 PE	8	6	55.9	74.3	1.0372	0.7119	0.8985	0.225	1.4343	0.053	1.2711	0.1544	1.3243	0.028	1.2989	0.0338
239	sp|Q8WW12|PCNP_HUMAN	PEST proteolytic signal-containing nuclear protein OS	PCNP PE	6	6	43.3	53.4	1.0159	0.8284	1.057	0.5075	1.3588	0.015	1.3542	0.0112	1.53	0.0128	1.5527	0.0095
240	sp|Q8WWI1|LMO7_HUMAN	LIM domain only protein 7 OS	LMO7 PE	18	26	46.9	48.1	1.0549	0.4405	1.0709	0.2334	1.4882	0.0123	1.3397	0.029	1.4271	0.0014	1.3791	0.0005
241	sp|Q8WXF1|PSPC1_HUMAN	Paraspeckle component 1 OS	PSPC1 PE	19	30	41.7	50.3	1.0599	0.4133	1.128	0.1251	1.4155	0.0056	1.275	0.0191	1.4648	0.0029	1.3939	0.0037
242	sp|Q92783|STAM1_HUMAN	Signal transducing adapter molecule 1 OS	STAM PE	6	11	30.9	42.4	1.0158	0.8528	1.0578	0.5083	1.2829	0.0479	1.2596	0.0591	1.4495	0.0153	1.3328	0.0353
243	sp|Q92841|DDX17_HUMAN	Probable ATP-dependent RNA helicase DDX17 OS	DDX17 PE	39	35	55.6	53.6	1.1511	0.0234	1.0047	0.9503	1.2957	0.0004	1.24	0.0026	1.4517	0.0221	1.2561	0.0471
244	sp|Q92945|FUBP2_HUMAN	Far upstream element-binding protein 2 OS	KHSRP PE	41	53	67	52.6	1.0733	0.1356	1.0792	0.2039	1.3091	0	1.2688	0.0001	1.5965	0	1.4335	0
245	sp|Q92979|NEP1_HUMAN	Ribosomal RNA small subunit methyltransferase NEP1 OS	EMG1 PE	8	4	59.8	46.7	1.0215	0.7855	1.1137	0.2774	1.3707	0.0409	1.4561	0.0129	1.6175	0.0097	1.3394	0.2538
246	sp|Q96AE4|FUBP1_HUMAN	Far upstream element-binding protein 1 OS	FUBP1 PE	38	39	53.7	59.5	1.0629	0.3946	1.0897	0.2673	1.3201	0.0017	1.3149	0.0001	1.4347	0.0022	1.4206	0.0001
247	sp|Q96C23|GALM_HUMAN	Aldose 1-epimerase OS	GALM PE	11	12	48.3	51.2	1.1241	0.2207	1.0974	0.5898	1.3185	0.0356	1.3668	0.0338	1.3745	0.0425	1.4263	0.0336
248	sp|Q96EY1|DNJA3_HUMAN	DnaJ homolog subfamily A member 3, mitochondrial OS	DNAJA3 PE	9	8	34.6	46.3	1.0736	0.3863	1.1084	0.4115	1.268	0.0429	1.3479	0.024	1.4491	0.0152	1.541	0.0165
249	sp|Q96I99|SUCB2_HUMAN	Succinate--CoA ligase [GDP-forming] subunit beta, mitochondrial OS	SUCLG2 PE	21	21	57.2	65.5	0.9598	0.6028	1.0392	0.5534	1.4185	0.016	1.3279	0.0279	1.3263	0.0023	1.3288	0.0309
250	sp|Q99459|CDC5L_HUMAN	Cell division cycle 5-like protein OS	CDC5L PE	14	12	46.4	56	0.9755	0.7201	1.0952	0.2941	1.4022	0.0088	1.2976	0.0154	1.2689	0.0447	1.5569	0.0124
251	sp|Q99497|PARK7_HUMAN	Protein/nucleic acid deglycase DJ-1 OS	PARK7 PE	29	42	90.5	87.3	1.1063	0.3408	1.0894	0.2605	1.4025	0.0533	1.2882	0.0895	1.353	0.0047	1.5389	0.0008
252	sp|Q99541|PLIN2_HUMAN	Perilipin-2 OS	PLIN2 PE	24	22	67.7	65.7	1.0043	0.926	0.9801	0.7529	1.7507	0	1.7183	0	1.5336	0.0009	1.693	0.0003
253	sp|Q99584|S10AD_HUMAN	Protein S100-A13 OS	S100A13 PE	5	6	59.2	57.1	0.9537	0.5571	1.2639	0.103	1.4633	0.0131	1.1542	0.1405	1.3695	0.0611	1.5579	0.0324
254	sp|Q99623|PHB2_HUMAN	Prohibitin-2 OS	PHB2 PE	26	24	61.5	69.2	1.0219	0.7174	0.9089	0.3108	1.3843	0.0013	1.3299	0.0052	1.2917	0.0405	1.3684	0.0514
255	sp|Q99714|HCD2_HUMAN	3-hydroxyacyl-CoA dehydrogenase type-2 OS	HSD17B10 PE	17	16	65.9	72	1.0463	0.5475	1.1383	0.275	1.3864	0.0402	1.5106	0.0012	1.5989	0.0323	1.7252	0.0264
256	sp|Q99729|ROAA_HUMAN	Heterogeneous nuclear ribonucleoprotein A/B OS	HNRNPAB PE	14	15	40.4	45.2	1.1085	0.2713	1.071	0.4213	1.4264	0.019	1.3421	0.0311	1.4351	0.0091	1.6893	0.0025
257	sp|Q99798|ACON_HUMAN	Aconitate hydratase, mitochondrial OS	ACO2 PE	29	23	59.9	55.5	1.0221	0.6398	1.0428	0.5983	1.3154	0.0001	1.292	0.0002	1.4055	0.0178	1.6007	0.0106
258	sp|Q99848|EBP2_HUMAN	Probable rRNA-processing protein EBP2 OS	EBNA1BP2 PE	9	8	55.2	57.2	1.0626	0.2759	1.0824	0.2695	1.3745	0.0004	1.3674	0.0005	1.3775	0.0042	1.6289	0.0014
259	sp|Q9BQ61|TRIR_HUMAN	Telomerase RNA component interacting RNase OS	TRIR PE	6	8	34.1	52.8	1.1254	0.2255	1.0196	0.8829	1.3026	0.1457	1.298	0.0442	1.431	0.0021	1.5014	0.012
260	sp|Q9BRF8|CPPED_HUMAN	Serine/threonine-protein phosphatase CPPED1 OS	CPPED1 PE	8	18	46.5	53.2	1.0352	0.7302	1.0568	0.5947	1.4084	0.0587	1.3677	0.0733	1.4912	0.0451	1.7419	0.0723
261	sp|Q9BRP8|PYM1_HUMAN	Partner of Y14 and mago OS	PYM1 PE	9	11	61.3	74.5	1.1052	0.4378	1.0983	0.2291	1.376	0.0633	1.541	0.036	1.4994	0.0049	1.6238	0.0082
262	sp|Q9BSE5|SPEB_HUMAN	Agmatinase, mitochondrial OS	AGMAT PE	11	9	45.5	41.2	1.1533	0.221	1.0395	0.701	1.3156	0.0776	1.445	0.0454	1.4831	0.0455	1.1643	0.2249
263	sp|Q9BSH4|TACO1_HUMAN	Translational activator of cytochrome c oxidase 1 OS	TACO1 PE	8	6	68	51.2	0.9665	0.7796	1.0466	0.6467	1.3529	0.0267	1.4935	0.0872	1.0765	0.6911	1.3013	0.0383
264	sp|Q9BVP2|GNL3_HUMAN	Guanine nucleotide-binding protein-like 3 OS	GNL3 PE	11	14	41.9	40.8	1.0536	0.4767	1.0737	0.3728	1.3986	0.0073	1.2329	0.035	1.4819	0.0128	1.5688	0.0015
265	sp|Q9BXP5|SRRT_HUMAN	Serrate RNA effector molecule homolog OS	SRRT PE	14	13	49.7	53.3	1.1094	0.2696	0.957	0.8413	1.4841	0.0144	1.2832	0.0478	1.4846	0.0118	1.4181	0.0767
266	sp|Q9BZE9|ASPC1_HUMAN	Tether containing UBX domain for GLUT4 OS	ASPSCR1 PE	10	12	45.6	47.9	0.9563	0.6647	0.9546	0.6957	1.324	0.0856	1.519	0.0411	1.365	0.0273	0.9981	0.9829
267	sp|Q9HAV7|GRPE1_HUMAN	GrpE protein homolog 1, mitochondrial OS	GRPEL1 PE	17	15	72.4	62.2	1.0927	0.2518	1.0998	0.2398	1.3862	0.0078	1.3139	0.0146	1.3902	0.0088	1.4449	0.0059
268	sp|Q9NQ50|RM40_HUMAN	39S ribosomal protein L40, mitochondrial OS	MRPL40 PE	7	9	44.7	54.4	1.1475	0.2589	1.1045	0.2979	1.4191	0.0582	1.3179	0.0871	1.3386	0.0344	1.4053	0.0233
269	sp|Q9NQP4|PFD4_HUMAN	Prefoldin subunit 4 OS	PFDN4 PE	8	8	51.5	52.2	1.1069	0.2533	1.156	0.1549	1.3849	0.0202	1.3434	0.0359	1.3626	0.0042	1.433	0.0022
270	sp|Q9NW13|RBM28_HUMAN	RNA-binding protein 28 OS	RBM28 PE	5	7	40.7	41.9	0.9868	0.8876	1.1013	0.3966	1.4021	0.0553	1.3479	0.0694	1.4624	0.17	1.5442	0.0399
271	sp|Q9NX58|LYAR_HUMAN	Cell growth-regulating nucleolar protein OS	LYAR PE	10	6	65.2	51.7	1.0818	0.446	1.0363	0.7095	1.4388	0.0486	1.4241	0.0517	1.4787	0.2013	1.7805	0.0484
272	sp|Q9NYL9|TMOD3_HUMAN	Tropomodulin-3 OS	TMOD3 PE	14	17	59.1	63.4	0.9867	0.8195	0.9594	0.5296	1.4287	0.0004	1.2855	0.003	1.5052	0.0074	1.4399	0.006
273	sp|Q9NZL9|MAT2B_HUMAN	Methionine adenosyltransferase 2 subunit beta OS	MAT2B PE	7	5	37.7	43.1	1.1336	0.2755	1.2891	0.1142	1.3979	0.0571	1.1625	0.2287	1.5019	0.0852	1.5778	0.0439
274	sp|Q9UHB6|LIMA1_HUMAN	LIM domain and actin-binding protein 1 OS	LIMA1 PE	6	10	45.2	51	0.9704	0.715	0.8676	0.0842	1.5127	0.0173	1.3779	0.0812	1.3163	0.0091	1.2518	0.1525
275	sp|Q9UHX1|PUF60_HUMAN	Poly(U)-binding-splicing factor PUF60 OS	PUF60 PE	13	10	35.6	47.9	1.0538	0.425	1.0836	0.4441	1.2687	0.0076	1.3963	0.0029	1.631	0.0583	1.4418	0.0493
276	sp|Q9UIJ7|KAD3_HUMAN	GTP:AMP phosphotransferase AK3, mitochondrial OS	AK3 PE	33	29	78	77.5	1.0361	0.55	1.0967	0.1829	1.2588	0.0034	1.301	0.0016	1.3631	0.0035	1.5985	0.0029
277	sp|Q9UJZ1|STML2_HUMAN	Stomatin-like protein 2, mitochondrial OS	STOML2 PE	33	29	76.1	75.8	1.0411	0.4333	1.0743	0.2278	1.4256	0	1.3019	0.0003	1.3982	0.0002	1.4232	0.0001
278	sp|Q9UK22|FBX2_HUMAN	F-box only protein 2 OS	FBXO2 PE	12	11	74.3	59.8	1.0738	0.3107	1.0759	0.6024	1.4645	0.0017	1.2853	0.019	1.3765	0.0235	1.4029	0.163
279	sp|Q9UKK9|NUDT5_HUMAN	ADP-sugar pyrophosphatase OS	NUDT5 PE	10	12	59.8	63	1.0563	0.4954	1.1436	0.1042	1.3986	0.0178	1.2943	0.0356	1.4703	0.0038	1.4547	0.0043
280	sp|Q9UKV3|ACINU_HUMAN	Apoptotic chromatin condensation inducer in the nucleus OS	ACIN1 PE	9	10	32.7	28.9	1.0321	0.7591	1.098	0.4307	1.4056	0.0175	1.1666	0.1193	1.4565	0.0202	1.5487	0.0136
281	sp|Q9UKY7|CDV3_HUMAN	Protein CDV3 homolog OS	CDV3 PE	12	8	80.6	73.3	1.0302	0.7441	1.0115	0.9363	1.5157	0.0321	1.44	0.0208	1.4543	0.0254	1.5711	0.0225
282	sp|Q9UMX0|UBQL1_HUMAN	Ubiquilin-1 OS	UBQLN1 PE	20	34	52.8	50.4	0.9841	0.8188	0.9873	0.8986	1.3663	0.0089	1.3399	0.0112	1.5566	0.0508	1.4299	0.0596
283	sp|Q9UN86|G3BP2_HUMAN	Ras GTPase-activating protein-binding protein 2 OS	G3BP2 PE	13	11	40.7	40.9	1.0827	0.3411	1.1582	0.1884	1.5134	0.0108	1.227	0.0627	1.3791	0.0216	1.2754	0.0757
284	sp|Q9UNZ2|NSF1C_HUMAN	NSFL1 cofactor p47 OS	NSFL1C PE	23	26	65.1	65.1	1.0497	0.4418	1.0602	0.3531	1.3619	0.0012	1.4083	0.0006	1.4422	0.0004	1.4395	0.0014
285	sp|Q9UQ80|PA2G4_HUMAN	Proliferation-associated protein 2G4 OS	PA2G4 PE	30	29	73.6	68.3	1.0726	0.3571	1.2153	0.016	1.3147	0.0127	1.3328	0.0087	1.3927	0.0013	1.5264	0.0004
286	sp|Q9Y2B0|CNPY2_HUMAN	Protein canopy homolog 2 OS	CNPY2 PE	14	21	42.9	38.5	1.1185	0.2519	1.1095	0.3919	1.2318	0.0811	1.3073	0.0431	1.2858	0.1207	1.4971	0.0557
287	sp|Q9Y2W1|TR150_HUMAN	Thyroid hormone receptor-associated protein 3 OS	THRAP3 PE	15	12	50.9	42.8	1.0286	0.6824	1.0024	0.9816	1.2083	0.0416	1.2745	0.0191	1.4167	0.0299	1.4601	0.0304
288	sp|Q9Y3U8|RL36_HUMAN	60S ribosomal protein L36 OS	RPL36 PE	8	10	42.9	31.4	1.0874	0.3658	1.0865	0.4177	1.2665	0.0581	1.2685	0.0573	1.6001	0.043	1.6784	0.01
289	sp|Q9Y4L1|HYOU1_HUMAN	Hypoxia up-regulated protein 1 OS	HYOU1 PE	80	88	59.6	67.1	1.056	0.1346	1.111	0.0224	1.2969	0	1.315	0	1.3125	0	1.4379	0

## Sheet: DOWN_BR1-BR2
Serial No	Accession #	Name	Gene name	Peptides(95%)		% Cov		Only control (116:114); PVal 116:114				PA Treated/control (115:114),(117:114); PVal 115:114, PVal 117:114				PA Treated/control (115:114),(117:114); PVal 115:114, PVal 117:114
								Biological Replicate 1		Biological Replicate 2		Biological Replicate 1				Biological Replicate 2
				Biological Replicate 1	Biological Replicate 2	Biological Replicate 1	Biological Replicate 2	116:114	PVal 116:114	116:114	PVal 116:114	115:114	PVal 115:114	117:114	PVal 117:114	115:114	PVal 115:114	117:114	PVal 117:114
1	sp|O00151|PDLI1_HUMAN	PDZ and LIM domain protein 1 OS	PDLIM1 PE	24	27	91.5	86.9	0.943	0.384	0.7511	0.0268	0.6821	0.0004	0.7663	0.0132	0.6573	0.0094	0.6191	0.0064
2	sp|O00410|IPO5_HUMAN	Importin-5 OS	IPO5 PE	20	7	42	30.5	0.9417	0.4237	0.8036	0.1204	0.6898	0.008	0.7869	0.0589	0.6715	0.1317	0.5838	0.0232
3	sp|O00429|DNM1L_HUMAN	Dynamin-1-like protein OS	DNM1L PE	13	6	40.9	48.4	0.9196	0.2545	1.2235	0.1375	0.5265	0.0658	0.6118	0.0457	0.6366	0.0321	0.9444	0.8076
4	sp|O00571|DDX3X_HUMAN	ATP-dependent RNA helicase DDX3X OS	DDX3X PE	35	26	51.8	59.4	0.9048	0.2881	0.9009	0.3788	0.7456	0.0474	0.7555	0.0354	0.5762	0.0381	0.666	0.0434
5	sp|O15305|PMM2_HUMAN	Phosphomannomutase 2 OS	PMM2 PE	16	14	67.9	66.3	0.9749	0.7888	0.8253	0.141	0.6605	0.0383	0.7482	0.0738	0.7022	0.0486	0.6169	0.027
6	sp|O43175|SERA_HUMAN	D-3-phosphoglycerate dehydrogenase OS	PHGDH PE	35	35	52.5	55.7	0.9425	0.2798	0.8008	0.0279	0.7411	0.0003	0.8034	0.0022	0.6239	0.0052	0.6096	0.0085
7	sp|O43252|PAPS1_HUMAN	Bifunctional 3'-phosphoadenosine 5'-phosphosulfate synthase 1 OS	PAPSS1 PE	19	10	55.8	42.2	0.9836	0.7761	0.8715	0.1488	0.7277	0.0095	0.8311	0.0403	0.6292	0.0162	0.6206	0.0419
8	sp|O43707|ACTN4_HUMAN	Alpha-actinin-4 OS	ACTN4 PE	116	101	70.8	76.5	0.9954	0.8819	0.9506	0.3876	0.7403	0	0.7877	0	0.6477	0	0.6048	0
9	sp|O43776|SYNC_HUMAN	Asparagine--tRNA ligase, cytoplasmic OS	NARS PE	24	17	52.7	46.2	0.9424	0.2531	0.7818	0.0758	0.7166	0.007	0.8366	0.0399	0.6301	0.0373	0.4632	0.0179
10	sp|O60716|CTND1_HUMAN	Catenin delta-1 OS	CTNND1 PE	19	13	57.4	44.7	1.0077	0.9241	0.9437	0.3473	0.7271	0.0231	0.7814	0.0463	0.5491	0.0461	0.6258	0.007
11	sp|O60763|USO1_HUMAN	General vesicular transport factor p115 OS	USO1 PE	12	12	35.6	27.6	0.9598	0.6142	0.858	0.1202	0.7103	0.0183	0.7283	0.0225	0.655	0.0275	0.7219	0.0195
12	sp|O75083|WDR1_HUMAN	WD repeat-containing protein 1 OS	WDR1 PE	24	19	57.6	46.2	0.9383	0.2167	1.0212	0.765	0.7037	0	0.7884	0.0023	0.6587	0.0031	0.5867	0.0026
13	sp|O75116|ROCK2_HUMAN	Rho-associated protein kinase 2 OS	ROCK2 PE	14	13	37.3	36.6	0.9698	0.7419	0.9149	0.1567	0.6857	0.0433	0.8205	0.207	0.6201	0.0002	0.6314	0.0005
14	sp|O75153|CLU_HUMAN	Clustered mitochondria protein homolog OS	CLUH PE	5	3	19.3	19.6	0.9537	0.583	0.8916	0.4864	0.5551	0.0286	0.7683	0.2483	0.6793	0.0439	0.6771	0.0427
15	sp|O75369|FLNB_HUMAN	Filamin-B OS	FLNB PE	89	94	56.8	59.5	0.9713	0.2606	0.9385	0.0482	0.7249	0	0.7616	0	0.6247	0	0.6009	0
16	sp|O75396|SC22B_HUMAN	Vesicle-trafficking protein SEC22b OS	SEC22B PE	16	13	58.1	47	1.0427	0.8058	0.8664	0.3601	0.6709	0.059	0.7497	0.1647	0.755	0.0775	0.6332	0.0316
17	sp|O75643|U520_HUMAN	U5 small nuclear ribonucleoprotein 200 kDa helicase OS	SNRNP200 PE	41	21	43.5	36.1	0.934	0.3192	0.9113	0.3709	0.7895	0.0096	0.7251	0.0025	0.601	0.0144	0.6165	0.0363
18	sp|O76003|GLRX3_HUMAN	Glutaredoxin-3 OS	GLRX3 PE	25	26	66.9	79.7	0.9081	0.2313	0.9078	0.2432	0.7166	0.0082	0.8276	0.0498	0.6199	0.0007	0.633	0.0009
19	sp|O94906|PRP6_HUMAN	Pre-mRNA-processing factor 6 OS	PRPF6 PE	11	10	42.4	41.3	1.0405	0.5917	0.9064	0.3089	0.6268	0.0467	0.7512	0.0143	0.6666	0.0151	0.7087	0.0448
20	sp|O94979|SC31A_HUMAN	Protein transport protein Sec31A OS	SEC31A PE	21	15	35.3	26.5	0.9965	0.9514	1.008	0.9283	0.6979	0.0003	0.7202	0.0006	0.6883	0.0469	0.665	0.1356
21	sp|O95336|6PGL_HUMAN	6-phosphogluconolactonase OS	PGLS PE	14	13	65.9	72.9	0.8314	0.1512	0.8789	0.438	0.681	0.0425	0.6911	0.0455	0.6969	0.049	0.6887	0.0465
22	sp|O95394|AGM1_HUMAN	Phosphoacetylglucosamine mutase OS	PGM3 PE	20	17	56.6	53	0.937	0.3771	0.9512	0.6675	0.7276	0.1112	0.7584	0.0134	0.5738	0.0324	0.7176	0.1258
23	sp|P00338|LDHA_HUMAN	L-lactate dehydrogenase A chain OS	LDHA PE	64	51	81.9	83.1	0.9698	0.5096	0.9789	0.6928	0.7633	0.0001	0.7958	0.0005	0.6222	0	0.6291	0
24	sp|P00387|NB5R3_HUMAN	NADH-cytochrome b5 reductase 3 OS	CYB5R3 PE	18	16	59.5	63.5	0.9597	0.4354	0.8652	0.1095	0.7151	0.0002	0.7849	0.0014	0.628	0.0037	0.6293	0.0082
25	sp|P00558|PGK1_HUMAN	Phosphoglycerate kinase 1 OS	PGK1 PE	97	97	92.3	88.3	0.9606	0.2477	0.8955	0.0725	0.7967	0	0.7914	0	0.564	0.0001	0.5811	0.0017
26	sp|P00966|ASSY_HUMAN	Argininosuccinate synthase OS	ASS1 PE	14	7	54.4	51	0.9462	0.5199	0.864	0.3142	0.7004	0.0152	0.7601	0.0471	0.6598	0.0205	0.613	0.0096
27	sp|P01009|A1AT_HUMAN	Alpha-1-antitrypsin OS	SERPINA1 PE	32	26	63.4	57.9	1.0025	0.9548	1.0292	0.664	0.6763	0	0.717	0	0.6252	0.0007	0.5471	0.0008
28	sp|P01023|A2MG_HUMAN	Alpha-2-macroglobulin OS	A2M PE	30	23	33.7	37.6	0.9997	0.9936	0.9431	0.2144	0.7124	0	0.7696	0	0.6197	0	0.6116	0
29	sp|P02647|APOA1_HUMAN	Apolipoprotein A-I OS	APOA1 PE	27	32	78.3	84.3	1.006	0.8865	0.982	0.6616	0.7381	0.0001	0.7973	0.0001	0.5136	0	0.5692	0
30	sp|P02656|APOC3_HUMAN	Apolipoprotein C-III OS	APOC3 PE	11	7	72.7	72.7	1.0042	0.9551	0.992	0.9227	0.5506	0.0008	0.5343	0.0033	0.6606	0.0153	0.6782	0.0149
31	sp|P02751|FINC_HUMAN	Fibronectin OS	FN1 PE	19	14	21.8	23.7	0.9862	0.8664	0.7967	0.1354	0.6999	0.0178	0.7834	0.0493	0.6354	0.04	0.7044	0.0496
32	sp|P04406|G3P_HUMAN	Glyceraldehyde-3-phosphate dehydrogenase OS	GAPDH PE	264	259	96.7	96.7	0.9688	0.4958	0.9428	0.4388	0.8433	0.0027	0.8641	0.0429	0.5865	0.002	0.4968	0.0027
33	sp|P04843|RPN1_HUMAN	Dolichyl-diphosphooligosaccharide--protein glycosyltransferase subunit 1 OS	RPN1 PE	42	35	65.2	60.8	0.9788	0.6306	0.9454	0.5517	0.7742	0.0001	0.7769	0.0001	0.6426	0.0091	0.5587	0.0009
34	sp|P04844|RPN2_HUMAN	Dolichyl-diphosphooligosaccharide--protein glycosyltransferase subunit 2 OS	RPN2 PE	26	23	62.8	55.5	0.9469	0.4178	0.8597	0.131	0.7839	0.0109	0.7355	0.0042	0.614	0.0067	0.5009	0.0041
35	sp|P06733|ENOA_HUMAN	Alpha-enolase OS	ENO1 PE	312	379	88.5	97.2	0.9614	0.2946	0.8992	0.1171	0.7891	0	0.7991	0	0.6084	0.0001	0.5551	0.0001
36	sp|P06744|G6PI_HUMAN	Glucose-6-phosphate isomerase OS	GPI PE	49	39	57.9	66.5	0.9381	0.2679	0.9789	0.7365	0.7192	0.004	0.7898	0.0025	0.6555	0.0002	0.5945	0.0004
37	sp|P07339|CATD_HUMAN	Cathepsin D OS	CTSD PE	37	37	46.4	52.7	0.9952	0.9354	0.9878	0.9	0.6692	0.0009	0.7991	0.0078	0.5393	0.0041	0.554	0.0298
38	sp|P07437|TBB5_HUMAN	Tubulin beta chain OS	TUBB PE	176	167	80.2	74.6	0.9515	0.5536	0.9938	0.9555	0.7607	0.0419	0.8003	0.0431	0.5709	0.0337	0.5276	0.0406
39	sp|P07814|SYEP_HUMAN	Bifunctional glutamate/proline--tRNA ligase OS	EPRS PE	36	21	48.1	45.3	0.9554	0.2454	0.9328	0.4875	0.7082	0.0003	0.7637	0.0026	0.4829	0.0346	0.6594	0.0379
40	sp|P07900|HS90A_HUMAN	Heat shock protein HSP 90-alpha OS	HSP90AA1 PE	159	131	67.6	74	0.9632	0.3482	0.9178	0.103	0.8088	0	0.8337	0.0002	0.6315	0	0.5624	0.0001
41	sp|P08238|HS90B_HUMAN	Heat shock protein HSP 90-beta OS	HSP90AB1 PE	221	191	73.2	75.6	0.9918	0.9387	0.9884	0.8268	0.7112	0.0001	0.7646	0.0004	0.5953	0	0.5451	0
42	sp|P08559|ODPA_HUMAN	Pyruvate dehydrogenase E1 component subunit alpha, somatic form, mitochondrial OS	PDHA1 PE	12	11	45.9	42.1	0.9942	0.943	0.9188	0.3529	0.6793	0.0072	0.8373	0.0485	0.6618	0.0049	0.603	0.0023
43	sp|P09327|VILI_HUMAN	Villin-1 OS	VIL1 PE	86	71	62	63.1	0.9493	0.1476	0.9569	0.3081	0.7458	0	0.7733	0	0.5878	0	0.595	0
44	sp|P09543|CN37_HUMAN	2',3'-cyclic-nucleotide 3'-phosphodiesterase OS	CNP PE	15	14	52.3	39.9	0.9385	0.2775	0.9249	0.5064	0.6984	0.0042	0.7545	0.0009	0.6967	0.0188	0.6097	0.0159
45	sp|P0DMV9|HS71B_HUMAN	Heat shock 70 kDa protein 1B OS	HSPA1B PE	91	100	68.3	78.9	0.8989	0.3227	0.8916	0.1255	0.7141	0.0542	0.7344	0.064	0.6467	0.0014	0.6185	0.0076
46	sp|P11047|LAMC1_HUMAN	Laminin subunit gamma-1 OS	LAMC1 PE	10	10	30	26.7	1.0195	0.8371	0.8713	0.1446	0.7229	0.0595	0.7792	0.094	0.6247	0.044	0.7112	0.0255
47	sp|P11413|G6PD_HUMAN	Glucose-6-phosphate 1-dehydrogenase OS	G6PD PE	23	16	47.8	45.1	0.9873	0.7891	0.9559	0.4847	0.7183	0.0006	0.7542	0.0292	0.5568	0.0006	0.6858	0.0014
48	sp|P11498|PYC_HUMAN	Pyruvate carboxylase, mitochondrial OS	PC PE	29	20	46.9	43	0.9763	0.6141	0.8617	0.2227	0.7272	0.0001	0.8065	0.0012	0.6408	0.015	0.5964	0.0065
49	sp|P11586|C1TC_HUMAN	C-1-tetrahydrofolate synthase, cytoplasmic OS	MTHFD1 PE	39	34	53.5	50.8	0.9414	0.1617	0.9231	0.1795	0.7499	0	0.7915	0.0001	0.6364	0.0001	0.6101	0.0004
50	sp|P12081|SYHC_HUMAN	Histidine--tRNA ligase, cytoplasmic OS	HARS PE	16	7	60.5	53.1	0.9861	0.8214	0.9209	0.2782	0.6263	0.0002	0.7709	0.0042	0.8058	0.031	0.6009	0.0248
51	sp|P12814|ACTN1_HUMAN	Alpha-actinin-1 OS	ACTN1 PE	71	60	70.4	62.2	0.9694	0.542	0.9574	0.4966	0.7292	0.0001	0.7402	0.0007	0.623	0	0.5683	0.0001
52	sp|P13639|EF2_HUMAN	Elongation factor 2 OS	EEF2 PE	112	87	74.1	70.3	0.9858	0.676	0.9372	0.2577	0.7454	0	0.763	0	0.6361	0	0.5414	0.0002
53	sp|P14550|AK1A1_HUMAN	Alcohol dehydrogenase [NADP(+)] OS	AKR1A1 PE	12	10	62.8	40.6	0.9301	0.3239	0.8827	0.2316	0.6897	0.0062	0.787	0.0203	0.5989	0.0015	0.6886	0.0089
54	sp|P14618|KPYM_HUMAN	Pyruvate kinase PKM OS	PKM PE	110	107	82.5	80.8	0.9826	0.6532	0.9824	0.7213	0.7581	0	0.7799	0	0.6289	0	0.6137	0
55	sp|P14868|SYDC_HUMAN	Aspartate--tRNA ligase, cytoplasmic OS	DARS PE	23	15	55.9	61.3	0.9558	0.3825	0.8965	0.123	0.6957	0	0.778	0.0023	0.6393	0.0006	0.6202	0.001
56	sp|P15170|ERF3A_HUMAN	Eukaryotic peptide chain release factor GTP-binding subunit ERF3A OS	GSPT1 PE	26	23	53.1	58.5	0.9211	0.301	0.8614	0.0376	0.7108	0.0457	0.7639	0.1314	0.5536	0.0004	0.6225	0.0002
57	sp|P15924|DESP_HUMAN	Desmoplakin OS	DSP PE	43	39	55.1	51.9	0.9697	0.3833	0.8874	0.1029	0.7463	0	0.7253	0.0002	0.6013	0.0003	0.6291	0.0005
58	sp|P16152|CBR1_HUMAN	Carbonyl reductase [NADPH] 1 OS	CBR1 PE	12	11	68.6	69.7	0.9313	0.5157	0.8778	0.1842	0.6891	0.0547	0.7582	0.0935	0.5862	0.0244	0.6482	0.0102
59	sp|P16435|NCPR_HUMAN	NADPH--cytochrome P450 reductase OS	POR PE	35	20	56.7	55.5	0.9881	0.8049	0.877	0.1182	0.7352	0.0001	0.7594	0.0006	0.5736	0.018	0.6263	0.0056
60	sp|P18124|RL7_HUMAN	60S ribosomal protein L7 OS	RPL7 PE	31	27	60.1	62.9	1.0036	0.9611	0.846	0.112	0.6942	0.0035	0.761	0.0121	0.6549	0.0066	0.6006	0.0074
61	sp|P21333|FLNA_HUMAN	Filamin-A OS	FLNA PE	87	91	52.8	50.7	0.9718	0.2638	0.9024	0.0514	0.7274	0	0.7609	0	0.6376	0	0.6009	0
62	sp|P22234|PUR6_HUMAN	Multifunctional protein ADE2 OS	PAICS PE	16	15	50.4	36.9	0.9568	0.4594	0.8585	0.0882	0.7112	0.0006	0.8021	0.0059	0.5563	0.0063	0.609	0.0018
63	sp|P22695|QCR2_HUMAN	Cytochrome b-c1 complex subunit 2, mitochondrial OS	UQCRC2 PE	33	23	58.1	65.3	0.8849	0.0659	0.9514	0.5091	0.7222	0.0007	0.7867	0.0125	0.6652	0.0039	0.6099	0.0019
64	sp|P23526|SAHH_HUMAN	Adenosylhomocysteinase OS	AHCY PE	37	30	49.3	51.2	0.9589	0.3396	0.9641	0.5883	0.7577	0	0.8042	0.0002	0.582	0.0001	0.652	0.0001
65	sp|P24666|PPAC_HUMAN	Low molecular weight phosphotyrosine protein phosphatase OS	ACP1 PE	12	11	71.5	65.8	1.0053	0.9414	0.9383	0.5521	0.6908	0.0052	0.7847	0.033	0.6813	0.0496	0.6677	0.0452
66	sp|P25205|MCM3_HUMAN	DNA replication licensing factor MCM3 OS	MCM3 PE	17	13	44.1	47.2	0.9905	0.8835	0.8087	0.0569	0.7034	0.0256	0.7953	0.0145	0.6739	0.0111	0.6541	0.0114
67	sp|P25786|PSA1_HUMAN	Proteasome subunit alpha type-1 OS	PSMA1 PE	19	17	66.2	62.4	0.9371	0.3434	0.8531	0.1242	0.6467	0.0008	0.7762	0.0161	0.6036	0.0065	0.518	0.0035
68	sp|P26640|SYVC_HUMAN	Valine--tRNA ligase OS	VARS PE	36	19	44.6	43.9	0.9396	0.1197	0.9695	0.6982	0.7657	0	0.7459	0	0.6489	0.0365	0.6291	0.0106
69	sp|P26641|EF1G_HUMAN	Elongation factor 1-gamma OS	EEF1G PE	21	21	47.6	50.6	1.0033	0.9594	0.8446	0.1048	0.7063	0.0009	0.8202	0.0161	0.6423	0.0153	0.6296	0.0195
70	sp|P30153|2AAA_HUMAN	Serine/threonine-protein phosphatase 2A 65 kDa regulatory subunit A alpha isoform OS	PPP2R1A PE	13	8	49.8	41.1	0.8128	0.1287	0.8277	0.3572	0.6912	0.0468	0.823	0.143	0.5785	0.0339	0.6778	0.1373
71	sp|P30740|ILEU_HUMAN	Leukocyte elastase inhibitor OS	SERPINB1 PE	22	17	59.6	53.3	0.9854	0.7992	0.9276	0.3169	0.6747	0.0015	0.7555	0.0023	0.6119	0.008	0.5834	0.0015
72	sp|P31040|SDHA_HUMAN	Succinate dehydrogenase [ubiquinone] flavoprotein subunit, mitochondrial OS	SDHA PE	15	10	34.9	34.9	0.9748	0.7562	0.9384	0.4024	0.7133	0.0352	0.6038	0.0144	0.804	0.0375	0.6526	0.0043
73	sp|P31350|RIR2_HUMAN	Ribonucleoside-diphosphate reductase subunit M2 OS	RRM2 PE	4	5	41.1	25.5	0.9829	0.8653	0.8028	0.1145	0.6685	0.0458	0.6494	0.0402	0.5951	0.0238	0.6712	0.041
74	sp|P33176|KINH_HUMAN	Kinesin-1 heavy chain OS	KIF5B PE	27	15	54.3	52.8	1.0068	0.8627	0.8365	0.0197	0.6673	0	0.715	0.001	0.6903	0.0006	0.6276	0.0002
75	sp|P33992|MCM5_HUMAN	DNA replication licensing factor MCM5 OS	MCM5 PE	17	9	52.3	48.6	1.004	0.9552	0.8289	0.0942	0.7252	0.011	0.7569	0.0141	0.6603	0.0619	0.6549	0.0562
76	sp|P33993|MCM7_HUMAN	DNA replication licensing factor MCM7 OS	MCM7 PE	31	16	62	50.4	0.9839	0.7205	0.7783	0.0187	0.7411	0.0049	0.7951	0.0004	0.5372	0.0037	0.5892	0.0042
77	sp|P34932|HSP74_HUMAN	Heat shock 70 kDa protein 4 OS	HSPA4 PE	46	38	59.5	63.8	0.9797	0.644	0.9485	0.2948	0.7445	0	0.7875	0	0.5472	0	0.5916	0.0001
78	sp|P35579|MYH9_HUMAN	Myosin-9 OS	MYH9 PE	85	77	60.4	61.7	0.9659	0.2075	0.8967	0.0069	0.7015	0	0.7465	0	0.5583	0	0.5338	0
79	sp|P35580|MYH10_HUMAN	Myosin-10 OS	MYH10 PE	54	44	54.9	56.1	0.9664	0.3375	0.9352	0.2035	0.7458	0	0.7724	0	0.5149	0	0.6049	0
80	sp|P35998|PRS7_HUMAN	26S proteasome regulatory subunit 7 OS	PSMC2 PE	30	28	68.8	72.8	0.9126	0.1324	0.9297	0.3899	0.7529	0.0012	0.7685	0.0049	0.5096	0.0058	0.5581	0.0035
81	sp|P37268|FDFT_HUMAN	Squalene synthase OS	FDFT1 PE	14	9	49.4	46	1.0085	0.8745	0.8717	0.4785	0.702	0.0001	0.7461	0.0017	0.731	0.1217	0.5776	0.0292
82	sp|P38606|VATA_HUMAN	V-type proton ATPase catalytic subunit A OS	ATP6V1A PE	27	16	58.7	46.4	1.05	0.4952	0.8992	0.245	0.7146	0.0119	0.756	0.034	0.5676	0.0042	0.6087	0.006
83	sp|P39656|OST48_HUMAN	Dolichyl-diphosphooligosaccharide--protein glycosyltransferase 48 kDa subunit OS	DDOST PE	19	13	48	41.2	0.9152	0.1925	0.9968	0.9624	0.6691	0.001	0.7408	0.0122	0.5973	0.0014	0.5933	0.0078
84	sp|P39748|FEN1_HUMAN	Flap endonuclease 1 OS	FEN1 PE	14	9	51.1	42.9	0.8455	0.18	0.8731	0.5414	0.6926	0.0479	0.7357	0.0655	0.5543	0.0203	0.6823	0.0463
85	sp|P40925|MDHC_HUMAN	Malate dehydrogenase, cytoplasmic OS	MDH1 PE	24	22	51.8	61.1	0.9672	0.6058	0.9325	0.352	0.6917	0.0004	0.7721	0.0031	0.6534	0.0017	0.6548	0.0037
86	sp|P40939|ECHA_HUMAN	Trifunctional enzyme subunit alpha, mitochondrial OS	HADHA PE	69	54	60	57.3	0.9329	0.0604	0.9066	0.0606	0.81	0.0002	0.8197	0	0.6149	0.0002	0.5746	0
87	sp|P41252|SYIC_HUMAN	Isoleucine--tRNA ligase, cytoplasmic OS	IARS PE	22	17	36.7	34.7	0.98	0.709	0.8178	0.0657	0.6398	0.0009	0.8097	0.0048	0.7127	0.0179	0.618	0.0067
88	sp|P42704|LPPRC_HUMAN	Leucine-rich PPR motif-containing protein, mitochondrial OS	LRPPRC PE	64	55	59.8	63.2	0.9805	0.5334	0.9297	0.1949	0.7724	0	0.7879	0	0.6279	0	0.616	0
89	sp|P46109|CRKL_HUMAN	Crk-like protein OS	CRKL PE	11	13	51.5	59.4	0.9883	0.8861	0.9456	0.6977	0.7448	0.0189	0.7831	0.0451	0.6933	0.0482	0.5493	0.0191
90	sp|P46939|UTRO_HUMAN	Utrophin OS	UTRN PE	21	14	36.1	29.5	0.874	0.1517	0.9169	0.3946	0.7224	0.0264	0.7051	0.026	0.6696	0.0382	0.7164	0.0757
91	sp|P47756|CAPZB_HUMAN	F-actin-capping protein subunit beta OS	CAPZB PE	15	7	67.9	58.1	0.9539	0.5751	0.9148	0.4949	0.6982	0.0176	0.8458	0.2218	0.5965	0.0071	0.5759	0.0143
92	sp|P48047|ATPO_HUMAN	ATP synthase subunit O, mitochondrial OS	ATP5O PE	22	17	78.9	72.8	0.9771	0.8342	0.9305	0.4187	0.6744	0.0563	0.7396	0.0917	0.5956	0.0238	0.5032	0.005
93	sp|P49257|LMAN1_HUMAN	Protein ERGIC-53 OS	LMAN1 PE	18	14	51.8	53.1	0.9653	0.4893	0.9113	0.4009	0.6653	0.0016	0.7006	0.0001	0.658	0.042	0.6258	0.0337
94	sp|P49327|FAS_HUMAN	Fatty acid synthase OS	FASN PE	226	172	66	63.3	0.9877	0.5314	0.923	0.003	0.6845	0	0.7063	0	0.5884	0	0.5668	0
95	sp|P49368|TCPG_HUMAN	T-complex protein 1 subunit gamma OS	CCT3 PE	39	31	56.2	67.5	0.9511	0.3126	0.9451	0.3073	0.7527	0.0001	0.7963	0.0006	0.5971	0.0001	0.6286	0
96	sp|P49419|AL7A1_HUMAN	Alpha-aminoadipic semialdehyde dehydrogenase OS	ALDH7A1 PE	38	30	57	71.4	0.9294	0.1889	0.8983	0.2896	0.7449	0.0004	0.7941	0.0018	0.5601	0.0019	0.6168	0.0017
97	sp|P49588|SYAC_HUMAN	Alanine--tRNA ligase, cytoplasmic OS	AARS PE	39	28	58.8	57.3	0.997	0.9338	0.9331	0.3098	0.7093	0	0.8096	0.0001	0.6032	0.0008	0.563	0.001
98	sp|P49736|MCM2_HUMAN	DNA replication licensing factor MCM2 OS	MCM2 PE	17	12	48.2	40	1.016	0.8156	0.8928	0.2132	0.7718	0.0556	0.7667	0.0291	0.6506	0.0096	0.6132	0.0367
99	sp|P49915|GUAA_HUMAN	GMP synthase [glutamine-hydrolyzing] OS	GMPS PE	12	9	56.7	40.8	0.8955	0.2828	0.8265	0.0734	0.6904	0.0361	0.7525	0.0208	0.6949	0.014	0.6782	0.0209
100	sp|P50395|GDIB_HUMAN	Rab GDP dissociation inhibitor beta OS	GDI2 PE	56	47	80.9	70.6	1.0024	0.9542	0.9331	0.1196	0.7515	0	0.7949	0	0.6141	0	0.5946	0
101	sp|P50552|VASP_HUMAN	Vasodilator-stimulated phosphoprotein OS	VASP PE	6	7	32.1	49.5	0.8694	0.1612	0.8263	0.3268	0.6825	0.0152	0.8236	0.0813	0.6906	0.0495	0.6331	0.0332
102	sp|P50895|BCAM_HUMAN	Basal cell adhesion molecule OS	BCAM PE	16	12	46.7	41.1	0.9992	0.9892	0.8862	0.322	0.6967	0.0106	0.7667	0.0323	0.6304	0.0361	0.7082	0.0579
103	sp|P50990|TCPQ_HUMAN	T-complex protein 1 subunit theta OS	CCT8 PE	45	37	60	63.5	0.9725	0.5112	0.9495	0.4388	0.775	0	0.8263	0.0003	0.5938	0.001	0.6346	0.0002
104	sp|P50991|TCPD_HUMAN	T-complex protein 1 subunit delta OS	CCT4 PE	39	30	62.5	67	0.9654	0.5991	0.9609	0.6507	0.7449	0.0035	0.7791	0.0077	0.6438	0.0057	0.5389	0.0017
105	sp|P51570|GALK1_HUMAN	Galactokinase OS	GALK1 PE	11	10	51.3	45.4	0.8399	0.0614	0.9326	0.4365	0.6213	0.0441	0.8159	0.0597	0.6983	0.0273	0.6241	0.0465
106	sp|P51812|KS6A3_HUMAN	Ribosomal protein S6 kinase alpha-3 OS	RPS6KA3 PE	28	20	48.4	44.9	0.9621	0.4637	0.9697	0.7893	0.6768	0.0001	0.7622	0.0011	0.4924	0.0041	0.5566	0.0084
107	sp|P52209|6PGD_HUMAN	6-phosphogluconate dehydrogenase, decarboxylating OS	PGD PE	17	14	63.6	44.5	0.9564	0.4856	0.8478	0.0324	0.7239	0.0008	0.772	0.0044	0.6543	0.0004	0.5368	0.0007
108	sp|P52292|IMA1_HUMAN	Importin subunit alpha-1 OS	KPNA2 PE	18	10	42.5	52.7	0.9508	0.4099	0.8829	0.1347	0.6616	0.001	0.6495	0.0004	0.5584	0.0075	0.6453	0.0032
109	sp|P53396|ACLY_HUMAN	ATP-citrate synthase OS	ACLY PE	55	43	48.3	46.8	0.9688	0.2558	0.8797	0.0734	0.7883	0	0.7905	0	0.6357	0.0003	0.5339	0.0001
110	sp|P53621|COPA_HUMAN	Coatomer subunit alpha OS	COPA PE	33	20	48.9	42.7	0.9484	0.1933	0.8864	0.2262	0.6864	0	0.7401	0	0.6658	0.0039	0.6412	0.0033
111	sp|P54136|SYRC_HUMAN	Arginine--tRNA ligase, cytoplasmic OS	RARS PE	27	15	54.2	45	0.926	0.1616	0.8937	0.1499	0.6957	0.0001	0.7786	0.001	0.6371	0.0042	0.6227	0.0007
112	sp|P54578|UBP14_HUMAN	Ubiquitin carboxyl-terminal hydrolase 14 OS	USP14 PE	11	9	51.6	40.7	0.9351	0.4593	0.8963	0.3358	0.6463	0.0362	0.7305	0.0407	0.7624	0.4085	0.6828	0.0434
113	sp|P54886|P5CS_HUMAN	Delta-1-pyrroline-5-carboxylate synthase OS	ALDH18A1 PE	42	39	55.7	63.4	0.9681	0.4231	0.8033	0.0311	0.7508	0	0.8029	0.0005	0.6305	0.0033	0.6082	0.0018
114	sp|P55157|MTP_HUMAN	Microsomal triglyceride transfer protein large subunit OS	MTTP PE	36	27	51.6	40.6	0.9719	0.6643	0.9005	0.2757	0.687	0.0026	0.7552	0.0042	0.689	0.0056	0.654	0.0035
115	sp|P55263|ADK_HUMAN	Adenosine kinase OS	ADK PE	7	10	36.5	52.8	0.8684	0.139	0.9302	0.474	0.6713	0.0124	0.6774	0.0118	0.6147	0.0997	0.6956	0.0483
116	sp|P55786|PSA_HUMAN	Puromycin-sensitive aminopeptidase OS	NPEPPS PE	31	17	50.2	45.4	0.9154	0.0309	1.0451	0.5992	0.7272	0.0002	0.7755	0	0.6344	0.0091	0.5986	0.0135
117	sp|P55884|EIF3B_HUMAN	Eukaryotic translation initiation factor 3 subunit B OS	EIF3B PE	23	12	52.6	41.2	0.9352	0.2095	0.9517	0.7442	0.7355	0.0002	0.7705	0.0007	0.625	0.0082	0.7042	0.0176
118	sp|P58107|EPIPL_HUMAN	Epiplakin OS	EPPK1 PE	51	45	57.2	54	0.9482	0.1952	0.8664	0.1386	0.754	0	0.7784	0	0.6164	0.0078	0.649	0.009
119	sp|P60228|EIF3E_HUMAN	Eukaryotic translation initiation factor 3 subunit E OS	EIF3E PE	10	5	36.6	29.7	0.992	0.9199	0.9278	0.5348	0.7179	0.0198	0.7325	0.0239	0.6523	0.036	0.6765	0.042
120	sp|P60842|IF4A1_HUMAN	Eukaryotic initiation factor 4A-I OS	EIF4A1 PE	43	40	72.2	68.7	0.9583	0.5346	0.9198	0.2195	0.7526	0.0063	0.7989	0.0151	0.6576	0.0002	0.626	0.0001
121	sp|P61158|ARP3_HUMAN	Actin-related protein 3 OS	ACTR3 PE	12	10	50.7	52.4	0.9294	0.3486	0.8661	0.3411	0.716	0.0054	0.7205	0.0054	0.6642	0.0482	0.5782	0.028
122	sp|P61221|ABCE1_HUMAN	ATP-binding cassette sub-family E member 1 OS	ABCE1 PE	13	8	50.1	39.1	0.9968	0.9612	0.99	0.8894	0.6486	0.0011	0.7557	0.0077	0.6623	0.0269	0.7305	0.1763
123	sp|P61313|RL15_HUMAN	60S ribosomal protein L15 OS	RPL15 PE	9	4	23	36.3	0.8843	0.2216	0.8579	0.2885	0.6989	0.021	0.742	0.0329	0.5268	0.0404	0.5032	0.0319
124	sp|P62191|PRS4_HUMAN	26S proteasome regulatory subunit 4 OS	PSMC1 PE	20	28	64.1	66.6	0.9538	0.4786	0.8945	0.3271	0.7136	0.0014	0.7827	0.0136	0.6185	0.0425	0.4549	0.0421
125	sp|P62244|RS15A_HUMAN	40S ribosomal protein S15a OS	RPS15A PE	11	10	56.9	66.1	0.9889	0.8911	0.9705	0.6755	0.6718	0.0061	0.7967	0.0377	0.6784	0.0045	0.5738	0.0011
126	sp|P62760|VISL1_HUMAN	Visinin-like protein 1 OS	VSNL1 PE	7	7	57.1	41.9	0.9611	0.7212	0.9748	0.7902	0.7607	0.104	0.6771	0.0563	0.5188	0.0643	0.6008	0.04
127	sp|P62851|RS25_HUMAN	40S ribosomal protein S25 OS	RPS25 PE	11	10	36.8	43.2	0.9779	0.8238	0.9026	0.2643	0.678	0.047	0.6871	0.0627	0.6352	0.0088	0.6281	0.0083
128	sp|P78527|PRKDC_HUMAN	DNA-dependent protein kinase catalytic subunit OS	PRKDC PE	40	23	32.6	33.9	0.9309	0.1094	0.8858	0.1892	0.6791	0.0001	0.7982	0.0013	0.6624	0.0051	0.6482	0.0388
129	sp|Q00341|VIGLN_HUMAN	Vigilin OS	HDLBP PE	54	46	61.4	59.8	0.9266	0.0473	0.926	0.0755	0.7572	0	0.7687	0	0.6215	0	0.6169	0
130	sp|Q00610|CLH1_HUMAN	Clathrin heavy chain 1 OS	CLTC PE	76	55	50.7	49.3	0.9789	0.5032	0.8421	0.0043	0.8259	0.0005	0.8321	0.0005	0.5532	0.0012	0.5862	0.0022
131	sp|Q00839|HNRPU_HUMAN	Heterogeneous nuclear ribonucleoprotein U OS	HNRNPU PE	50	46	48.4	58.1	0.9374	0.4407	0.8485	0.0188	0.714	0.0026	0.7868	0.002	0.5912	0.0002	0.5372	0.0023
132	sp|Q01082|SPTB2_HUMAN	Spectrin beta chain, non-erythrocytic 1 OS	SPTBN1 PE	139	134	67.5	72.7	0.921	0.0003	0.9282	0.0067	0.7992	0	0.8331	0	0.6047	0	0.5608	0
133	sp|Q01581|HMCS1_HUMAN	Hydroxymethylglutaryl-CoA synthase, cytoplasmic OS	HMGCS1 PE	17	14	53.7	50.4	1.0206	0.7566	0.9245	0.3198	0.6946	0.0021	0.7728	0.009	0.5859	0.0003	0.5947	0.0183
134	sp|Q02818|NUCB1_HUMAN	Nucleobindin-1 OS	NUCB1 PE	24	24	76.6	65.7	0.9075	0.0504	0.918	0.184	0.7727	0.0001	0.7974	0.0002	0.6386	0.0002	0.5337	0.005
135	sp|Q04637|IF4G1_HUMAN	Eukaryotic translation initiation factor 4 gamma 1 OS	EIF4G1 PE	28	16	39.2	38.8	1.0122	0.7821	0.8998	0.2528	0.7306	0	0.8189	0.0006	0.5908	0.0373	0.6902	0.0159
136	sp|Q08211|DHX9_HUMAN	ATP-dependent RNA helicase A OS	DHX9 PE	38	25	50.1	43.9	0.923	0.085	0.8918	0.2478	0.765	0	0.7808	0.0011	0.664	0.0032	0.6252	0.0019
137	sp|Q12906|ILF3_HUMAN	Interleukin enhancer-binding factor 3 OS	ILF3 PE	39	33	57.3	46.6	0.9245	0.082	0.8776	0.0342	0.7757	0.0002	0.7952	0.0001	0.6296	0.0001	0.5919	0.0001
138	sp|Q13085|ACACA_HUMAN	Acetyl-CoA carboxylase 1 OS	ACACA PE	8	4	26	21.7	0.9332	0.2467	0.956	0.5719	0.5561	0.0248	0.7244	0.0098	0.7276	0.0084	0.7634	0.0233
139	sp|Q13200|PSMD2_HUMAN	26S proteasome non-ATPase regulatory subunit 2 OS	PSMD2 PE	31	22	51.3	42.7	0.9316	0.1677	0.7895	0.0484	0.6665	0.0008	0.7417	0.0001	0.6802	0.0405	0.6952	0.0275
140	sp|Q13724|MOGS_HUMAN	Mannosyl-oligosaccharide glucosidase OS	MOGS PE	21	10	45.3	39.4	0.861	0.1298	0.8903	0.3021	0.6523	0.0039	0.8005	0.0341	0.6701	0.0421	0.6181	0.0295
141	sp|Q13813|SPTN1_HUMAN	Spectrin alpha chain, non-erythrocytic 1 OS	SPTAN1 PE	169	159	75.4	76.3	0.966	0.0731	0.9438	0.0373	0.7732	0	0.7735	0	0.6186	0	0.5741	0
142	sp|Q14152|EIF3A_HUMAN	Eukaryotic translation initiation factor 3 subunit A OS	EIF3A PE	29	21	58	52.4	0.9707	0.5932	0.9205	0.2863	0.6385	0.0005	0.7151	0.0004	0.5875	0.012	0.5598	0.0074
143	sp|Q14204|DYHC1_HUMAN	Cytoplasmic dynein 1 heavy chain 1 OS	DYNC1H1 PE	84	45	45.3	38.1	0.9382	0.0186	0.9272	0.4443	0.6872	0	0.7446	0	0.5407	0.0148	0.476	0.0082
144	sp|Q14247|SRC8_HUMAN	Src substrate cortactin OS	CTTN PE	29	42	57.6	58.4	0.9385	0.3537	0.8363	0.0528	0.727	0.0037	0.7295	0.0037	0.608	0.0065	0.6418	0.0025
145	sp|Q14566|MCM6_HUMAN	DNA replication licensing factor MCM6 OS	MCM6 PE	17	9	49.1	33.5	0.8712	0.2724	0.905	0.3419	0.6286	0.0327	0.7345	0.0663	0.6474	0.0577	0.65	0.262
146	sp|Q14677|EPN4_HUMAN	Clathrin interactor 1 OS	CLINT1 PE	8	10	33.1	39.4	0.8737	0.1757	0.9241	0.4028	0.7669	0.0626	0.6163	0.0129	0.723	0.0231	0.7282	0.0265
147	sp|Q14694|UBP10_HUMAN	Ubiquitin carboxyl-terminal hydrolase 10 OS	USP10 PE	7	5	25.6	27.6	0.8969	0.2789	0.7705	0.1811	0.5728	0.1181	0.7786	0.0438	0.6831	0.1047	0.752	0.0338
148	sp|Q14974|IMB1_HUMAN	Importin subunit beta-1 OS	KPNB1 PE	20	20	34.6	33.3	0.9699	0.6612	0.8714	0.2597	0.6583	0.0015	0.728	0.0047	0.6746	0.0463	0.6509	0.0388
149	sp|Q15067|ACOX1_HUMAN	Peroxisomal acyl-coenzyme A oxidase 1 OS	ACOX1 PE	20	17	50.3	53.8	0.9172	0.479	0.8761	0.1159	0.6782	0.0043	0.8057	0.1195	0.6614	0.0092	0.6669	0.0032
150	sp|Q15393|SF3B3_HUMAN	Splicing factor 3B subunit 3 OS	SF3B3 PE	23	15	32.3	31.1	0.965	0.543	0.8995	0.2441	0.7039	0.0011	0.7681	0.016	0.6574	0.0056	0.5758	0.0043
151	sp|Q16555|DPYL2_HUMAN	Dihydropyrimidinase-related protein 2 OS	DPYSL2 PE	22	27	55.6	60.5	0.9272	0.1548	0.8745	0.0543	0.744	0.0003	0.7896	0.0012	0.6069	0.0003	0.6144	0.0006
152	sp|Q16851|UGPA_HUMAN	UTP--glucose-1-phosphate uridylyltransferase OS	UGP2 PE	28	22	64	60.4	0.9398	0.3972	0.9198	0.4263	0.6928	0.0051	0.8309	0.0481	0.6351	0.0436	0.6742	0.04
153	sp|Q6P996|PDXD1_HUMAN	Pyridoxal-dependent decarboxylase domain-containing protein 1 OS	PDXDC1 PE	18	10	38.8	38.8	0.9805	0.6767	0.9967	0.9684	0.6428	0.0001	0.6797	0.002	0.6639	0.0191	0.7113	0.046
154	sp|Q6Y7W6|GGYF2_HUMAN	GRB10-interacting GYF protein 2 OS	GIGYF2 PE	12	12	35.3	41.2	0.9773	0.8062	0.9149	0.357	0.721	0.0575	0.8266	0.1458	0.657	0.0222	0.6289	0.03
155	sp|Q7KZF4|SND1_HUMAN	Staphylococcal nuclease domain-containing protein 1 OS	SND1 PE	58	47	68.9	59	0.972	0.37	0.8791	0.0119	0.7564	0	0.7973	0	0.5791	0	0.587	0
156	sp|Q7Z4W1|DCXR_HUMAN	L-xylulose reductase OS	DCXR PE	16	10	74.6	55.3	0.9771	0.744	0.8747	0.2574	0.6824	0.0037	0.7421	0.0172	0.6791	0.0461	0.6363	0.035
157	sp|Q86UE4|LYRIC_HUMAN	Protein LYRIC OS	MTDH PE	11	13	54.6	52.6	0.9252	0.3654	1.0047	0.9575	0.6566	0.0123	0.7695	0.0804	0.6504	0.0372	0.6408	0.017
158	sp|Q8IY81|SPB1_HUMAN	pre-rRNA processing protein FTSJ3 OS	FTSJ3 PE	12	12	44.3	41	0.8884	0.2969	0.7757	0.147	0.7233	0.0613	0.6602	0.0392	0.6925	0.0492	0.646	0.0356
159	sp|Q8N392|RHG18_HUMAN	Rho GTPase-activating protein 18 OS	ARHGAP18 PE	13	12	48.6	60.2	0.9138	0.1556	0.901	0.2166	0.7309	0.0082	0.7619	0.0027	0.6199	0.0011	0.6315	0.0059
160	sp|Q8NE71|ABCF1_HUMAN	ATP-binding cassette sub-family F member 1 OS	ABCF1 PE	17	13	43.6	37.5	0.9452	0.5012	0.9133	0.2197	0.5855	0.0055	0.741	0.0418	0.7024	0.0026	0.6787	0.0018
161	sp|Q8WUM4|PDC6I_HUMAN	Programmed cell death 6-interacting protein OS	PDCD6IP PE	22	21	58.4	42.9	0.9284	0.3544	1.0172	0.8163	0.6883	0	0.7367	0.0026	0.5472	0.0009	0.609	0.0012
162	sp|Q8WWM7|ATX2L_HUMAN	Ataxin-2-like protein OS	ATXN2L PE	14	19	36.9	41	0.9377	0.4744	0.8714	0.24	0.7438	0.0333	0.7425	0.3209	0.6701	0.0038	0.5575	0.0009
163	sp|Q92616|GCN1_HUMAN	eIF-2-alpha kinase activator GCN1 OS	GCN1 PE	46	25	41.9	29.8	0.9464	0.1542	1.0776	0.4666	0.7402	0	0.7802	0	0.6888	0.0478	0.6205	0.0454
164	sp|Q93009|UBP7_HUMAN	Ubiquitin carboxyl-terminal hydrolase 7 OS	USP7 PE	14	11	42.2	33.9	0.9118	0.3232	0.911	0.2805	0.7124	0.0222	0.7848	0.2378	0.6968	0.0147	0.5926	0.0319
165	sp|Q96AG4|LRC59_HUMAN	Leucine-rich repeat-containing protein 59 OS	LRRC59 PE	22	20	52.1	49.5	0.9688	0.7053	0.9133	0.3947	0.6862	0.0161	0.7532	0.0489	0.71	0.0321	0.6484	0.0436
166	sp|Q96QK1|VPS35_HUMAN	Vacuolar protein sorting-associated protein 35 OS	VPS35 PE	10	9	32.3	28.4	0.9781	0.7479	0.9373	0.493	0.6456	0.0033	0.7352	0.0141	0.58	0.0049	0.6148	0.0066
167	sp|Q99536|VAT1_HUMAN	Synaptic vesicle membrane protein VAT-1 homolog OS	VAT1 PE	31	21	62.9	65.9	0.9961	0.9388	0.8728	0.0752	0.6817	0	0.7549	0.0003	0.5837	0.0007	0.5784	0.0003
168	sp|Q99613|EIF3C_HUMAN	Eukaryotic translation initiation factor 3 subunit C OS	EIF3C PE	19	11	36.3	30.5	0.9259	0.2999	0.858	0.1216	0.7006	0.0325	0.7234	0.021	0.6601	0.1955	0.6946	0.0223
169	sp|Q9BT78|CSN4_HUMAN	COP9 signalosome complex subunit 4 OS	COPS4 PE	13	8	64.5	65.5	0.8133	0.0279	0.9184	0.5158	0.6886	0.0029	0.7887	0.0412	0.5845	0.0331	0.6766	0.0412
170	sp|Q9BWD1|THIC_HUMAN	Acetyl-CoA acetyltransferase, cytosolic OS	ACAT2 PE	46	44	81.6	64.2	0.8523	0.0527	0.9545	0.6224	0.705	0.0027	0.8212	0.028	0.6774	0.0404	0.4838	0.036
171	sp|Q9HC38|GLOD4_HUMAN	Glyoxalase domain-containing protein 4 OS	GLOD4 PE	14	14	48.6	51.1	1.0339	0.6615	0.9499	0.6284	0.6693	0.0235	0.73	0.0093	0.5745	0.0239	0.6257	0.0326
172	sp|Q9NR30|DDX21_HUMAN	Nucleolar RNA helicase 2 OS	DDX21 PE	28	20	56.8	58.5	0.8919	0.0621	0.8505	0.0504	0.7453	0.004	0.8454	0.0094	0.6196	0.0007	0.6281	0.0012
173	sp|Q9NTK5|OLA1_HUMAN	Obg-like ATPase 1 OS	OLA1 PE	28	22	66.2	68.9	0.9963	0.9719	0.98	0.8196	0.7139	0.0031	0.7813	0.0113	0.6271	0.0008	0.5741	0.0027
174	sp|Q9NYU2|UGGG1_HUMAN	UDP-glucose:glycoprotein glucosyltransferase 1 OS	UGGT1 PE	48	30	45.1	45.1	0.953	0.4334	0.8922	0.2036	0.7623	0.0032	0.7615	0.0087	0.6471	0.0421	0.4288	0.0445
175	sp|Q9P2E9|RRBP1_HUMAN	Ribosome-binding protein 1 OS	RRBP1 PE	83	95	62.2	60.2	0.9673	0.3186	0.9116	0.0343	0.7933	0	0.8118	0	0.6189	0	0.6119	0
176	sp|Q9UBQ7|GRHPR_HUMAN	Glyoxylate reductase/hydroxypyruvate reductase OS	GRHPR PE	13	13	50.3	54.9	0.9779	0.7749	0.7325	0.0266	0.719	0.0227	0.815	0.1156	0.6432	0.0104	0.6535	0.0182
177	sp|Q9UHD8|SEPT9_HUMAN	Septin-9 OS	SEPT9 PE	20	13	64	62.1	0.941	0.3973	1.0259	0.7164	0.6985	0.0049	0.7103	0.0152	0.6014	0.0034	0.6393	0.0165
178	sp|Q9UJS0|CMC2_HUMAN	Calcium-binding mitochondrial carrier protein Aralar2 OS	SLC25A13 PE	23	14	54.2	52.3	0.9596	0.3989	0.881	0.0978	0.7298	0.0001	0.7778	0.0005	0.6945	0.0021	0.5938	0.0203
179	sp|Q9UNX3|RL26L_HUMAN	60S ribosomal protein L26-like 1 OS	RPL26L1 PE	7	11	46.2	54.5	1.0009	0.9915	0.9551	0.7229	0.728	0.0277	0.7826	0.0516	0.4911	0.0165	0.4712	0.0243
180	sp|Q9UQ35|SRRM2_HUMAN	Serine/arginine repetitive matrix protein 2 OS	SRRM2 PE	20	17	47.6	48.9	0.9069	0.2076	0.7269	0.3173	0.6137	0.0337	0.6234	0.013	0.5672	0.0109	0.5746	0.0065
181	sp|Q9Y265|RUVB1_HUMAN	RuvB-like 1 OS	RUVBL1 PE	16	14	55.7	52.9	0.9516	0.4794	0.9026	0.1534	0.7103	0.0058	0.8326	0.0683	0.5294	0.0049	0.6414	0.0007
182	sp|Q9Y295|DRG1_HUMAN	Developmentally-regulated GTP-binding protein 1 OS	DRG1 PE	7	8	61	52.9	0.9674	0.6303	0.987	0.8962	0.6859	0.0023	0.7127	0.0048	0.7556	0.1844	0.6756	0.0149
183	sp|Q9Y490|TLN1_HUMAN	Talin-1 OS	TLN1 PE	81	64	54.5	52.4	0.9503	0.1157	0.8962	0.0395	0.7162	0	0.7502	0	0.5988	0	0.6098	0
184	sp|Q9Y617|SERC_HUMAN	Phosphoserine aminotransferase OS	PSAT1 PE	37	31	70.5	55.1	0.9481	0.3571	0.9552	0.5589	0.7541	0.0012	0.7679	0.0104	0.6504	0.0038	0.6327	0.0029
185	sp|Q9Y6M1|IF2B2_HUMAN	Insulin-like growth factor 2 mRNA-binding protein 2 OS	IGF2BP2 PE	15	13	43.1	39.7	0.9756	0.749	0.8758	0.3199	0.6418	0.1606	0.7628	0.0523	0.6054	0.0255	0.528	0.0157
