# Supplementary material for: Proteomic analysis reveals USP7 as a novel regulator of palmitic acid-induced hepatocellular carcinoma cell death
Source: Cell Death Dis. 2022 Jun 22;13(6):563. doi: 10.1038/s41419-022-05003-4 (PMC9217975; doi:10.1038/s41419-022-05003-4)
Supplement: Supplementary file 13 — Supplementary Data 2 [file 41419_2022_5003_MOESM13_ESM.xlsx]

## Sheet: Metabolism
#term ID	Term description	Observed gene count	Background gene count	False discovery rate	Matching proteins in your network (IDs)	Matching proteins in your network (labels)
GO:0008152	metabolic process	369	9569	2.15e-34	ENSP00000001008,ENSP00000054950,ENSP00000157812,ENSP00000168216,ENSP00000175506,ENSP00000205402,ENSP00000215375,ENSP00000215793,ENSP00000216122,ENSP00000216181,ENSP00000216254,ENSP00000216330,ENSP00000216605,ENSP00000217426,ENSP00000219406,ENSP00000220849,ENSP00000221801,ENSP00000222005,ENSP00000223073,ENSP00000225698,ENSP00000226299,ENSP00000227667,ENSP00000227868,ENSP00000228251,ENSP00000229239…	A2M,AARS,ABCE1,ABCF1,ACAA2,ACACA,ACADVL,ACAT1,ACAT2,ACIN1,ACLY,ACO2,ACOX1,ACP1,ACY1,ADK,AGMAT,AHCY,AIFM1,AIMP1,AK2,AK3,AKAP8,AKR1A1,AKR1B10,AKR1C3,ALDH18A1,ALDH1A1,ALDH2,ALDH4A1,ALDH7A1,ALYREF,APOA1,APOC3,APOE,ASNS,ASS1,ATP5A1,ATP5B,ATP5D,ATP5F1,ATP5H,ATP5J,ATP5O,ATP6V1A,C19orf43,C1QBP,CALM3,CALR,CALU,CAT,CBR1,CDC37,CDC5L,CES1,CLTC,CMPK1,CNP,COMT,COPS4,COX5A,COX5B,CPOX,CPPED1,CPSF6,CRKL,CS,CTNND1…
GO:0071704	organic substance metabolic process	362	9135	1.84e-35	ENSP00000001008,ENSP00000054950,ENSP00000157812,ENSP00000168216,ENSP00000175506,ENSP00000205402,ENSP00000215375,ENSP00000215793,ENSP00000216122,ENSP00000216181,ENSP00000216254,ENSP00000216330,ENSP00000216605,ENSP00000217426,ENSP00000219406,ENSP00000220849,ENSP00000221801,ENSP00000222005,ENSP00000223073,ENSP00000225698,ENSP00000226299,ENSP00000227667,ENSP00000227868,ENSP00000228251,ENSP00000229239…	A2M,AARS,ABCE1,ABCF1,ACAA2,ACACA,ACADVL,ACAT1,ACAT2,ACIN1,ACLY,ACO2,ACOX1,ACP1,ACY1,ADK,AGMAT,AHCY,AIMP1,AK2,AK3,AKAP8,AKR1A1,AKR1B10,AKR1C3,ALDH18A1,ALDH1A1,ALDH2,ALDH4A1,ALDH7A1,ALYREF,APOA1,APOC3,APOE,ASNS,ASS1,ATP5A1,ATP5B,ATP5D,ATP5F1,ATP5H,ATP5J,ATP5O,ATP6V1A,C19orf43,C1QBP,CALM3,CALR,CALU,CAT,CBR1,CDC37,CDC5L,CES1,CLTC,CMPK1,CNP,COMT,COPS4,COX5A,COX5B,CPOX,CPPED1,CPSF6,CRKL,CS,CTNND1,CTSD,…
GO:0006807	nitrogen compound metabolic process	332	8349	9.09e-30	ENSP00000001008,ENSP00000054950,ENSP00000157812,ENSP00000168216,ENSP00000175506,ENSP00000205402,ENSP00000215375,ENSP00000215793,ENSP00000216122,ENSP00000216181,ENSP00000216330,ENSP00000216605,ENSP00000217426,ENSP00000219406,ENSP00000220849,ENSP00000221801,ENSP00000222005,ENSP00000223073,ENSP00000225698,ENSP00000226299,ENSP00000227667,ENSP00000227868,ENSP00000228251,ENSP00000229239,ENSP00000229270…	A2M,AARS,ABCE1,ABCF1,ACACA,ACAT1,ACIN1,ACLY,ACP1,ACY1,ADK,AGMAT,AHCY,AIMP1,AK2,AK3,AKAP8,AKR1A1,AKR1B10,AKR1C3,ALDH18A1,ALDH4A1,ALDH7A1,ALYREF,APOA1,APOC3,APOE,ASNS,ASS1,ATP5A1,ATP5B,ATP5D,ATP5F1,ATP5H,ATP5J,ATP5O,ATP6V1A,C19orf43,C1QBP,CALM3,CALR,CALU,CAT,CDC37,CDC5L,CLTC,CMPK1,CNP,COMT,COPS4,COX5A,COX5B,CPOX,CPPED1,CPSF6,CRKL,CTNND1,CTSD,CYCS,DARS,DCXR,DDAH1,DDOST,DDX17,DDX21,DDX3X,DDX46,DHX15,…
GO:0006139	nucleobase-containing compound metabolic process	218	4551	3.64e-24	ENSP00000168216,ENSP00000205402,ENSP00000215375,ENSP00000215793,ENSP00000216122,ENSP00000216605,ENSP00000217426,ENSP00000220849,ENSP00000221801,ENSP00000223073,ENSP00000225698,ENSP00000227868,ENSP00000228251,ENSP00000229239,ENSP00000229270,ENSP00000229390,ENSP00000231572,ENSP00000234590,ENSP00000242784,ENSP00000244230,ENSP00000244537,ENSP00000252603,ENSP00000253792,ENSP00000254108,ENSP00000254799…	AARS,ACACA,ACAT1,ACIN1,ACLY,ADK,AHCY,AIMP1,AK2,AK3,AKAP8,ALYREF,ATP5A1,ATP5B,ATP5D,ATP5F1,ATP5H,ATP5J,ATP5O,ATP6V1A,C19orf43,C1QBP,CDC5L,CMPK1,CNP,COPS4,COX5A,COX5B,CPSF6,CTNND1,CYCS,DARS,DCXR,DDX17,DDX21,DDX3X,DDX46,DHX15,DHX9,DLAT,DLD,DLST,DNAJA3,DPYSL2,DRG1,EBNA1BP2,EIF3E,EIF4A1,EIF4G1,EIF6,EMG1,ENO1,ENO2,EPRS,EWSR1,FASN,FBL,FEN1,FLNA,FTSJ3,FUBP1,FUS,G6PD,GALK1,GAPDH,GLRX,GMPS,GPI,GRSF1,GSPT1,…
GO:0009058	biosynthetic process	198	4714	3.76e-15	ENSP00000175506,ENSP00000205402,ENSP00000215375,ENSP00000216122,ENSP00000216605,ENSP00000217426,ENSP00000220849,ENSP00000225698,ENSP00000227868,ENSP00000228251,ENSP00000229239,ENSP00000229270,ENSP00000231572,ENSP00000233616,ENSP00000234590,ENSP00000236850,ENSP00000237530,ENSP00000244537,ENSP00000252486,ENSP00000253108,ENSP00000253792,ENSP00000255120,ENSP00000256854,ENSP00000258424,ENSP00000259253…	AARS,ABCE1,ABCF1,ACAA2,ACACA,ACAT1,ACAT2,ACLY,ADK,AGMAT,AHCY,AIMP1,AK2,AKAP8,AKR1A1,AKR1C3,ALDH18A1,ALDH7A1,ALYREF,APOA1,APOE,ASNS,ASS1,ATP5A1,ATP5B,ATP5D,ATP5F1,ATP5H,ATP5J,ATP5O,C1QBP,CBR1,CDC5L,CES1,CMPK1,CNP,COX5B,CPOX,CTNND1,CYB5R3,DARS,DCXR,DDOST,DDX17,DDX21,DDX3X,DHX9,DLAT,DLD,DNAJA3,DRG1,EEF1G,EEF2,EIF2S2,EIF3A,EIF3B,EIF3C,EIF3E,EIF3G,EIF4A1,EIF4B,EIF4G1,EIF5A,EIF6,ENO1,ENO2,EPRS,ESD,EWSR…
GO:0019538	protein metabolic process	158	4194	5.8e-08	ENSP00000001008,ENSP00000054950,ENSP00000157812,ENSP00000205402,ENSP00000216181,ENSP00000216330,ENSP00000219406,ENSP00000220849,ENSP00000221801,ENSP00000222005,ENSP00000225698,ENSP00000226299,ENSP00000227667,ENSP00000229239,ENSP00000231487,ENSP00000231572,ENSP00000231887,ENSP00000233616,ENSP00000236671,ENSP00000236850,ENSP00000237530,ENSP00000241052,ENSP00000244137,ENSP00000244537,ENSP00000252486…	A2M,AARS,ABCE1,ABCF1,ACACA,ACP1,ACY1,AIMP1,APOA1,APOC3,APOE,C1QBP,CALM3,CALR,CALU,CAT,CDC37,CLTC,COPS4,CPPED1,CRKL,CTSD,CYCS,DARS,DDOST,DDX3X,DLD,DLST,DSP,EEF1G,EEF2,EHHADH,EIF2S2,EIF3A,EIF3B,EIF3C,EIF3E,EIF3G,EIF4A1,EIF4B,EIF4G1,EIF5A,EIF6,EPRS,FBL,FBXO2,FGA,FKBP3,FKBP4,FN1,GADD45GIP1,GANAB,GAPDH,GCN1L1,GIGYF2,GLRX,GLRX3,GNB2L1,GRB2,GSN,GSPT1,HARS,HIST1H4F,HSP90AA1,HSP90B1,HSPA5,HSPD1,IARS,ILF3,…
GO:0090304	nucleic acid metabolic process	154	3941	8.8e-09	ENSP00000168216,ENSP00000215793,ENSP00000216122,ENSP00000220849,ENSP00000221801,ENSP00000223073,ENSP00000225698,ENSP00000228251,ENSP00000229390,ENSP00000231572,ENSP00000234590,ENSP00000242784,ENSP00000244230,ENSP00000244537,ENSP00000254108,ENSP00000254799,ENSP00000254878,ENSP00000255120,ENSP00000256854,ENSP00000258962,ENSP00000260665,ENSP00000261531,ENSP00000261601,ENSP00000261772,ENSP00000262375…	AARS,ACIN1,AIMP1,AKAP8,ALYREF,C19orf43,C1QBP,CDC5L,COPS4,CPSF6,CTNND1,DARS,DDX17,DDX21,DDX3X,DDX46,DHX15,DHX9,DNAJA3,DRG1,EBNA1BP2,EIF3E,EIF4A1,EIF4G1,EIF6,EMG1,ENO1,EPRS,EWSR1,FBL,FEN1,FLNA,FTSJ3,FUBP1,FUS,GRSF1,GSPT1,HARS,HDGF,HIST1H4F,HMGA1,HMGB1,HMGB2,HNRNPA0,HNRNPA1,HNRNPA2B1,HNRNPA3,HNRNPC,HNRNPD,HNRNPDL,HNRNPF,HNRNPK,HNRNPM,HNRNPR,HNRNPU,HRSP12,HSD17B10,HSP90AA1,HSP90AB1,HSPA1B,HSPD1,IARS,…
GO:0044281	small molecule metabolic process	137	1779	1.16e-30	ENSP00000168216,ENSP00000175506,ENSP00000205402,ENSP00000215375,ENSP00000216254,ENSP00000216605,ENSP00000217426,ENSP00000227868,ENSP00000229239,ENSP00000229270,ENSP00000231572,ENSP00000231887,ENSP00000234590,ENSP00000236850,ENSP00000241052,ENSP00000244137,ENSP00000252486,ENSP00000252603,ENSP00000253792,ENSP00000254878,ENSP00000256854,ENSP00000258424,ENSP00000259253,ENSP00000261733,ENSP00000261772…	AARS,ACAA2,ACACA,ACADVL,ACAT1,ACAT2,ACLY,ACO2,ACOX1,ACY1,ADK,AGMAT,AHCY,AIMP1,AK2,AK3,AKR1A1,AKR1B10,AKR1C3,ALDH18A1,ALDH1A1,ALDH2,ALDH4A1,ALDH7A1,APOA1,APOE,ASNS,ASS1,ATP5A1,ATP5B,ATP5D,ATP5F1,ATP5H,ATP5J,ATP5O,ATP6V1A,CALM3,CAT,CBR1,CES1,CMPK1,CNP,COX5A,COX5B,CS,CYB5R3,CYCS,DARS,DCXR,DDAH1,DLAT,DLD,DLST,ECHS1,EHHADH,ENO1,ENO2,EPRS,ESD,ETFA,ETFB,FASN,FDFT1,FH,G6PD,GALK1,GALM,GAPDH,GLDC,GLRX,GLUD…
GO:0009056	catabolic process	113	1859	2.44e-17	ENSP00000157812,ENSP00000168216,ENSP00000217426,ENSP00000220849,ENSP00000227667,ENSP00000229239,ENSP00000229270,ENSP00000231487,ENSP00000231887,ENSP00000234590,ENSP00000236671,ENSP00000236850,ENSP00000241052,ENSP00000242784,ENSP00000244137,ENSP00000252486,ENSP00000254878,ENSP00000259253,ENSP00000261303,ENSP00000261601,ENSP00000261733,ENSP00000262584,ENSP00000265260,ENSP00000265462,ENSP00000265838…	ACAA2,ACADVL,ACAT1,ACAT2,ACOX1,AHCY,AKR1A1,AKR1B10,AKR1C3,ALDH1A1,ALDH2,ALDH4A1,ALDH7A1,APOA1,APOC3,APOE,C19orf43,CAT,CLTC,CNP,COMT,CTSD,DCXR,DDAH1,DLST,ECHS1,EHHADH,EIF3E,EIF4G1,ENO1,ENO2,ESD,ETFA,ETFB,FABP1,FBXO2,FEN1,GALK1,GALM,GAPDH,GLDC,GLUD1,GPI,GSPT1,HADHA,HADHB,HMGB1,HMGB2,HNRNPD,HRSP12,HSD17B10,HSP90AA1,HSP90B1,HSPA1B,HSPA5,KHSRP,KPNB1,LDHA,NPEPPS,NSFL1C,NUDT5,PABPC1,PARK7,PCNP,PDCD6IP,P…
GO:0006793	phosphorus metabolic process	95	2086	5.87e-08	ENSP00000205402,ENSP00000215375,ENSP00000216605,ENSP00000222005,ENSP00000227868,ENSP00000229239,ENSP00000229270,ENSP00000231487,ENSP00000234590,ENSP00000236850,ENSP00000252603,ENSP00000253792,ENSP00000258424,ENSP00000259253,ENSP00000261313,ENSP00000262030,ENSP00000264335,ENSP00000264932,ENSP00000265174,ENSP00000265462,ENSP00000265838,ENSP00000268379,ENSP00000270776,ENSP00000272067,ENSP00000272317…	ACACA,ACAT1,ACLY,ACP1,ADK,AK2,AK3,AKR1A1,ALDH18A1,ALDH1A1,APOA1,ATP5A1,ATP5B,ATP5D,ATP5F1,ATP5H,ATP5J,ATP5O,ATP6V1A,CALM3,CDC37,CMPK1,CNP,COX5A,COX5B,CPPED1,CRKL,CYCS,DCXR,DLAT,DLD,DLST,ENO1,ENO2,FASN,FDFT1,G6PD,GALK1,GAPDH,GMPS,GPI,GRB2,HSP90AA1,HSPA1B,ILF3,LDHA,MDH1,MTHFD1,NDUFA5,NDUFS1,NDUFV2,NUDT5,OLA1,PAICS,PAPSS1,PARK7,PARP1,PDHA1,PDHB,PDHX,PDXK,PEBP1,PGD,PGK1,PGLS,PGM3,PKM,PPA1,PPP2R1A,PRD…
GO:0055114	oxidation-reduction process	85	923	1.33e-22	ENSP00000168216,ENSP00000205402,ENSP00000216254,ENSP00000216605,ENSP00000219406,ENSP00000229239,ENSP00000229270,ENSP00000231887,ENSP00000234590,ENSP00000236850,ENSP00000241052,ENSP00000258424,ENSP00000261733,ENSP00000264193,ENSP00000264932,ENSP00000265462,ENSP00000265838,ENSP00000268379,ENSP00000270776,ENSP00000277865,ENSP00000280346,ENSP00000285093,ENSP00000286091,ENSP00000287295,ENSP00000290349…	ACAA2,ACADVL,ACAT1,ACAT2,ACO2,ACOX1,AIFM1,AKR1A1,AKR1B10,AKR1C3,ALDH18A1,ALDH1A1,ALDH2,ALDH4A1,ALDH7A1,APOA1,CAT,CBR1,COX5A,COX5B,CPOX,CS,CYB5R3,CYCS,DCXR,DHRS2,DLAT,DLD,DLST,ECHS1,EHHADH,ENO1,ENO2,ETFA,ETFB,FASN,FH,G6PD,GAPDH,GLDC,GLRX,GLRX3,GLUD1,GPI,GRHPR,HADHA,HADHB,HSD17B10,IDH3A,LDHA,MDH1,MTHFD1,NDUFA5,NDUFS1,NDUFV2,NQO1,P4HB,PARK7,PDHA1,PDHB,PDIA2,PDIA3,PDIA4,PGD,PGK1,PHGDH,PKM,POR,PRDX2,P…
GO:0019752	carboxylic acid metabolic process	84	854	4.94e-24	ENSP00000168216,ENSP00000175506,ENSP00000205402,ENSP00000216254,ENSP00000216605,ENSP00000217426,ENSP00000227868,ENSP00000229239,ENSP00000229270,ENSP00000231572,ENSP00000231887,ENSP00000234590,ENSP00000244137,ENSP00000253792,ENSP00000254878,ENSP00000256854,ENSP00000261772,ENSP00000264161,ENSP00000264932,ENSP00000265838,ENSP00000270776,ENSP00000277865,ENSP00000280346,ENSP00000284031,ENSP00000285093…	AARS,ACAA2,ACACA,ACADVL,ACAT1,ACAT2,ACLY,ACO2,ACOX1,ACY1,AGMAT,AHCY,AIMP1,AKR1A1,AKR1C3,ALDH18A1,ALDH4A1,ALDH7A1,ASNS,ASS1,CBR1,CES1,CS,CYB5R3,DARS,DCXR,DDAH1,DLAT,DLD,DLST,ECHS1,EHHADH,ENO1,ENO2,EPRS,ETFA,ETFB,FASN,FH,GALK1,GAPDH,GLDC,GLUD1,GMPS,GPI,GRHPR,HADHA,HADHB,HARS,HRSP12,HSD17B10,IARS,IDH3A,LDHA,MDH1,MTAP,MTHFD1,NARS,OAT,P4HB,PARK7,PC,PDHA1,PDHB,PDHX,PDXDC1,PEPD,PGD,PGK1,PHGDH,PKM,POR,PP…
GO:1901135	carbohydrate derivative metabolic process	75	1083	8.41e-14	ENSP00000205402,ENSP00000215375,ENSP00000217426,ENSP00000227868,ENSP00000229239,ENSP00000229270,ENSP00000233616,ENSP00000234590,ENSP00000237530,ENSP00000252603,ENSP00000253792,ENSP00000258424,ENSP00000259253,ENSP00000262030,ENSP00000264932,ENSP00000265174,ENSP00000265838,ENSP00000268261,ENSP00000268379,ENSP00000270776,ENSP00000273398,ENSP00000280346,ENSP00000284719,ENSP00000286621,ENSP00000290299…	ACACA,ACAT1,ACLY,ADK,AHCY,AK2,AK3,AKR1A1,AKR1B10,AKR1C3,ALDH1A1,ATP5A1,ATP5B,ATP5D,ATP5F1,ATP5H,ATP5J,ATP5O,ATP6V1A,CMPK1,COX5A,COX5B,CYCS,DCXR,DDOST,DLAT,DLD,DLST,ENO1,ENO2,FASN,FBXO2,G6PD,GALK1,GANAB,GAPDH,GMPS,GPI,HSPA1B,LDHA,MOGS,MTAP,NDUFA5,NDUFS1,NDUFV2,NUDT5,OLA1,PAICS,PAPSS1,PARK7,PARP1,PDHA1,PDHB,PDHX,PGD,PGK1,PGLS,PGM3,PKM,PMM2,PRKCSH,RPN1,RPN2,RRM2,SDHA,SLC25A13,STOML2,SUCLG2,TKT,TPI1,…
GO:0043604	amide biosynthetic process	65	495	3.64e-24	ENSP00000175506,ENSP00000205402,ENSP00000216605,ENSP00000220849,ENSP00000227868,ENSP00000231572,ENSP00000253108,ENSP00000253792,ENSP00000256854,ENSP00000261772,ENSP00000262584,ENSP00000264161,ENSP00000265838,ENSP00000272317,ENSP00000279242,ENSP00000280346,ENSP00000293831,ENSP00000296577,ENSP00000300648,ENSP00000304592,ENSP00000307241,ENSP00000307940,ENSP00000309334,ENSP00000313007,ENSP00000313603…	AARS,ABCE1,ABCF1,ACACA,ACAT1,ACLY,AIMP1,ASNS,ASS1,DARS,DDX3X,DLAT,DLD,EEF1G,EEF2,EIF2S2,EIF3A,EIF3B,EIF3C,EIF3E,EIF3G,EIF4A1,EIF4B,EIF4G1,EIF5A,EIF6,EPRS,FASN,GADD45GIP1,GCN1L1,GNB2L1,GSPT1,HARS,IARS,MRPL40,MRPL49,MTHFD1,NARS,PABPC1,PDHA1,PDHB,PDHX,PPA1,RARS,RPL15,RPL17,RPL23A,RPL26L1,RPL36,RPL5,RPL6,RPL7,RPL8,RPLP2,RPS10,RPS13,RPS14,RPS15A,RPS25,RPS27A,RPS3A,RRBP1,TUFM,VARS,YARS
GO:0042592	homeostatic process	59	1491	0.0018	ENSP00000205402,ENSP00000216605,ENSP00000219406,ENSP00000227667,ENSP00000231487,ENSP00000236850,ENSP00000244537,ENSP00000252486,ENSP00000262030,ENSP00000262375,ENSP00000262613,ENSP00000262710,ENSP00000264335,ENSP00000264832,ENSP00000265462,ENSP00000273398,ENSP00000286091,ENSP00000291295,ENSP00000293217,ENSP00000297185,ENSP00000298510,ENSP00000299767,ENSP00000300289,ENSP00000301522,ENSP00000305480…	ACACA,ACADVL,ACIN1,ACOX1,ANXA6,APOA1,APOC3,APOE,ASPSCR1,ATP5B,ATP6V1A,CALM3,CALR,DLD,DNAJA3,EIF4G1,FEN1,FH,G6PD,GIGYF2,GLRX,GLRX3,GNB2L1,HIST1H4F,HMGB1,HSP90AA1,HSP90AB1,HSP90B1,HSPA9,ICAM1,LYAR,MTHFD1,P4HB,PARK7,PARP1,PDIA2,PDIA3,PDIA4,PRDX2,PRDX3,PRDX4,PRDX5,PRDX6,PRKDC,RPS14,SFN,SKP1,SLC9A3R1,SOD2,STAU1,STMN1,STOML2,TF,TMOD3,TXNDC5,UBAP2L,XRCC5,XRCC6,YWHAE
GO:0019693	ribose phosphate metabolic process	55	455	5.87e-19	ENSP00000205402,ENSP00000215375,ENSP00000227868,ENSP00000229239,ENSP00000229270,ENSP00000234590,ENSP00000252603,ENSP00000253792,ENSP00000258424,ENSP00000262030,ENSP00000264932,ENSP00000265174,ENSP00000265838,ENSP00000268379,ENSP00000270776,ENSP00000273398,ENSP00000280346,ENSP00000284719,ENSP00000286621,ENSP00000290299,ENSP00000301587,ENSP00000304592,ENSP00000307241,ENSP00000307786,ENSP00000317780…	ACACA,ACAT1,ACLY,ADK,AK2,AK3,ATP5A1,ATP5B,ATP5D,ATP5F1,ATP5H,ATP5J,ATP5O,ATP6V1A,CMPK1,COX5A,COX5B,CYCS,DLAT,DLD,DLST,ENO1,ENO2,FASN,G6PD,GALK1,GAPDH,GMPS,GPI,HSPA1B,LDHA,NDUFA5,NDUFS1,NDUFV2,NUDT5,OLA1,PAICS,PAPSS1,PARP1,PDHA1,PDHB,PDHX,PGD,PGK1,PGLS,PKM,SDHA,SLC25A13,STOML2,SUCLG2,TKT,TPI1,UQCRB,UQCRC2,VCP
GO:0051186	cofactor metabolic process	49	467	7.21e-15	ENSP00000205402,ENSP00000216605,ENSP00000217426,ENSP00000227868,ENSP00000229239,ENSP00000229270,ENSP00000234590,ENSP00000241052,ENSP00000252603,ENSP00000253792,ENSP00000264193,ENSP00000265462,ENSP00000265838,ENSP00000270776,ENSP00000280346,ENSP00000291295,ENSP00000291565,ENSP00000297185,ENSP00000298510,ENSP00000301522,ENSP00000303356,ENSP00000304592,ENSP00000307241,ENSP00000320171,ENSP00000325425…	ACACA,ACAT1,ACLY,AHCY,AKR1A1,AKR1B10,AKR1C3,CALM3,CAT,CPOX,CYB5R3,DCXR,DLAT,DLD,DLST,EEF1G,ENO1,ENO2,FASN,G6PD,GALK1,GAPDH,GLRX3,GPI,HSP90AA1,HSPA9,LDHA,MAT2B,MDH1,MTHFD1,PARK7,PC,PDHA1,PDHB,PDHX,PDXK,PGD,PGK1,PGLS,PKM,PRDX2,PRDX3,PRDX5,PRDX6,PSAT1,SUCLG2,TKT,TPI1,VCP
GO:0032787	monocarboxylic acid metabolic process	42	477	1.44e-10	ENSP00000175506,ENSP00000205402,ENSP00000227868,ENSP00000229239,ENSP00000229270,ENSP00000231887,ENSP00000234590,ENSP00000253792,ENSP00000265838,ENSP00000270776,ENSP00000280346,ENSP00000285093,ENSP00000290349,ENSP00000293217,ENSP00000303356,ENSP00000304592,ENSP00000307241,ENSP00000313432,ENSP00000320171,ENSP00000325136,ENSP00000346173,ENSP00000353720,ENSP00000356015,ENSP00000357535,ENSP00000358417…	ACAA2,ACACA,ACADVL,ACAT1,ACAT2,ACLY,ACOX1,AKR1A1,AKR1C3,ALDH4A1,ASNS,CBR1,CES1,DCXR,DLAT,DLD,ECHS1,EHHADH,ENO1,ENO2,ETFA,ETFB,FASN,GALK1,GAPDH,GPI,GRHPR,HADHA,HADHB,LDHA,PARK7,PC,PDHA1,PDHB,PDHX,PGD,PGK1,PHGDH,PKM,POR,SCP2,TPI1
GO:0006732	coenzyme metabolic process	35	297	6.68e-12	ENSP00000205402,ENSP00000216605,ENSP00000217426,ENSP00000227868,ENSP00000229239,ENSP00000229270,ENSP00000234590,ENSP00000252603,ENSP00000253792,ENSP00000265462,ENSP00000265838,ENSP00000270776,ENSP00000280346,ENSP00000291565,ENSP00000303356,ENSP00000304592,ENSP00000307241,ENSP00000320171,ENSP00000325425,ENSP00000335304,ENSP00000351777,ENSP00000354468,ENSP00000361140,ENSP00000362413,ENSP00000369134…	ACACA,ACAT1,ACLY,AHCY,AKR1A1,CYB5R3,DCXR,DLAT,DLD,DLST,ENO1,ENO2,FASN,G6PD,GALK1,GAPDH,GPI,LDHA,MAT2B,MDH1,MTHFD1,PC,PDHA1,PDHB,PDHX,PDXK,PGD,PGK1,PGLS,PKM,PRDX5,SUCLG2,TKT,TPI1,VCP
GO:0046034	ATP metabolic process	34	190	4.83e-16	ENSP00000205402,ENSP00000215375,ENSP00000229239,ENSP00000229270,ENSP00000234590,ENSP00000258424,ENSP00000262030,ENSP00000264932,ENSP00000268379,ENSP00000273398,ENSP00000284719,ENSP00000290299,ENSP00000301587,ENSP00000307786,ENSP00000317780,ENSP00000320171,ENSP00000327268,ENSP00000348886,ENSP00000351777,ENSP00000355759,ENSP00000358737,ENSP00000362413,ENSP00000364801,ENSP00000381736,ENSP00000389649…	ATP5A1,ATP5B,ATP5D,ATP5F1,ATP5H,ATP5J,ATP5O,ATP6V1A,COX5A,COX5B,CYCS,DLD,ENO1,ENO2,GALK1,GAPDH,GPI,HSPA1B,LDHA,NDUFA5,NDUFS1,NDUFV2,NUDT5,OLA1,PARP1,PGK1,PKM,SDHA,SLC25A13,STOML2,TPI1,UQCRB,UQCRC2,VCP
GO:0006790	sulfur compound metabolic process	25	343	3.99e-05	ENSP00000205402,ENSP00000216605,ENSP00000217426,ENSP00000227868,ENSP00000253792,ENSP00000265174,ENSP00000265838,ENSP00000280346,ENSP00000297185,ENSP00000304592,ENSP00000307241,ENSP00000325425,ENSP00000331901,ENSP00000335304,ENSP00000357633,ENSP00000358417,ENSP00000361140,ENSP00000367992,ENSP00000369134,ENSP00000369519,ENSP00000377192,ENSP00000377532,ENSP00000418770,ENSP00000419325,ENSP00000483300	ACACA,ACAT1,ACLY,AHCY,AKR1A1,DLAT,DLD,DLST,EEF1G,ESD,FASN,G6PD,GLRX3,HSPA9,MAT2B,MTAP,MTHFD1,PAPSS1,PARK7,PC,PDHA1,PDHB,PDHX,PHGDH,SUCLG2
GO:0046496	nicotinamide nucleotide metabolic process	21	107	1e-10	ENSP00000205402,ENSP00000227868,ENSP00000229239,ENSP00000229270,ENSP00000234590,ENSP00000252603,ENSP00000265462,ENSP00000270776,ENSP00000303356,ENSP00000307241,ENSP00000320171,ENSP00000351777,ENSP00000362413,ENSP00000369134,ENSP00000377192,ENSP00000391481,ENSP00000405573,ENSP00000437402,ENSP00000438144,ENSP00000445175,ENSP00000465930	DCXR,DLD,ENO1,ENO2,G6PD,GALK1,GAPDH,GPI,LDHA,MDH1,PDHA1,PDHB,PDHX,PGD,PGK1,PGLS,PKM,PRDX5,TKT,TPI1,VCP
GO:0006066	alcohol metabolic process	21	285	0.00018	ENSP00000229270,ENSP00000236850,ENSP00000241052,ENSP00000252486,ENSP00000253792,ENSP00000261733,ENSP00000285093,ENSP00000291295,ENSP00000297785,ENSP00000322706,ENSP00000352584,ENSP00000353720,ENSP00000354468,ENSP00000356015,ENSP00000360569,ENSP00000369927,ENSP00000375836,ENSP00000377192,ENSP00000418770,ENSP00000465930,ENSP00000480828	ACAA2,ACAT2,ACLY,AKR1B10,AKR1C3,ALDH1A1,ALDH2,APOA1,APOE,CALM3,CAT,CES1,CYB5R3,FDFT1,G6PD,GALK1,HDLBP,HMGCS1,PARK7,SCP2,TPI1
GO:0006511	ubiquitin-dependent protein catabolic process	21	461	0.0333	ENSP00000157812,ENSP00000231487,ENSP00000261303,ENSP00000261601,ENSP00000265260,ENSP00000272317,ENSP00000299767,ENSP00000310129,ENSP00000324173,ENSP00000343535,ENSP00000346240,ENSP00000350708,ENSP00000351777,ENSP00000355325,ENSP00000365576,ENSP00000374455,ENSP00000391211,ENSP00000414359,ENSP00000418529,ENSP00000457411,ENSP00000481029	FBXO2,HSP90B1,HSPA5,NSFL1C,PCNP,PSMA1,PSMB5,PSMC1,PSMC2,PSMC3,PSMC4,PSMD2,RAD23B,RPS27A,SKP1,SQSTM1,UBQLN1,USP10,USP14,USP7,VCP
GO:0006631	fatty acid metabolic process	20	294	0.00069	ENSP00000205402,ENSP00000231887,ENSP00000253792,ENSP00000265838,ENSP00000285093,ENSP00000290349,ENSP00000293217,ENSP00000304592,ENSP00000325136,ENSP00000346173,ENSP00000353720,ENSP00000356015,ENSP00000357535,ENSP00000360569,ENSP00000369927,ENSP00000370023,ENSP00000419970,ENSP00000438689,ENSP00000452762,ENSP00000483300	ACAA2,ACACA,ACADVL,ACAT1,ACAT2,ACLY,ACOX1,AKR1C3,CBR1,CES1,DLD,ECHS1,EHHADH,ETFA,ETFB,FASN,HADHA,HADHB,POR,SCP2
GO:0006006	glucose metabolic process	17	113	2.6e-07	ENSP00000229239,ENSP00000229270,ENSP00000234590,ENSP00000272252,ENSP00000280346,ENSP00000303356,ENSP00000307241,ENSP00000320171,ENSP00000361140,ENSP00000362413,ENSP00000369134,ENSP00000377192,ENSP00000377532,ENSP00000400101,ENSP00000405573,ENSP00000437402,ENSP00000438144	AKR1A1,DCXR,DLAT,ENO1,ENO2,G6PD,GALM,GAPDH,GPI,MDH1,PC,PDHA1,PDHB,PGK1,PKM,SLC25A13,TPI1
GO:0008202	steroid metabolic process	16	248	0.005	ENSP00000236850,ENSP00000241052,ENSP00000252486,ENSP00000253792,ENSP00000285093,ENSP00000322706,ENSP00000344674,ENSP00000353720,ENSP00000354468,ENSP00000354511,ENSP00000356015,ENSP00000360569,ENSP00000369927,ENSP00000375836,ENSP00000377192,ENSP00000480828	ACAA2,ACAT2,ACLY,AKR1C3,APOA1,APOE,CAT,CES1,COMT,CYB5R3,DHRS2,FDFT1,G6PD,HDLBP,HMGCS1,SCP2
GO:0072350	tricarboxylic acid metabolic process	14	40	6.23e-10	ENSP00000216254,ENSP00000253792,ENSP00000264932,ENSP00000277865,ENSP00000280346,ENSP00000299518,ENSP00000307241,ENSP00000335304,ENSP00000342056,ENSP00000355518,ENSP00000361471,ENSP00000369134,ENSP00000419325,ENSP00000438144	ACLY,ACO2,ASS1,CS,DLAT,DLST,FH,GLUD1,IDH3A,MDH1,PDHA1,PDHB,SDHA,SUCLG2
GO:0043648	dicarboxylic acid metabolic process	13	97	3.24e-05	ENSP00000205402,ENSP00000216605,ENSP00000253792,ENSP00000264932,ENSP00000277865,ENSP00000313432,ENSP00000335304,ENSP00000355518,ENSP00000360268,ENSP00000361471,ENSP00000364490,ENSP00000419325,ENSP00000438144	ACLY,ALDH18A1,ALDH4A1,ASS1,DLD,DLST,FH,GLUD1,GRHPR,MDH1,MTHFD1,SDHA,SUCLG2
GO:0006101	citrate metabolic process	12	36	2.15e-08	ENSP00000216254,ENSP00000253792,ENSP00000264932,ENSP00000280346,ENSP00000299518,ENSP00000307241,ENSP00000335304,ENSP00000342056,ENSP00000355518,ENSP00000369134,ENSP00000419325,ENSP00000438144	ACLY,ACO2,CS,DLAT,DLST,FH,IDH3A,MDH1,PDHA1,PDHB,SDHA,SUCLG2
GO:0008203	cholesterol metabolic process	12	109	0.00035	ENSP00000236850,ENSP00000241052,ENSP00000252486,ENSP00000253792,ENSP00000285093,ENSP00000322706,ENSP00000353720,ENSP00000354468,ENSP00000356015,ENSP00000375836,ENSP00000377192,ENSP00000480828	ACAA2,ACAT2,ACLY,APOA1,APOE,CAT,CES1,CYB5R3,FDFT1,G6PD,HDLBP,HMGCS1
GO:0006637	acyl-CoA metabolic process	11	88	0.00027	ENSP00000205402,ENSP00000227868,ENSP00000253792,ENSP00000265838,ENSP00000280346,ENSP00000304592,ENSP00000307241,ENSP00000335304,ENSP00000369134,ENSP00000419325,ENSP00000483300	ACACA,ACAT1,ACLY,DLAT,DLD,DLST,FASN,PDHA1,PDHB,PDHX,SUCLG2
GO:0072593	reactive oxygen species metabolic process	11	103	0.00087	ENSP00000241052,ENSP00000265462,ENSP00000298510,ENSP00000301522,ENSP00000319788,ENSP00000342026,ENSP00000368646,ENSP00000392709,ENSP00000418770,ENSP00000419970,ENSP00000446252	CAT,NDUFS1,NQO1,PARK7,POR,PRDX2,PRDX3,PRDX4,PRDX5,PRDX6,SOD2
GO:0019320	hexose catabolic process	10	49	1.83e-05	ENSP00000229239,ENSP00000229270,ENSP00000234590,ENSP00000272252,ENSP00000297785,ENSP00000320171,ENSP00000362413,ENSP00000405573,ENSP00000437402,ENSP00000465930	ALDH1A1,ENO1,ENO2,GALK1,GALM,GAPDH,GPI,PGK1,PKM,TPI1
GO:0006096	glycolytic process	9	38	2.14e-05	ENSP00000229239,ENSP00000229270,ENSP00000234590,ENSP00000320171,ENSP00000362413,ENSP00000405573,ENSP00000437402,ENSP00000445175,ENSP00000465930	ENO1,ENO2,GALK1,GAPDH,GPI,LDHA,PGK1,PKM,TPI1
GO:0042866	pyruvate biosynthetic process	9	42	4.14e-05	ENSP00000229239,ENSP00000229270,ENSP00000234590,ENSP00000320171,ENSP00000362413,ENSP00000405573,ENSP00000437402,ENSP00000445175,ENSP00000465930	ENO1,ENO2,GALK1,GAPDH,GPI,LDHA,PGK1,PKM,TPI1
GO:0009066	aspartate family amino acid metabolic process	9	55	0.00023	ENSP00000175506,ENSP00000216605,ENSP00000217426,ENSP00000254878,ENSP00000335304,ENSP00000358417,ENSP00000361471,ENSP00000369519,ENSP00000387123	AHCY,ALDH7A1,ASNS,ASS1,DLST,HRSP12,MTAP,MTHFD1,PHGDH
GO:0019359	nicotinamide nucleotide biosynthetic process	9	68	0.00087	ENSP00000229239,ENSP00000229270,ENSP00000234590,ENSP00000320171,ENSP00000362413,ENSP00000405573,ENSP00000437402,ENSP00000445175,ENSP00000465930	ENO1,ENO2,GALK1,GAPDH,GPI,LDHA,PGK1,PKM,TPI1
GO:0019682	glyceraldehyde-3-phosphate metabolic process	6	19	0.00025	ENSP00000229270,ENSP00000252603,ENSP00000270776,ENSP00000297785,ENSP00000377192,ENSP00000391481	ALDH1A1,G6PD,PGD,PGLS,TKT,TPI1
GO:0019321	pentose metabolic process	5	15	0.00087	ENSP00000270776,ENSP00000303356,ENSP00000377192,ENSP00000391481,ENSP00000419628	DCXR,G6PD,NUDT5,PGD,TKT
GO:0046503	glycerolipid catabolic process	5	45	0.0369	ENSP00000227667,ENSP00000236850,ENSP00000252486,ENSP00000295834,ENSP00000342026	APOA1,APOC3,APOE,FABP1,PRDX6
GO:0061732	mitochondrial acetyl-CoA biosynthetic process from pyruvate	4	6	0.00064	ENSP00000205402,ENSP00000227868,ENSP00000307241,ENSP00000369134	DLD,PDHA1,PDHB,PDHX
GO:0045716	positive regulation of low-density lipoprotein particle receptor biosynthetic process	2	4	0.0434	ENSP00000273308,ENSP00000365439	CNPY2,HNRNPK
