# Supplementary material for: Proteomic analysis reveals USP7 as a novel regulator of palmitic acid-induced hepatocellular carcinoma cell death
Source: Cell Death Dis. 2022 Jun 22;13(6):563. doi: 10.1038/s41419-022-05003-4 (PMC9217975; doi:10.1038/s41419-022-05003-4)
Supplement: Supplementary file 14 — Supplementary Data 3 [file 41419_2022_5003_MOESM14_ESM.xlsx]

## Sheet: GO-BP
GeneSet	Description	EnrichmentScore	Normalized EnrichmentScore	pValue	FDR	Size	LeadingEdgeNum	UserID
GO:0006397	mRNA processing	0.31354	2.45135	0	0.00733571	51	33	ACIN1;ALYREF;C1QBP;CDC5L;CPSF6;DDX46;DHX15;FUS;HNRNPA0;HNRNPA1;HNRNPA2B1;HNRNPA3;HNRNPD;HNRNPF;HNRNPR;KHSRP;NELFE;NONO;PTBP1;PUF60;RBM28;RBMX;SART1;SF1;SF3A1;SF3B2;SNRNP70;SON;SRRT;SRSF1;SRSF10;SRSF9;YBX1
GO:1903311	regulation of mRNA metabolic process	0.325415	2.18415	0.0022779	0.016811	38	36	C1QBP;CPSF6;DDX17;DHX9;EIF4G1;GIGYF2;HNRNPA0;HNRNPA1;HNRNPA2B1;HNRNPC;HNRNPD;HNRNPK;HNRNPM;HNRNPR;KHSRP;NELFE;NPM1;PABPC1;PRDX6;PTBP1;RBMX;RPS27A;SERBP1;SET;SNRNP70;SNW1;SON;SRSF1;SRSF10;SRSF9;SYNCRIP;THRAP3;U2AF2;YBX1;YBX3;YWHAZ
GO:0006979	response to oxidative stress	0.319206	2.14393	0.00238663	0.0171931	36	31	AIFM1;AKR1C3;APOE;ATP5F1A;CAT;CYCS;DHRS2;FABP1;H2AFY;HNRNPD;HNRNPM;HSPD1;NONO;NQO1;P4HB;PARK7;PARP1;PDIA2;PEBP1;PRDX2;PRDX3;PRDX4;PRDX5;PRDX6;PSMB5;PYCR1;RACK1;SFPQ;SOD2;STAU1;UBQLN1
GO:0008380	RNA splicing	0.278986	2.20074	0	0.0224656	52	45	ACIN1;AHNAK;ALYREF;C1QBP;CDC5L;DDX17;DDX46;DHX15;FUS;HNRNPA0;HNRNPA1;HNRNPA2B1;HNRNPA3;HNRNPC;HNRNPD;HNRNPF;HNRNPK;HNRNPM;HNRNPR;KHSRP;MPHOSPH10;NONO;PABPC1;PRDX6;PTBP1;PUF60;RBM28;RBMX;RPS13;SART1;SF1;SF3A1;SF3B2;SFPQ;SNRNP70;SNW1;SON;SRRT;SRSF1;SRSF10;SRSF9;SYNCRIP;THRAP3;U2AF2;YBX1
GO:0006732	coenzyme metabolic process	-0.333853	-2.07245	0.00561798	0.0847105	35	20	ACACA;ACLY;AKR1A1;CYB5R3;DCXR;ENO1;FASN;G6PD;GALK1;GAPDH;GPI;HMGCS1;MDH1;MTHFD1;PC;PDHA1;PGD;PGK1;PGLS;PKM
GO:0002446	neutrophil mediated immunity	-0.307119	-1.9956	0.00172414	0.0930572	41	21	ACLY;CTSD;CYB5R3;DDOST;DDX3X;DSP;DYNC1H1;EEF2;GDI2;GPI;HSP90AB1;KPNB1;PKM;PSMC2;PSMD2;SERPINA1;SERPINB1;SPTAN1;TUBB;VAT1;WDR1
GO:0005996	monosaccharide metabolic process	-0.384164	-2.12306	0	0.111882	25	16	AKR1A1;CYB5R3;DCXR;ENO1;G6PD;GALK1;GAPDH;GPI;MDH1;PC;PDHA1;PGD;PGK1;PKM;PMM2;SLC25A13
GO:0036230	granulocyte activation	-0.294065	-1.90668	0.00511945	0.119607	40	20	ACLY;CTSD;CYB5R3;DDOST;DDX3X;DSP;DYNC1H1;EEF2;GDI2;GPI;HSP90AB1;KPNB1;PKM;PSMC2;PSMD2;SERPINA1;SERPINB1;SPTAN1;TUBB;VAT1
GO:0032970	regulation of actin filament-based process	-0.334848	-1.76314	0.0289855	0.158309	24	12	ACTR3;APOA1;ARHGAP18;CAPZB;CTTN;DSP;FLNA;MYH9;ROCK2;SPTAN1;VIL1;WDR1
GO:0051656	establishment of organelle localization	-0.317388	-1.79028	0.0187266	0.15841	28	17	ABCE1;ACTN4;ACTR3;DNM1L;DYNC1H1;HNRNPU;KIF5B;KPNB1;LMAN1;LRPPRC;MYH10;MYH9;PDCD6IP;SEC22B;SEC31A;SERPINA1;USO1
GO:0044772	mitotic cell cycle phase transition	-0.316939	-1.73229	0.0144404	0.162495	24	16	DDX3X;DYNC1H1;EIF4G1;GIGYF2;GSPT1;HSP90AA1;MAPRE1;MCM2;MCM3;MCM5;MCM6;MCM7;PPP2R1A;PRKDC;RRM2;TUBB
GO:0034470	ncRNA processing	0.281833	1.54464	0.0629067	0.170861	23	14	EBNA1BP2;EMG1;FBL;HNRNPA2B1;HSD17B10;LYAR;PA2G4;RPL5;RPS14;RRS1;RSL1D1;SART1;SRRT;SSB
GO:0008202	steroid metabolic process	-0.323799	-1.68354	0.0165746	0.183747	23	12	ACACA;ACAT2;ACLY;APOA1;CYB5R3;FASN;FDFT1;G6PD;HDLBP;HMGCS1;KPNB1;POR
GO:0016053	organic acid biosynthetic process	-0.308109	-1.79488	0.0177305	0.185617	32	19	ACACA;ACLY;AKR1A1;ALDH18A1;APOC3;ASS1;CBR1;CLTC;ENO1;FASN;GALK1;GAPDH;GPI;LDHA;MTHFD1;PGK1;PHGDH;PKM;PSAT1
GO:0006091	generation of precursor metabolites and energy	0.193431	1.54604	0.0666667	0.185643	55	53	ACADVL;ACAT1;ACO2;ACOX1;AKR1A1;ALDH1A1;ALDH2;ALDH4A1;ATP5F1A;ATP5F1B;ATP5F1D;CAT;COX5A;COX5B;CS;CYCS;DLAT;DLD;DLST;EIF6;ENO1;ENO2;ETFA;ETFB;FH;GALK1;GAPDH;GLDC;GLRX;GLRX3;GPI;HMGB1;IDH3A;LDHA;MDH1;NDUFA5;NDUFS1;NDUFV2;NQO1;PARK7;PDHA1;PDHB;PHGDH;PKM;SDHA;SLC25A13;STOML2;SUCLG2;TPI1;UGP2;UQCRB;UQCRC2;VCP
GO:2001233	regulation of apoptotic signaling pathway	0.250956	1.55455	0.0405728	0.19678	29	24	ACAA2;ERP29;FGA;GSN;HMGB2;HNRNPK;HYOU1;ICAM1;LMNA;NONO;P4HB;PARK7;PARP1;PDIA2;PDIA3;RACK1;SFN;SFPQ;SLC9A3R1;SOD2;UBQLN1;YBX3;YWHAE;YWHAZ
GO:0016999	antibiotic metabolic process	0.284775	1.62341	0.0302376	0.201601	24	19	ACO2;AKR1B10;AKR1C3;ALDH2;CAT;CS;DLAT;DLST;ESD;FH;IDH3A;PARK7;PDHB;PRDX2;PRDX3;PRDX4;PRDX5;PRDX6;SUCLG2
GO:0009636	response to toxic substance	0.233348	1.55802	0.0567376	0.215385	34	25	APOE;ASNS;CAT;DHRS2;DHX15;ESD;FABP1;GSN;HNRNPA1;HSPD1;ICAM1;NQO1;PARK7;PEBP1;PHB;PRDX2;PRDX3;PRDX4;PRDX5;PRDX6;PYCR1;RACK1;SOD2;SRSF9;TUFM
GO:0072524	pyridine-containing compound metabolic process	-0.293768	-1.59134	0.0478723	0.222165	24	14	DCXR;ENO1;G6PD;GALK1;GAPDH;GPI;LDHA;MDH1;PDHA1;PGD;PGK1;PGLS;PKM;PSAT1
GO:0010038	response to metal ion	0.300498	1.63049	0.039916	0.227254	21	15	AKR1C3;ATP5F1D;CALR;CAT;FGA;FUS;GSN;HNRNPD;ICAM1;NQO1;PARK7;PARP1;PEBP1;S100A13;TF
GO:0051169	nuclear transport	0.251472	1.56104	0.0460526	0.239557	30	18	AKR1C3;ALYREF;CPSF6;EIF6;HMGA1;HNRNPA1;HNRNPA2B1;NPM1;NUP62;PA2G4;PARK7;RRS1;SFN;SRSF1;SRSF9;SSB;TPR;YWHAE
GO:1901615	organic hydroxy compound metabolic process	-0.266657	-1.59335	0.0512821	0.23994	31	14	ACACA;ACAT2;ACLY;APOA1;CYB5R3;FASN;FDFT1;G6PD;GALK1;HDLBP;HMGCS1;KPNB1;POR;VPS35
GO:0022604	regulation of cell morphogenesis	-0.302217	-1.60082	0.0525362	0.254558	25	13	ACTN4;APOA1;ARHGAP18;CAPZB;CRKL;CTTN;DNM1L;DPYSL2;FLNA;MYH10;MYH9;VIL1;WDR1
GO:0015931	nucleobase-containing compound transport	0.28771	1.64223	0.0385488	0.257117	25	16	ALYREF;CPSF6;EIF6;HNRNPA1;HNRNPA2B1;HNRNPA3;KHSRP;MVP;NPM1;NUP62;PA2G4;RRS1;SRSF1;SRSF9;SSB;TPR
GO:0051346	negative regulation of hydrolase activity	-0.264336	-1.49337	0.0943739	0.3204	29	16	A2M;ABCE1;APOA1;APOC3;DDX3X;GAPDH;GPI;IPO5;MCM2;POR;ROCK2;RPS6KA3;SERPINA1;SERPINB1;USP14;VIL1
GO:1904951	positive regulation of establishment of protein localization	-0.262747	-1.4746	0.0765217	0.323468	27	16	CCT3;CCT4;CCT8;DHX9;DNM1L;FLNA;GAPDH;GPI;HSP90AB1;IPO5;KIF5B;MYH10;NPEPPS;SPTBN1;VPS35;VSNL1
GO:0051188	cofactor biosynthetic process	-0.266259	-1.45228	0.0947177	0.331383	25	14	ACACA;ACLY;AKR1A1;ENO1;FASN;GALK1;GAPDH;GPI;LDHA;MTHFD1;PDHA1;PGK1;PKM;PSAT1
GO:0097193	intrinsic apoptotic signaling pathway	0.249336	1.36613	0.128806	0.345343	22	18	AIFM1;CYCS;ERP29;HNRNPK;HYOU1;NONO;P4HB;PARK7;PARP1;PDIA2;RACK1;SFN;SFPQ;SLC9A3R1;SNW1;SOD2;UBQLN1;YBX3
GO:0006403	RNA localization	0.199995	1.28962	0.159251	0.374179	32	18	ALYREF;CCT2;CPSF6;EIF6;FBL;HNRNPA1;HNRNPA2B1;HNRNPA3;KHSRP;MVP;NPM1;NUP62;PA2G4;RRS1;SRSF1;SRSF9;SSB;TPR
GO:0072593	reactive oxygen species metabolic process	0.242926	1.32086	0.144144	0.380802	23	18	AKR1C3;CAT;DDAH1;EIF5A;EIF6;GRB2;HSPD1;ICAM1;KHSRP;NDUFS1;NQO1;PARK7;PRDX2;PRDX3;PRDX4;PRDX5;PRDX6;SOD2
GO:0046677	response to antibiotic	0.239502	1.3007	0.15894	0.383719	22	19	AIFM1;CAT;CRK;FABP1;GSN;HNRNPA1;HNRNPD;HSP90AA1;HSPA5;HSPD1;ICAM1;NQO1;PARK7;PEBP1;PHB;PRDX3;PYCR1;RACK1;TUFM
GO:0051493	regulation of cytoskeleton organization	-0.238296	-1.37998	0.116152	0.417559	32	13	ACTR3;APOA1;ARHGAP18;CAPZB;CTTN;DYNC1H1;FLNA;HNRNPU;PDCD6IP;ROCK2;SPTAN1;VIL1;WDR1
GO:0010608	posttranscriptional regulation of gene expression	0.154655	1.23353	0.17506	0.433131	52	26	C1QBP;CDC37;EIF4B;EIF6;HNRNPA0;HNRNPA2B1;HNRNPD;HNRNPR;KHSRP;MATR3;NCL;NPM1;PA2G4;PYM1;RIDA;RPL5;RPS14;RPS27A;SERBP1;SET;SRRT;TCOF1;TPR;YBX1;YBX3;YWHAZ
GO:0002791	regulation of peptide secretion	-0.270875	-1.35241	0.138241	0.438251	20	18	AIMP1;ANXA4;APOA1;DHX9;DNM1L;ENSA;ERP29;EZR;FN1;GAPDH;GLUD1;GPI;HSPD1;KIF5B;MYH10;SPTBN1;VPS35;VSNL1
GO:0006401	RNA catabolic process	0.161942	1.21079	0.230088	0.446307	45	23	HNRNPA0;HNRNPD;HNRNPR;KHSRP;NPM1;PYM1;RPL17;RPL23A;RPL36;RPL5;RPL6;RPL8;RPLP2;RPS13;RPS14;RPS27A;SERBP1;SET;SSB;TRIR;YBX1;YBX3;YWHAZ
GO:1902903	regulation of supramolecular fiber organization	-0.256034	-1.31921	0.173524	0.469903	23	10	ACTR3;APOA1;ARHGAP18;CAPZB;CTTN;FLNA;ROCK2;SPTAN1;VIL1;WDR1
GO:0045861	negative regulation of proteolysis	-0.259847	-1.30118	0.153169	0.477026	22	11	A2M;DDX3X;GAPDH;GPI;HSP90AB1;POR;RPS6KA3;SERPINA1;SERPINB1;USP7;VIL1

## Sheet: GO-CC
GeneSet	Description	Size	Overlap	Expect	Enrichment Ratio	pValue	FDR	UserID
GO:0043209	myelin sheath	158	37	5.89482	6.2767	0	0	NDUFV2;DLAT;TUFM;ENO2;NDUFS1;PHB;ATP5F1B;ACO2;DLST;PEBP1;TKT;CCT2;HSPD1;IDH3A;PRDX3;EZR;GSN;DLD;PDIA3;VCP;STIP1;ATP5F1A;HSPA5;HSP90AA1;UQCRC2;PDHA1;PKM;PHGDH;CCT3;SDHA;MDH1;CNP;GPI;GDI2;WDR1;ASS1;ATP6V1A
GO:0031983	vesicle lumen	337	49	12.5731	3.8972	1.11022e-16	9.54792e-15	MVP;FGA;CPPED1;HMGB1;APOE;SRP14;CAT;PA2G4;ILF2;TF;CCT2;TXNDC5;PRDX4;GSN;CALR;VCP;HSP90B1;PRDX6;HYOU1;XRCC5;PDXK;XRCC6;PSMC3;HSP90AA1;CCT8;FN1;PSMD2;PKM;ACTN4;GPI;CYB5R3;GDI2;ACLY;DDX3X;SPTAN1;A2M;KPNB1;OLA1;EEF2;ACTN1;TUBB;SERPINB1;APOA1;HSP90AB1;VAT1;PSMC2;SERPINA1;CTSD;DYNC1H1
GO:0030055	cell-substrate junction	411	52	15.334	3.39116	4.21885e-15	2.41881e-13	NPM1;HMGA1;RPL8;ICAM1;YWHAE;ZYX;LMO7;RPS13;HSPA9;YWHAZ;LASP1;CAT;RPL6;RPLP2;RPS14;RPL5;ANXA6;EZR;GSN;CALR;TPM4;LIMA1;AHNAK;LAP3;EPB41L2;PDIA3;HNRNPK;HSP90B1;P4HB;HYOU1;RPS10;PABPC1;CNN3;RPS3A;PFN1;HSPA5;MAPRE1;VASP;EPPK1;CLTC;ACTN4;GDI2;FLNA;PDLIM1;FLNB;RPL7;CTTN;ACTR3;TLN1;ACTN1;PDCD6IP;MYH9
GO:0005759	mitochondrial matrix	462	55	17.2368	3.19086	9.10383e-15	3.91465e-13	HSD17B10;ATP5F1D;ALDH4A1;OAT;MRPL49;PDHX;SSBP1;HADHB;DLAT;TUFM;PRDX5;DHRS2;NDUFS1;ATP5F1B;HSPA9;ACO2;DLST;DNAJA3;PYCR1;HSPE1;PDHB;PARK7;GLDC;ACAA2;CS;ACAT1;C1QBP;GRPEL1;RIDA;AK3;HSPD1;IDH3A;PRDX3;MRPL40;ECHS1;ALDH2;DLD;FH;ETFA;SOD2;ACADVL;SUCLG2;ETFB;GRSF1;ATP5F1A;GADD45GIP1;TIMM44;GLUD1;HADHA;LRPPRC;LRRC59;ABCE1;PDHA1;PC;ALDH7A1
GO:0048770	pigment granule	105	23	3.91744	5.87118	3.8779e-12	1.334e-10	YWHAE;YWHAZ;ANXA6;GANAB;ERP29;PDIA3;CALU;HSP90B1;P4HB;PDIA4;HSPA5;HSP90AA1;SEC22B;CLTC;AHCY;CNP;RPN1;SND1;CCT4;HSP90AB1;PDCD6IP;CTSD;FASN
GO:0005681	spliceosomal complex	176	29	6.56638	4.41643	1.13622e-11	3.25718e-10	SRSF1;SF1;YBX1;SART1;RBM28;HNRNPR;SF3B2;SNRNP70;HNRNPA2B1;RBMX;SF3A1;HNRNPA1;CDC5L;DHX15;ALYREF;HNRNPF;HNRNPA3;HNRNPK;HNRNPC;HNRNPM;PABPC1;SNW1;SYNCRIP;U2AF2;PRPF6;SNRNP200;SF3B3;HNRNPU;SRRM2
GO:0005840	ribosome	229	29	8.54376	3.39429	6.90902e-09	1.69765e-07	SF1;MRPL49;RPS27A;RPL36;RPL8;RPL17;RPL23A;RPS13;RPL6;RPLP2;RPS14;RPL5;MRPL40;RACK1;RPS10;GADD45GIP1;RPS3A;RRBP1;DHX9;EIF4G1;GCN1;DDX3X;RPS15A;RPL7;ABCF1;EEF2;RPS25;RPL26L1;RPL15
GO:0101002	ficolin-1-rich granule	183	25	6.82755	3.66164	1.69282e-08	3.63957e-07	MVP;HMGB1;SRP14;CAT;ILF2;PRDX4;GSN;PDAP1;VCP;XRCC6;PSMC3;HSP90AA1;CCT8;PSMD2;PKM;GPI;ACLY;DDX3X;KPNB1;DSP;EEF2;HSP90AB1;PSMC2;SERPINA1;CTSD
GO:0044445	cytosolic part	244	29	9.10339	3.18563	2.92885e-08	5.59736e-07	RPS27A;RPL36;RPL8;RPL17;RPL23A;ENO2;RPS13;RPL6;CCT2;RPLP2;RPS14;RPL5;RACK1;PSMC4;RPS10;RPS3A;EIF4G1;CCT8;PSMD2;CCT3;CYB5R3;ENO1;DDX3X;RPS15A;RPL7;CCT4;RPS25;RPL26L1;RPL15
GO:0005844	polysome	73	14	2.72356	5.14034	3.96064e-07	6.8123e-06	FUS;RPL36;RPL8;EIF4B;RPL6;CALR;DHX9;EIF4G1;DRG1;GCN1;RPL7;EEF2;MYH10;PSMA1
GO:0009295	nucleoid	43	10	1.60429	6.2333	2.95366e-06	4.61845e-05	SSBP1;HADHB;TUFM;ATP5F1B;HSPA9;ACADVL;GRSF1;HADHA;LRPPRC;LRRC59
GO:0005788	endoplasmic reticulum lumen	306	29	11.4166	2.54017	3.56348e-06	5.10765e-05	FGA;ESD;APOE;KTN1;SERPINH1;TF;PRKCSH;TXNDC5;GANAB;CALR;PDIA2;RCN2;ERP29;PDIA3;CALU;HSP90B1;P4HB;PDIA4;HYOU1;CES1;HSPA5;RCN1;LAMC1;FN1;MTTP;NUCB1;APOA1;UGGT1;SERPINA1
GO:0101031	chaperone complex	21	7	0.783489	8.9344	7.03359e-06	9.30598e-05	CDC37;CCT2;STIP1;CCT8;CCT3;CCT4;HSP90AB1
GO:0034399	nuclear periphery	133	17	4.9621	3.42597	8.59292e-06	0.00010557	EBNA1BP2;HNRNPA2B1;AKAP8;TPR;PSPC1;MATR3;NONO;SFPQ;PHB2;HNRNPM;SNW1;LMNB1;LMNA;IPO5;RUVBL1;KPNB1;HNRNPU
GO:1990204	oxidoreductase complex	107	15	3.99206	3.75746	9.40357e-06	0.000107828	NDUFV2;PDHX;DLAT;NDUFS1;DLST;NDUFA5;PDHB;PARK7;GLDC;UQCRB;DLD;P4HB;UQCRC2;PDHA1;SDHA
GO:0015629	actin cytoskeleton	482	37	17.9829	2.05751	2.25741e-05	0.000242672	TPM3;LAD1;ZYX;TMOD3;CALD1;DNAJA3;LASP1;STOML2;EZR;GSN;TPM4;LIMA1;AHNAK;EPB41L2;HNRNPK;HNRNPC;CNN3;SLC9A3R1;CRK;DHX9;VASP;UTRN;SPTBN1;ACTN4;ACACA;SPTAN1;WDR1;FLNA;CAPZB;FLNB;CTTN;VIL1;ACTR3;ACTN1;MYH10;PDCD6IP;MYH9
GO:0008180	COP9 signalosome	34	8	1.26851	6.30663	2.69748e-05	0.000272922	STOML2;GRB2;EPB41L2;ATP5F1A;HSPA5;COPS4;HSP90AB1;MYH9
GO:0035770	ribonucleoprotein granule	214	21	7.98412	2.63022	4.84855e-05	0.000463306	SQSTM1;YBX1;STAU1;NCL;KHSRP;RPL6;HNRNPA3;HNRNPK;VCP;GRSF1;PABPC1;PSMC3;DHX9;GIGYF2;ROCK2;DDX3X;ATXN2L;KPNB1;TUBB;HNRNPU;PSMC2
GO:0016607	nuclear speck	383	29	14.2893	2.02948	0.00022533	0.00203983	SRSF1;SON;CPSF6;SRSF10;SART1;SF3B2;SNRNP70;SF3A1;DDX46;TKT;ACIN1;PSPC1;CDC5L;DHX15;ALYREF;NONO;SFPQ;THRAP3;SNW1;LMNA;DDX17;U2AF2;PRPF6;ARHGAP18;DDX3X;COPS4;ATXN2L;HNRNPU;SRRM2
GO:1905368	peptidase complex	89	11	3.3205	3.31275	0.000450719	0.00387619	UBQLN1;PSMB5;RAD23B;VCP;PSMC4;PSMC3;USP14;PSMD2;PSMC2;PSMC1;PSMA1
GO:0005775	vacuolar lumen	170	15	6.34253	2.36499	0.00171395	0.0140381	CPPED1;PA2G4;CCT2;TXNDC5;VCP;PRDX6;HSP90AA1;CCT8;CYB5R3;GDI2;ACLY;TUBB;VAT1;CTSD;DYNC1H1
GO:0005766	primary lysosome	155	14	5.78289	2.42093	0.00194129	0.0146777	CPPED1;PA2G4;CCT2;TXNDC5;VCP;PRDX6;CCT8;CYB5R3;GDI2;ACLY;TUBB;DDOST;VAT1;DYNC1H1
GO:0005793	endoplasmic reticulum-Golgi intermediate compartment	122	12	4.5517	2.63638	0.00196272	0.0146777	HMGB1;SERPINH1;CALR;P4HB;HSPA5;ASPSCR1;FN1;SEC22B;NUCB1;LMAN1;UGGT1;SERPINA1
GO:0098798	mitochondrial protein complex	266	20	9.92419	2.01528	0.00227421	0.0162985	HSD17B10;NDUFV2;COX5B;ATP5F1D;MRPL49;TOMM40;COX5A;DLAT;NDUFS1;ATP5F1B;NDUFA5;PARK7;UQCRB;GRPEL1;MRPL40;SUCLG2;ATP5F1A;HADHA;UQCRC2;SDHA
GO:0098862	cluster of actin-based cell projections	143	13	5.33519	2.43665	0.00262729	0.0180757	EZR;LIMA1;SLC9A3R1;ACTN4;DCXR;DNM1L;FLNB;VIL1;ACTR3;ACTN1;MYH10;HSP90AB1;MYH9
GO:0005743	mitochondrial inner membrane	455	29	16.9756	1.70834	0.00335198	0.0221746	NDUFV2;COX5B;ATP5F1D;MRPL49;CYCS;TOMM40;HADHB;COX5A;NDUFS1;PHB;ATP5F1B;NDUFA5;PARK7;UQCRB;STOML2;GRPEL1;HSPD1;MRPL40;ACADVL;PHB2;ATP5F1A;AIFM1;TIMM44;HADHA;SLC25A13;ALDH18A1;UQCRC2;SDHA;CNP
GO:0070469	respiratory chain	100	10	3.7309	2.68032	0.0040446	0.0257656	NDUFV2;COX5B;CYCS;COX5A;NDUFS1;NDUFA5;PARK7;UQCRB;UQCRC2;SDHA
GO:0031970	organelle envelope lumen	87	9	3.24588	2.77274	0.00500836	0.0307657	CYCS;AK2;NDUFS1;PARK7;CAT;STOML2;CPOX;AIFM1;TUBB
GO:0030684	preribosome	73	8	2.72356	2.93734	0.00563821	0.0329489	RRS1;EMG1;EBNA1BP2;RSL1D1;FBL;EIF6;MPHOSPH10;FTSJ3
GO:0035145	exon-exon junction complex	20	4	0.74618	5.36064	0.0057469	0.0329489	SRSF1;PYM1;ALYREF;THRAP3
GO:0001772	immunological synapse	34	5	1.26851	3.94165	0.00802831	0.0431522	ICAM1;STOML2;EZR;PDCD6IP;MYH9
GO:0005790	smooth endoplasmic reticulum	34	5	1.26851	3.94165	0.00802831	0.0431522	PRDX4;CALR;ERP29;HYOU1;HSPA5

## Sheet: GO-MF
GeneSet	Description	EnrichmentScore	NormalizedEnrichmentScore	pValue	FDR	Size	LeadingEdgeNum	UserID
GO:0050839	cell adhesion molecule binding	-0.270973	-2.23998	0	0.00244627	75	43	ACTN1;ACTN4;ARHGAP18;ATXN2L;CAPZB;CCT8;CLINT1;CRKL;CTNND1;CTTN;DDX3X;DSP;EEF1G;EEF2;EIF3E;ENO1;FASN;FLNA;FLNB;FN1;GCN1;GIGYF2;GLOD4;HDLBP;HSP90AB1;KIF5B;LDHA;LRRC59;MYH9;OLA1;PAICS;PDLIM1;PKM;RARS;RPL15;RUVBL1;SND1;SPTAN1;SPTBN1;TLN1;USO1;UTRN;VASP
GO:0016887	ATPase activity	-0.353081	-2.18835	0	0.00428097	35	28	ABCE1;ABCF1;ATP5F1A;ATP6V1A;CCT8;DDX17;DDX21;DDX3X;DHX9;DYNC1H1;EIF4A1;HSP90AA1;HSP90AB1;HSPA5;KIF5B;MCM6;MCM7;MYH10;MYH9;OLA1;PSMC1;PSMC2;PSMC3;PSMC4;RUVBL1;SNRNP200;XRCC5;XRCC6
GO:0140098	catalytic activity, acting on RNA	-0.379397	-1.94254	0.016158	0.0175316	23	18	AARS;DARS;DDX17;DDX21;DDX3X;DHX9;EIF4A1;EPRS;FEN1;FTSJ3;HARS;IARS;NARS;NOP2;RARS;SND1;SNRNP200;VARS
GO:0003779	actin binding	-0.269265	-1.60368	0.0559441	0.0843963	32	13	ACTN1;ACTR3;CAPZB;EEF2;FLNA;FLNB;HNRNPU;MYH10;MYH9;SPTAN1;TLN1;VIL1;WDR1
GO:0003729	mRNA binding	0.222715	1.60594	0.0397022	0.136778	41	24	C1QBP;CPSF6;GNL3;HNRNPA0;HNRNPA1;HNRNPA2B1;HNRNPA3;HNRNPAB;HNRNPD;HNRNPR;KHSRP;NCL;PARK7;RBMX;RPL5;RPS13;RPS14;RSL1D1;SERBP1;SNRNP70;SRSF1;SSB;TPR;YBX3
GO:0004857	enzyme inhibitor activity	-0.220504	-1.16965	0.261101	0.368653	24	8	A2M;APOA1;APOC3;IPO5;RPS6KA3;SERPINA1;SERPINB1;VIL1
GO:0043021	ribonucleoprotein complex binding	-0.169321	-0.848405	0.641997	0.749782	20	7	DDX3X;EEF2;HNRNPU;OLA1;PRPF6;RPN2;SND1
GO:0048037	cofactor binding	-0.116031	-0.73709	0.779174	0.784554	38	17	ACLY;ACOX1;AHCY;CYB5R3;FASN;G6PD;GAPDH;GLRX3;GRHPR;HADHA;LDHA;MDH1;PC;PGD;PHGDH;POR;SDHA
GO:0044389	ubiquitin-like protein ligase binding	0.114617	0.635112	0.926437	0.914894	24	18	CALR;CCT2;HSP90AA1;HSPA5;HSPA9;HSPD1;PA2G4;PRDX6;RPL5;RPS27A;SQSTM1;STAM;TPI1;UBE2N;VCP;XRCC5;YWHAE;YWHAZ
GO:0051082	unfolded protein binding	0.149225	0.800748	0.689805	1	21	11	CCT2;CDC37;DNAJA3;GRPEL1;HSPA9;HSPD1;HSPE1;NPM1;PFDN4;SERPINH1;SRSF10
