# Supplementary material for: Proteomic analysis reveals USP7 as a novel regulator of palmitic acid-induced hepatocellular carcinoma cell death
Source: Cell Death Dis. 2022 Jun 22;13(6):563. doi: 10.1038/s41419-022-05003-4 (PMC9217975; doi:10.1038/s41419-022-05003-4)
Supplement: Supplementary file 15 — Supplementary Data 4 [file 41419_2022_5003_MOESM15_ESM.xlsx]

## Sheet: ClueGOResults4 ClueGOLog_KEGG
Selection Citeria:
Statistical Test Used = Enrichment/Depletion (Two-sided hypergeometric test)
Use pvalue cutoff = true
pvalue cutoff = 0.005
Correction Method Used = Bonferroni step down
Min GO Level = 1
Max GO Level = 4
Cluster #1
Sample File Name = File selection:
Number of Genes = 10
Get All Percentage = true
GO Fusion = false
GO Group = true
Kappa Score Threshold = 0.5
Over View Term = SmallestPValue
Group By Kappa Statistics = true
Initial Group Size = 1
Sharing Group Percentage = 50.0
ClueGO Log:
### All results were created with ClueGO v2.5.7 ###
Organism analyzed: Homo Sapiens [9606]
Identifier types used: [SymbolID]
Evidence codes used: [All]
#Genes in KEGG_08.05.2020 : 8024
#All unique genes in selected ontologies: 8024 (reference set for hypergeometric test)
#Genes from Cluster#1: unique uploaded ids 474 -> corresponding genes 473, with 1 (0.21%) missing -> 473 recognized by ClueGO.
-> To improve the % of found genes, verify gene identifiers, download new available ClueGO conversion files or add/request additional files.
#Genes with functional annotations in all selected Ontologies from Cluster#1: 324 (68.5%) -> 149 (31.5%) are not functionally annotated in any selected Ontology!
-> To improve the % of annotated genes, chose additional ontologies.
#Genes from all Clusters associated to 27 representative Terms and Pathways (after applying general selection criteria): 204 (43.13%)
#Genes from all Clusters associated to 12 representative Terms and Pathways (after p-value significance selection criteria): 138 (29.18%)
KappaScore Grouping:
Iteration: 0 with 8 groups
Final KappaScore groups = 8
# Terms not grouped = 0
# Merge redundant groups with >50.0% overlap
Final group size after merging: 8
#GO All Terms Specific for Cluster #1: 12
#GO Terms: 12
#GO Term Connections: 3
List of missing Genes -> make sure the ids exists or are written propperly -> if yes make sure you have their annotation in ClueGO!
Cluster #1
Gene IDs not found (no annotation or wrong ids) in Cluster#1:
2021-09-09

## Sheet: ClueGOResults4 NodeAttributeTab
GOID	Ontology Source	GOTerm	Nr. Genes	% Associated Genes	Term PValue	Term PValue Corrected with Bonferroni step down	Associated Genes Found
KEGG:00010	KEGG_08.05.2020	Glycolysis / Gluconeogenesis	16	23.5294	7.52495e-09	1.73074e-07	[AKR1A1, ALDH2, ALDH7A1, DLAT, DLD, ENO1, ENO2, GALM, GAPDH, GPI, LDHA, PDHA1, PDHB, PGK1, PKM, TPI1]
KEGG:00020	KEGG_08.05.2020	Citrate cycle (TCA cycle)	14	46.6667	1.88136e-12	5.07967e-11	[ACLY, ACO2, CS, DLAT, DLD, DLST, FH, IDH3A, MDH1, PC, PDHA1, PDHB, SDHA, SUCLG2]
KEGG:00071	KEGG_08.05.2020	Fatty acid degradation	11	25	9.11341e-07	1.73155e-05	[ACAA2, ACADVL, ACAT1, ACAT2, ACOX1, ALDH2, ALDH7A1, ECHS1, EHHADH, HADHA, HADHB]
KEGG:00190	KEGG_08.05.2020	Oxidative phosphorylation	17	12.782	2.29713e-05	0.000390512	[ATP5F1A, ATP5F1B, ATP5F1D, ATP5PB, ATP5PD, ATP5PF, ATP5PO, ATP6V1A, COX5A, COX5B, NDUFA5, NDUFS1, NDUFV2, PPA1, SDHA, UQCRB, UQCRC2]
KEGG:00280	KEGG_08.05.2020	Valine, leucine and isoleucine degradation	12	25	2.88268e-07	6.05364e-06	[ACAA2, ACAT1, ACAT2, ALDH2, ALDH7A1, DLD, ECHS1, EHHADH, HADHA, HADHB, HMGCS1, HSD17B10]
KEGG:00380	KEGG_08.05.2020	Tryptophan metabolism	10	23.8095	4.66059e-06	8.38906e-05	[ACAT1, ACAT2, ALDH2, ALDH7A1, CAT, DLD, DLST, ECHS1, EHHADH, HADHA]
KEGG:00620	KEGG_08.05.2020	Pyruvate metabolism	15	38.4615	9.36808e-12	2.4357e-10	[ACACA, ACAT1, ACAT2, ALDH2, ALDH7A1, DLAT, DLD, FH, GRHPR, LDHA, MDH1, PC, PDHA1, PDHB, PKM]
KEGG:00640	KEGG_08.05.2020	Propanoate metabolism	10	29.4118	5.5416e-07	1.10832e-05	[ACACA, ACAT1, ACAT2, ACOX1, DLD, ECHS1, EHHADH, HADHA, LDHA, SUCLG2]
KEGG:03010	KEGG_08.05.2020	Ribosome	17	10.7595	0.000204373	0.00326997	[RPL15, RPL17, RPL23A, RPL26L1, RPL36, RPL5, RPL6, RPL7, RPL8, RPLP2, RPS10, RPS13, RPS14, RPS15A, RPS25, RPS27A, RPS3A]
KEGG:03040	KEGG_08.05.2020	Spliceosome	26	17.4497	1.82529e-10	4.3807e-09	[ACIN1, ALYREF, CDC5L, DDX46, DHX15, HNRNPA1, HNRNPA3, HNRNPC, HNRNPK, HNRNPM, HNRNPU, HSPA1B, PRPF6, PUF60, RBMX, SART1, SF3A1, SF3B2, SF3B3, SNRNP200, SNRNP70, SNW1, SRSF1, SRSF10, SRSF9, U2AF2]
KEGG:04141	KEGG_08.05.2020	Protein processing in endoplasmic reticulum	28	16.7665	9.3984e-11	2.3496e-09	[CALR, DDOST, ERP29, FBXO2, GANAB, HSP90AA1, HSP90AB1, HSP90B1, HSPA1B, HSPA5, HYOU1, LMAN1, MOGS, NSFL1C, P4HB, PDIA3, PDIA4, PRKCSH, RAD23B, RPN1, RPN2, RRBP1, SEC31A, SKP1, TXNDC5, UBQLN1, UGGT1, VCP]
KEGG:05012	KEGG_08.05.2020	Parkinson disease	29	11.6466	2.23027e-07	4.90658e-06	[ATP5F1A, ATP5F1B, ATP5F1D, ATP5PB, ATP5PD, ATP5PF, ATP5PO, CALM3, COX5A, COX5B, CYCS, HSPA5, KIF5B, NDUFA5, NDUFS1, NDUFV2, PARK7, PSMA1, PSMB5, PSMC1, PSMC2, PSMC3, PSMC4, PSMD2, RPS27A, SDHA, TUBB, UQCRB, UQCRC2]
