# Supplementary material for: Proteomic analysis reveals USP7 as a novel regulator of palmitic acid-induced hepatocellular carcinoma cell death
Source: Cell Death Dis. 2022 Jun 22;13(6):563. doi: 10.1038/s41419-022-05003-4 (PMC9217975; doi:10.1038/s41419-022-05003-4)
Supplement: Supplementary file 16 — Supplementary Data 5 [file 41419_2022_5003_MOESM16_ESM.xlsx]

## Sheet: ClueGOResult_RCTM ClueGOLog
Selection Citeria:
Statistical Test Used = Enrichment/Depletion (Two-sided hypergeometric test)
Use pvalue cutoff = true
pvalue cutoff = 0.05000000074505806
Correction Method Used = Bonferroni step down
Min GO Level = 1
Max GO Level = 4
Cluster #1
Sample File Name = File selection:
Number of Genes = 10
Get All Percentage = true
GO Fusion = false
GO Group = true
Kappa Score Threshold = 0.5
Over View Term = SmallestPValue
Group By Kappa Statistics = true
Initial Group Size = 1
Sharing Group Percentage = 50.0
ClueGO Log:
### All results were created with ClueGO v2.5.7 ###
Organism analyzed: Homo Sapiens [9606]
Identifier types used: [SymbolID]
Evidence codes used: [All]
#Genes in REACTOME_Pathways_06.05.2021 : 11135
#All unique genes in selected ontologies: 11135 (reference set for hypergeometric test)
#Genes from Cluster#1: unique uploaded ids 474 -> corresponding genes 473, with 1 (0.21%) missing -> 473 recognized by ClueGO.
-> To improve the % of found genes, verify gene identifiers, download new available ClueGO conversion files or add/request additional files.
#Genes with functional annotations in all selected Ontologies from Cluster#1: 407 (86.05%) -> 66 (13.95%) are not functionally annotated in any selected Ontology!
-> To improve the % of annotated genes, chose additional ontologies.
#Genes from all Clusters associated to 171 representative Terms and Pathways (after applying general selection criteria): 404 (85.41%)
#Genes from all Clusters associated to 95 representative Terms and Pathways (after p-value significance selection criteria): 384 (81.18%)
KappaScore Grouping:
Iteration: 0 with 27 groups
Iteration: 1 with 27 groups
Iteration: 2 with 23 groups
Final KappaScore groups = 23
# Terms not grouped = 0
# Merge redundant groups with >50.0% overlap
Final group size after merging: 23
#GO All Terms Specific for Cluster #1: 95
#GO Terms: 95
#GO Term Connections: 335
List of missing Genes -> make sure the ids exists or are written propperly -> if yes make sure you have their annotation in ClueGO!
Cluster #1
Gene IDs not found (no annotation or wrong ids) in Cluster#1:
2021-09-09

## Sheet: ClueGOResult_RCTM NodeAttribute
GOID	Ontology Source	GOTerm	Nr. Genes	% Associated Genes	Term PValue	Term PValue Corrected with Bonferroni step down	Associated Genes Found
R-HSA:109581	REACTOME_Pathways_06.05.2021	Apoptosis	23	12.6374	1.95809e-07	2.40845e-05	[ACIN1, C1QBP, CYCS, DNM1L, DSP, GSN, HMGB1, HMGB2, KPNB1, LMNA, LMNB1, PSMA1, PSMB5, PSMC1, PSMC2, PSMC3, PSMC4, PSMD2, RPS27A, SFN, SPTAN1, YWHAE, YWHAZ]
R-HSA:114608	REACTOME_Pathways_06.05.2021	Platelet degranulation	16	12.4031	1.82945e-05	0.00197581	[A2M, ACTN1, ACTN4, APOA1, CALM3, CALU, FGA, FLNA, FN1, HSPA5, OLA1, PFN1, SERPINA1, TF, TLN1, WDR1]
R-HSA:1169410	REACTOME_Pathways_06.05.2021	Antiviral mechanism by IFN-stimulated genes	11	13.5802	0.000164579	0.0141538	[ABCE1, EIF4A1, EIF4G1, FLNA, FLNB, KPNA2, KPNB1, NUP62, RPS27A, TPR, UBE2N]
R-HSA:1236974	REACTOME_Pathways_06.05.2021	ER-Phagosome pathway	13	14.2857	2.46205e-05	0.00258515	[CALR, FGA, HMGB1, PDIA3, PSMA1, PSMB5, PSMC1, PSMC2, PSMC3, PSMC4, PSMD2, RPS27A, SEC22B]
R-HSA:1236975	REACTOME_Pathways_06.05.2021	Antigen processing-Cross presentation	13	12.2642	0.000124418	0.0111976	[CALR, FGA, HMGB1, PDIA3, PSMA1, PSMB5, PSMC1, PSMC2, PSMC3, PSMC4, PSMD2, RPS27A, SEC22B]
R-HSA:1268020	REACTOME_Pathways_06.05.2021	Mitochondrial protein import	10	15.625	9.86219e-05	0.00927045	[ACO2, ATP5F1A, ATP5F1B, CS, GRPEL1, HSPA9, HSPD1, SLC25A13, TIMM44, TOMM40]
R-HSA:1428517	REACTOME_Pathways_06.05.2021	The citric acid (TCA) cycle and respiratory electron transport	32	17.9775	4.71845e-14	7.26641e-12	[ACO2, ATP5F1A, ATP5F1B, ATP5F1D, ATP5PB, ATP5PD, ATP5PF, ATP5PO, COX5A, COX5B, CS, CYCS, DLAT, DLD, DLST, ETFA, ETFB, FH, IDH3A, LDHA, LRPPRC, NDUFA5, NDUFS1, NDUFV2, PDHA1, PDHB, PDHX, SDHA, SUCLG2, TACO1, UQCRB, UQCRC2]
R-HSA:1430728	REACTOME_Pathways_06.05.2021	Metabolism	152	7.17319	1.15318e-18	1.85662e-16	[ACAA2, ACACA, ACADVL, ACAT1, ACAT2, ACLY, ACO2, ACOX1, ACY1, ADK, AGMAT, AHCY, AIMP1, AK2, AKR1A1, AKR1B10, AKR1C3, ALDH18A1, ALDH1A1, ALDH2, ALDH4A1, ALDH7A1, APOA1, APOC3, APOE, ASNS, ASS1, ATP5F1A, ATP5F1B, ATP5F1D, ATP5PB, ATP5PD, ATP5PF, ATP5PO, CALM3, CBR1, CES1, CMPK1, COMT, COX5A, COX5B, CPOX, CS, CYB5R3, CYCS, DARS1, DCXR, DDAH1, DLAT, DLD, DLST, ECHS1, EHHADH, ENO1, ENO2, EPRS1, ESD, E…
R-HSA:156827	REACTOME_Pathways_06.05.2021	L13a-mediated translational silencing of Ceruloplasmin expression	27	24.3243	1.95998e-15	3.09677e-13	[EIF2S2, EIF3A, EIF3B, EIF3C, EIF3E, EIF3G, EIF4A1, EIF4B, EIF4G1, PABPC1, RPL15, RPL17, RPL23A, RPL26L1, RPL36, RPL5, RPL6, RPL7, RPL8, RPLP2, RPS10, RPS13, RPS14, RPS15A, RPS25, RPS27A, RPS3A]
R-HSA:156842	REACTOME_Pathways_06.05.2021	Eukaryotic Translation Elongation	19	20.4301	7.79349e-10	1.0833e-07	[EEF1G, EEF2, RPL15, RPL17, RPL23A, RPL26L1, RPL36, RPL5, RPL6, RPL7, RPL8, RPLP2, RPS10, RPS13, RPS14, RPS15A, RPS25, RPS27A, RPS3A]
R-HSA:156902	REACTOME_Pathways_06.05.2021	Peptide chain elongation	18	20.2247	2.60288e-09	3.48786e-07	[EEF2, RPL15, RPL17, RPL23A, RPL26L1, RPL36, RPL5, RPL6, RPL7, RPL8, RPLP2, RPS10, RPS13, RPS14, RPS15A, RPS25, RPS27A, RPS3A]
R-HSA:1592230	REACTOME_Pathways_06.05.2021	Mitochondrial biogenesis	13	13.6842	3.9254e-05	0.00396466	[ATP5F1A, ATP5F1B, ATP5F1D, ATP5PB, ATP5PD, ATP5PF, ATP5PO, CALM3, CYCS, GLUD1, HSPA9, SOD2, SSBP1]
R-HSA:162906	REACTOME_Pathways_06.05.2021	HIV Infection	20	8.29876	0.000652421	0.0489316	[FEN1, HMGA1, KPNB1, NELFE, NPM1, NUP62, PDCD6IP, PSMA1, PSMB5, PSMC1, PSMC2, PSMC3, PSMC4, PSMD2, RPS27A, SKP1, TCEA1, TPR, XRCC5, XRCC6]
R-HSA:162909	REACTOME_Pathways_06.05.2021	Host Interactions of HIV factors	14	10.2941	0.000444722	0.0342436	[HMGA1, KPNB1, NPM1, NUP62, PSMA1, PSMB5, PSMC1, PSMC2, PSMC3, PSMC4, PSMD2, RPS27A, SKP1, TPR]
R-HSA:163200	REACTOME_Pathways_06.05.2021	Respiratory electron transport, ATP synthesis by chemiosmotic coupling, and heat production by uncoupling proteins.	20	15.748	3.13833e-08	4.01707e-06	[ATP5F1A, ATP5F1B, ATP5F1D, ATP5PB, ATP5PD, ATP5PF, ATP5PO, COX5A, COX5B, CYCS, ETFA, ETFB, LRPPRC, NDUFA5, NDUFS1, NDUFV2, SDHA, TACO1, UQCRB, UQCRC2]
R-HSA:1643685	REACTOME_Pathways_06.05.2021	Disease	98	5.2211	0.000149005	0.0131125	[ACACA, ACTR3, ACY1, AHCY, APOA1, C1QBP, CALM3, CALR, CAST, CDC37, CLTC, COMT, CPSF6, CRK, CTNND1, DCXR, DDOST, DYNC1H1, EEF2, ENO1, FEN1, FGA, FKBP4, FN1, GALK1, GANAB, GRB2, GRSF1, H4C1, HMGA1, HMGB1, HNRNPK, HSP90AA1, HSP90AB1, HSPA1B, IPO5, KPNA2, KPNB1, LMNA, LMNB1, MOGS, MYH9, NELFE, NPM1, NUP62, PAPSS1, PARP1, PC, PDCD6IP, PEBP1, PGK1, PHB, PMM2, PPP2R1A, PRDX2, PRKCSH, PSMA1, PSMB5, PSMC1…
R-HSA:168249	REACTOME_Pathways_06.05.2021	Innate Immune System	62	5.80524	0.000209252	0.0171586	[ACLY, ACTR3, ATP6V1A, CALM3, CAT, CCT2, CCT8, CPPED1, CRK, CTSD, CYB5R3, DDOST, DDX3X, DHX9, DSP, DYNC1H1, EEA1, EEF2, FGA, GDI2, GPI, GRB2, GSN, HMGB1, HSP90AA1, HSP90AB1, HSP90B1, HSPA1B, ILF2, KPNB1, MVP, MYH9, PA2G4, PDAP1, PDXK, PKM, PPP2R1A, PRDX4, PRDX6, PRKCSH, PRKDC, PSMA1, PSMB5, PSMC1, PSMC2, PSMC3, PSMC4, PSMD2, RPS27A, RPS6KA3, SERPINA1, SERPINB1, SKP1, SPTAN1, SRP14, TUBB, TXNDC5, …
R-HSA:168255	REACTOME_Pathways_06.05.2021	Influenza Infection	28	16.7665	1.10939e-11	1.67517e-09	[CALR, CLTC, GRSF1, HSP90AA1, HSPA1B, IPO5, KPNA2, KPNB1, NUP62, PARP1, RPL15, RPL17, RPL23A, RPL26L1, RPL36, RPL5, RPL6, RPL7, RPL8, RPLP2, RPS10, RPS13, RPS14, RPS15A, RPS25, RPS27A, RPS3A, TPR]
R-HSA:168273	REACTOME_Pathways_06.05.2021	Influenza Viral RNA Transcription and Replication	23	15.7534	2.84135e-09	3.77899e-07	[GRSF1, HSP90AA1, IPO5, NUP62, PARP1, RPL15, RPL17, RPL23A, RPL26L1, RPL36, RPL5, RPL6, RPL7, RPL8, RPLP2, RPS10, RPS13, RPS14, RPS15A, RPS25, RPS27A, RPS3A, TPR]
R-HSA:1799339	REACTOME_Pathways_06.05.2021	SRP-dependent cotranslational protein targeting to membrane	21	18.75	5.30247e-10	7.42346e-08	[DDOST, RPL15, RPL17, RPL23A, RPL26L1, RPL36, RPL5, RPL6, RPL7, RPL8, RPLP2, RPN1, RPN2, RPS10, RPS13, RPS14, RPS15A, RPS25, RPS27A, RPS3A, SRP14]
R-HSA:192823	REACTOME_Pathways_06.05.2021	Viral mRNA Translation	18	18	1.81822e-08	2.36369e-06	[GRSF1, RPL15, RPL17, RPL23A, RPL26L1, RPL36, RPL5, RPL6, RPL7, RPL8, RPLP2, RPS10, RPS13, RPS14, RPS15A, RPS25, RPS27A, RPS3A]
R-HSA:194315	REACTOME_Pathways_06.05.2021	Signaling by Rho GTPases	45	6.40114	0.000237103	0.0192054	[ACTN1, ACTR3, ARHGAP18, ARHGDIA, C1QBP, CALM3, CAPZB, CCT2, CDC37, CLTC, COPS4, CTTN, DSP, DYNC1H1, FLNA, GRB2, H4C1, HNRNPC, HSP90AA1, HSP90AB1, HSPE1, KIF5B, KTN1, LMAN1, LMNB1, MAPRE1, MYH10, MYH9, NDUFA5, NSFL1C, PFN1, PPP2R1A, RBMX, ROCK2, SFN, SPTAN1, SPTBN1, STAM, STIP1, TMOD3, TPM3, TPM4, VCP, YWHAE, YWHAZ]
R-HSA:2262752	REACTOME_Pathways_06.05.2021	Cellular responses to stress	61	8.99705	4.15268e-11	6.10443e-09	[APOA1, ASNS, ATP6V1A, CAPZB, CAT, COX5A, COX5B, CYCS, DYNC1H1, EIF2S2, FABP1, FKBP4, GCN1, H4C1, HMGA1, HSP90AA1, HSP90AB1, HSPA1B, HSPA4, HSPA5, HSPA9, LMNB1, LRPPRC, NUP62, P4HB, PRDX2, PRDX3, PRDX5, PRDX6, PSMA1, PSMB5, PSMC1, PSMC2, PSMC3, PSMC4, PSMD2, RPL15, RPL17, RPL23A, RPL26L1, RPL36, RPL5, RPL6, RPL7, RPL8, RPLP2, RPS10, RPS13, RPS14, RPS15A, RPS25, RPS27A, RPS3A, RPS6KA3, SKP1, SOD2,…
R-HSA:2408522	REACTOME_Pathways_06.05.2021	Selenoamino acid metabolism	24	20.339	4.85515e-12	7.42838e-10	[AHCY, AIMP1, DARS1, EPRS1, IARS1, PAPSS1, RARS1, RPL15, RPL17, RPL23A, RPL26L1, RPL36, RPL5, RPL6, RPL7, RPL8, RPLP2, RPS10, RPS13, RPS14, RPS15A, RPS25, RPS27A, RPS3A]
R-HSA:2408557	REACTOME_Pathways_06.05.2021	Selenocysteine synthesis	17	18.2796	3.57791e-08	4.54394e-06	[RPL15, RPL17, RPL23A, RPL26L1, RPL36, RPL5, RPL6, RPL7, RPL8, RPLP2, RPS10, RPS13, RPS14, RPS15A, RPS25, RPS27A, RPS3A]
R-HSA:3371556	REACTOME_Pathways_06.05.2021	Cellular response to heat stress	11	12.3596	0.000381688	0.0297716	[FKBP4, HSP90AA1, HSP90AB1, HSPA1B, HSPA4, HSPA5, HSPA9, NUP62, TPR, VCP, YWHAE]
R-HSA:376176	REACTOME_Pathways_06.05.2021	Signaling by ROBO receptors	29	13.3028	1.44938e-09	1.98566e-07	[EIF4G1, GSPT1, PABPC1, PFN1, PSMA1, PSMB5, PSMC1, PSMC2, PSMC3, PSMC4, PSMD2, RPL15, RPL17, RPL23A, RPL26L1, RPL36, RPL5, RPL6, RPL7, RPL8, RPLP2, RPS10, RPS13, RPS14, RPS15A, RPS25, RPS27A, RPS3A, VASP]
R-HSA:379716	REACTOME_Pathways_06.05.2021	Cytosolic tRNA aminoacylation	11	45.8333	2.21326e-10	3.14283e-08	[AARS1, AIMP1, DARS1, EPRS1, HARS1, IARS1, NARS1, PPA1, RARS1, VARS1, YARS1]
R-HSA:379724	REACTOME_Pathways_06.05.2021	tRNA Aminoacylation	11	26.1905	2.09341e-07	2.55396e-05	[AARS1, AIMP1, DARS1, EPRS1, HARS1, IARS1, NARS1, PPA1, RARS1, VARS1, YARS1]
R-HSA:381119	REACTOME_Pathways_06.05.2021	Unfolded Protein Response (UPR)	12	12.766	0.000153294	0.0133366	[ACADVL, ASNS, CALR, EIF2S2, HDGF, HSP90B1, HSPA5, HYOU1, KHSRP, LMNA, SEC31A, TLN1]
R-HSA:381426	REACTOME_Pathways_06.05.2021	Regulation of Insulin-like Growth Factor (IGF) transport and uptake by Insulin-like Growth Factor Binding Proteins (IGFBPs)	14	11.2	0.000184455	0.0154943	[APOA1, APOE, CALU, FGA, FN1, HSP90B1, KTN1, LAMC1, NUCB1, P4HB, PRKCSH, RCN1, SERPINA1, TF]
R-HSA:382556	REACTOME_Pathways_06.05.2021	ABC-family proteins mediated transport	12	11.6505	0.000365224	0.0288527	[ABCF1, APOA1, EIF2S2, PSMA1, PSMB5, PSMC1, PSMC2, PSMC3, PSMC4, PSMD2, RPS27A, VCP]
R-HSA:392499	REACTOME_Pathways_06.05.2021	Metabolism of proteins	129	6.33595	3.52603e-11	5.21852e-09	[AARS1, ACADVL, AIMP1, APOA1, APOE, ASNS, CALM3, CALR, CALU, CAPZB, CCT2, CCT3, CCT4, CCT8, CES1, COPA, COPS4, CTSD, DARS1, DDOST, DDX17, DYNC1H1, EEF1G, EEF2, EIF2S2, EIF3A, EIF3B, EIF3C, EIF3E, EIF3G, EIF4A1, EIF4B, EIF4G1, EIF5A, EPRS1, ETFB, FBXO2, FGA, FN1, GADD45GIP1, GANAB, GSN, GSPT1, H4C1, HARS1, HDGF, HNRNPC, HNRNPK, HSP90B1, HSPA5, HYOU1, IARS1, KHSRP, KIF5B, KTN1, LAMC1, LMAN1, LMNA, …
R-HSA:422475	REACTOME_Pathways_06.05.2021	Axon guidance	45	8.15217	5.07102e-07	5.93309e-05	[ACTR3, CLTC, DPYSL2, EIF4G1, EZR, GRB2, GSPT1, HSP90AA1, HSP90AB1, LAMC1, MYH10, MYH9, PABPC1, PFN1, PSMA1, PSMB5, PSMC1, PSMC2, PSMC3, PSMC4, PSMD2, ROCK2, RPL15, RPL17, RPL23A, RPL26L1, RPL36, RPL5, RPL6, RPL7, RPL8, RPLP2, RPS10, RPS13, RPS14, RPS15A, RPS25, RPS27A, RPS3A, RPS6KA3, SHTN1, SPTAN1, SPTBN1, TLN1, VASP]
R-HSA:446203	REACTOME_Pathways_06.05.2021	Asparagine N-linked glycosylation	25	8.22368	0.000140109	0.0124697	[CALR, CAPZB, COPA, DDOST, DYNC1H1, GANAB, LMAN1, MOGS, PDIA3, PGM3, PMM2, PRKCSH, PSMC1, RAD23B, RPN1, RPN2, RPS27A, SEC22B, SEC31A, SERPINA1, SPTAN1, SPTBN1, UGGT1, USO1, VCP]
R-HSA:450408	REACTOME_Pathways_06.05.2021	AUF1 (hnRNP D0) binds and destabilizes mRNA	12	21.4286	6.28352e-07	7.16321e-05	[EIF4G1, HNRNPD, HSPA1B, PABPC1, PSMA1, PSMB5, PSMC1, PSMC2, PSMC3, PSMC4, PSMD2, RPS27A]
R-HSA:450531	REACTOME_Pathways_06.05.2021	Regulation of mRNA stability by proteins that bind AU-rich elements	15	17.0455	5.92589e-07	6.81478e-05	[EIF4G1, HNRNPD, HSPA1B, KHSRP, PABPC1, PSMA1, PSMB5, PSMC1, PSMC2, PSMC3, PSMC4, PSMD2, RPS27A, SET, YWHAZ]
R-HSA:453279	REACTOME_Pathways_06.05.2021	Mitotic G1 phase and G1/S transition	16	10.7383	0.000107806	0.00991811	[MCM2, MCM3, MCM5, MCM6, MCM7, PPP2R1A, PSMA1, PSMB5, PSMC1, PSMC2, PSMC3, PSMC4, PSMD2, RPS27A, RRM2, SKP1]
R-HSA:532668	REACTOME_Pathways_06.05.2021	N-glycan trimming in the ER and Calnexin/Calreticulin cycle	10	28.5714	3.08368e-07	3.66958e-05	[CALR, GANAB, MOGS, PDIA3, PRKCSH, PSMC1, RAD23B, RPS27A, UGGT1, VCP]
R-HSA:5357801	REACTOME_Pathways_06.05.2021	Programmed Cell Death	26	11.9816	9.21712e-08	1.14292e-05	[ACIN1, C1QBP, CDC37, CYCS, DNM1L, DSP, GSN, HMGB1, HMGB2, HSP90AA1, KPNB1, LMNA, LMNB1, PDCD6IP, PSMA1, PSMB5, PSMC1, PSMC2, PSMC3, PSMC4, PSMD2, RPS27A, SFN, SPTAN1, YWHAE, YWHAZ]
R-HSA:5358346	REACTOME_Pathways_06.05.2021	Hedgehog ligand biogenesis	10	15.3846	0.000112821	0.0102667	[P4HB, PSMA1, PSMB5, PSMC1, PSMC2, PSMC3, PSMC4, PSMD2, RPS27A, VCP]
R-HSA:5619084	REACTOME_Pathways_06.05.2021	ABC transporter disorders	10	12.987	0.000468187	0.0355822	[APOA1, PSMA1, PSMB5, PSMC1, PSMC2, PSMC3, PSMC4, PSMD2, RPS27A, VCP]
R-HSA:5628897	REACTOME_Pathways_06.05.2021	TP53 Regulates Metabolic Genes	12	13.7931	7.16853e-05	0.00695347	[COX5A, COX5B, CYCS, G6PD, GPI, LRPPRC, PRDX2, PRDX5, SFN, TACO1, YWHAE, YWHAZ]
R-HSA:5663205	REACTOME_Pathways_06.05.2021	Infectious disease	70	6.18921	8.07697e-06	0.000896544	[ACTR3, CALM3, CALR, CLTC, COMT, CRK, CTNND1, DDOST, DYNC1H1, EEF2, ENO1, FEN1, FKBP4, GANAB, GRB2, GRSF1, H4C1, HMGA1, HNRNPK, HSP90AA1, HSP90AB1, HSPA1B, IPO5, KPNA2, KPNB1, MOGS, MYH9, NELFE, NPM1, NUP62, PARP1, PDCD6IP, PGK1, PRKCSH, PSMA1, PSMB5, PSMC1, PSMC2, PSMC3, PSMC4, PSMD2, ROCK2, RPL15, RPL17, RPL23A, RPL26L1, RPL36, RPL5, RPL6, RPL7, RPL8, RPLP2, RPN1, RPN2, RPS10, RPS13, RPS14, RPS…
R-HSA:611105	REACTOME_Pathways_06.05.2021	Respiratory electron transport	13	12.6214	9.24101e-05	0.00887137	[COX5A, COX5B, CYCS, ETFA, ETFB, LRPPRC, NDUFA5, NDUFS1, NDUFV2, SDHA, TACO1, UQCRB, UQCRC2]
R-HSA:6791226	REACTOME_Pathways_06.05.2021	Major pathway of rRNA processing in the nucleolus and cytosol	26	13.9785	3.62833e-09	4.7894e-07	[DDX21, EBNA1BP2, EMG1, FBL, FTSJ3, GNL3, MPHOSPH10, NCL, RBM28, RPL15, RPL17, RPL23A, RPL26L1, RPL36, RPL5, RPL6, RPL7, RPL8, RPLP2, RPS10, RPS13, RPS14, RPS15A, RPS25, RPS27A, RPS3A]
R-HSA:6798695	REACTOME_Pathways_06.05.2021	Neutrophil degranulation	41	8.54167	3.41371e-07	4.02818e-05	[ACLY, CAT, CCT2, CCT8, CPPED1, CTSD, CYB5R3, DDOST, DDX3X, DSP, DYNC1H1, EEF2, GDI2, GPI, GSN, HMGB1, HSP90AA1, HSP90AB1, HSPA1B, ILF2, KPNB1, MVP, PA2G4, PDAP1, PDXK, PKM, PRDX4, PRDX6, PSMC2, PSMC3, PSMD2, SERPINA1, SERPINB1, SPTAN1, SRP14, TUBB, TXNDC5, VAT1, VCP, XRCC5, XRCC6]
R-HSA:68867	REACTOME_Pathways_06.05.2021	Assembly of the pre-replicative complex	13	19.1176	8.64079e-07	9.7641e-05	[MCM2, MCM3, MCM5, MCM6, MCM7, PSMA1, PSMB5, PSMC1, PSMC2, PSMC3, PSMC4, PSMD2, RPS27A]
R-HSA:68949	REACTOME_Pathways_06.05.2021	Orc1 removal from chromatin	14	19.7183	2.18365e-07	2.64221e-05	[MCM2, MCM3, MCM5, MCM6, MCM7, PSMA1, PSMB5, PSMC1, PSMC2, PSMC3, PSMC4, PSMD2, RPS27A, SKP1]
R-HSA:69002	REACTOME_Pathways_06.05.2021	DNA Replication Pre-Initiation	13	15.2941	1.15741e-05	0.00127315	[MCM2, MCM3, MCM5, MCM6, MCM7, PSMA1, PSMB5, PSMC1, PSMC2, PSMC3, PSMC4, PSMD2, RPS27A]
R-HSA:69052	REACTOME_Pathways_06.05.2021	Switching of origins to a post-replicative state	14	15.3846	4.97519e-06	0.000557221	[MCM2, MCM3, MCM5, MCM6, MCM7, PSMA1, PSMB5, PSMC1, PSMC2, PSMC3, PSMC4, PSMD2, RPS27A, SKP1]
R-HSA:69206	REACTOME_Pathways_06.05.2021	G1/S Transition	16	12.2137	2.22288e-05	0.00235626	[MCM2, MCM3, MCM5, MCM6, MCM7, PPP2R1A, PSMA1, PSMB5, PSMC1, PSMC2, PSMC3, PSMC4, PSMD2, RPS27A, RRM2, SKP1]
R-HSA:69239	REACTOME_Pathways_06.05.2021	Synthesis of DNA	15	12.5	3.03635e-05	0.00312744	[FEN1, MCM2, MCM3, MCM5, MCM6, MCM7, PSMA1, PSMB5, PSMC1, PSMC2, PSMC3, PSMC4, PSMD2, RPS27A, SKP1]
R-HSA:69306	REACTOME_Pathways_06.05.2021	DNA Replication	15	11.7188	6.49953e-05	0.00636954	[FEN1, MCM2, MCM3, MCM5, MCM6, MCM7, PSMA1, PSMB5, PSMC1, PSMC2, PSMC3, PSMC4, PSMD2, RPS27A, SKP1]
R-HSA:69481	REACTOME_Pathways_06.05.2021	G2/M Checkpoints	18	10.7143	4.17394e-05	0.00417394	[H4C1, MCM2, MCM3, MCM5, MCM6, MCM7, PSMA1, PSMB5, PSMC1, PSMC2, PSMC3, PSMC4, PSMD2, RPS27A, SFN, UBE2N, YWHAE, YWHAZ]
R-HSA:70171	REACTOME_Pathways_06.05.2021	Glycolysis	10	14.0845	0.000239429	0.0191543	[ENO1, ENO2, GAPDH, GPI, NUP62, PGK1, PKM, PPP2R1A, TPI1, TPR]
R-HSA:70326	REACTOME_Pathways_06.05.2021	Glucose metabolism	13	14.2857	2.46205e-05	0.00258515	[ENO1, ENO2, GAPDH, GPI, MDH1, NUP62, PC, PGK1, PKM, PPP2R1A, SLC25A13, TPI1, TPR]
R-HSA:71291	REACTOME_Pathways_06.05.2021	Metabolism of amino acids and derivatives	57	15.2406	1.13285e-20	1.84655e-18	[ACAT1, AGMAT, AHCY, AIMP1, ALDH18A1, ALDH4A1, ALDH7A1, ASNS, ASS1, DARS1, DLAT, DLD, DLST, ECHS1, EPRS1, GLDC, GLUD1, GRHPR, HSD17B10, IARS1, MTAP, NQO1, OAT, PAPSS1, PDHA1, PDHB, PDHX, PHGDH, PSAT1, PSMA1, PSMB5, PSMC1, PSMC2, PSMC3, PSMC4, PSMD2, PYCR1, RARS1, RIDA, RPL15, RPL17, RPL23A, RPL26L1, RPL36, RPL5, RPL6, RPL7, RPL8, RPLP2, RPS10, RPS13, RPS14, RPS15A, RPS25, RPS27A, RPS3A, SLC25A13]
R-HSA:71387	REACTOME_Pathways_06.05.2021	Metabolism of carbohydrates	25	8.47458	9.49076e-05	0.00901622	[AKR1A1, ALDH1A1, CALM3, DCXR, ENO1, ENO2, G6PD, GALK1, GAPDH, GPI, MDH1, NUP62, PAPSS1, PC, PGD, PGK1, PGLS, PKM, PPP2R1A, RPS27A, SLC25A13, TKT, TPI1, TPR, UGP2]
R-HSA:71406	REACTOME_Pathways_06.05.2021	Pyruvate metabolism and Citric Acid (TCA) cycle	13	23.6364	6.16036e-08	7.76206e-06	[ACO2, CS, DLAT, DLD, DLST, FH, IDH3A, LDHA, PDHA1, PDHB, PDHX, SDHA, SUCLG2]
R-HSA:72163	REACTOME_Pathways_06.05.2021	mRNA Splicing - Major Pathway	36	19.6721	5.6411e-17	9.02577e-15	[ALYREF, CDC5L, DDX46, DHX15, DHX9, FUS, HNRNPA0, HNRNPA1, HNRNPA2B1, HNRNPA3, HNRNPC, HNRNPD, HNRNPF, HNRNPK, HNRNPM, HNRNPR, HNRNPU, PRPF6, PTBP1, PUF60, RBMX, SART1, SF1, SF3A1, SF3B2, SF3B3, SNRNP200, SNRNP70, SNW1, SRRM2, SRRT, SRSF1, SRSF10, SRSF9, U2AF2, YBX1]
R-HSA:72172	REACTOME_Pathways_06.05.2021	mRNA Splicing	36	18.8482	2.37842e-16	3.78169e-14	[ALYREF, CDC5L, DDX46, DHX15, DHX9, FUS, HNRNPA0, HNRNPA1, HNRNPA2B1, HNRNPA3, HNRNPC, HNRNPD, HNRNPF, HNRNPK, HNRNPM, HNRNPR, HNRNPU, PRPF6, PTBP1, PUF60, RBMX, SART1, SF1, SF3A1, SF3B2, SF3B3, SNRNP200, SNRNP70, SNW1, SRRM2, SRRT, SRSF1, SRSF10, SRSF9, U2AF2, YBX1]
R-HSA:72203	REACTOME_Pathways_06.05.2021	Processing of Capped Intron-Containing Pre-mRNA	38	15.5738	2.28547e-14	3.54248e-12	[ALYREF, CDC5L, DDX46, DHX15, DHX9, FUS, HNRNPA0, HNRNPA1, HNRNPA2B1, HNRNPA3, HNRNPC, HNRNPD, HNRNPF, HNRNPK, HNRNPM, HNRNPR, HNRNPU, NUP62, PRPF6, PTBP1, PUF60, RBMX, SART1, SF1, SF3A1, SF3B2, SF3B3, SNRNP200, SNRNP70, SNW1, SRRM2, SRRT, SRSF1, SRSF10, SRSF9, TPR, U2AF2, YBX1]
R-HSA:72312	REACTOME_Pathways_06.05.2021	rRNA processing	28	13.5922	1.71171e-09	2.32792e-07	[DDX21, EBNA1BP2, EMG1, FBL, FTSJ3, GNL3, HSD17B10, MPHOSPH10, NCL, NOP2, RBM28, RPL15, RPL17, RPL23A, RPL26L1, RPL36, RPL5, RPL6, RPL7, RPL8, RPLP2, RPS10, RPS13, RPS14, RPS15A, RPS25, RPS27A, RPS3A]
R-HSA:72613	REACTOME_Pathways_06.05.2021	Eukaryotic Translation Initiation	27	22.6891	1.26154e-14	1.98062e-12	[EIF2S2, EIF3A, EIF3B, EIF3C, EIF3E, EIF3G, EIF4A1, EIF4B, EIF4G1, PABPC1, RPL15, RPL17, RPL23A, RPL26L1, RPL36, RPL5, RPL6, RPL7, RPL8, RPLP2, RPS10, RPS13, RPS14, RPS15A, RPS25, RPS27A, RPS3A]
R-HSA:72649	REACTOME_Pathways_06.05.2021	Translation initiation complex formation	17	29.3103	1.32939e-11	1.99408e-09	[EIF2S2, EIF3A, EIF3B, EIF3C, EIF3E, EIF3G, EIF4A1, EIF4B, EIF4G1, PABPC1, RPS10, RPS13, RPS14, RPS15A, RPS25, RPS27A, RPS3A]
R-HSA:72662	REACTOME_Pathways_06.05.2021	Activation of the mRNA upon binding of the cap-binding complex and eIFs, and subsequent binding to 43S	17	28.8136	1.80568e-11	2.69046e-09	[EIF2S2, EIF3A, EIF3B, EIF3C, EIF3E, EIF3G, EIF4A1, EIF4B, EIF4G1, PABPC1, RPS10, RPS13, RPS14, RPS15A, RPS25, RPS27A, RPS3A]
R-HSA:72689	REACTOME_Pathways_06.05.2021	Formation of a pool of free 40S subunits	22	21.7822	9.0562e-12	1.37654e-09	[EIF3A, EIF3B, EIF3C, EIF3E, EIF3G, RPL15, RPL17, RPL23A, RPL26L1, RPL36, RPL5, RPL6, RPL7, RPL8, RPLP2, RPS10, RPS13, RPS14, RPS15A, RPS25, RPS27A, RPS3A]
R-HSA:72695	REACTOME_Pathways_06.05.2021	Formation of the ternary complex, and subsequently, the 43S complex	13	25.4902	2.30986e-08	2.97972e-06	[EIF2S2, EIF3A, EIF3B, EIF3C, EIF3E, EIF3G, RPS10, RPS13, RPS14, RPS15A, RPS25, RPS27A, RPS3A]
R-HSA:72702	REACTOME_Pathways_06.05.2021	Ribosomal scanning and start codon recognition	16	27.5862	1.48227e-10	2.13446e-08	[EIF2S2, EIF3A, EIF3B, EIF3C, EIF3E, EIF3G, EIF4A1, EIF4B, EIF4G1, RPS10, RPS13, RPS14, RPS15A, RPS25, RPS27A, RPS3A]
R-HSA:72706	REACTOME_Pathways_06.05.2021	GTP hydrolysis and joining of the 60S ribosomal subunit	26	23.2143	2.20371e-14	3.43779e-12	[EIF2S2, EIF3A, EIF3B, EIF3C, EIF3E, EIF3G, EIF4A1, EIF4B, EIF4G1, RPL15, RPL17, RPL23A, RPL26L1, RPL36, RPL5, RPL6, RPL7, RPL8, RPLP2, RPS10, RPS13, RPS14, RPS15A, RPS25, RPS27A, RPS3A]
R-HSA:72737	REACTOME_Pathways_06.05.2021	Cap-dependent Translation Initiation	27	22.6891	1.26154e-14	1.98062e-12	[EIF2S2, EIF3A, EIF3B, EIF3C, EIF3E, EIF3G, EIF4A1, EIF4B, EIF4G1, PABPC1, RPL15, RPL17, RPL23A, RPL26L1, RPL36, RPL5, RPL6, RPL7, RPL8, RPLP2, RPS10, RPS13, RPS14, RPS15A, RPS25, RPS27A, RPS3A]
R-HSA:72764	REACTOME_Pathways_06.05.2021	Eukaryotic Translation Termination	18	19.3548	5.46508e-09	7.15925e-07	[GSPT1, RPL15, RPL17, RPL23A, RPL26L1, RPL36, RPL5, RPL6, RPL7, RPL8, RPLP2, RPS10, RPS13, RPS14, RPS15A, RPS25, RPS27A, RPS3A]
R-HSA:72766	REACTOME_Pathways_06.05.2021	Translation	49	16.8385	9.8779e-20	1.60022e-17	[AARS1, AIMP1, DARS1, DDOST, EEF1G, EEF2, EIF2S2, EIF3A, EIF3B, EIF3C, EIF3E, EIF3G, EIF4A1, EIF4B, EIF4G1, EPRS1, GADD45GIP1, GSPT1, HARS1, IARS1, MRPL40, MRPL49, NARS1, PABPC1, PPA1, RARS1, RPL15, RPL17, RPL23A, RPL26L1, RPL36, RPL5, RPL6, RPL7, RPL8, RPLP2, RPN1, RPN2, RPS10, RPS13, RPS14, RPS15A, RPS25, RPS27A, RPS3A, SRP14, TUFM, VARS1, YARS1]
R-HSA:75153	REACTOME_Pathways_06.05.2021	Apoptotic execution phase	10	19.2308	1.52328e-05	0.00166038	[ACIN1, DNM1L, DSP, GSN, HMGB1, HMGB2, KPNB1, LMNA, LMNB1, SPTAN1]
R-HSA:76005	REACTOME_Pathways_06.05.2021	Response to elevated platelet cytosolic Ca2+	16	11.9403	2.95398e-05	0.00307214	[A2M, ACTN1, ACTN4, APOA1, CALM3, CALU, FGA, FLNA, FN1, HSPA5, OLA1, PFN1, SERPINA1, TF, TLN1, WDR1]
R-HSA:8852276	REACTOME_Pathways_06.05.2021	The role of GTSE1 in G2/M progression after G2 checkpoint	11	14.2857	0.000103388	0.00961505	[HSP90AA1, HSP90AB1, MAPRE1, PSMA1, PSMB5, PSMC1, PSMC2, PSMC3, PSMC4, PSMD2, RPS27A]
R-HSA:8868773	REACTOME_Pathways_06.05.2021	rRNA processing in the nucleus and cytosol	27	13.7755	2.50066e-09	3.37589e-07	[DDX21, EBNA1BP2, EMG1, FBL, FTSJ3, GNL3, MPHOSPH10, NCL, NOP2, RBM28, RPL15, RPL17, RPL23A, RPL26L1, RPL36, RPL5, RPL6, RPL7, RPL8, RPLP2, RPS10, RPS13, RPS14, RPS15A, RPS25, RPS27A, RPS3A]
R-HSA:8953854	REACTOME_Pathways_06.05.2021	Metabolism of RNA	85	12.5926	6.91263e-25	1.13367e-22	[ALYREF, CDC5L, DDX21, DDX46, DHX15, DHX9, EBNA1BP2, EIF4A1, EIF4B, EIF4G1, EMG1, EPRS1, FBL, FTSJ3, FUS, GNL3, GSPT1, HNRNPA0, HNRNPA1, HNRNPA2B1, HNRNPA3, HNRNPC, HNRNPD, HNRNPF, HNRNPK, HNRNPM, HNRNPR, HNRNPU, HSD17B10, HSPA1B, IGF2BP2, KHSRP, MPHOSPH10, NCL, NOP2, NUP62, PABPC1, PPP2R1A, PRPF6, PSMA1, PSMB5, PSMC1, PSMC2, PSMC3, PSMC4, PSMD2, PTBP1, PUF60, RBM28, RBMX, RPL15, RPL17, RPL23A, R…
R-HSA:8953897	REACTOME_Pathways_06.05.2021	Cellular responses to external stimuli	61	8.81503	8.82991e-11	1.28917e-08	[APOA1, ASNS, ATP6V1A, CAPZB, CAT, COX5A, COX5B, CYCS, DYNC1H1, EIF2S2, FABP1, FKBP4, GCN1, H4C1, HMGA1, HSP90AA1, HSP90AB1, HSPA1B, HSPA4, HSPA5, HSPA9, LMNB1, LRPPRC, NUP62, P4HB, PRDX2, PRDX3, PRDX5, PRDX6, PSMA1, PSMB5, PSMC1, PSMC2, PSMC3, PSMC4, PSMD2, RPL15, RPL17, RPL23A, RPL26L1, RPL36, RPL5, RPL6, RPL7, RPL8, RPLP2, RPS10, RPS13, RPS14, RPS15A, RPS25, RPS27A, RPS3A, RPS6KA3, SKP1, SOD2,…
R-HSA:8957275	REACTOME_Pathways_06.05.2021	Post-translational protein phosphorylation	14	12.963	3.69801e-05	0.00377197	[APOA1, APOE, CALU, FGA, FN1, HSP90B1, KTN1, LAMC1, NUCB1, P4HB, PRKCSH, RCN1, SERPINA1, TF]
R-HSA:9010553	REACTOME_Pathways_06.05.2021	Regulation of expression of SLITs and ROBOs	27	15.7895	1.09171e-10	1.58298e-08	[EIF4G1, GSPT1, PABPC1, PSMA1, PSMB5, PSMC1, PSMC2, PSMC3, PSMC4, PSMD2, RPL15, RPL17, RPL23A, RPL26L1, RPL36, RPL5, RPL6, RPL7, RPL8, RPLP2, RPS10, RPS13, RPS14, RPS15A, RPS25, RPS27A, RPS3A]
R-HSA:9013694	REACTOME_Pathways_06.05.2021	Signaling by NOTCH4	11	13.4146	0.000183961	0.0156367	[PSMA1, PSMB5, PSMC1, PSMC2, PSMC3, PSMC4, PSMD2, RPS27A, SKP1, SNW1, YWHAZ]
R-HSA:9020702	REACTOME_Pathways_06.05.2021	Interleukin-1 signaling	12	11.6505	0.000365224	0.0288527	[HMGB1, PSMA1, PSMB5, PSMC1, PSMC2, PSMC3, PSMC4, PSMD2, RPS27A, SKP1, SQSTM1, UBE2N]
R-HSA:927802	REACTOME_Pathways_06.05.2021	Nonsense-Mediated Decay (NMD)	21	18.2609	8.82713e-10	1.21814e-07	[EIF4G1, GSPT1, PABPC1, PPP2R1A, RPL15, RPL17, RPL23A, RPL26L1, RPL36, RPL5, RPL6, RPL7, RPL8, RPLP2, RPS10, RPS13, RPS14, RPS15A, RPS25, RPS27A, RPS3A]
R-HSA:9604323	REACTOME_Pathways_06.05.2021	Negative regulation of NOTCH4 signaling	10	18.5185	2.15857e-05	0.00230967	[PSMA1, PSMB5, PSMC1, PSMC2, PSMC3, PSMC4, PSMD2, RPS27A, SKP1, YWHAZ]
R-HSA:9633012	REACTOME_Pathways_06.05.2021	Response of EIF2AK4 (GCN2) to amino acid deficiency	20	19.802	4.99023e-10	7.03622e-08	[ASNS, EIF2S2, GCN1, RPL15, RPL17, RPL23A, RPL26L1, RPL36, RPL5, RPL6, RPL7, RPL8, RPLP2, RPS10, RPS13, RPS14, RPS15A, RPS25, RPS27A, RPS3A]
R-HSA:9675108	REACTOME_Pathways_06.05.2021	Nervous system development	46	7.97227	5.24498e-07	6.08418e-05	[ACTR3, CLTC, DPYSL2, EIF4G1, EZR, GRB2, GSPT1, HSP90AA1, HSP90AB1, LAMC1, MYH10, MYH9, PABPC1, PFN1, PSMA1, PSMB5, PSMC1, PSMC2, PSMC3, PSMC4, PSMD2, ROCK2, RPL15, RPL17, RPL23A, RPL26L1, RPL36, RPL5, RPL6, RPL7, RPL8, RPLP2, RPS10, RPS13, RPS14, RPS15A, RPS25, RPS27A, RPS3A, RPS6KA3, SHTN1, SPTAN1, SPTBN1, TLN1, UTRN, VASP]
R-HSA:9706574	REACTOME_Pathways_06.05.2021	RHOBTB GTPase Cycle	10	28.5714	3.08368e-07	3.66958e-05	[ACTN1, CCT2, CDC37, COPS4, HNRNPC, HSP90AA1, HSP90AB1, RBMX, ROCK2, TMOD3]
R-HSA:9707564	REACTOME_Pathways_06.05.2021	Cytoprotection by HMOX1	15	12.0968	4.48154e-05	0.00443673	[COX5A, COX5B, CYCS, FABP1, LRPPRC, PSMA1, PSMB5, PSMC1, PSMC2, PSMC3, PSMC4, PSMD2, RPS27A, SKP1, TACO1]
R-HSA:9711097	REACTOME_Pathways_06.05.2021	Cellular response to starvation	21	13.4615	2.28697e-07	2.74437e-05	[ASNS, ATP6V1A, EIF2S2, GCN1, RPL15, RPL17, RPL23A, RPL26L1, RPL36, RPL5, RPL6, RPL7, RPL8, RPLP2, RPS10, RPS13, RPS14, RPS15A, RPS25, RPS27A, RPS3A]
R-HSA:9711123	REACTOME_Pathways_06.05.2021	Cellular response to chemical stress	22	13.75	8.00565e-08	1.00071e-05	[CAT, COX5A, COX5B, CYCS, FABP1, LRPPRC, P4HB, PRDX2, PRDX3, PRDX5, PRDX6, PSMA1, PSMB5, PSMC1, PSMC2, PSMC3, PSMC4, PSMD2, RPS27A, SKP1, SOD2, TACO1]
R-HSA:9716542	REACTOME_Pathways_06.05.2021	Signaling by Rho GTPases, Miro GTPases and RHOBTB3	46	6.39777	0.00018659	0.0154869	[ACTN1, ACTR3, ARHGAP18, ARHGDIA, C1QBP, CALM3, CAPZB, CCT2, CDC37, CLTC, COPS4, CTTN, DSP, DYNC1H1, FLNA, GRB2, H4C1, HNRNPC, HSP90AA1, HSP90AB1, HSPE1, KIF5B, KTN1, LMAN1, LMNB1, MAPRE1, MYH10, MYH9, NDUFA5, NSFL1C, PFN1, PLIN3, PPP2R1A, RBMX, ROCK2, SFN, SPTAN1, SPTBN1, STAM, STIP1, TMOD3, TPM3, TPM4, VCP, YWHAE, YWHAZ]
R-HSA:975956	REACTOME_Pathways_06.05.2021	Nonsense Mediated Decay (NMD) independent of the Exon Junction Complex (EJC)	20	21.0526	1.5644e-10	2.2371e-08	[EIF4G1, GSPT1, PABPC1, RPL15, RPL17, RPL23A, RPL26L1, RPL36, RPL5, RPL6, RPL7, RPL8, RPLP2, RPS10, RPS13, RPS14, RPS15A, RPS25, RPS27A, RPS3A]
R-HSA:975957	REACTOME_Pathways_06.05.2021	Nonsense Mediated Decay (NMD) enhanced by the Exon Junction Complex (EJC)	21	18.2609	8.82713e-10	1.21814e-07	[EIF4G1, GSPT1, PABPC1, PPP2R1A, RPL15, RPL17, RPL23A, RPL26L1, RPL36, RPL5, RPL6, RPL7, RPL8, RPLP2, RPS10, RPS13, RPS14, RPS15A, RPS25, RPS27A, RPS3A]
