# Supplementary material for: Proteomic analysis reveals USP7 as a novel regulator of palmitic acid-induced hepatocellular carcinoma cell death
Source: Cell Death Dis. 2022 Jun 22;13(6):563. doi: 10.1038/s41419-022-05003-4 (PMC9217975; doi:10.1038/s41419-022-05003-4)
Supplement: Supplementary file 17 — Supplementary Data 6 [file 41419_2022_5003_MOESM17_ESM.xlsx]

## Sheet: Searched info
MASCOT search results for phospho-proteomics analysis
Peak list format	Mascot generic
Search type	MIS
Mascot version	2.3.02
Database	SwissProt
Fasta file	SwissProt_57.15.fasta
Total sequences	515203
Total residues	181334896
Sequences after taxonomy filter	20266
Number of queries	82700
Variable modifications	--------------------------------------------------------
Identifier	Name	Delta	Neutral loss(es)
1	Carbamidomethyl (C)	57.0215
2	Deamidated (NQ)	0.984016
3	Oxidation (M)	15.9949	0	63.9983
4	Phospho (ST)	79.9663	0	97.9769
5	Phospho (Y)	79.9663
Search Parameters	--------------------------------------------------------
Taxonomy filter	Homo sapiens (human)
Enzyme	Trypsin
Maximum Missed Cleavages	2
Fixed modifications
Variable modifications	Carbamidomethyl (C),Deamidated (NQ),Oxidation (M),Phospho (ST),Phospho (Y)
Peptide Mass Tolerance	20
Peptide Mass Tolerance Units	ppm
Fragment Mass Tolerance	0.2
Fragment Mass Tolerance Units	Da
Mass values	Monoisotopic
Instrument type	ESI-QUAD-TOF
Format parameters	--------------------------------------------------------
Significance threshold	0.05

## Sheet: 0h
0h phospho proteome dataset
BIOLOGICAL REPLICATE 1												BIOLOGICAL REPLICATE 2												BIOLOGICAL REPLICATE 3
prot_hit_num	prot_acc	prot_desc	prot_matches	prot_sequences	pep_score	pep_seq	pep_var_mod	pep_var_mod_pos				prot_hit_num	prot_acc	prot_desc	prot_matches	prot_sequences	pep_score	pep_seq	pep_var_mod	pep_var_mod_pos				prot_hit_num	prot_acc	prot_desc	prot_matches	prot_sequences	pep_score	pep_seq	pep_var_mod	pep_var_mod_pos
38	G3BP1_HUMAN	Ras GTPase-activating protein-binding protein 1 OS=Homo sapiens GN=G3BP1 PE=1 SV=1	56	11	113.15	SSSPAPADIAQTVQEDLR	Phospho (ST)	0.004000000000000000.0				70	G3BP1_HUMAN	Ras GTPase-activating protein-binding protein 1 OS=Homo sapiens GN=G3BP1 PE=1 SV=1	43	11	118.87	SSSPAPADIAQTVQEDLR	Phospho (ST)	0.004000000000000000.0				222	RUVB2_HUMAN	RuvB-like 2 OS=Homo sapiens GN=RUVBL2 PE=1 SV=3	31	20	78.89	GTSYQSPHGIPIDLLDR	Phospho (ST)	0.00400000000000000.0
38	G3BP1_HUMAN	Ras GTPase-activating protein-binding protein 1 OS=Homo sapiens GN=G3BP1 PE=1 SV=1	56	11	112.6	SSSPAPADIAQTVQEDLR	Phospho (ST)	0.004000000000000000.0				70	G3BP1_HUMAN	Ras GTPase-activating protein-binding protein 1 OS=Homo sapiens GN=G3BP1 PE=1 SV=1	43	11	99.86	SSSPAPADIAQTVQEDLR	Phospho (ST)	0.004000000000000000.0				6	HS90B_HUMAN	Heat shock protein HSP 90-beta OS=Homo sapiens GN=HSP90AB1 PE=1 SV=4	66	30	60.14	IEDVGSDEEDDSGKDKK	Phospho (ST)	0.00000400000000000.0
79	GFPT1_HUMAN	Glucosamine--fructose-6-phosphate aminotransferase [isomerizing] 1 OS=Homo sapiens GN=GFPT1 PE=1 SV=3	38	23	109.46	VDSTTCLFPVEEK	Carbamidomethyl (C); Phospho (ST)	0.0040010000000.0				70	G3BP1_HUMAN	Ras GTPase-activating protein-binding protein 1 OS=Homo sapiens GN=G3BP1 PE=1 SV=1	43	11	93.77	SSSPAPADIAQTVQEDLR	Phospho (ST)	0.004000000000000000.0				89	H90B2_HUMAN	Putative heat shock protein HSP 90-beta 2 OS=Homo sapiens GN=HSP90AB2P PE=1 SV=2	18	13	60.14	IEDVGSDEEDDSGKDKK	Phospho (ST)	0.00000400000000000.0
38	G3BP1_HUMAN	Ras GTPase-activating protein-binding protein 1 OS=Homo sapiens GN=G3BP1 PE=1 SV=1	56	11	101.74	SSSPAPADIAQTVQEDLR	Phospho (ST)	0.004000000000000000.0				70	G3BP1_HUMAN	Ras GTPase-activating protein-binding protein 1 OS=Homo sapiens GN=G3BP1 PE=1 SV=1	43	11	93.68	SSSPAPADIAQTVQEDLR	Phospho (ST)	0.004000000000000000.0				93	BCLF1_HUMAN	Bcl-2-associated transcription factor 1 OS=Homo sapiens GN=BCLAF1 PE=1 SV=2	48	32	57.52	IDISPSTLR	Phospho (ST)	0.000400000.0
38	G3BP1_HUMAN	Ras GTPase-activating protein-binding protein 1 OS=Homo sapiens GN=G3BP1 PE=1 SV=1	56	11	96.49	SSSPAPADIAQTVQEDLR	Phospho (ST)	0.004000000000000000.0				70	G3BP1_HUMAN	Ras GTPase-activating protein-binding protein 1 OS=Homo sapiens GN=G3BP1 PE=1 SV=1	43	11	88.79	SSSPAPADIAQTVQEDLR	Phospho (ST)	0.040000000000000000.0				6	HS90B_HUMAN	Heat shock protein HSP 90-beta OS=Homo sapiens GN=HSP90AB1 PE=1 SV=4	66	30	57.2	IEDVGSDEEDDSGKDKK	Phospho (ST)	0.00000400000000000.0
38	G3BP1_HUMAN	Ras GTPase-activating protein-binding protein 1 OS=Homo sapiens GN=G3BP1 PE=1 SV=1	56	11	94.92	SSSPAPADIAQTVQEDLR	Phospho (ST)	0.004000000000000000.0				70	G3BP1_HUMAN	Ras GTPase-activating protein-binding protein 1 OS=Homo sapiens GN=G3BP1 PE=1 SV=1	43	11	87.25	SSSPAPADIAQTVQEDLR	Phospho (ST)	0.004000000000000000.0				89	H90B2_HUMAN	Putative heat shock protein HSP 90-beta 2 OS=Homo sapiens GN=HSP90AB2P PE=1 SV=2	18	13	57.2	IEDVGSDEEDDSGKDKK	Phospho (ST)	0.00000400000000000.0
38	G3BP1_HUMAN	Ras GTPase-activating protein-binding protein 1 OS=Homo sapiens GN=G3BP1 PE=1 SV=1	56	11	94.27	SSSPAPADIAQTVQEDLR	Deamidated (NQ); Phospho (ST)	0.004000000020000000.0				118	BCLF1_HUMAN	Bcl-2-associated transcription factor 1 OS=Homo sapiens GN=BCLAF1 PE=1 SV=2	36	23	63.15	IDISPSTLR	Phospho (ST)	0.000400000.0				151	CC108_HUMAN	Coiled-coil domain-containing protein 108 OS=Homo sapiens GN=CCDC108 PE=2 SV=2	60	34	56.24	QRSSIQLQAVAK	3 Deamidated (NQ); 2 Phospho (ST)	0.204402020000.0
38	G3BP1_HUMAN	Ras GTPase-activating protein-binding protein 1 OS=Homo sapiens GN=G3BP1 PE=1 SV=1	56	11	92.35	SSSPAPADIAQTVQEDLR	Phospho (ST)	0.004000000000000000.0				201	TR150_HUMAN	Thyroid hormone receptor-associated protein 3 OS=Homo sapiens GN=THRAP3 PE=1 SV=2	31	14	63.05	IDISPSTFR	Phospho (ST)	0.000400000.0				6	HS90B_HUMAN	Heat shock protein HSP 90-beta OS=Homo sapiens GN=HSP90AB1 PE=1 SV=4	66	30	55.61	IEDVGSDEEDDSGKDKK	Phospho (ST)	0.00000400000000000.0
38	G3BP1_HUMAN	Ras GTPase-activating protein-binding protein 1 OS=Homo sapiens GN=G3BP1 PE=1 SV=1	56	11	83.38	SSSPAPADIAQTVQEDLR	Phospho (ST)	0.040000000000000000.0				201	TR150_HUMAN	Thyroid hormone receptor-associated protein 3 OS=Homo sapiens GN=THRAP3 PE=1 SV=2	31	14	57.72	IDISPSTFR	Phospho (ST)	0.000400000.0				89	H90B2_HUMAN	Putative heat shock protein HSP 90-beta 2 OS=Homo sapiens GN=HSP90AB2P PE=1 SV=2	18	13	55.61	IEDVGSDEEDDSGKDKK	Phospho (ST)	0.00000400000000000.0
79	GFPT1_HUMAN	Glucosamine--fructose-6-phosphate aminotransferase [isomerizing] 1 OS=Homo sapiens GN=GFPT1 PE=1 SV=3	38	23	83.37	VDSTTCLFPVEEK	Carbamidomethyl (C); Phospho (ST)	0.0040010000000.0				477	ATF2_HUMAN	Cyclic AMP-dependent transcription factor ATF-2 OS=Homo sapiens GN=ATF2 PE=1 SV=4	20	14	54.33	MPLDLSPLATPIIR	Phospho (ST)	0.00000400000000.0				151	CC108_HUMAN	Coiled-coil domain-containing protein 108 OS=Homo sapiens GN=CCDC108 PE=2 SV=2	60	34	54.82	QRSSIQLQAVAK	3 Deamidated (NQ); 2 Phospho (ST)	0.204402020000.0
79	GFPT1_HUMAN	Glucosamine--fructose-6-phosphate aminotransferase [isomerizing] 1 OS=Homo sapiens GN=GFPT1 PE=1 SV=3	38	23	82.01	VDSTTCLFPVEEK	Carbamidomethyl (C); Phospho (ST)	0.0004010000000.0				399	DYN2_HUMAN	Dynamin-2 OS=Homo sapiens GN=DNM2 PE=1 SV=2	34	17	54.11	GWLTINNISLMK	Deamidated (NQ); Phospho (ST)	0.000402000000.0				230	G3BP1_HUMAN	Ras GTPase-activating protein-binding protein 1 OS=Homo sapiens GN=G3BP1 PE=1 SV=1	20	9	54.8	SSSPAPADIAQTVQEDLR	Phospho (ST)	0.004000000000000000.0
79	GFPT1_HUMAN	Glucosamine--fructose-6-phosphate aminotransferase [isomerizing] 1 OS=Homo sapiens GN=GFPT1 PE=1 SV=3	38	23	77.3	VDSTTCLFPVEEK	Carbamidomethyl (C); Phospho (ST)	0.0040010000000.0				127	GFPT1_HUMAN	Glucosamine--fructose-6-phosphate aminotransferase [isomerizing] 1 OS=Homo sapiens GN=GFPT1 PE=1 SV=3	38	24	52.87	VDSTTCLFPVEEK	Carbamidomethyl (C); Phospho (ST)	0.0040010000000.0				93	BCLF1_HUMAN	Bcl-2-associated transcription factor 1 OS=Homo sapiens GN=BCLAF1 PE=1 SV=2	48	32	54.79	IDISPSTLR	Phospho (ST)	0.000400000.0
79	GFPT1_HUMAN	Glucosamine--fructose-6-phosphate aminotransferase [isomerizing] 1 OS=Homo sapiens GN=GFPT1 PE=1 SV=3	38	23	75.34	VDSTTCLFPVEEK	Carbamidomethyl (C); Phospho (ST)	0.0004010000000.0				62	EIF3G_HUMAN	Eukaryotic translation initiation factor 3 subunit G OS=Homo sapiens GN=EIF3G PE=1 SV=2	32	9	51.46	GIPLATGDTSPEPELLPGAPLPPPK	Phospho (ST)	0.0000000004000000000000000.0				89	H90B2_HUMAN	Putative heat shock protein HSP 90-beta 2 OS=Homo sapiens GN=HSP90AB2P PE=1 SV=2	18	13	53.01	NTEDITQEEYGEFYK	Deamidated (NQ); Phospho (ST)	0.240000000000000.0
166	RBM39_HUMAN	RNA-binding protein 39 OS=Homo sapiens GN=RBM39 PE=1 SV=2	26	9	68.42	DKSPVREPIDNLTPEER	Phospho (ST)	0.00400000000000000.0				201	TR150_HUMAN	Thyroid hormone receptor-associated protein 3 OS=Homo sapiens GN=THRAP3 PE=1 SV=2	31	14	47.94	IDISPSTFR	Phospho (ST)	0.000400000.0				230	G3BP1_HUMAN	Ras GTPase-activating protein-binding protein 1 OS=Homo sapiens GN=G3BP1 PE=1 SV=1	20	9	50.65	SSSPAPADIAQTVQEDLR	Phospho (ST)	0.004000000000000000.0
38	G3BP1_HUMAN	Ras GTPase-activating protein-binding protein 1 OS=Homo sapiens GN=G3BP1 PE=1 SV=1	56	11	67.68	YQDEVFGGFVTEPQEESEEEVEEPEER	Phospho (ST)	0.000000000000000040000000000.0				118	BCLF1_HUMAN	Bcl-2-associated transcription factor 1 OS=Homo sapiens GN=BCLAF1 PE=1 SV=2	36	23	47.82	IDISPSTLR	Phospho (ST)	0.000400000.0				194	TR150_HUMAN	Thyroid hormone receptor-associated protein 3 OS=Homo sapiens GN=THRAP3 PE=1 SV=2	51	38	49.51	IDISPSTFR	Phospho (ST)	0.000400000.0
279	NSF1C_HUMAN	NSFL1 cofactor p47 OS=Homo sapiens GN=NSFL1C PE=1 SV=2	19	10	65.67	SPNELVDDLFK	Phospho (ST)	0.40000000000.0				41	ACTG_HUMAN	Actin, cytoplasmic 2 OS=Homo sapiens GN=ACTG1 PE=1 SV=1	41	17	46.85	LCYVALDFEQEMATAASSSSLEK	Phospho (Y)	0.00500000000000000000000.0				351	SC61B_HUMAN	Protein transport protein Sec61 subunit beta OS=Homo sapiens GN=SEC61B PE=1 SV=2	8	7	48.79	PGPTPSGTNVGSSGRSPSK	Phospho (ST)	0.0000000000000004000.0
166	RBM39_HUMAN	RNA-binding protein 39 OS=Homo sapiens GN=RBM39 PE=1 SV=2	26	9	65.26	DKSPVREPIDNLTPEER	Phospho (ST)	0.00400000000000000.0				187	POTEE_HUMAN	POTE ankyrin domain family member E OS=Homo sapiens GN=POTEE PE=1 SV=3	37	25	46.85	LCYVALDFEQEMATAASSSSLEK	Phospho (Y)	0.00500000000000000000000.0				194	TR150_HUMAN	Thyroid hormone receptor-associated protein 3 OS=Homo sapiens GN=THRAP3 PE=1 SV=2	51	38	45.73	IDISPSTFR	Phospho (ST)	0.000400000.0
7	HS90A_HUMAN	Heat shock protein HSP 90-alpha OS=Homo sapiens GN=HSP90AA1 PE=1 SV=5	107	23	64.99	ESEDKPEIEDVGSDEEEEKK	Phospho (ST)	0.00000000000040000000.0				347	NSF1C_HUMAN	NSFL1 cofactor p47 OS=Homo sapiens GN=NSFL1C PE=1 SV=2	11	8	45.9	KKSPNELVDDLFK	Phospho (ST)	0.0040000000000.0				19	ACTS_HUMAN	Actin, alpha skeletal muscle OS=Homo sapiens GN=ACTA1 PE=1 SV=1	46	15	45.6	DLYANNVMSGGTTMYPGIADR	Deamidated (NQ); Oxidation (M); Phospho (Y)	0.005002030000000000000.0
79	GFPT1_HUMAN	Glucosamine--fructose-6-phosphate aminotransferase [isomerizing] 1 OS=Homo sapiens GN=GFPT1 PE=1 SV=3	38	23	64.03	VDSTTCLFPVEEK	Carbamidomethyl (C); Phospho (ST)	0.0040010000000.0				13	EF2_HUMAN	Elongation factor 2 OS=Homo sapiens GN=EEF2 PE=1 SV=4	48	16	45.34	LYMKARPFPDGLAEDIDKGEVSAR	Phospho (Y)	0.050000000000000000000000.0				19	ACTS_HUMAN	Actin, alpha skeletal muscle OS=Homo sapiens GN=ACTA1 PE=1 SV=1	46	15	45.02	DLYANNVMSGGTTMYPGIADR	Deamidated (NQ); Oxidation (M); Phospho (Y)	0.005002030000000000000.0
142	NPM_HUMAN	Nucleophosmin OS=Homo sapiens GN=NPM1 PE=1 SV=2	19	9	62.58	CGSGPVHISGQHLVAVEEDAESEDEEEEDVK	Carbamidomethyl (C); Deamidated (NQ); Phospho (ST)	0.1000000000200000000004000000000.0				547	RBM39_HUMAN	RNA-binding protein 39 OS=Homo sapiens GN=RBM39 PE=1 SV=2	16	7	45.28	DKSPVREPIDNLTPEER	Phospho (ST)	0.00400000000000000.0				319	RPGF1_HUMAN	Rap guanine nucleotide exchange factor 1 OS=Homo sapiens GN=RAPGEF1 PE=1 SV=3	44	26	41.95	GGSGDILLVHATETDR	Phospho (ST)	0.0000000000000400.0
7	HS90A_HUMAN	Heat shock protein HSP 90-alpha OS=Homo sapiens GN=HSP90AA1 PE=1 SV=5	107	23	61.85	ESEDKPEIEDVGSDEEEEKK	Phospho (ST)	0.00000000000040000000.0				201	TR150_HUMAN	Thyroid hormone receptor-associated protein 3 OS=Homo sapiens GN=THRAP3 PE=1 SV=2	31	14	44.69	IDISPSTFR	Phospho (ST)	0.000400000.0				319	RPGF1_HUMAN	Rap guanine nucleotide exchange factor 1 OS=Homo sapiens GN=RAPGEF1 PE=1 SV=3	44	26	41.87	GGSGDILLVHATETDR	Phospho (ST)	0.0000000000000400.0
397	TR150_HUMAN	Thyroid hormone receptor-associated protein 3 OS=Homo sapiens GN=THRAP3 PE=1 SV=2	33	26	61.11	IDISPSTFR	Phospho (ST)	0.000400000.0				118	BCLF1_HUMAN	Bcl-2-associated transcription factor 1 OS=Homo sapiens GN=BCLAF1 PE=1 SV=2	36	23	44.23	IDISPSTLR	Phospho (ST)	0.000400000.0				306	GOGA4_HUMAN	Golgin subfamily A member 4 OS=Homo sapiens GN=GOLGA4 PE=1 SV=1	167	106	41.33	VPSVESLFR	Phospho (ST)	0.004000000.0
7	HS90A_HUMAN	Heat shock protein HSP 90-alpha OS=Homo sapiens GN=HSP90AA1 PE=1 SV=5	107	23	61.06	ESEDKPEIEDVGSDEEEEKK	Phospho (ST)	0.00000000000040000000.0				62	EIF3G_HUMAN	Eukaryotic translation initiation factor 3 subunit G OS=Homo sapiens GN=EIF3G PE=1 SV=2	32	9	43.26	GIPLATGDTSPEPELLPGAPLPPPK	Phospho (ST)	0.0000000004000000000000000.0				194	TR150_HUMAN	Thyroid hormone receptor-associated protein 3 OS=Homo sapiens GN=THRAP3 PE=1 SV=2	51	38	41.21	IDISPSTFR	Phospho (ST)	0.000400000.0
7	HS90A_HUMAN	Heat shock protein HSP 90-alpha OS=Homo sapiens GN=HSP90AA1 PE=1 SV=5	107	23	59.07	ESEDKPEIEDVGSDEEEEKK	Phospho (ST)	0.00000000000040000000.0				567	GOLI4_HUMAN	Golgi integral membrane protein 4 OS=Homo sapiens GN=GOLIM4 PE=1 SV=1	19	18	42.77	GREEHYEEEEEEEEDGAAVAEK	Phospho (Y)	0.0000050000000000000000.0				426	TSKS_HUMAN	Testis-specific serine kinase substrate OS=Homo sapiens GN=TSKS PE=1 SV=3	26	15	40.03	SHQGNCARCASQGSQLSTESLQQLLDR	2 Carbamidomethyl (C); 2 Deamidated (NQ); Phospho (ST)	0.000001001000002004000200000.0
361	YTDC1_HUMAN	YTH domain-containing protein 1 OS=Homo sapiens GN=YTHDC1 PE=1 SV=3	42	19	58.6	GISPIVFDR	Phospho (ST)	0.004000000.0				118	BCLF1_HUMAN	Bcl-2-associated transcription factor 1 OS=Homo sapiens GN=BCLAF1 PE=1 SV=2	36	23	42.55	IDISPSTLR	Phospho (ST)	0.000400000.0				151	CC108_HUMAN	Coiled-coil domain-containing protein 108 OS=Homo sapiens GN=CCDC108 PE=2 SV=2	60	34	37.93	QRSSIQLQAVAK	3 Deamidated (NQ); 2 Phospho (ST)	0.204402020000.0
142	NPM_HUMAN	Nucleophosmin OS=Homo sapiens GN=NPM1 PE=1 SV=2	19	9	58.47	CGSGPVHISGQHLVAVEEDAESEDEEEEDVK	Carbamidomethyl (C); Deamidated (NQ); Phospho (ST)	0.1000000000200000000004000000000.0				347	NSF1C_HUMAN	NSFL1 cofactor p47 OS=Homo sapiens GN=NSFL1C PE=1 SV=2	11	8	42.33	KKSPNELVDDLFK	Phospho (ST)	0.0040000000000.0				311	CCL18_HUMAN	C-C motif chemokine 18 OS=Homo sapiens GN=CCL18 PE=1 SV=1	15	3	37.3	YISDLKLNA	Deamidated (NQ); Phospho (Y)	0.500000020.0
166	RBM39_HUMAN	RNA-binding protein 39 OS=Homo sapiens GN=RBM39 PE=1 SV=2	26	9	58.27	DKSPVREPIDNLTPEER	Phospho (ST)	0.00400000000000000.0				62	EIF3G_HUMAN	Eukaryotic translation initiation factor 3 subunit G OS=Homo sapiens GN=EIF3G PE=1 SV=2	32	9	41.46	GIPLATGDTSPEPELLPGAPLPPPK	Phospho (ST)	0.0000000004000000000000000.0				151	CC108_HUMAN	Coiled-coil domain-containing protein 108 OS=Homo sapiens GN=CCDC108 PE=2 SV=2	60	34	37.27	QRSSIQLQAVAK	3 Deamidated (NQ); 2 Phospho (ST)	0.204402020000.0
7	HS90A_HUMAN	Heat shock protein HSP 90-alpha OS=Homo sapiens GN=HSP90AA1 PE=1 SV=5	107	23	57.94	ESEDKPEIEDVGSDEEEEKK	Phospho (ST)	0.00000000000040000000.0				274	FREM2_HUMAN	FRAS1-related extracellular matrix protein 2 OS=Homo sapiens GN=FREM2 PE=1 SV=2	109	50	41.27	SRAGIAISAFNLK	Deamidated (NQ); Phospho (ST)	0.0000000400200.0				311	CCL18_HUMAN	C-C motif chemokine 18 OS=Homo sapiens GN=CCL18 PE=1 SV=1	15	3	35.81	YISDLKLNA	Deamidated (NQ); Phospho (Y)	0.500000020.0
293	MAP4_HUMAN	Microtubule-associated protein 4 OS=Homo sapiens GN=MAP4 PE=1 SV=3	71	43	57.53	DMESPTKLDVTLAK	Phospho (ST)	0.00040000000000.0				399	DYN2_HUMAN	Dynamin-2 OS=Homo sapiens GN=DNM2 PE=1 SV=2	34	17	41.08	GWLTINNISLMK	Deamidated (NQ); Phospho (ST)	0.000402000000.0				232	PDIA6_HUMAN	Protein disulfide-isomerase A6 OS=Homo sapiens GN=PDIA6 PE=1 SV=1	22	11	35.74	NSYLEVLLK	Phospho (ST); Phospho (Y)	0.045000000.0
7	HS90A_HUMAN	Heat shock protein HSP 90-alpha OS=Homo sapiens GN=HSP90AA1 PE=1 SV=5	107	23	55.8	ESEDKPEIEDVGSDEEEEKK	Phospho (ST)	0.00000000000040000000.0				584	BICD2_HUMAN	Protein bicaudal D homolog 2 OS=Homo sapiens GN=BICD2 PE=1 SV=1	33	21	40.28	QTAEVALANLKSK	2 Deamidated (NQ); 2 Phospho (ST)	0.2400000020040.0				311	CCL18_HUMAN	C-C motif chemokine 18 OS=Homo sapiens GN=CCL18 PE=1 SV=1	15	3	35.61	YISDLKLNA	Deamidated (NQ); Phospho (Y)	0.500000020.0
7	HS90A_HUMAN	Heat shock protein HSP 90-alpha OS=Homo sapiens GN=HSP90AA1 PE=1 SV=5	107	23	55.14	ESEDKPEIEDVGSDEEEEKK	Phospho (ST)	0.00000000000040000000.0				201	TR150_HUMAN	Thyroid hormone receptor-associated protein 3 OS=Homo sapiens GN=THRAP3 PE=1 SV=2	31	14	38.92	IDISPSTFR	Phospho (ST)	0.000400000.0				502	GDS1_HUMAN	Rap1 GTPase-GDP dissociation stimulator 1 OS=Homo sapiens GN=RAP1GDS1 PE=1 SV=3	20	12	35.48	MLSAGVTEAVLK	Oxidation (M); Phospho (ST)	0.304000000000.0
7	HS90A_HUMAN	Heat shock protein HSP 90-alpha OS=Homo sapiens GN=HSP90AA1 PE=1 SV=5	107	23	54.27	ESEDKPEIEDVGSDEEEEKK	Phospho (ST)	0.00000000000040000000.0				595	GCC2_HUMAN	GRIP and coiled-coil domain-containing protein 2 OS=Homo sapiens GN=GCC2 PE=1 SV=3	145	87	38.51	ETQTVKEELESLR	Deamidated (NQ); Phospho (ST)	0.0420000000000.0				93	BCLF1_HUMAN	Bcl-2-associated transcription factor 1 OS=Homo sapiens GN=BCLAF1 PE=1 SV=2	48	32	35.14	IDISPSTLR	Phospho (ST)	0.000400000.0
142	NPM_HUMAN	Nucleophosmin OS=Homo sapiens GN=NPM1 PE=1 SV=2	19	9	52.87	CGSGPVHISGQHLVAVEEDAESEDEEEEDVK	Carbamidomethyl (C); Deamidated (NQ); Phospho (ST)	0.1000000000200000000004000000000.0				274	FREM2_HUMAN	FRAS1-related extracellular matrix protein 2 OS=Homo sapiens GN=FREM2 PE=1 SV=2	109	50	38.5	SRAGIAISAFNLK	Deamidated (NQ); Phospho (ST)	0.0000000400200.0				311	CCL18_HUMAN	C-C motif chemokine 18 OS=Homo sapiens GN=CCL18 PE=1 SV=1	15	3	35.14	YISDLKLNA	Deamidated (NQ); Phospho (Y)	0.500000020.0
226	BCLF1_HUMAN	Bcl-2-associated transcription factor 1 OS=Homo sapiens GN=BCLAF1 PE=1 SV=2	36	19	52.22	IDISPSTLR	Phospho (ST)	0.000400000.0				598	DGKZ_HUMAN	Diacylglycerol kinase zeta OS=Homo sapiens GN=DGKZ PE=1 SV=3	71	27	38.39	ILSHVEEGNVVQLDR	Phospho (ST)	0.004000000000000.0				238	RALY_HUMAN	RNA-binding protein Raly OS=Homo sapiens GN=RALY PE=1 SV=1	24	11	35.1	GRLSPVPVPR	Phospho (ST)	0.0004000000.0
293	MAP4_HUMAN	Microtubule-associated protein 4 OS=Homo sapiens GN=MAP4 PE=1 SV=3	71	43	51.89	DMESPTKLDVTLAK	Phospho (ST)	0.00040000000000.0				274	FREM2_HUMAN	FRAS1-related extracellular matrix protein 2 OS=Homo sapiens GN=FREM2 PE=1 SV=2	109	50	38.21	SRAGIAISAFNLK	Deamidated (NQ); Phospho (ST)	0.0000000400200.0				498	TRIM3_HUMAN	Tripartite motif-containing protein 3 OS=Homo sapiens GN=TRIM3 PE=1 SV=2	24	14	34.83	QKVLQSQLDTLR	2 Deamidated (NQ); Phospho (ST)	0.200000200400.0
7	HS90A_HUMAN	Heat shock protein HSP 90-alpha OS=Homo sapiens GN=HSP90AA1 PE=1 SV=5	107	23	51.57	ESEDKPEIEDVGSDEEEEKK	Phospho (ST)	0.00000000000040000000.0				6	HS90B_HUMAN	Heat shock protein HSP 90-beta OS=Homo sapiens GN=HSP90AB1 PE=1 SV=4	91	19	38.12	TKPIWTRNPDDITQEEYGEFYK	Deamidated (NQ); Phospho (ST)	0.4000000200000000000000.0				590	GPR98_HUMAN	G-protein coupled receptor 98 OS=Homo sapiens GN=GPR98 PE=1 SV=1	83	55	34.5	ATLISLQVAR	Deamidated (NQ); 2 Phospho (ST)	0.0400402000.0
363	HN1_HUMAN	Hematological and neurological expressed 1 protein OS=Homo sapiens GN=HN1 PE=1 SV=3	14	6	49.27	RNSSEASSGDFLDLK	Phospho (ST)	0.004000000000000.0				274	FREM2_HUMAN	FRAS1-related extracellular matrix protein 2 OS=Homo sapiens GN=FREM2 PE=1 SV=2	109	50	38.05	SRAGIAISAFNLK	Deamidated (NQ); Phospho (ST)	0.0000000400200.0				504	KDM5A_HUMAN	Lysine-specific demethylase 5A OS=Homo sapiens GN=KDM5A PE=1 SV=3	73	44	34.4	LPEGEALQCLTER	Deamidated (NQ); Phospho (ST)	0.0000000200400.0
79	GFPT1_HUMAN	Glucosamine--fructose-6-phosphate aminotransferase [isomerizing] 1 OS=Homo sapiens GN=GFPT1 PE=1 SV=3	38	23	48.97	VDSTTCLFPVEEK	Carbamidomethyl (C); Phospho (ST)	0.0004010000000.0				118	BCLF1_HUMAN	Bcl-2-associated transcription factor 1 OS=Homo sapiens GN=BCLAF1 PE=1 SV=2	36	23	37.96	IDISPSTLR	Phospho (ST)	0.000400000.0				505	KDM5D_HUMAN	Lysine-specific demethylase 5D OS=Homo sapiens GN=KDM5D PE=1 SV=2	48	30	34.4	LPEGEALQCLTER	Deamidated (NQ); Phospho (ST)	0.0000000200400.0
421	DYN2_HUMAN	Dynamin-2 OS=Homo sapiens GN=DNM2 PE=1 SV=2	36	24	48.71	GWLTINNISLMK	Deamidated (NQ); Phospho (ST)	0.000402000000.0				399	DYN2_HUMAN	Dynamin-2 OS=Homo sapiens GN=DNM2 PE=1 SV=2	34	17	37.84	GWLTINNISLMK	Deamidated (NQ); Phospho (ST)	0.000402000000.0				506	KDM5C_HUMAN	Lysine-specific demethylase 5C OS=Homo sapiens GN=KDM5C PE=1 SV=2	38	26	34.4	LPEGEALQCLTER	Deamidated (NQ); Phospho (ST)	0.0000000200400.0
293	MAP4_HUMAN	Microtubule-associated protein 4 OS=Homo sapiens GN=MAP4 PE=1 SV=3	71	43	47.59	DMESPTKLDVTLAK	Phospho (ST)	0.00040000000000.0				274	FREM2_HUMAN	FRAS1-related extracellular matrix protein 2 OS=Homo sapiens GN=FREM2 PE=1 SV=2	109	50	37.58	SRAGIAISAFNLK	Deamidated (NQ); Phospho (ST)	0.0000000400200.0				509	ZBED4_HUMAN	Zinc finger BED domain-containing protein 4 OS=Homo sapiens GN=ZBED4 PE=1 SV=1	57	37	34.13	ASLFTEEEAEQYK	Deamidated (NQ); Phospho (ST)	0.0400000000200.0
166	RBM39_HUMAN	RNA-binding protein 39 OS=Homo sapiens GN=RBM39 PE=1 SV=2	26	9	47.43	DKSPVREPIDNLTPEER	Phospho (ST)	0.00400000000000000.0				62	EIF3G_HUMAN	Eukaryotic translation initiation factor 3 subunit G OS=Homo sapiens GN=EIF3G PE=1 SV=2	32	9	37.37	GIPLATGDTSPEPELLPGAPLPPPK	Phospho (ST)	0.0000000004000000000000000.0				420	TANC2_HUMAN	Protein TANC2 OS=Homo sapiens GN=TANC2 PE=1 SV=3	60	43	34.01	VSLLLNLSRCRR	2 Phospho (ST)	0.040000040000.0
389	NAR3_HUMAN	Ecto-ADP-ribosyltransferase 3 OS=Homo sapiens GN=ART3 PE=1 SV=2	36	7	47.38	KTQIFLPMNFK	2 Deamidated (NQ); Oxidation (M); Phospho (ST)	0.04200003200.0				399	DYN2_HUMAN	Dynamin-2 OS=Homo sapiens GN=DNM2 PE=1 SV=2	34	17	37.18	GWLTINNISLMK	Deamidated (NQ); Phospho (ST)	0.000402000000.0				508	PKHH1_HUMAN	Pleckstrin homology domain-containing family H member 1 OS=Homo sapiens GN=PLEKHH1 PE=2 SV=2	52	33	33.87	WATLQGCSPPECIR	Carbamidomethyl (C); Phospho (ST)	0.00000014000000.0
166	RBM39_HUMAN	RNA-binding protein 39 OS=Homo sapiens GN=RBM39 PE=1 SV=2	26	9	47.04	DKSPVREPIDNLTPEER	Phospho (ST)	0.00400000000000000.0				201	TR150_HUMAN	Thyroid hormone receptor-associated protein 3 OS=Homo sapiens GN=THRAP3 PE=1 SV=2	31	14	37.01	IDISPSTFR	Phospho (ST)	0.000400000.0				516	DYH2_HUMAN	Dynein heavy chain 2, axonemal OS=Homo sapiens GN=DNAH2 PE=1 SV=3	154	99	33.84	VQVMSLELEDAKK	Deamidated (NQ); Oxidation (M); Phospho (ST)	0.0203400000000.0
363	HN1_HUMAN	Hematological and neurological expressed 1 protein OS=Homo sapiens GN=HN1 PE=1 SV=3	14	6	45.83	RNSSEASSGDFLDLK	Phospho (ST)	0.004000000000000.0				613	GCYB1_HUMAN	Guanylate cyclase soluble subunit beta-1 OS=Homo sapiens GN=GUCY1B3 PE=1 SV=1	10	9	36.55	TVAQQIHGTEIDMKVIQQR	2 Deamidated (NQ); 2 Phospho (ST)	0.4002200040000000000.0				306	GOGA4_HUMAN	Golgin subfamily A member 4 OS=Homo sapiens GN=GOLGA4 PE=1 SV=1	167	106	33.73	VPSVESLFR	Phospho (ST)	0.004000000.0
142	NPM_HUMAN	Nucleophosmin OS=Homo sapiens GN=NPM1 PE=1 SV=2	19	9	45.63	CGSGPVHISGQHLVAVEEDAESEDEEEEDVK	Carbamidomethyl (C); Deamidated (NQ); Phospho (ST)	0.1000000000200000000004000000000.0				437	CCL18_HUMAN	C-C motif chemokine 18 OS=Homo sapiens GN=CCL18 PE=1 SV=1	18	4	36.31	YISDLKLNA	Deamidated (NQ); Phospho (Y)	0.500000020.0				523	ZNF48_HUMAN	Zinc finger protein 48 OS=Homo sapiens GN=ZNF48 PE=2 SV=1	22	13	33.32	SFRQMSDLVKHQR	Deamidated (NQ); Oxidation (M); 2 Phospho (ST)	0.4000340000020.0
166	RBM39_HUMAN	RNA-binding protein 39 OS=Homo sapiens GN=RBM39 PE=1 SV=2	26	9	45.13	DKSPVREPIDNLTPEER	Phospho (ST)	0.00400000000000000.0				274	FREM2_HUMAN	FRAS1-related extracellular matrix protein 2 OS=Homo sapiens GN=FREM2 PE=1 SV=2	109	50	35.71	SRAGIAISAFNLK	Phospho (ST)	0.0000000400000.0				526	PRUN2_HUMAN	Protein prune homolog 2 OS=Homo sapiens GN=PRUNE2 PE=2 SV=2	18	12	33.21	LRGSILFKWMTMESEK	Oxidation (M); 2 Phospho (ST)	0.0000000000430400.0
99	EIF3G_HUMAN	Eukaryotic translation initiation factor 3 subunit G OS=Homo sapiens GN=EIF3G PE=1 SV=2	32	14	44.48	GIPLATGDTSPEPELLPGAPLPPPK	Phospho (ST)	0.0000000004000000000000000.0				571	CING_HUMAN	Cingulin OS=Homo sapiens GN=CGN PE=1 SV=2	79	38	35.33	QPAQSQNLSPLSGFSR	Deamidated (NQ); Phospho (ST)	0.0000402000000000.0				151	CC108_HUMAN	Coiled-coil domain-containing protein 108 OS=Homo sapiens GN=CCDC108 PE=2 SV=2	60	34	33.07	QRSSIQLQAVAK	3 Deamidated (NQ); 2 Phospho (ST)	0.204402020000.0
483	SKIV2_HUMAN	Helicase SKI2W OS=Homo sapiens GN=SKIV2L PE=1 SV=2	32	21	43.73	ASSLEDLVLK	Phospho (ST)	0.0040000000.0				623	CCD86_HUMAN	Coiled-coil domain-containing protein 86 OS=Homo sapiens GN=CCDC86 PE=1 SV=1	15	8	35.21	LGGLRPESPESLTSVSR	Phospho (ST)	0.00000004000000000.0				418	HSP13_HUMAN	Heat shock 70 kDa protein 13 OS=Homo sapiens GN=HSPA13 PE=1 SV=1	29	12	33.01	QGGMFLTRAMSGNNKLGGQDFNQR	4 Deamidated (NQ); Oxidation (M); 2 Phospho (ST)	0.000000400340220000200200.0
7	HS90A_HUMAN	Heat shock protein HSP 90-alpha OS=Homo sapiens GN=HSP90AA1 PE=1 SV=5	107	23	42.94	ESEDKPEIEDVGSDEEEEKK	Phospho (ST)	0.00000000000040000000.0				437	CCL18_HUMAN	C-C motif chemokine 18 OS=Homo sapiens GN=CCL18 PE=1 SV=1	18	4	34.84	YISDLKLNA	Deamidated (NQ); Phospho (Y)	0.500000020.0				151	CC108_HUMAN	Coiled-coil domain-containing protein 108 OS=Homo sapiens GN=CCDC108 PE=2 SV=2	60	34	32.98	QRSSIQLQAVAK	3 Deamidated (NQ); 2 Phospho (ST)	0.204402020000.0
363	HN1_HUMAN	Hematological and neurological expressed 1 protein OS=Homo sapiens GN=HN1 PE=1 SV=3	14	6	41.55	RNSSEASSGDFLDLK	Phospho (ST)	0.004000000000000.0				437	CCL18_HUMAN	C-C motif chemokine 18 OS=Homo sapiens GN=CCL18 PE=1 SV=1	18	4	34.77	YISDLKLNA	Deamidated (NQ); Phospho (Y)	0.500000020.0				530	TGBR3_HUMAN	Transforming growth factor beta receptor type 3 OS=Homo sapiens GN=TGFBR3 PE=1 SV=2	11	8	32.9	CKKSVNWVIK	Carbamidomethyl (C); Deamidated (NQ); Phospho (ST)	0.1004020000.0
338	RL1D1_HUMAN	Ribosomal L1 domain-containing protein 1 OS=Homo sapiens GN=RSL1D1 PE=1 SV=3	38	20	40.54	ATNESEDEIPQLVPIGK	Phospho (ST)	0.00004000000000000.0				638	BPA1_HUMAN	Bullous pemphigoid antigen 1, isoforms 1/2/3/4/5/8 (Fragment) OS=Homo sapiens GN=DST PE=1 SV=3	159	95	34.16	THRISVVDTK	Phospho (ST)	0.4000000000.0				230	G3BP1_HUMAN	Ras GTPase-activating protein-binding protein 1 OS=Homo sapiens GN=G3BP1 PE=1 SV=1	20	9	32.32	SSSPAPADIAQTVQEDLR	Deamidated (NQ); Phospho (ST)	0.004000000020000000.0
38	G3BP1_HUMAN	Ras GTPase-activating protein-binding protein 1 OS=Homo sapiens GN=G3BP1 PE=1 SV=1	56	11	40.5	YQDEVFGGFVTEPQEESEEEVEEPEER	Phospho (ST)	0.000000000000000040000000000.0				437	CCL18_HUMAN	C-C motif chemokine 18 OS=Homo sapiens GN=CCL18 PE=1 SV=1	18	4	34.14	YISDLKLNA	Deamidated (NQ); Phospho (Y)	0.500000020.0				550	ITA4_HUMAN	Integrin alpha-4 OS=Homo sapiens GN=ITGA4 PE=1 SV=2	34	21	31.92	QYKSILQEENR	Phospho (ST)	0.00040000000.0
322	CCL18_HUMAN	C-C motif chemokine 18 OS=Homo sapiens GN=CCL18 PE=1 SV=1	29	5	38.73	YISDLKLNA	Deamidated (NQ); Phospho (Y)	0.500000020.0				437	CCL18_HUMAN	C-C motif chemokine 18 OS=Homo sapiens GN=CCL18 PE=1 SV=1	18	4	33.97	YISDLKLNA	Deamidated (NQ); Phospho (Y)	0.500000020.0				552	DOT1L_HUMAN	Histone-lysine N-methyltransferase, H3 lysine-79 specific OS=Homo sapiens GN=DOT1L PE=1 SV=2	34	27	31.89	SCVPPDDALSLHLR	2 Phospho (ST)	0.40000000040000.0
314	FREM2_HUMAN	FRAS1-related extracellular matrix protein 2 OS=Homo sapiens GN=FREM2 PE=1 SV=2	112	49	38.48	SRAGIAISAFNLK	Deamidated (NQ); Phospho (ST)	0.0000000400200.0				85	PSMD1_HUMAN	26S proteasome non-ATPase regulatory subunit 1 OS=Homo sapiens GN=PSMD1 PE=1 SV=2	77	30	33.51	VNQFRQLYSKVINDK	Deamidated (NQ); Phospho (ST)	0.000002004000000.0				555	H13_HUMAN	Histone H1.3 OS=Homo sapiens GN=HIST1H1D PE=1 SV=2	11	9	31.8	KVKTPQPK	Phospho (ST)	0.00040000.0
314	FREM2_HUMAN	FRAS1-related extracellular matrix protein 2 OS=Homo sapiens GN=FREM2 PE=1 SV=2	112	49	38.42	SRAGIAISAFNLK	Deamidated (NQ); Phospho (ST)	0.0000000400200.0				399	DYN2_HUMAN	Dynamin-2 OS=Homo sapiens GN=DNM2 PE=1 SV=2	34	17	33.49	GWLTINNISLMK	Deamidated (NQ); Phospho (ST)	0.000402000000.0				89	H90B2_HUMAN	Putative heat shock protein HSP 90-beta 2 OS=Homo sapiens GN=HSP90AB2P PE=1 SV=2	18	13	31.46	NTEDITQEEYGEFYK	Deamidated (NQ); Phospho (ST)	0.240000000000000.0
338	RL1D1_HUMAN	Ribosomal L1 domain-containing protein 1 OS=Homo sapiens GN=RSL1D1 PE=1 SV=3	38	20	38.38	ATNESEDEIPQLVPIGK	Phospho (ST)	0.00004000000000000.0				571	CING_HUMAN	Cingulin OS=Homo sapiens GN=CGN PE=1 SV=2	79	38	33.49	QPAQSQNLSPLSGFSR	Deamidated (NQ); Phospho (ST)	0.0000402000000000.0				560	IPP4_HUMAN	Putative type-1 protein phosphatase inhibitor 4 OS=Homo sapiens GN=PPP1R2P9 PE=5 SV=1	11	10	31.42	MSASTSSHRPIKGILKNK	Phospho (ST)	0.000000400000000000.0
99	EIF3G_HUMAN	Eukaryotic translation initiation factor 3 subunit G OS=Homo sapiens GN=EIF3G PE=1 SV=2	32	14	38.37	GIPLATGDTSPEPELLPGAPLPPPK	Phospho (ST)	0.0000000004000000000000000.0				598	DGKZ_HUMAN	Diacylglycerol kinase zeta OS=Homo sapiens GN=DGKZ PE=1 SV=3	71	27	33.01	ILSHVEEGNVVQLDR	Phospho (ST)	0.004000000000000.0				151	CC108_HUMAN	Coiled-coil domain-containing protein 108 OS=Homo sapiens GN=CCDC108 PE=2 SV=2	60	34	30.85	QRSSIQLQAVAK	3 Deamidated (NQ); 2 Phospho (ST)	0.204402020000.0
361	YTDC1_HUMAN	YTH domain-containing protein 1 OS=Homo sapiens GN=YTHDC1 PE=1 SV=3	42	19	38.36	GISPIVFDR	Phospho (ST)	0.004000000.0				646	YSK4_HUMAN	SPS1/STE20-related protein kinase YSK4 OS=Homo sapiens GN=YSK4 PE=1 SV=1	61	39	32.79	DVSPPQEMSQEDLK	Deamidated (NQ); Phospho (ST)	0.00400000020000.0				238	RALY_HUMAN	RNA-binding protein Raly OS=Homo sapiens GN=RALY PE=1 SV=1	24	11	30.58	GRLSPVPVPR	Phospho (ST)	0.0004000000.0
421	DYN2_HUMAN	Dynamin-2 OS=Homo sapiens GN=DNM2 PE=1 SV=2	36	24	38.28	GWLTINNISLMK	Deamidated (NQ); Phospho (ST)	0.000402000000.0				640	TUTLA_HUMAN	Protein turtle homolog A OS=Homo sapiens GN=IGSF9 PE=1 SV=2	17	14	32.58	DLGQGQGQVQVQNGTLRIRR	3 Deamidated (NQ); Phospho (ST)	0.00020202000000400000.0				577	MY18A_HUMAN	Myosin-XVIIIa OS=Homo sapiens GN=MYO18A PE=1 SV=3	79	56	30.52	ENMEKLTEER	Deamidated (NQ); Oxidation (M); Phospho (ST)	0.0230004000.0
279	NSF1C_HUMAN	NSFL1 cofactor p47 OS=Homo sapiens GN=NSFL1C PE=1 SV=2	19	10	38.05	SPNELVDDLFK	Phospho (ST)	0.40000000000.0				598	DGKZ_HUMAN	Diacylglycerol kinase zeta OS=Homo sapiens GN=DGKZ PE=1 SV=3	71	27	32.56	ILSHVEEGNVVQLDR	Phospho (ST)	0.004000000000000.0				319	RPGF1_HUMAN	Rap guanine nucleotide exchange factor 1 OS=Homo sapiens GN=RAPGEF1 PE=1 SV=3	44	26	30.15	GGSGDILLVHATETDR	Phospho (ST)	0.0000000000000400.0
38	G3BP1_HUMAN	Ras GTPase-activating protein-binding protein 1 OS=Homo sapiens GN=G3BP1 PE=1 SV=1	56	11	37.97	SSSPAPADIAQTVQEDLR	Phospho (ST)	0.004000000000000000.0				274	FREM2_HUMAN	FRAS1-related extracellular matrix protein 2 OS=Homo sapiens GN=FREM2 PE=1 SV=2	109	50	32.37	SRAGIAISAFNLK	Deamidated (NQ); Phospho (ST)	0.0000000400200.0				865	TITIN_HUMAN	Titin OS=Homo sapiens GN=TTN PE=1 SV=2	1113	749	29.95	EQVQITQEKMRK	2 Deamidated (NQ); Phospho (ST)	0.020204000000.0
322	CCL18_HUMAN	C-C motif chemokine 18 OS=Homo sapiens GN=CCL18 PE=1 SV=1	29	5	37.74	YISDLKLNA	Deamidated (NQ); Phospho (Y)	0.500000020.0				598	DGKZ_HUMAN	Diacylglycerol kinase zeta OS=Homo sapiens GN=DGKZ PE=1 SV=3	71	27	32.37	ILSHVEEGNVVQLDR	Phospho (ST)	0.004000000000000.0				592	SYFM_HUMAN	Phenylalanyl-tRNA synthetase, mitochondrial OS=Homo sapiens GN=FARS2 PE=1 SV=1	10	10	29.83	QFCVSNINQK	Phospho (ST)	0.0000400000.0
550	UBR1_HUMAN	E3 ubiquitin-protein ligase UBR1 OS=Homo sapiens GN=UBR1 PE=1 SV=1	83	45	36.93	ITCPQVLIQK	Carbamidomethyl (C); 2 Deamidated (NQ); Phospho (ST)	0.0410200020.0				274	FREM2_HUMAN	FRAS1-related extracellular matrix protein 2 OS=Homo sapiens GN=FREM2 PE=1 SV=2	109	50	32.12	SRAGIAISAFNLK	Phospho (ST)	0.0000000400000.0				594	ESCO2_HUMAN	N-acetyltransferase ESCO2 OS=Homo sapiens GN=ESCO2 PE=1 SV=1	46	28	29.74	SALSTVSFYNQNK	Phospho (ST); Phospho (Y)	0.0000400050000.0
389	NAR3_HUMAN	Ecto-ADP-ribosyltransferase 3 OS=Homo sapiens GN=ART3 PE=1 SV=2	36	7	36.69	KTQIFLPMNFK	2 Deamidated (NQ); Oxidation (M); Phospho (ST)	0.04200003200.0				274	FREM2_HUMAN	FRAS1-related extracellular matrix protein 2 OS=Homo sapiens GN=FREM2 PE=1 SV=2	109	50	31.75	SRAGIAISAFNLK	Deamidated (NQ); Phospho (ST)	0.0000000400200.0				597	DDX23_HUMAN	Probable ATP-dependent RNA helicase DDX23 OS=Homo sapiens GN=DDX23 PE=1 SV=3	27	23	29.71	RSSLSPGRGK	Phospho (ST)	0.0400000000.0
226	BCLF1_HUMAN	Bcl-2-associated transcription factor 1 OS=Homo sapiens GN=BCLAF1 PE=1 SV=2	36	19	36.59	IDISPSTLR	Phospho (ST)	0.000400000.0				274	FREM2_HUMAN	FRAS1-related extracellular matrix protein 2 OS=Homo sapiens GN=FREM2 PE=1 SV=2	109	50	31.72	SRAGIAISAFNLK	Phospho (ST)	0.0000000400000.0				306	GOGA4_HUMAN	Golgin subfamily A member 4 OS=Homo sapiens GN=GOLGA4 PE=1 SV=1	167	106	29.34	HNSTLKQLMR	2 Deamidated (NQ); Oxidation (M); Phospho (ST)	0.0204002030.0
389	NAR3_HUMAN	Ecto-ADP-ribosyltransferase 3 OS=Homo sapiens GN=ART3 PE=1 SV=2	36	7	36.52	KTQIFLPMNFK	2 Deamidated (NQ); Oxidation (M); Phospho (ST)	0.04200003200.0				664	LRP1B_HUMAN	Low-density lipoprotein receptor-related protein 1B OS=Homo sapiens GN=LRP1B PE=1 SV=2	75	56	31.71	TTLIAGAMEHPR	Phospho (ST)	0.400000000000.0				607	LRP2_HUMAN	Low-density lipoprotein receptor-related protein 2 OS=Homo sapiens GN=LRP2 PE=1 SV=3	136	94	29.21	ASMDGSMRTVIVQDK	Deamidated (NQ); 2 Oxidation (M); Phospho (ST)	0.043000300000200.0
361	YTDC1_HUMAN	YTH domain-containing protein 1 OS=Homo sapiens GN=YTHDC1 PE=1 SV=3	42	19	36.26	GISPIVFDR	Phospho (ST)	0.004000000.0				666	ITSN1_HUMAN	Intersectin-1 OS=Homo sapiens GN=ITSN1 PE=1 SV=3	72	42	31.39	CKGMPLSSFILKPMQR	Deamidated (NQ); Oxidation (M); Phospho (ST)	0.0000000400000320.0				151	CC108_HUMAN	Coiled-coil domain-containing protein 108 OS=Homo sapiens GN=CCDC108 PE=2 SV=2	60	34	29.19	QRSSIQLQAVAK	3 Deamidated (NQ); 2 Phospho (ST)	0.204402020000.0
322	CCL18_HUMAN	C-C motif chemokine 18 OS=Homo sapiens GN=CCL18 PE=1 SV=1	29	5	35.62	YISDLKLNA	Deamidated (NQ); Phospho (Y)	0.500000020.0				667	ITSN2_HUMAN	Intersectin-2 OS=Homo sapiens GN=ITSN2 PE=1 SV=2	68	42	31.39	CKGMPLSSFLLKPMQR	Deamidated (NQ); Oxidation (M); Phospho (ST)	0.0000000400000320.0				238	RALY_HUMAN	RNA-binding protein Raly OS=Homo sapiens GN=RALY PE=1 SV=1	24	11	29.05	GRLSPVPVPR	Phospho (ST)	0.0004000000.0
38	G3BP1_HUMAN	Ras GTPase-activating protein-binding protein 1 OS=Homo sapiens GN=G3BP1 PE=1 SV=1	56	11	35.56	YQDEVFGGFVTEPQEESEEEVEEPEER	Phospho (ST)	0.000000000000000040000000000.0				668	PP1A_HUMAN	Serine/threonine-protein phosphatase PP1-alpha catalytic subunit OS=Homo sapiens GN=PPP1CA PE=1 SV=1	18	10	31.32	LNLDSIIGR	Deamidated (NQ); Phospho (ST)	0.020040000.0				311	CCL18_HUMAN	C-C motif chemokine 18 OS=Homo sapiens GN=CCL18 PE=1 SV=1	15	3	29.03	YISDLKLNA	Deamidated (NQ); Phospho (Y)	0.500000020.0
421	DYN2_HUMAN	Dynamin-2 OS=Homo sapiens GN=DNM2 PE=1 SV=2	36	24	35.05	GWLTINNISLMK	Deamidated (NQ); Phospho (ST)	0.000402000000.0				595	GCC2_HUMAN	GRIP and coiled-coil domain-containing protein 2 OS=Homo sapiens GN=GCC2 PE=1 SV=3	145	87	30.98	ETQTVKEELESLR	Deamidated (NQ); Phospho (ST)	0.0024000000000.0				612	KLHL6_HUMAN	Kelch-like protein 6 OS=Homo sapiens GN=KLHL6 PE=2 SV=3	15	11	28.9	YEKRIIIK	Phospho (Y)	0.50000000.0
322	CCL18_HUMAN	C-C motif chemokine 18 OS=Homo sapiens GN=CCL18 PE=1 SV=1	29	5	34.93	YISDLKLNA	Deamidated (NQ); Phospho (Y)	0.500000020.0				448	PML_HUMAN	Probable transcription factor PML OS=Homo sapiens GN=PML PE=1 SV=3	47	17	30.85	LSVYRQIVDAQAVCTR	Carbamidomethyl (C); Phospho (ST)	0.0000000000000140.0				810	SDCG1_HUMAN	Serologically defined colon cancer antigen 1 OS=Homo sapiens GN=SDCCAG1 PE=1 SV=4	63	36	28.9	ATLLLESGIR	2 Phospho (ST)	0.0400004000.0
314	FREM2_HUMAN	FRAS1-related extracellular matrix protein 2 OS=Homo sapiens GN=FREM2 PE=1 SV=2	112	49	34.82	SRAGIAISAFNLK	Phospho (ST)	0.0000000400000.0				677	DOCK3_HUMAN	Dedicator of cytokinesis protein 3 OS=Homo sapiens GN=DOCK3 PE=1 SV=1	69	42	30.83	YRHAREMMLLLPTYR	Phospho (Y)	0.500000000000000.0				614	CDKL2_HUMAN	Cyclin-dependent kinase-like 2 OS=Homo sapiens GN=CDKL2 PE=2 SV=1	14	10	28.73	KCSIPFVKPNR	Carbamidomethyl (C); Phospho (ST)	0.01400000000.0
571	WDFY3_HUMAN	WD repeat and FYVE domain-containing protein 3 OS=Homo sapiens GN=WDFY3 PE=1 SV=2	94	55	34.28	GYQLLAMLLK	Deamidated (NQ); Oxidation (M); Phospho (Y)	0.0520003000.0				716	CLC4G_HUMAN	C-type lectin domain family 4 member G OS=Homo sapiens GN=CLEC4G PE=1 SV=1	13	5	30.65	TNASKQTAALGALK	Deamidated (NQ); 2 Phospho (ST)	0.00040240000000.0				687	DYN2_HUMAN	Dynamin-2 OS=Homo sapiens GN=DNM2 PE=1 SV=2	34	22	28.57	GWLTINNISLMK	Deamidated (NQ); Phospho (ST)	0.000402000000.0
338	RL1D1_HUMAN	Ribosomal L1 domain-containing protein 1 OS=Homo sapiens GN=RSL1D1 PE=1 SV=3	38	20	34.21	ATNESEDEIPQLVPIGK	Phospho (ST)	0.00004000000000000.0				682	KT3K_HUMAN	Ketosamine-3-kinase OS=Homo sapiens GN=FN3KRP PE=1 SV=2	10	6	30.6	MFEGEMASLTAILKTNTVKVPKPIK	Deamidated (NQ); Oxidation (M); 2 Phospho (ST)	0.3000000004000002400000000.0				194	TR150_HUMAN	Thyroid hormone receptor-associated protein 3 OS=Homo sapiens GN=THRAP3 PE=1 SV=2	51	38	28.54	IDISPSTFR	Phospho (ST)	0.000400000.0
279	NSF1C_HUMAN	NSFL1 cofactor p47 OS=Homo sapiens GN=NSFL1C PE=1 SV=2	19	10	34.11	SPNELVDDLFK	Phospho (ST)	0.40000000000.0				62	EIF3G_HUMAN	Eukaryotic translation initiation factor 3 subunit G OS=Homo sapiens GN=EIF3G PE=1 SV=2	32	9	30.59	GIPLATGDTSPEPELLPGAPLPPPK	Phospho (ST)	0.0000000004000000000000000.0				622	E2F7_HUMAN	Transcription factor E2F7 OS=Homo sapiens GN=E2F7 PE=1 SV=2	50	28	28.36	TPGSLGDPVLKR	2 Phospho (ST)	0.400400000000.0
322	CCL18_HUMAN	C-C motif chemokine 18 OS=Homo sapiens GN=CCL18 PE=1 SV=1	29	5	33.96	YISDLKLNA	Deamidated (NQ); Phospho (Y)	0.500000020.0				684	WDR66_HUMAN	WD repeat-containing protein 66 OS=Homo sapiens GN=WDR66 PE=1 SV=1	23	22	30.49	SFTVAVYMLVVRNGQR	Deamidated (NQ); Oxidation (M); Phospho (Y)	0.0000005300000020.0				574	RRP8_HUMAN	Ribosomal RNA-processing protein 8 OS=Homo sapiens GN=RRP8 PE=1 SV=2	17	12	28.32	YLNEQLYSGPSSAAQR	2 Deamidated (NQ); 2 Phospho (ST)	0.0000200000440020.0
322	CCL18_HUMAN	C-C motif chemokine 18 OS=Homo sapiens GN=CCL18 PE=1 SV=1	29	5	33.69	YISDLKLNA	Deamidated (NQ); Phospho (Y)	0.500000020.0				598	DGKZ_HUMAN	Diacylglycerol kinase zeta OS=Homo sapiens GN=DGKZ PE=1 SV=3	71	27	30.4	ILSHVEEGNVVQLDR	Phospho (ST)	0.004000000000000.0				574	RRP8_HUMAN	Ribosomal RNA-processing protein 8 OS=Homo sapiens GN=RRP8 PE=1 SV=2	17	12	28.26	YLNEQLYSGPSSAAQR	2 Deamidated (NQ); 2 Phospho (ST)	0.0000200000440020.0
99	EIF3G_HUMAN	Eukaryotic translation initiation factor 3 subunit G OS=Homo sapiens GN=EIF3G PE=1 SV=2	32	14	33.64	GIPLATGDTSPEPELLPGAPLPPPK	Phospho (ST)	0.0000000004000000000000000.0				274	FREM2_HUMAN	FRAS1-related extracellular matrix protein 2 OS=Homo sapiens GN=FREM2 PE=1 SV=2	109	50	30.03	SRAGIAISAFNLK	Phospho (ST)	0.0000000400000.0				490	DMXL2_HUMAN	DmX-like protein 2 OS=Homo sapiens GN=DMXL2 PE=1 SV=1	84	52	28.07	TISVSGSTAK	Phospho (ST)	0.4000000000.0
559	CING_HUMAN	Cingulin OS=Homo sapiens GN=CGN PE=1 SV=2	129	63	33.44	EKTVLQSTNRK	Deamidated (NQ); 2 Phospho (ST)	0.00400004200.0				690	WAPL_HUMAN	Wings apart-like protein homolog OS=Homo sapiens GN=WAPAL PE=1 SV=1	62	30	30.03	LNMDLDRASLDLMIRLLELEQDASSAK	Deamidated (NQ); Phospho (ST)	0.000000004000000000002000000.0				151	CC108_HUMAN	Coiled-coil domain-containing protein 108 OS=Homo sapiens GN=CCDC108 PE=2 SV=2	60	34	28.04	QRSSIQLQAVAK	3 Deamidated (NQ); 2 Phospho (ST)	0.204402020000.0
476	C163B_HUMAN	Scavenger receptor cysteine-rich type 1 protein M160 OS=Homo sapiens GN=CD163L1 PE=1 SV=1	33	19	33.21	CSGQSLKSLNASSGR	2 Deamidated (NQ); Phospho (ST)	0.040200000200000.0				62	EIF3G_HUMAN	Eukaryotic translation initiation factor 3 subunit G OS=Homo sapiens GN=EIF3G PE=1 SV=2	32	9	29.99	GIPLATGDTSPEPELLPGAPLPPPK	Phospho (ST)	0.0000000004000000000000000.0				420	TANC2_HUMAN	Protein TANC2 OS=Homo sapiens GN=TANC2 PE=1 SV=3	60	43	27.92	VSLLLNLSRCRR	2 Phospho (ST)	0.040000040000.0
591	NMBR_HUMAN	Neuromedin-B receptor OS=Homo sapiens GN=NMBR PE=2 SV=2	29	9	33.18	GTSYLLSSSAVR	Phospho (Y)	0.000500000000.0				85	PSMD1_HUMAN	26S proteasome non-ATPase regulatory subunit 1 OS=Homo sapiens GN=PSMD1 PE=1 SV=2	77	30	29.47	VNQFRQLYSKVINDK	Deamidated (NQ); Phospho (ST)	0.000002004000000.0				703	O52N4_HUMAN	Olfactory receptor 52N4 OS=Homo sapiens GN=OR52N4 PE=2 SV=1	5	3	27.86	YSTILTNPVIAK	Phospho (ST)	0.040000000000.0
389	NAR3_HUMAN	Ecto-ADP-ribosyltransferase 3 OS=Homo sapiens GN=ART3 PE=1 SV=2	36	7	32.9	KTQIFLPMNFK	Deamidated (NQ); Oxidation (M); Phospho (ST)	0.04000003200.0				595	GCC2_HUMAN	GRIP and coiled-coil domain-containing protein 2 OS=Homo sapiens GN=GCC2 PE=1 SV=3	145	87	29.27	ETQTVKEELESLR	Deamidated (NQ); Phospho (ST)	0.0420000000000.0				630	CRIS1_HUMAN	Cysteine-rich secretory protein 1 OS=Homo sapiens GN=CRISP1 PE=1 SV=1	9	4	27.85	YLYVCHYCHEGNDPETKNEPYK	Phospho (ST); 2 Phospho (Y)	0.0050005000000004000000.0
389	NAR3_HUMAN	Ecto-ADP-ribosyltransferase 3 OS=Homo sapiens GN=ART3 PE=1 SV=2	36	7	32.82	KTQIFLPMNFK	Deamidated (NQ); Oxidation (M); Phospho (ST)	0.04000003200.0				702	DCST1_HUMAN	DC-STAMP domain-containing protein 1 OS=Homo sapiens GN=DCST1 PE=2 SV=1	26	9	29.18	MYELKTKLR	Phospho (ST)	0.000004000.0				590	GPR98_HUMAN	G-protein coupled receptor 98 OS=Homo sapiens GN=GPR98 PE=1 SV=1	83	55	27.69	ATLISLQVAR	Deamidated (NQ); 2 Phospho (ST)	0.0400402000.0
454	RFPLA_HUMAN	Ret finger protein-like 4A OS=Homo sapiens GN=RFPL4A PE=1 SV=2	73	9	32.66	SPWQAALTPDLSCPQK	2 Deamidated (NQ); Phospho (ST)	0.0002000000040020.0				595	GCC2_HUMAN	GRIP and coiled-coil domain-containing protein 2 OS=Homo sapiens GN=GCC2 PE=1 SV=3	145	87	29.17	ETQTVKEELESLR	Deamidated (NQ); Phospho (ST)	0.0420000000000.0				311	CCL18_HUMAN	C-C motif chemokine 18 OS=Homo sapiens GN=CCL18 PE=1 SV=1	15	3	27.62	YISDLKLNA	Deamidated (NQ); Phospho (Y)	0.500000020.0
421	DYN2_HUMAN	Dynamin-2 OS=Homo sapiens GN=DNM2 PE=1 SV=2	36	24	32.55	GWLTINNISLMK	Deamidated (NQ); Phospho (ST)	0.000400200000.0				598	DGKZ_HUMAN	Diacylglycerol kinase zeta OS=Homo sapiens GN=DGKZ PE=1 SV=3	71	27	29.04	ILSHVEEGNVVQLDR	Phospho (ST)	0.004000000000000.0				635	CAR14_HUMAN	Caspase recruitment domain-containing protein 14 OS=Homo sapiens GN=CARD14 PE=1 SV=1	50	31	27.54	AQQQLIALIQDMTQQCTVTR	3 Deamidated (NQ); Oxidation (M); 2 Phospho (ST)	0.00220000020340004000.0
142	NPM_HUMAN	Nucleophosmin OS=Homo sapiens GN=NPM1 PE=1 SV=2	19	9	32.47	CGSGPVHISGQHLVAVEEDAESEDEEEEDVK	Carbamidomethyl (C); Deamidated (NQ); Phospho (ST)	0.1000000000200000000004000000000.0				595	GCC2_HUMAN	GRIP and coiled-coil domain-containing protein 2 OS=Homo sapiens GN=GCC2 PE=1 SV=3	145	87	28.69	ETQTVKEELESLR	Deamidated (NQ); Phospho (ST)	0.0420000000000.0				642	XRN1_HUMAN	5~-3~ exoribonuclease 1 OS=Homo sapiens GN=XRN1 PE=1 SV=1	58	35	27.35	APELFSYIAK	Phospho (ST)	0.0000040000.0
397	TR150_HUMAN	Thyroid hormone receptor-associated protein 3 OS=Homo sapiens GN=THRAP3 PE=1 SV=2	33	26	32.3	IDISPSTFR	Phospho (ST)	0.000400000.0				705	HSP72_HUMAN	Heat shock-related 70 kDa protein 2 OS=Homo sapiens GN=HSPA2 PE=1 SV=1	15	12	28.65	QATKDAGTITGLNVLR	Deamidated (NQ); 2 Phospho (ST)	0.0040000004002000.0				645	MOK_HUMAN	MAPK/MAK/MRK overlapping kinase OS=Homo sapiens GN=RAGE PE=1 SV=1	23	12	27.13	GPAYVMELPKLK	Oxidation (M); Phospho (Y)	0.000503000000.0
612	LRC8B_HUMAN	Leucine-rich repeat-containing protein 8B OS=Homo sapiens GN=LRRC8B PE=2 SV=2	31	13	32.12	SSLKQYSFEALR	Deamidated (NQ); Phospho (Y)	0.000025000000.0				708	ATS20_HUMAN	A disintegrin and metalloproteinase with thrombospondin motifs 20 OS=Homo sapiens GN=ADAMTS20 PE=2 SV=2	42	31	28.51	IDLTSMQIKTTDLLFSK	Deamidated (NQ); Oxidation (M); Phospho (ST)	0.00000320000000040.0				657	ABCA4_HUMAN	Retinal-specific ATP-binding cassette transporter OS=Homo sapiens GN=ABCA4 PE=1 SV=3	56	35	26.95	SLGLTVYADCLAGTYSGGNK	2 Phospho (ST)	0.40000000000000040000.0
389	NAR3_HUMAN	Ecto-ADP-ribosyltransferase 3 OS=Homo sapiens GN=ART3 PE=1 SV=2	36	7	32.03	KTQIFLPMNFK	2 Deamidated (NQ); Oxidation (M); Phospho (ST)	0.04200003200.0				201	TR150_HUMAN	Thyroid hormone receptor-associated protein 3 OS=Homo sapiens GN=THRAP3 PE=1 SV=2	31	14	28.41	IDISPSTFR	Phospho (ST)	0.000400000.0				797	CE192_HUMAN	Centrosomal protein of 192 kDa OS=Homo sapiens GN=CEP192 PE=1 SV=2	48	36	26.79	GTLSSIIQNNSDTR	Phospho (ST)	0.00000000000040.0
614	PCDH9_HUMAN	Protocadherin-9 OS=Homo sapiens GN=PCDH9 PE=1 SV=2	25	16	31.96	YIFGAQVAPATK	Deamidated (NQ); Phospho (Y)	0.500002000000.0				595	GCC2_HUMAN	GRIP and coiled-coil domain-containing protein 2 OS=Homo sapiens GN=GCC2 PE=1 SV=3	145	87	28.29	ETQTVKEELESLR	Deamidated (NQ); Phospho (ST)	0.0420000000000.0				656	HASP_HUMAN	Serine/threonine-protein kinase haspin OS=Homo sapiens GN=GSG2 PE=1 SV=2	49	30	26.73	MLKQMTFKTK	Deamidated (NQ); Oxidation (M); Phospho (ST)	0.3002040000.0
314	FREM2_HUMAN	FRAS1-related extracellular matrix protein 2 OS=Homo sapiens GN=FREM2 PE=1 SV=2	112	49	31.87	SRAGIAISAFNLK	Deamidated (NQ); Phospho (ST)	0.0000000400200.0				713	FA83G_HUMAN	Protein FAM83G OS=Homo sapiens GN=FAM83G PE=1 SV=2	17	13	27.45	QFQELYLMSHSVSLK	Deamidated (NQ); Oxidation (M); Phospho (ST)	0.200000030000400.0				658	HHCM_HUMAN	Hepatocellular carcinoma protein HHCM OS=Homo sapiens PE=4 SV=1	32	19	26.71	TQSKITSTKNQENLNEQGK	2 Deamidated (NQ); 2 Phospho (ST)	0.0000004402200000000.0
622	GBG11_HUMAN	Guanine nucleotide-binding protein G(I)/G(S)/G(O) subunit gamma-11 OS=Homo sapiens GN=GNG11 PE=1 SV=1	5	3	31.61	QQVSKCSEEIK	Deamidated (NQ); Phospho (ST)	0.20000040000.0				716	CLC4G_HUMAN	C-type lectin domain family 4 member G OS=Homo sapiens GN=CLEC4G PE=1 SV=1	13	5	27.24	TNASKQTAALGALK	Deamidated (NQ); 2 Phospho (ST)	0.00040240000000.0				659	ANGI_HUMAN	Angiogenin OS=Homo sapiens GN=ANG PE=1 SV=1	11	4	26.69	LHGGSPWPPCQYRATAGFR	Phospho (ST)	0.0000000000000040000.0
322	CCL18_HUMAN	C-C motif chemokine 18 OS=Homo sapiens GN=CCL18 PE=1 SV=1	29	5	31.54	YISDLKLNA	Deamidated (NQ); Phospho (Y)	0.500000020.0				85	PSMD1_HUMAN	26S proteasome non-ATPase regulatory subunit 1 OS=Homo sapiens GN=PSMD1 PE=1 SV=2	77	30	27.14	VNQFRQLYSKVINDK	Deamidated (NQ); Phospho (ST)	0.000002004000000.0				660	LRRK2_HUMAN	Leucine-rich repeat serine/threonine-protein kinase 2 OS=Homo sapiens GN=LRRK2 PE=1 SV=1	81	58	26.67	EYITSLDLSANELR	Phospho (ST)	0.00004000000000.0
142	NPM_HUMAN	Nucleophosmin OS=Homo sapiens GN=NPM1 PE=1 SV=2	19	9	31.51	CGSGPVHISGQHLVAVEEDAESEDEEEEDVK	Carbamidomethyl (C); Deamidated (NQ); Phospho (ST)	0.1000000000200000000004000000000.0				632	RFPLA_HUMAN	Ret finger protein-like 4A OS=Homo sapiens GN=RFPL4A PE=1 SV=2	69	8	27.07	SPWQAALTPDLSCPQK	2 Deamidated (NQ); Phospho (ST)	0.0002000000040020.0				664	DHX8_HUMAN	ATP-dependent RNA helicase DHX8 OS=Homo sapiens GN=DHX8 PE=1 SV=1	58	38	26.43	ELKQAQREAEMDSIPMGLNK	3 Deamidated (NQ); Oxidation (M); Phospho (ST)	0.00020200003040000020.0
389	NAR3_HUMAN	Ecto-ADP-ribosyltransferase 3 OS=Homo sapiens GN=ART3 PE=1 SV=2	36	7	31.51	KTQIFLPMNFK	Deamidated (NQ); Oxidation (M); Phospho (ST)	0.04000003200.0				274	FREM2_HUMAN	FRAS1-related extracellular matrix protein 2 OS=Homo sapiens GN=FREM2 PE=1 SV=2	109	50	26.86	SRAGIAISAFNLK	Phospho (ST)	0.0000000400000.0				665	CP1A2_HUMAN	Cytochrome P450 1A2 OS=Homo sapiens GN=CYP1A2 PE=1 SV=3	9	6	26.35	ASGNLIPQEK	2 Deamidated (NQ); Phospho (ST)	0.0402000200.0
322	CCL18_HUMAN	C-C motif chemokine 18 OS=Homo sapiens GN=CCL18 PE=1 SV=1	29	5	31.49	YISDLKLNA	Deamidated (NQ); Phospho (Y)	0.500000020.0				722	ZN667_HUMAN	Zinc finger protein 667 OS=Homo sapiens GN=ZNF667 PE=2 SV=2	26	18	26.8	VCNRHSSLIQHQKVHTK	2 Deamidated (NQ); 2 Phospho (ST)	0.00000440020200000.0				927	ZMYM2_HUMAN	Zinc finger MYM-type protein 2 OS=Homo sapiens GN=ZMYM2 PE=1 SV=1	110	62	26.2	KNPLTMENK	Deamidated (NQ); Phospho (ST)	0.020040000.0
590	PROX1_HUMAN	Prospero homeobox protein 1 OS=Homo sapiens GN=PROX1 PE=2 SV=2	42	27	31.49	ANSYEDAMMPFPGATIISQLLK	Phospho (ST)	0.0040000000000000000000.0				595	GCC2_HUMAN	GRIP and coiled-coil domain-containing protein 2 OS=Homo sapiens GN=GCC2 PE=1 SV=3	145	87	26.75	ETQTVKEELESLR	Deamidated (NQ); Phospho (ST)	0.0420000000000.0				668	CCYL1_HUMAN	Cyclin-Y-like protein 1 OS=Homo sapiens GN=CCNYL1 PE=1 SV=2	17	11	26.13	SFSADNFIGIQR	Phospho (ST)	0.004000000000.0
476	C163B_HUMAN	Scavenger receptor cysteine-rich type 1 protein M160 OS=Homo sapiens GN=CD163L1 PE=1 SV=1	33	19	31.37	CSGQSLKSLNASSGR	2 Deamidated (NQ); Phospho (ST)	0.040200000200000.0				725	MAP4_HUMAN	Microtubule-associated protein 4 OS=Homo sapiens GN=MAP4 PE=1 SV=3	67	50	26.73	DMESPTKLDVTLAK	Phospho (ST)	0.00040000000000.0				669	MRP4_HUMAN	Multidrug resistance-associated protein 4 OS=Homo sapiens GN=ABCC4 PE=1 SV=3	35	17	26.11	QSMLNVTVNGGGNVTEK	Deamidated (NQ); 2 Phospho (ST)	0.00000040200000400.0
314	FREM2_HUMAN	FRAS1-related extracellular matrix protein 2 OS=Homo sapiens GN=FREM2 PE=1 SV=2	112	49	31.31	SRAGIAISAFNLK	Deamidated (NQ); Phospho (ST)	0.0000000400200.0				730	JIP4_HUMAN	C-Jun-amino-terminal kinase-interacting protein 4 OS=Homo sapiens GN=SPAG9 PE=1 SV=4	68	32	26.28	KDLQTRVESLESQTR	Phospho (ST)	0.000040000000000.0				672	F185A_HUMAN	Protein FAM185A OS=Homo sapiens GN=FAM185A PE=2 SV=2	18	10	26.02	LQGSSVTVSTEDGLLK	Deamidated (NQ); Phospho (ST)	0.0200000004000000.0
322	CCL18_HUMAN	C-C motif chemokine 18 OS=Homo sapiens GN=CCL18 PE=1 SV=1	29	5	31.17	YISDLKLNA	Deamidated (NQ); Phospho (Y)	0.500000020.0				731	TFDP3_HUMAN	Transcription factor Dp family member 3 OS=Homo sapiens GN=TFDP3 PE=2 SV=1	27	14	26.25	KIKWIGLTTNSAQNCQNLR	Carbamidomethyl (C); 2 Deamidated (NQ); 2 Phospho (ST)	0.0000000042400010200.0				587	K1967_HUMAN	Protein KIAA1967 OS=Homo sapiens GN=KIAA1967 PE=1 SV=2	34	11	25.97	CAQAQTGIDLSGCTK	Deamidated (NQ); Phospho (ST)	0.002000000000040.0
661	HS74L_HUMAN	Heat shock 70 kDa protein 4L OS=Homo sapiens GN=HSPA4L PE=1 SV=2	56	31	30.98	QVYVDKLQELK	Phospho (Y)	0.00500000000.0				723	MAGB1_HUMAN	Melanoma-associated antigen B1 OS=Homo sapiens GN=MAGEB1 PE=1 SV=2	12	5	26.11	FITQDLVQEK	Deamidated (NQ); Phospho (ST)	0.0040000200.0				686	GBRG3_HUMAN	Gamma-aminobutyric acid receptor subunit gamma-3 OS=Homo sapiens GN=GABRG3 PE=2 SV=2	15	6	25.9	TTSLLHPDSSR	Phospho (ST)	0.04000000000.0
314	FREM2_HUMAN	FRAS1-related extracellular matrix protein 2 OS=Homo sapiens GN=FREM2 PE=1 SV=2	112	49	30.82	SRAGIAISAFNLK	Phospho (ST)	0.0000000400000.0				595	GCC2_HUMAN	GRIP and coiled-coil domain-containing protein 2 OS=Homo sapiens GN=GCC2 PE=1 SV=3	145	87	26.1	ETQTVKEELESLR	Deamidated (NQ); Phospho (ST)	0.0420000000000.0				523	ZNF48_HUMAN	Zinc finger protein 48 OS=Homo sapiens GN=ZNF48 PE=2 SV=1	22	13	25.89	SFRQMSDLVKHQR	Deamidated (NQ); Oxidation (M); 2 Phospho (ST)	0.4000340000020.0
314	FREM2_HUMAN	FRAS1-related extracellular matrix protein 2 OS=Homo sapiens GN=FREM2 PE=1 SV=2	112	49	30.77	SRAGIAISAFNLK	Phospho (ST)	0.0000000400000.0				632	RFPLA_HUMAN	Ret finger protein-like 4A OS=Homo sapiens GN=RFPL4A PE=1 SV=2	69	8	26.09	SPWQAALTPDLSCPQK	2 Deamidated (NQ); Phospho (ST)	0.0002000000040020.0				148	SFRS1_HUMAN	Splicing factor, arginine/serine-rich 1 OS=Homo sapiens GN=SFRS1 PE=1 SV=2	33	15	25.83	MSGGGVIR	Phospho (ST)	0.04000000.0
657	GRASP_HUMAN	General receptor for phosphoinositides 1-associated scaffold protein OS=Homo sapiens GN=GRASP PE=1 SV=1	19	7	30.6	NLSQSPEQQRK	Deamidated (NQ); Phospho (ST)	0.20004000000.0				734	ETHE1_HUMAN	Protein ETHE1, mitochondrial OS=Homo sapiens GN=ETHE1 PE=1 SV=2	4	4	26.04	SLLPGCQSVISR	Deamidated (NQ); 2 Phospho (ST)	0.000000240040.0				686	GBRG3_HUMAN	Gamma-aminobutyric acid receptor subunit gamma-3 OS=Homo sapiens GN=GABRG3 PE=2 SV=2	15	6	25.79	TTSLLHPDSSR	Phospho (ST)	0.04000000000.0
658	EVI5_HUMAN	Ecotropic viral integration site 5 protein homolog OS=Homo sapiens GN=EVI5 PE=1 SV=2	45	27	30.59	KNAMNELQDELMTIR	2 Deamidated (NQ); Oxidation (M); Phospho (ST)	0.020320000000400.0				736	COPG2_HUMAN	Coatomer subunit gamma-2 OS=Homo sapiens GN=COPG2 PE=1 SV=1	46	29	26	HPSAVTACNLDLENLITDSNRSIATLAITTLLK	2 Deamidated (NQ); 2 Phospho (ST)	0.000000002000000000020400400000000.0				865	TITIN_HUMAN	Titin OS=Homo sapiens GN=TTN PE=1 SV=2	1113	749	25.77	DTWGVVSSGSSKTK	Phospho (ST)	0.00000000004000.0
499	SRRM1_HUMAN	Serine/arginine repetitive matrix protein 1 OS=Homo sapiens GN=SRRM1 PE=1 SV=2	35	23	30.29	EKTPELPEPSVK	Phospho (ST)	0.004000000000.0				723	MAGB1_HUMAN	Melanoma-associated antigen B1 OS=Homo sapiens GN=MAGEB1 PE=1 SV=2	12	5	25.97	FITQDLVQEK	Deamidated (NQ); Phospho (ST)	0.0040000200.0				311	CCL18_HUMAN	C-C motif chemokine 18 OS=Homo sapiens GN=CCL18 PE=1 SV=1	15	3	25.71	YISDLKLNA	Deamidated (NQ); Phospho (Y)	0.500000020.0
695	TOPB1_HUMAN	DNA topoisomerase 2-binding protein 1 OS=Homo sapiens GN=TOPBP1 PE=1 SV=2	66	29	30	NLQLALANSSR	2 Deamidated (NQ); Phospho (ST)	0.20200000040.0				737	LAS1L_HUMAN	Protein LAS1 homolog OS=Homo sapiens GN=LAS1L PE=1 SV=2	28	12	25.96	WTVELIVANTK	2 Phospho (ST)	0.04000000040.0				182	NSF1C_HUMAN	NSFL1 cofactor p47 OS=Homo sapiens GN=NSFL1C PE=1 SV=2	11	9	25.69	KKSPNELVDDLFK	Phospho (ST)	0.0040000000000.0
99	EIF3G_HUMAN	Eukaryotic translation initiation factor 3 subunit G OS=Homo sapiens GN=EIF3G PE=1 SV=2	32	14	29.92	GIPLATGDTSPEPELLPGAPLPPPK	Phospho (ST)	0.0000000004000000000000000.0				437	CCL18_HUMAN	C-C motif chemokine 18 OS=Homo sapiens GN=CCL18 PE=1 SV=1	18	4	25.88	YISDLKLNA	Deamidated (NQ); Phospho (Y)	0.500000020.0				681	KCNQ5_HUMAN	Potassium voltage-gated channel subfamily KQT member 5 OS=Homo sapiens GN=KCNQ5 PE=1 SV=3	45	27	25.67	RSPSTDITAEGSPTKVQK	2 Phospho (ST)	0.000000000004040000.0
338	RL1D1_HUMAN	Ribosomal L1 domain-containing protein 1 OS=Homo sapiens GN=RSL1D1 PE=1 SV=3	38	20	29.75	ATNESEDEIPQLVPIGK	Phospho (ST)	0.00004000000000000.0				62	EIF3G_HUMAN	Eukaryotic translation initiation factor 3 subunit G OS=Homo sapiens GN=EIF3G PE=1 SV=2	32	9	25.78	GIPLATGDTSPEPELLPGAPLPPPK	Phospho (ST)	0.0000000004000000000000000.0				19	ACTS_HUMAN	Actin, alpha skeletal muscle OS=Homo sapiens GN=ACTA1 PE=1 SV=1	46	15	25.61	DLYANNVMSGGTTMYPGIADR	Deamidated (NQ); Oxidation (M); Phospho (Y)	0.005002030000000000000.0
664	AN30B_HUMAN	Ankyrin repeat domain-containing protein 30B OS=Homo sapiens GN=ANKRD30B PE=2 SV=2	99	48	29.7	VLTAENTMLTSK	Oxidation (M); Phospho (ST)	0.000000030040.0				437	CCL18_HUMAN	C-C motif chemokine 18 OS=Homo sapiens GN=CCL18 PE=1 SV=1	18	4	25.7	YISDLKLNA	Deamidated (NQ); Phospho (Y)	0.500000020.0				682	DHSB_HUMAN	Succinate dehydrogenase [ubiquinone] iron-sulfur subunit, mitochondrial OS=Homo sapiens GN=SDHB PE=1 SV=3	52	19	25.59	SCREGICGSCAMNINGGNTLACTR	2 Carbamidomethyl (C); Deamidated (NQ); Oxidation (M); 2 Phospho (ST)	0.000000100103000002400040.0
314	FREM2_HUMAN	FRAS1-related extracellular matrix protein 2 OS=Homo sapiens GN=FREM2 PE=1 SV=2	112	49	29.69	SRAGIAISAFNLK	Phospho (ST)	0.0000000400000.0				595	GCC2_HUMAN	GRIP and coiled-coil domain-containing protein 2 OS=Homo sapiens GN=GCC2 PE=1 SV=3	145	87	25.7	ETQTVKEELESLR	Deamidated (NQ); Phospho (ST)	0.0420000000000.0				683	KPB1_HUMAN	Phosphorylase b kinase regulatory subunit alpha, skeletal muscle isoform OS=Homo sapiens GN=PHKA1 PE=1 SV=2	45	26	25.58	TERTGIMQLK	Deamidated (NQ); Oxidation (M); Phospho (ST)	0.0004003200.0
666	POSTN_HUMAN	Periostin OS=Homo sapiens GN=POSTN PE=1 SV=2	24	20	29.61	EVNDTLLVNELKSK	Deamidated (NQ); Phospho (ST)	0.00004000200000.0				507	CO3_HUMAN	Complement C3 OS=Homo sapiens GN=C3 PE=1 SV=2	59	35	25.55	TKKQELSEAEQATR	Deamidated (NQ); Phospho (ST)	0.00020040000000.0				686	GBRG3_HUMAN	Gamma-aminobutyric acid receptor subunit gamma-3 OS=Homo sapiens GN=GABRG3 PE=2 SV=2	15	6	25.58	TTSLLHPDSSR	Phospho (ST)	0.04000000000.0
667	FRAP_HUMAN	Serine/threonine-protein kinase mTOR OS=Homo sapiens GN=FRAP1 PE=1 SV=1	102	67	29.55	NLLPSNDPVVMEMASK	Deamidated (NQ); Oxidation (M); Phospho (ST)	0.2000000000003040.0				742	CHPF2_HUMAN	Chondroitin sulfate glucuronyltransferase OS=Homo sapiens GN=CHPF2 PE=2 SV=2	21	13	25.43	VLRTRYIQTELGSR	Deamidated (NQ); 2 Phospho (ST)	0.00000002400040.0				686	GBRG3_HUMAN	Gamma-aminobutyric acid receptor subunit gamma-3 OS=Homo sapiens GN=GABRG3 PE=2 SV=2	15	6	25.48	TTSLLHPDSSR	Phospho (ST)	0.04000000000.0
673	ZN224_HUMAN	Zinc finger protein 224 OS=Homo sapiens GN=ZNF224 PE=1 SV=2	17	13	29.32	SFRWASCLLKHQR	Phospho (ST)	0.4000000000000.0				595	GCC2_HUMAN	GRIP and coiled-coil domain-containing protein 2 OS=Homo sapiens GN=GCC2 PE=1 SV=3	145	87	25.36	ETQTVKEELESLR	Deamidated (NQ); Phospho (ST)	0.0420000000000.0				688	CSN1_HUMAN	COP9 signalosome complex subunit 1 OS=Homo sapiens GN=GPS1 PE=1 SV=4	25	14	25.35	NYKGNSIKESIR	Phospho (Y)	0.050000000000.0
674	JHD2C_HUMAN	Probable JmjC domain-containing histone demethylation protein 2C OS=Homo sapiens GN=JMJD1C PE=1 SV=2	182	66	29.29	THTMELLPK	Oxidation (M); Phospho (ST)	0.004300000.0				723	MAGB1_HUMAN	Melanoma-associated antigen B1 OS=Homo sapiens GN=MAGEB1 PE=1 SV=2	12	5	25.19	FITQDLVQEK	Deamidated (NQ); Phospho (ST)	0.0040000200.0				686	GBRG3_HUMAN	Gamma-aminobutyric acid receptor subunit gamma-3 OS=Homo sapiens GN=GABRG3 PE=2 SV=2	15	6	25.29	TTSLLHPDSSR	Phospho (ST)	0.04000000000.0
279	NSF1C_HUMAN	NSFL1 cofactor p47 OS=Homo sapiens GN=NSFL1C PE=1 SV=2	19	10	29.17	KKSPNELVDDLFK	Phospho (ST)	0.0040000000000.0				758	CE030_HUMAN	UPF0684 protein C5orf30 OS=Homo sapiens GN=C5orf30 PE=1 SV=1	35	7	25.17	RAHSKSLDYLNLDK	Deamidated (NQ); Phospho (Y)	0.00000000502000.0				690	NCOA2_HUMAN	Nuclear receptor coactivator 2 OS=Homo sapiens GN=NCOA2 PE=1 SV=2	65	28	25.28	MNSPSQSSPGMNPGQPTSMLSPRHR	2 Deamidated (NQ); 2 Oxidation (M); Phospho (ST)	0.0240020000300000003000000.0
677	PRIC2_HUMAN	Prickle-like protein 2 OS=Homo sapiens GN=PRICKLE2 PE=1 SV=2	40	22	29.17	VTVMPLEMEKTISK	2 Oxidation (M); Phospho (ST)	0.00030003004000.0				744	ZN440_HUMAN	Zinc finger protein 440 OS=Homo sapiens GN=ZNF440 PE=2 SV=1	11	7	25.15	SPMHVRNVGNPSDLPR	Deamidated (NQ); Phospho (ST)	0.0000000002040000.0				643	ZN524_HUMAN	Zinc finger protein 524 OS=Homo sapiens GN=ZNF524 PE=2 SV=1	9	2	25.27	GRRPGGATSSNR	2 Phospho (ST)	0.000000004400.0
314	FREM2_HUMAN	FRAS1-related extracellular matrix protein 2 OS=Homo sapiens GN=FREM2 PE=1 SV=2	112	49	29.13	SRAGIAISAFNLK	Phospho (ST)	0.0000000400000.0				745	CJ068_HUMAN	Uncharacterized protein C10orf68 OS=Homo sapiens GN=C10orf68 PE=2 SV=1	84	20	25.13	NTRIVVPNESVISVHQDSK	2 Deamidated (NQ); Phospho (ST)	0.0000000200004002000.0				865	TITIN_HUMAN	Titin OS=Homo sapiens GN=TTN PE=1 SV=2	1113	749	25.08	QEQIQVTHGK	2 Deamidated (NQ); Phospho (ST)	0.0020204000.0
123	NOB1_HUMAN	RNA-binding protein NOB1 OS=Homo sapiens GN=NOB1 PE=1 SV=1	17	11	29.11	NPLPNIDHELQELLIDRGEDVPSEEEEEEENGFEDR	Phospho (ST)	0.000000000000000000000040000000000000.0				274	FREM2_HUMAN	FRAS1-related extracellular matrix protein 2 OS=Homo sapiens GN=FREM2 PE=1 SV=2	109	50	25.12	SRAGIAISAFNLK	Phospho (ST)	0.0000000400000.0				698	AG2_HUMAN	Protein Ag2 homolog OS=Homo sapiens GN=AG2 PE=1 SV=3	15	10	25.06	WHSLSSELR	Phospho (ST)	0.004000000.0
314	FREM2_HUMAN	FRAS1-related extracellular matrix protein 2 OS=Homo sapiens GN=FREM2 PE=1 SV=2	112	49	29.04	SRAGIAISAFNLK	Phospho (ST)	0.0000000400000.0				721	ITA8_HUMAN	Integrin alpha-8 OS=Homo sapiens GN=ITGA8 PE=1 SV=2	68	20	25.09	ILNCTNIECLQISCAVGRLEGGESAVLK	2 Deamidated (NQ); 2 Phospho (ST)	0.0020400000204000000000000000.0				699	DPOLA_HUMAN	DNA polymerase alpha catalytic subunit OS=Homo sapiens GN=POLA1 PE=1 SV=2	41	27	25.01	EMKIDLNTGKETGTPISMK	2 Oxidation (M); Phospho (ST)	0.0300000000000000430.0
656	GOGB1_HUMAN	Golgin subfamily B member 1 OS=Homo sapiens GN=GOLGB1 PE=1 SV=2	208	144	29.04	KCVSELEEEKQQLVK	2 Deamidated (NQ); Phospho (ST)	0.000400000022000.0				716	CLC4G_HUMAN	C-type lectin domain family 4 member G OS=Homo sapiens GN=CLEC4G PE=1 SV=1	13	5	25.06	TNASKQTAALGALK	Deamidated (NQ); 2 Phospho (ST)	0.00040240000000.0				809	PSMD2_HUMAN	26S proteasome non-ATPase regulatory subunit 2 OS=Homo sapiens GN=PSMD2 PE=1 SV=3	16	11	25	DKEQELSEEDK	Deamidated (NQ); Phospho (ST)	0.00020040000.0
679	SFRIP_HUMAN	SFRS2-interacting protein OS=Homo sapiens GN=SFRS2IP PE=1 SV=2	61	33	29.03	TEELIESPK	Phospho (ST)	0.000000400.0				723	MAGB1_HUMAN	Melanoma-associated antigen B1 OS=Homo sapiens GN=MAGEB1 PE=1 SV=2	12	5	25.03	FITQDLVQEK	Deamidated (NQ); Phospho (ST)	0.0040000200.0				574	RRP8_HUMAN	Ribosomal RNA-processing protein 8 OS=Homo sapiens GN=RRP8 PE=1 SV=2	17	12	24.98	YLNEQLYSGPSSAAQR	2 Deamidated (NQ); 2 Phospho (ST)	0.0000200000440020.0
656	GOGB1_HUMAN	Golgin subfamily B member 1 OS=Homo sapiens GN=GOLGB1 PE=1 SV=2	208	144	28.98	KCVSELEEEKQQLVK	2 Deamidated (NQ); Phospho (ST)	0.000400000022000.0				437	CCL18_HUMAN	C-C motif chemokine 18 OS=Homo sapiens GN=CCL18 PE=1 SV=1	18	4	24.98	YISDLKLNA	Deamidated (NQ); Phospho (Y)	0.500000020.0				608	CL040_HUMAN	Uncharacterized protein C12orf40 OS=Homo sapiens GN=C12orf40 PE=2 SV=3	135	40	24.98	QNDQRSTVNCSDSLLSKLNK	Deamidated (NQ); 2 Phospho (ST)	0.02000000000040040000.0
226	BCLF1_HUMAN	Bcl-2-associated transcription factor 1 OS=Homo sapiens GN=BCLAF1 PE=1 SV=2	36	19	28.9	IDISPSTLR	Phospho (ST)	0.000400000.0				437	CCL18_HUMAN	C-C motif chemokine 18 OS=Homo sapiens GN=CCL18 PE=1 SV=1	18	4	24.96	YISDLKLNA	Deamidated (NQ); Phospho (Y)	0.500000020.0				703	O52N4_HUMAN	Olfactory receptor 52N4 OS=Homo sapiens GN=OR52N4 PE=2 SV=1	5	3	24.97	YSTILTNPVIAK	Phospho (ST)	0.040000000000.0
683	MORC2_HUMAN	MORC family CW-type zinc finger protein 2 OS=Homo sapiens GN=MORC2 PE=1 SV=2	27	20	28.66	SPPLPAVIR	Phospho (ST)	0.400000000.0				747	AES_HUMAN	Amino-terminal enhancer of split OS=Homo sapiens GN=AES PE=1 SV=4	3	2	24.94	QVTAPELNSIIR	Deamidated (NQ); Phospho (ST)	0.200000004000.0				704	NEBU_HUMAN	Nebulin OS=Homo sapiens GN=NEB PE=1 SV=3	360	243	24.88	QISDILYKLEYNK	2 Deamidated (NQ); Phospho (ST); 2 Phospho (Y)	0.2040005000520.0
483	SKIV2_HUMAN	Helicase SKI2W OS=Homo sapiens GN=SKIV2L PE=1 SV=2	32	21	28.64	ASSLEDLVLK	Phospho (ST)	0.0040000000.0				825	GUC1A_HUMAN	Guanylyl cyclase-activating protein 1 OS=Homo sapiens GN=GUCA1A PE=1 SV=3	15	2	24.92	DQMLLDTLTRSLDLTR	Oxidation (M); Phospho (ST)	0.0030004000000000.0				719	ACAD8_HUMAN	Isobutyryl-CoA dehydrogenase, mitochondrial OS=Homo sapiens GN=ACAD8 PE=1 SV=1	16	11	24.87	KQGDHYILNGSK	2 Deamidated (NQ); Phospho (ST)	0.020000002040.0
684	PACN3_HUMAN	Protein kinase C and casein kinase substrate in neurons protein 3 OS=Homo sapiens GN=PACSIN3 PE=1 SV=2	25	12	28.63	LSALHLEVR	Phospho (ST)	0.040000000.0				737	LAS1L_HUMAN	Protein LAS1 homolog OS=Homo sapiens GN=LAS1L PE=1 SV=2	28	12	24.9	WTVELIVANTK	2 Phospho (ST)	0.04000000040.0				311	CCL18_HUMAN	C-C motif chemokine 18 OS=Homo sapiens GN=CCL18 PE=1 SV=1	15	3	24.81	YISDLKLNA	Deamidated (NQ); Phospho (Y)	0.500000020.0
739	RASF8_HUMAN	Ras association domain-containing protein 8 OS=Homo sapiens GN=RASSF8 PE=1 SV=2	20	12	28.56	QKITECENK	Phospho (ST)	0.000400000.0				748	EMR3_HUMAN	EGF-like module-containing mucin-like hormone receptor-like 3 OS=Homo sapiens GN=EMR3 PE=1 SV=1	73	18	24.9	KDQVYLNSQVVSAAIGPK	Deamidated (NQ); Phospho (ST); Phospho (Y)	0.000050042000000000.0				930	GPI8_HUMAN	GPI-anchor transamidase OS=Homo sapiens GN=PIGK PE=1 SV=2	18	15	24.77	VEITTETIK	Phospho (ST)	0.000000400.0
662	RLGPB_HUMAN	Ral GTPase-activating protein subunit beta OS=Homo sapiens GN=RALGAPB PE=1 SV=1	28	22	28.49	HRAVTVNK	Deamidated (NQ); Phospho (ST)	0.00004020.0				62	EIF3G_HUMAN	Eukaryotic translation initiation factor 3 subunit G OS=Homo sapiens GN=EIF3G PE=1 SV=2	32	9	24.79	GIPLATGDTSPEPELLPGAPLPPPK	Phospho (ST)	0.0000000004000000000000000.0				927	ZMYM2_HUMAN	Zinc finger MYM-type protein 2 OS=Homo sapiens GN=ZMYM2 PE=1 SV=1	110	62	24.76	KNPLTMENK	Deamidated (NQ); Phospho (ST)	0.020040000.0
322	CCL18_HUMAN	C-C motif chemokine 18 OS=Homo sapiens GN=CCL18 PE=1 SV=1	29	5	28.44	YISDLKLNA	Deamidated (NQ); Phospho (Y)	0.500000020.0				750	BFSP1_HUMAN	Filensin OS=Homo sapiens GN=BFSP1 PE=1 SV=3	20	11	24.78	QLAVAQQTLKNELDR	3 Deamidated (NQ); Phospho (ST)	0.200002240000000.0				590	GPR98_HUMAN	G-protein coupled receptor 98 OS=Homo sapiens GN=GPR98 PE=1 SV=1	83	55	24.68	ATLISLQVAR	Deamidated (NQ); 2 Phospho (ST)	0.0400402000.0
693	LTV1_HUMAN	Protein LTV1 homolog OS=Homo sapiens GN=LTV1 PE=1 SV=1	34	13	28.3	VLLPTQKIDNEER	Deamidated (NQ); Phospho (ST)	0.0000400002000.0				437	CCL18_HUMAN	C-C motif chemokine 18 OS=Homo sapiens GN=CCL18 PE=1 SV=1	18	4	24.76	YISDLKLNA	Deamidated (NQ); Phospho (Y)	0.500000020.0				706	FRY_HUMAN	Protein furry homolog OS=Homo sapiens GN=FRY PE=1 SV=1	104	64	24.68	LSIHMDDELR	Phospho (ST)	0.0400000000.0
694	MKLN1_HUMAN	Muskelin OS=Homo sapiens GN=MKLN1 PE=1 SV=2	23	15	28.21	NDQAAKDNPTK	Deamidated (NQ); Phospho (ST)	0.00000002040.0				723	MAGB1_HUMAN	Melanoma-associated antigen B1 OS=Homo sapiens GN=MAGEB1 PE=1 SV=2	12	5	24.67	FITQDLVQEK	Deamidated (NQ); Phospho (ST)	0.0040000200.0				418	HSP13_HUMAN	Heat shock 70 kDa protein 13 OS=Homo sapiens GN=HSPA13 PE=1 SV=1	29	12	24.66	QGGMFLTRAMSGNNKLGGQDFNQR	4 Deamidated (NQ); Oxidation (M); 2 Phospho (ST)	0.000300400040220000200200.0
661	HS74L_HUMAN	Heat shock 70 kDa protein 4L OS=Homo sapiens GN=HSPA4L PE=1 SV=2	56	31	28.17	QVYVDKLQELK	Phospho (Y)	0.00500000000.0				448	PML_HUMAN	Probable transcription factor PML OS=Homo sapiens GN=PML PE=1 SV=3	47	17	24.47	LSVYRQIVDAQAVCTR	Carbamidomethyl (C); Phospho (ST)	0.0000000000000140.0				707	EPCR_HUMAN	Endothelial protein C receptor OS=Homo sapiens GN=PROCR PE=1 SV=1	3	3	24.65	TRYELREFLEDTCVQYVQK	Carbamidomethyl (C); Deamidated (NQ); Phospho (ST); 2 Phospho (Y)	0.4050000000001005020.0
571	WDFY3_HUMAN	WD repeat and FYVE domain-containing protein 3 OS=Homo sapiens GN=WDFY3 PE=1 SV=2	94	55	28.08	GYQLLAMLLK	Deamidated (NQ); Oxidation (M); Phospho (Y)	0.0520003000.0				632	RFPLA_HUMAN	Ret finger protein-like 4A OS=Homo sapiens GN=RFPL4A PE=1 SV=2	69	8	24.38	SPWQAALTPDLSCPQK	2 Deamidated (NQ); Phospho (ST)	0.0002000000040020.0				710	RABL3_HUMAN	Rab-like protein 3 OS=Homo sapiens GN=RABL3 PE=1 SV=1	12	7	24.59	VKVLVLGDSGVGK	Phospho (ST)	0.0000000040000.0
885	ASPM_HUMAN	Abnormal spindle-like microcephaly-associated protein OS=Homo sapiens GN=ASPM PE=1 SV=2	234	142	28.08	SSTLIIQSMFR	Deamidated (NQ); Oxidation (M); 2 Phospho (ST)	0.00400024300.0				293	PLCL2_HUMAN	Inactive phospholipase C-like protein 2 OS=Homo sapiens GN=PLCL2 PE=1 SV=2	57	22	24.35	KTVSFSSMPTEKK	Oxidation (M); Phospho (ST)	0.0400000300000.0				711	BRAF_HUMAN	Serine/threonine-protein kinase B-raf OS=Homo sapiens GN=BRAF PE=1 SV=4	22	12	24.57	QRTVVPARCGVTVR	2 Phospho (ST)	0.00400000000400.0
695	TOPB1_HUMAN	DNA topoisomerase 2-binding protein 1 OS=Homo sapiens GN=TOPBP1 PE=1 SV=2	66	29	28.06	NLQLALANSSR	2 Deamidated (NQ); Phospho (ST)	0.20200000040.0				757	SC31B_HUMAN	Protein transport protein Sec31B OS=Homo sapiens GN=SEC31B PE=1 SV=1	39	20	24.15	CHQALSPMALQDLMEKVMVLNR	2 Deamidated (NQ); 2 Oxidation (M); Phospho (ST)	0.0020040300200000030000.0				587	K1967_HUMAN	Protein KIAA1967 OS=Homo sapiens GN=KIAA1967 PE=1 SV=2	34	11	24.54	CAQAQTGIDLSGCTK	Deamidated (NQ); Phospho (ST)	0.000020000000040.0
696	NHP2_HUMAN	H/ACA ribonucleoprotein complex subunit 2 OS=Homo sapiens GN=NHP2 PE=1 SV=1	5	2	28.04	TYQELLVNQNPIAQPLASR	2 Deamidated (NQ); Phospho (ST)	0.4000000220000000000.0				758	CE030_HUMAN	UPF0684 protein C5orf30 OS=Homo sapiens GN=C5orf30 PE=1 SV=1	35	7	24.12	RAHSKSLDYLNLDK	Deamidated (NQ); Phospho (Y)	0.00000000502000.0				643	ZN524_HUMAN	Zinc finger protein 524 OS=Homo sapiens GN=ZNF524 PE=2 SV=1	9	2	24.53	GRRPGGATSSNR	2 Phospho (ST)	0.000000004400.0
279	NSF1C_HUMAN	NSFL1 cofactor p47 OS=Homo sapiens GN=NSFL1C PE=1 SV=2	19	10	28.02	SPNELVDDLFK	Phospho (ST)	0.40000000000.0				759	SPEF2_HUMAN	Sperm flagellar protein 2 OS=Homo sapiens GN=SPEF2 PE=1 SV=2	47	31	24.1	KSGLTGVEMQTMQRLTNLR	2 Deamidated (NQ); Oxidation (M); Phospho (ST)	0.0000000000032004200.0				865	TITIN_HUMAN	Titin OS=Homo sapiens GN=TTN PE=1 SV=2	1113	749	24.51	TTLTVKDSMR	Oxidation (M); Phospho (ST)	0.0400000030.0
322	CCL18_HUMAN	C-C motif chemokine 18 OS=Homo sapiens GN=CCL18 PE=1 SV=1	29	5	27.73	YISDLKLNA	Deamidated (NQ); Phospho (Y)	0.500000020.0				437	CCL18_HUMAN	C-C motif chemokine 18 OS=Homo sapiens GN=CCL18 PE=1 SV=1	18	4	24.04	YISDLKLNA	Deamidated (NQ); Phospho (Y)	0.500000020.0				713	LIPC_HUMAN	Hepatic triacylglycerol lipase OS=Homo sapiens GN=LIPC PE=1 SV=2	11	8	24.5	NTRLVGKEVAALLR	Deamidated (NQ); Phospho (ST)	0.24000000000000.0
170	CO3_HUMAN	Complement C3 OS=Homo sapiens GN=C3 PE=1 SV=2	76	40	27.68	TKKQELSEAEQATR	Deamidated (NQ); Phospho (ST)	0.00020000000040.0				547	RBM39_HUMAN	RNA-binding protein 39 OS=Homo sapiens GN=RBM39 PE=1 SV=2	16	7	23.71	DKSPVREPIDNLTPEER	Phospho (ST)	0.00400000000000000.0				714	TET3_HUMAN	Probable methylcytosine dioxygenase TET3 OS=Homo sapiens GN=TET3 PE=2 SV=3	37	26	24.46	APLLHSVSR	2 Phospho (ST)	0.000004040.0
389	NAR3_HUMAN	Ecto-ADP-ribosyltransferase 3 OS=Homo sapiens GN=ART3 PE=1 SV=2	36	7	27.53	KTQIFLPMNFK	2 Deamidated (NQ); Oxidation (M); Phospho (ST)	0.04200003200.0				595	GCC2_HUMAN	GRIP and coiled-coil domain-containing protein 2 OS=Homo sapiens GN=GCC2 PE=1 SV=3	145	87	23.58	ETQTVKEELESLR	Deamidated (NQ); Phospho (ST)	0.0420000000000.0				715	ATF6A_HUMAN	Cyclic AMP-dependent transcription factor ATF-6 alpha OS=Homo sapiens GN=ATF6 PE=1 SV=3	42	23	24.39	NKTENGLTPK	Deamidated (NQ); Phospho (ST)	0.2000000400.0
166	RBM39_HUMAN	RNA-binding protein 39 OS=Homo sapiens GN=RBM39 PE=1 SV=2	26	9	27.45	DKSPVREPIDNLTPEER	Phospho (ST)	0.00400000000000000.0				762	CD4_HUMAN	T-cell surface glycoprotein CD4 OS=Homo sapiens GN=CD4 PE=1 SV=1	33	17	23.55	NLTCEVWGPTSPKLMLSLKLENK	Oxidation (M); Phospho (ST)	0.00000000000000304000000.0				719	ACAD8_HUMAN	Isobutyryl-CoA dehydrogenase, mitochondrial OS=Homo sapiens GN=ACAD8 PE=1 SV=1	16	11	24.33	KQGDHYILNGSK	2 Deamidated (NQ); Phospho (ST)	0.020000002040.0
314	FREM2_HUMAN	FRAS1-related extracellular matrix protein 2 OS=Homo sapiens GN=FREM2 PE=1 SV=2	112	49	27.22	SRAGIAISAFNLK	Deamidated (NQ); Phospho (ST)	0.0000000400200.0				437	CCL18_HUMAN	C-C motif chemokine 18 OS=Homo sapiens GN=CCL18 PE=1 SV=1	18	4	23.42	YISDLKLNA	Deamidated (NQ); Phospho (Y)	0.500000020.0				99	DHPR_HUMAN	Dihydropteridine reductase OS=Homo sapiens GN=QDPR PE=1 SV=2	14	7	24.28	GAVHQLCQSLAGK	Deamidated (NQ); Phospho (ST)	0.0000200040000.0
454	RFPLA_HUMAN	Ret finger protein-like 4A OS=Homo sapiens GN=RFPL4A PE=1 SV=2	73	9	27.11	SPWQAALTPDLSCPQK	2 Deamidated (NQ); Phospho (ST)	0.0002000000040020.0				437	CCL18_HUMAN	C-C motif chemokine 18 OS=Homo sapiens GN=CCL18 PE=1 SV=1	18	4	23.34	YISDLKLNA	Deamidated (NQ); Phospho (Y)	0.500000020.0				720	ASH1L_HUMAN	Probable histone-lysine N-methyltransferase ASH1L OS=Homo sapiens GN=ASH1L PE=1 SV=2	159	102	24.28	LTPQLQMKPMSNR	2 Deamidated (NQ); 2 Oxidation (M); 2 Phospho (ST)	0.0400023003420.0
713	ECE2_HUMAN	Endothelin-converting enzyme 2 OS=Homo sapiens GN=ECE2 PE=1 SV=4	17	11	26.98	SSNSNVIQVDQSGLFLPSR	Deamidated (NQ); Phospho (ST)	0.0000000200000000040.0				274	FREM2_HUMAN	FRAS1-related extracellular matrix protein 2 OS=Homo sapiens GN=FREM2 PE=1 SV=2	109	50	23.27	SRAGIAISAFNLK	Phospho (ST)	0.0000000400000.0				238	RALY_HUMAN	RNA-binding protein Raly OS=Homo sapiens GN=RALY PE=1 SV=1	24	11	24.25	GRLSPVPVPR	Phospho (ST)	0.0004000000.0
606	FLIP1_HUMAN	Filamin-A-interacting protein 1 OS=Homo sapiens GN=FILIP1 PE=1 SV=1	105	49	26.87	ELELSKRYSR	Phospho (ST); Phospho (Y)	0.0000000540.0				766	MYPN_HUMAN	Myopalladin OS=Homo sapiens GN=MYPN PE=1 SV=2	44	30	23.27	ISCSGHLMVQSLPIR	Phospho (ST)	0.000000000040000.0				714	TET3_HUMAN	Probable methylcytosine dioxygenase TET3 OS=Homo sapiens GN=TET3 PE=2 SV=3	37	26	24.18	APLLHSVSR	2 Phospho (ST)	0.000004040.0
715	ABLM2_HUMAN	Actin-binding LIM protein 2 OS=Homo sapiens GN=ABLIM2 PE=1 SV=2	94	17	26.85	FGIRCDSCEK	2 Carbamidomethyl (C); Phospho (ST)	0.0000104100.0				632	RFPLA_HUMAN	Ret finger protein-like 4A OS=Homo sapiens GN=RFPL4A PE=1 SV=2	69	8	23.25	SPWQAALTPDLSCPQK	2 Deamidated (NQ); Phospho (ST)	0.0002000000040020.0				706	FRY_HUMAN	Protein furry homolog OS=Homo sapiens GN=FRY PE=1 SV=1	104	64	24.17	LSIHMDDELR	Phospho (ST)	0.0400000000.0
716	LS14A_HUMAN	Protein LSM14 homolog A OS=Homo sapiens GN=LSM14A PE=1 SV=3	20	9	26.83	SPTMEQAVQTASAHLPAPAAVGR	Phospho (ST)	0.00400000000000000000000.0				767	ITIH5_HUMAN	Inter-alpha-trypsin inhibitor heavy chain H5 OS=Homo sapiens GN=ITIH5 PE=2 SV=2	17	14	23.22	ILNNTREAARGQVCIFTIGIGNDVDFR	2 Deamidated (NQ); Phospho (ST)	0.002040000002000000000000000.0				726	LRP12_HUMAN	Low-density lipoprotein receptor-related protein 12 OS=Homo sapiens GN=LRP12 PE=1 SV=1	32	22	24.08	HQLTSALSRMTQGLR	2 Deamidated (NQ); Oxidation (M); 4 Phospho (ST)	0.020440040342000.0
559	CING_HUMAN	Cingulin OS=Homo sapiens GN=CGN PE=1 SV=2	129	63	26.8	QPAQSQNLSPLSGFSR	Deamidated (NQ); Phospho (ST)	0.0000402000000000.0				437	CCL18_HUMAN	C-C motif chemokine 18 OS=Homo sapiens GN=CCL18 PE=1 SV=1	18	4	23.13	YISDLKLNA	Deamidated (NQ); Phospho (Y)	0.500000020.0				728	GON4L_HUMAN	GON-4-like protein OS=Homo sapiens GN=GON4L PE=1 SV=1	49	36	24.01	GPEGEQQPKAAEATVCANNSKVSSTGEK	Carbamidomethyl (C); 3 Deamidated (NQ); 4 Phospho (ST)	0.0000022000000401002400044000.0
322	CCL18_HUMAN	C-C motif chemokine 18 OS=Homo sapiens GN=CCL18 PE=1 SV=1	29	5	26.78	YISDLKLNA	Deamidated (NQ); Phospho (Y)	0.500000020.0				769	EXOC4_HUMAN	Exocyst complex component 4 OS=Homo sapiens GN=EXOC4 PE=1 SV=1	79	29	23.12	NIFVLQQNLTNITMSR	4 Deamidated (NQ); Phospho (ST)	0.2000022200000040.0				509	ZBED4_HUMAN	Zinc finger BED domain-containing protein 4 OS=Homo sapiens GN=ZBED4 PE=1 SV=1	57	37	23.99	ASLFTEEEAEQYK	Deamidated (NQ); Phospho (ST)	0.0000400000200.0
363	HN1_HUMAN	Hematological and neurological expressed 1 protein OS=Homo sapiens GN=HN1 PE=1 SV=3	14	6	26.74	RNSSEASSGDFLDLK	Phospho (ST)	0.004000000000000.0				947	MBP_HUMAN	Myelin basic protein OS=Homo sapiens GN=MBP PE=1 SV=3	7	3	23.12	TPPPSQGKGRGLSLSR	Deamidated (NQ); Phospho (ST)	0.0000020000000040.0				731	ANR24_HUMAN	Ankyrin repeat domain-containing protein 24 OS=Homo sapiens GN=ANKRD24 PE=2 SV=2	24	19	23.98	TSAEVFQVQREALFMKSER	2 Deamidated (NQ); Phospho (ST)	0.0000002020000000400.0
454	RFPLA_HUMAN	Ret finger protein-like 4A OS=Homo sapiens GN=RFPL4A PE=1 SV=2	73	9	26.71	SPWQAALTPDLSCPQK	2 Deamidated (NQ); Phospho (ST)	0.0002000000040020.0				904	TITIN_HUMAN	Titin OS=Homo sapiens GN=TTN PE=1 SV=2	915	632	23.09	YTVVAGGNVSTAK	Deamidated (NQ); Phospho (Y)	0.5000000200000.0				732	PI4KA_HUMAN	Phosphatidylinositol 4-kinase alpha OS=Homo sapiens GN=PI4KA PE=1 SV=3	109	68	23.96	FSGTTGQMSDLNK	Oxidation (M); Phospho (ST)	0.0400000300000.0
720	XRN1_HUMAN	5~-3~ exoribonuclease 1 OS=Homo sapiens GN=XRN1 PE=1 SV=1	85	40	26.7	APELFSYIAK	Phospho (ST)	0.0000040000.0				640	TUTLA_HUMAN	Protein turtle homolog A OS=Homo sapiens GN=IGSF9 PE=1 SV=2	17	14	23.08	DLGQGQGQVQVQNGTLRIRR	5 Deamidated (NQ); Phospho (ST)	0.00020202020200400000.0				589	KLC2_HUMAN	Kinesin light chain 2 OS=Homo sapiens GN=KLC2 PE=1 SV=1	20	19	23.93	TLSSSSMDLSRR	Phospho (ST)	0.000004000000.0
170	CO3_HUMAN	Complement C3 OS=Homo sapiens GN=C3 PE=1 SV=2	76	40	26.69	TKKQELSEAEQATR	Deamidated (NQ); Phospho (ST)	0.00020000000040.0				293	PLCL2_HUMAN	Inactive phospholipase C-like protein 2 OS=Homo sapiens GN=PLCL2 PE=1 SV=2	57	22	23.03	KTVSFSSMPTEKK	Oxidation (M); Phospho (ST)	0.0400000300000.0				733	MUC5A_HUMAN	Mucin-5AC (Fragments) OS=Homo sapiens GN=MUC5AC PE=1 SV=3	101	68	23.93	TSLRNVTLHCTDGSSR	2 Phospho (ST)	0.0400000000000040.0
982	UPAR_HUMAN	Urokinase plasminogen activator surface receptor OS=Homo sapiens GN=PLAUR PE=1 SV=1	42	7	26.61	TNRTLSYRTGLK	Deamidated (NQ); Phospho (Y)	0.020000500000.0				664	LRP1B_HUMAN	Low-density lipoprotein receptor-related protein 1B OS=Homo sapiens GN=LRP1B PE=1 SV=2	75	56	22.96	TTLIAGAMEHPR	Phospho (ST)	0.400000000000.0				715	ATF6A_HUMAN	Cyclic AMP-dependent transcription factor ATF-6 alpha OS=Homo sapiens GN=ATF6 PE=1 SV=3	42	23	23.91	NKTENGLTPK	Deamidated (NQ); Phospho (ST)	0.2000000400.0
454	RFPLA_HUMAN	Ret finger protein-like 4A OS=Homo sapiens GN=RFPL4A PE=1 SV=2	73	9	26.54	SPWQAALTPDLSCPQK	2 Deamidated (NQ); Phospho (ST)	0.0002000000040020.0				771	CE350_HUMAN	Centrosome-associated protein 350 OS=Homo sapiens GN=CEP350 PE=1 SV=1	148	74	22.93	SPSPISISSSETSSIMQKLK	Deamidated (NQ); Oxidation (M); Phospho (ST)	0.00000000400000032000.0				612	KLHL6_HUMAN	Kelch-like protein 6 OS=Homo sapiens GN=KLHL6 PE=2 SV=3	15	11	23.86	YEKRIIIK	Phospho (Y)	0.50000000.0
322	CCL18_HUMAN	C-C motif chemokine 18 OS=Homo sapiens GN=CCL18 PE=1 SV=1	29	5	26.47	YISDLKLNA	Deamidated (NQ); Phospho (Y)	0.500000020.0				274	FREM2_HUMAN	FRAS1-related extracellular matrix protein 2 OS=Homo sapiens GN=FREM2 PE=1 SV=2	109	50	22.89	SRAGIAISAFNLK	Phospho (ST)	0.0000000400000.0				706	FRY_HUMAN	Protein furry homolog OS=Homo sapiens GN=FRY PE=1 SV=1	104	64	23.77	LSIHMDDELR	Phospho (ST)	0.0400000000.0
898	EXT1_HUMAN	Exostosin-1 OS=Homo sapiens GN=EXT1 PE=1 SV=2	25	10	26.45	IAESYQNILAAIEGSR	Deamidated (NQ); Phospho (ST); Phospho (Y)	0.0000502000000040.0				379	VPS4B_HUMAN	Vacuolar protein sorting-associated protein 4B OS=Homo sapiens GN=VPS4B PE=1 SV=2	42	13	22.89	LHLGTTQNSLTEADFR	Deamidated (NQ); Phospho (ST)	0.0000000240000000.0				927	ZMYM2_HUMAN	Zinc finger MYM-type protein 2 OS=Homo sapiens GN=ZMYM2 PE=1 SV=1	110	62	23.75	KNPLTMENK	Deamidated (NQ); Phospho (ST)	0.020040000.0
725	SO5A1_HUMAN	Solute carrier organic anion transporter family member 5A1 OS=Homo sapiens GN=SLCO5A1 PE=2 SV=1	14	8	26.36	TFSVSSALAMLQER	Deamidated (NQ); Phospho (ST)	0.00400000000200.0				448	PML_HUMAN	Probable transcription factor PML OS=Homo sapiens GN=PML PE=1 SV=3	47	17	22.89	LSVYRQIVDAQAVCTR	Carbamidomethyl (C); Phospho (ST)	0.0000000000000140.0				736	GBB1_HUMAN	Guanine nucleotide-binding protein G(I)/G(S)/G(T) subunit beta-1 OS=Homo sapiens GN=GNB1 PE=1 SV=3	16	7	23.72	ACADATLSQITNNIDPVGR	Carbamidomethyl (C); Deamidated (NQ); 2 Phospho (ST)	0.0100040000402000000.0
454	RFPLA_HUMAN	Ret finger protein-like 4A OS=Homo sapiens GN=RFPL4A PE=1 SV=2	73	9	26.3	SPWQAALTPDLSCPQK	2 Deamidated (NQ); Phospho (ST)	0.0002000000040020.0				632	RFPLA_HUMAN	Ret finger protein-like 4A OS=Homo sapiens GN=RFPL4A PE=1 SV=2	69	8	22.87	SPWQAALTPDLSCPQK	Deamidated (NQ); Phospho (ST)	0.0000000000040020.0				737	ZN721_HUMAN	Zinc finger protein 721 OS=Homo sapiens GN=ZNF721 PE=2 SV=2	42	30	23.67	AFRQSANLYVHRR	2 Deamidated (NQ); Phospho (Y)	0.0002002050000.0
314	FREM2_HUMAN	FRAS1-related extracellular matrix protein 2 OS=Homo sapiens GN=FREM2 PE=1 SV=2	112	49	26.27	SRAGIAISAFNLK	Phospho (ST)	0.0000000400000.0				730	JIP4_HUMAN	C-Jun-amino-terminal kinase-interacting protein 4 OS=Homo sapiens GN=SPAG9 PE=1 SV=4	68	32	22.7	CLHSIKLK	Phospho (ST)	0.00040000.0				738	ZFAN5_HUMAN	AN1-type zinc finger protein 5 OS=Homo sapiens GN=ZFAND5 PE=1 SV=1	23	13	23.66	EHLQRQQNSGRMSPMGTASGSNSPTSDSASVQR	4 Deamidated (NQ); 2 Phospho (ST)	0.000000224000400000000200000000020.0
454	RFPLA_HUMAN	Ret finger protein-like 4A OS=Homo sapiens GN=RFPL4A PE=1 SV=2	73	9	26.26	SPWQAALTPDLSCPQK	2 Deamidated (NQ); Phospho (ST)	0.0002000000040020.0				774	HD_HUMAN	Huntingtin OS=Homo sapiens GN=HTT PE=1 SV=1	112	55	22.68	GLERLLLSEQLSR	Deamidated (NQ); Phospho (ST)	0.0000000002040.0				550	ITA4_HUMAN	Integrin alpha-4 OS=Homo sapiens GN=ITGA4 PE=1 SV=2	34	21	23.62	QYKSILQEENR	Phospho (ST)	0.00040000000.0
729	EXOC5_HUMAN	Exocyst complex component 5 OS=Homo sapiens GN=EXOC5 PE=1 SV=1	56	28	26.19	QVGDIFSNPETVLAK	Deamidated (NQ); Phospho (ST)	0.200000000040000.0				730	JIP4_HUMAN	C-Jun-amino-terminal kinase-interacting protein 4 OS=Homo sapiens GN=SPAG9 PE=1 SV=4	68	32	22.67	KDLQTRVESLESQTR	Phospho (ST)	0.000040000000000.0				739	ZKSC2_HUMAN	Zinc finger protein with KRAB and SCAN domains 2 OS=Homo sapiens GN=ZKSCAN2 PE=1 SV=1	64	26	23.6	KENVGNVVSLGSAVSTSNK	Deamidated (NQ); 2 Phospho (ST)	0.0020000040000000400.0
695	TOPB1_HUMAN	DNA topoisomerase 2-binding protein 1 OS=Homo sapiens GN=TOPBP1 PE=1 SV=2	66	29	26.11	NLQLALANSSR	2 Deamidated (NQ); Phospho (ST)	0.20200000040.0				448	PML_HUMAN	Probable transcription factor PML OS=Homo sapiens GN=PML PE=1 SV=3	47	17	22.62	LSVYRQIVDAQAVCTR	Carbamidomethyl (C); Phospho (ST)	0.0000000000000140.0				418	HSP13_HUMAN	Heat shock 70 kDa protein 13 OS=Homo sapiens GN=HSPA13 PE=1 SV=1	29	12	23.58	QGGMFLTRAMSGNNKLGGQDFNQR	4 Deamidated (NQ); Oxidation (M); 2 Phospho (ST)	0.000000400340220000200200.0
389	NAR3_HUMAN	Ecto-ADP-ribosyltransferase 3 OS=Homo sapiens GN=ART3 PE=1 SV=2	36	7	26.05	KTQIFLPMNFK	Deamidated (NQ); Oxidation (M); Phospho (ST)	0.04000003200.0				758	CE030_HUMAN	UPF0684 protein C5orf30 OS=Homo sapiens GN=C5orf30 PE=1 SV=1	35	7	22.56	RAHSKSLDYLNLDK	Deamidated (NQ); Phospho (Y)	0.00000000502000.0				926	PRP8_HUMAN	Pre-mRNA-processing-splicing factor 8 OS=Homo sapiens GN=PRPF8 PE=1 SV=2	90	49	23.48	KNNVNVASLTQSEIR	Deamidated (NQ); Phospho (ST)	0.000020040000000.0
732	C144A_HUMAN	Coiled-coil domain-containing protein 144A OS=Homo sapiens GN=CCDC144A PE=1 SV=1	94	64	26.04	SIQQLVPEYKEK	2 Deamidated (NQ); Phospho (Y)	0.002200005000.0				347	NSF1C_HUMAN	NSFL1 cofactor p47 OS=Homo sapiens GN=NSFL1C PE=1 SV=2	11	8	22.49	KKSPNELVDDLFK	Deamidated (NQ); Phospho (ST)	0.0040200000000.0				743	P4K2A_HUMAN	Phosphatidylinositol 4-kinase type 2-alpha OS=Homo sapiens GN=PI4K2A PE=1 SV=1	13	9	23.34	SHQRSSSESYTQSFQSR	Deamidated (NQ); 4 Phospho (ST)	0.40200000004040040.0
733	C144C_HUMAN	Coiled-coil domain-containing protein 144C OS=Homo sapiens GN=CCDC144C PE=2 SV=3	74	49	26.04	SIQQLVPEYKEK	2 Deamidated (NQ); Phospho (Y)	0.002200005000.0				969	CHD7_HUMAN	Chromodomain-helicase-DNA-binding protein 7 OS=Homo sapiens GN=CHD7 PE=1 SV=3	91	57	22.47	EDALNLSVPRQR	Deamidated (NQ); Phospho (ST)	0.000000400020.0				663	FA92B_HUMAN	Protein FAM92B OS=Homo sapiens GN=FAM92B PE=2 SV=1	28	16	23.33	YFGQFCSLLAAYTR	Deamidated (NQ); 2 Phospho (ST); Phospho (Y)	0.00020040000540.0
734	C144B_HUMAN	Coiled-coil domain-containing protein 144B OS=Homo sapiens GN=CCDC144B PE=2 SV=1	28	17	26.04	SIQQLVPEYKEK	2 Deamidated (NQ); Phospho (Y)	0.002200005000.0				664	LRP1B_HUMAN	Low-density lipoprotein receptor-related protein 1B OS=Homo sapiens GN=LRP1B PE=1 SV=2	75	56	22.41	TTLIAGAMEHPR	Phospho (ST)	0.400000000000.0				643	ZN524_HUMAN	Zinc finger protein 524 OS=Homo sapiens GN=ZNF524 PE=2 SV=1	9	2	23.28	GRRPGGATSSNR	2 Phospho (ST)	0.000000004400.0
735	C144L_HUMAN	Putative coiled-coil domain-containing protein 144 N-terminal-like OS=Homo sapiens GN=CCDC144NL PE=5 SV=1	5	2	26.04	SIQQLVPEYKEK	2 Deamidated (NQ); Phospho (Y)	0.002200005000.0				595	GCC2_HUMAN	GRIP and coiled-coil domain-containing protein 2 OS=Homo sapiens GN=GCC2 PE=1 SV=3	145	87	22.38	ETQTVKEELESLR	Deamidated (NQ); Phospho (ST)	0.0420000000000.0				590	GPR98_HUMAN	G-protein coupled receptor 98 OS=Homo sapiens GN=GPR98 PE=1 SV=1	83	55	23.19	ATLISLQVAR	Deamidated (NQ); 2 Phospho (ST)	0.0400402000.0
322	CCL18_HUMAN	C-C motif chemokine 18 OS=Homo sapiens GN=CCL18 PE=1 SV=1	29	5	25.91	YISDLKLNA	Deamidated (NQ); Phospho (Y)	0.500000020.0				646	YSK4_HUMAN	SPS1/STE20-related protein kinase YSK4 OS=Homo sapiens GN=YSK4 PE=1 SV=1	61	39	22.28	DVSPPQEMSQEDLK	Deamidated (NQ); Phospho (ST)	0.00400000020000.0				481	STX19_HUMAN	Syntaxin-19 OS=Homo sapiens GN=STX19 PE=2 SV=1	10	10	23.16	KSEVENGPSSVVTR	Phospho (ST)	0.00000000040000.0
702	EMR3_HUMAN	EGF-like module-containing mucin-like hormone receptor-like 3 OS=Homo sapiens GN=EMR3 PE=1 SV=1	89	22	25.84	KDQVYLNSQVVSAAIGPK	Deamidated (NQ); Phospho (ST); Phospho (Y)	0.000050042000000000.0				779	AT1B2_HUMAN	Sodium/potassium-transporting ATPase subunit beta-2 OS=Homo sapiens GN=ATP1B2 PE=1 SV=3	16	6	22.28	VINFYAGANQSMNVTCAGK	Carbamidomethyl (C); 3 Deamidated (NQ); Phospho (ST)	0.0020000022400001000.0				749	R113B_HUMAN	RING finger protein 113B OS=Homo sapiens GN=RNF113B PE=1 SV=3	14	10	23.15	YLKPKDTSMGNSSSGMARK	Deamidated (NQ); Oxidation (M); 3 Phospho (ST); Phospho (Y)	0.5000004430200400000.0
702	EMR3_HUMAN	EGF-like module-containing mucin-like hormone receptor-like 3 OS=Homo sapiens GN=EMR3 PE=1 SV=1	89	22	25.81	KDQVYLNSQVVSAAIGPK	Deamidated (NQ); Phospho (ST); Phospho (Y)	0.000050042000000000.0				685	ACLY_HUMAN	ATP-citrate synthase OS=Homo sapiens GN=ACLY PE=1 SV=3	47	25	22.26	SAKAISEQTGKELLYK	Phospho (Y)	0.0000000000000050.0				850	ELOA2_HUMAN	RNA polymerase II transcription factor SIII subunit A2 OS=Homo sapiens GN=TCEB3B PE=1 SV=2	26	17	23.05	MICFKSVAKTPYDTSR	Oxidation (M); 4 Phospho (ST); Phospho (Y)	0.3000040004050440.0
662	RLGPB_HUMAN	Ral GTPase-activating protein subunit beta OS=Homo sapiens GN=RALGAPB PE=1 SV=1	28	22	25.8	HRAVTVNK	Deamidated (NQ); Phospho (ST)	0.00004020.0				780	NFM_HUMAN	Neurofilament medium polypeptide OS=Homo sapiens GN=NEFM PE=1 SV=3	46	22	22.23	YITKSVTVTQK	Deamidated (NQ); Phospho (ST)	0.00000040020.0				751	LEU2_HUMAN	Leukemia-associated protein 2 OS=Homo sapiens GN=DLEU2 PE=2 SV=2	10	6	23.01	NKMFVNSPFTK	Deamidated (NQ); Oxidation (M); Phospho (ST)	0.00300240000.0
740	RSAD1_HUMAN	Radical S-adenosyl methionine domain-containing protein 1, mitochondrial OS=Homo sapiens GN=RSAD1 PE=2 SV=2	9	6	25.77	GTALFAQVQR	Deamidated (NQ); Phospho (ST)	0.0400000020.0				632	RFPLA_HUMAN	Ret finger protein-like 4A OS=Homo sapiens GN=RFPL4A PE=1 SV=2	69	8	22.11	SPWQAALTPDLSCPQK	2 Deamidated (NQ); Phospho (ST)	0.0002000000040020.0				752	UBP31_HUMAN	Ubiquitin carboxyl-terminal hydrolase 31 OS=Homo sapiens GN=USP31 PE=1 SV=2	62	38	23	STDLGKTALLSKK	Phospho (ST)	0.0000000000400.0
454	RFPLA_HUMAN	Ret finger protein-like 4A OS=Homo sapiens GN=RFPL4A PE=1 SV=2	73	9	25.71	SPWQAALTPDLSCPQK	2 Deamidated (NQ); Phospho (ST)	0.0002000000040020.0				664	LRP1B_HUMAN	Low-density lipoprotein receptor-related protein 1B OS=Homo sapiens GN=LRP1B PE=1 SV=2	75	56	22.11	TTLIAGAMEHPR	Phospho (ST)	0.400000000000.0				753	TNFL4_HUMAN	Tumor necrosis factor ligand superfamily member 4 OS=Homo sapiens GN=TNFSF4 PE=1 SV=1	10	7	22.95	VRSVNSLMVASLTYKDK	3 Phospho (ST)	0.00400000004040000.0
741	CE030_HUMAN	UPF0684 protein C5orf30 OS=Homo sapiens GN=C5orf30 PE=1 SV=1	37	14	25.68	RAHSKSLDYLNLDK	Deamidated (NQ); Phospho (Y)	0.00000000502000.0				632	RFPLA_HUMAN	Ret finger protein-like 4A OS=Homo sapiens GN=RFPL4A PE=1 SV=2	69	8	22.09	SPWQAALTPDLSCPQK	Deamidated (NQ); Phospho (ST)	0.0000000000040020.0				778	JAG1_HUMAN	Protein jagged-1 OS=Homo sapiens GN=JAG1 PE=1 SV=3	38	30	22.94	YISSNVCGPHGKCKSQSGGK	2 Deamidated (NQ); 2 Phospho (ST); Phospho (Y)	0.50002000000000424000.0
743	UTY_HUMAN	Histone demethylase UTY OS=Homo sapiens GN=UTY PE=1 SV=2	37	25	25.64	YEWNKLKSVK	Phospho (Y)	0.5000000000.0				437	CCL18_HUMAN	C-C motif chemokine 18 OS=Homo sapiens GN=CCL18 PE=1 SV=1	18	4	22.02	YISDLKLNA	Deamidated (NQ); Phospho (Y)	0.500000020.0				754	RPA43_HUMAN	DNA-directed RNA polymerase I subunit RPA43 OS=Homo sapiens GN=TWISTNB PE=1 SV=1	11	5	22.9	SEVSEEVTENGTEEAAKKPK	4 Phospho (ST)	0.40040004000400000000.0
142	NPM_HUMAN	Nucleophosmin OS=Homo sapiens GN=NPM1 PE=1 SV=2	19	9	25.62	CGSGPVHISGQHLVAVEEDAESEDEEEEDVK	Carbamidomethyl (C); Deamidated (NQ); Phospho (ST)	0.1000000000200000000004000000000.0				784	BNC1_HUMAN	Zinc finger protein basonuclin-1 OS=Homo sapiens GN=BNC1 PE=1 SV=2	79	17	22	TQLSPEAKVKPERNSLGTK	Phospho (ST)	0.0000000000000040000.0				755	KI18A_HUMAN	Kinesin-like protein KIF18A OS=Homo sapiens GN=KIF18A PE=1 SV=2	66	49	22.88	SFLNGYNCTVLAYGATGAGK	2 Deamidated (NQ); Phospho (ST); Phospho (Y)	0.00020020000050040000.0
314	FREM2_HUMAN	FRAS1-related extracellular matrix protein 2 OS=Homo sapiens GN=FREM2 PE=1 SV=2	112	49	25.59	SRAGIAISAFNLK	Phospho (ST)	0.0000000400000.0				749	EXOSX_HUMAN	Exosome component 10 OS=Homo sapiens GN=EXOSC10 PE=1 SV=2	37	24	21.89	KSGPLPSAER	Phospho (ST)	0.0400000000.0				657	ABCA4_HUMAN	Retinal-specific ATP-binding cassette transporter OS=Homo sapiens GN=ABCA4 PE=1 SV=3	56	35	22.87	SLGLTVYADCLAGTYSGGNK	Deamidated (NQ); 2 Phospho (ST)	0.40000000000000040020.0
744	FA12_HUMAN	Coagulation factor XII OS=Homo sapiens GN=F12 PE=1 SV=2	17	10	25.59	KSLSSMTRVVGGLVALR	Oxidation (M); 2 Phospho (ST)	0.04000340000000000.0				789	DEDD2_HUMAN	DNA-binding death effector domain-containing protein 2 OS=Homo sapiens GN=DEDD2 PE=1 SV=1	7	7	21.85	LLLMEEEGGRRPTEAS	Oxidation (M); Phospho (ST)	0.0003000000000004.0				691	ACV1C_HUMAN	Activin receptor type-1C OS=Homo sapiens GN=ACVR1C PE=1 SV=1	31	16	22.86	HDSILNTIDIPQNPKVGTK	Deamidated (NQ); Phospho (ST)	0.0000000000020000040.0
661	HS74L_HUMAN	Heat shock 70 kDa protein 4L OS=Homo sapiens GN=HSPA4L PE=1 SV=2	56	31	25.56	QVYVDKLQELK	Deamidated (NQ); Phospho (Y)	0.20500000000.0				792	PAG15_HUMAN	Group XV phospholipase A2 OS=Homo sapiens GN=PLA2G15 PE=1 SV=2	6	6	21.81	AFVSLGAPWGGVAK	Phospho (ST)	0.00040000000000.0				756	CLIP2_HUMAN	CAP-Gly domain-containing linker protein 2 OS=Homo sapiens GN=CLIP2 PE=1 SV=1	47	30	22.84	ATLNSGPGAQQKEIGELK	3 Deamidated (NQ); 2 Phospho (ST)	0.040240000220000000.0
746	WDR37_HUMAN	WD repeat-containing protein 37 OS=Homo sapiens GN=WDR37 PE=2 SV=2	23	12	25.55	LAAEGQAIDGAELSKGQLKTK	2 Deamidated (NQ); Phospho (ST)	0.000002000000000020040.0				778	GT252_HUMAN	Procollagen galactosyltransferase 2 OS=Homo sapiens GN=GLT25D2 PE=1 SV=1	23	13	21.8	TIVAPMLESR	2 Phospho (ST)	0.4000000040.0				758	TRPV1_HUMAN	Transient receptor potential cation channel subfamily V member 1 OS=Homo sapiens GN=TRPV1 PE=1 SV=1	25	16	22.77	GMTPLALAAGTGK	Oxidation (M); Phospho (ST)	0.0300000000400.0
698	BSN_HUMAN	Protein bassoon OS=Homo sapiens GN=BSN PE=1 SV=4	110	71	25.5	TEWLCLNCQTKR	Carbamidomethyl (C); 2 Deamidated (NQ); 2 Phospho (ST)	0.400000212400.0				794	PCDBI_HUMAN	Putative protocadherin beta-18 OS=Homo sapiens GN=PCDHB18 PE=5 SV=1	8	7	21.79	NEYNITITVTDLGTPRLK	Deamidated (NQ); 2 Phospho (ST)	0.000200000400040000.0				234	VP13A_HUMAN	Vacuolar protein sorting-associated protein 13A OS=Homo sapiens GN=VPS13A PE=1 SV=2	82	57	22.75	IINFKTPEDAR	Deamidated (NQ); Phospho (ST)	0.00200400000.0
499	SRRM1_HUMAN	Serine/arginine repetitive matrix protein 1 OS=Homo sapiens GN=SRRM1 PE=1 SV=2	35	23	25.45	EKTPELPEPSVK	Phospho (ST)	0.004000000000.0				773	CCDC6_HUMAN	Coiled-coil domain-containing protein 6 OS=Homo sapiens GN=CCDC6 PE=1 SV=1	21	13	21.74	REKIDLENTLEQEQEALVNR	2 Deamidated (NQ); Phospho (ST)	0.00000002400200000000.0				761	STK10_HUMAN	Serine/threonine-protein kinase 10 OS=Homo sapiens GN=STK10 PE=1 SV=1	41	32	22.72	QQLKDQYFLQR	2 Deamidated (NQ); Phospho (Y)	0.02000050020.0
750	KT3K_HUMAN	Ketosamine-3-kinase OS=Homo sapiens GN=FN3KRP PE=1 SV=2	11	9	25.29	MFEGEMASLTAILKTNTVKVPKPIK	Oxidation (M); 2 Phospho (ST)	0.3000000004000000400000000.0				796	SLAF1_HUMAN	Signaling lymphocytic activation molecule OS=Homo sapiens GN=SLAMF1 PE=1 SV=1	16	10	21.55	SMNKSIHIVVTMAK	Deamidated (NQ); Phospho (ST)	0.00204000000000.0				763	DCHS_HUMAN	Histidine decarboxylase OS=Homo sapiens GN=HDC PE=2 SV=2	25	18	22.72	SLSCNSVPVSAQKPLPTEASVKNGGSSR	Carbamidomethyl (C); 3 Deamidated (NQ); 6 Phospho (ST)	0.4041240004020000000000200440.0
751	MEN1_HUMAN	Menin OS=Homo sapiens GN=MEN1 PE=1 SV=3	34	13	25.21	VSTPSDYTLSFLKR	Phospho (Y)	0.00000050000000.0				632	RFPLA_HUMAN	Ret finger protein-like 4A OS=Homo sapiens GN=RFPL4A PE=1 SV=2	69	8	21.54	SPWQAALTPDLSCPQK	2 Deamidated (NQ); Phospho (ST)	0.0002000000040020.0				766	NACA2_HUMAN	Nascent polypeptide-associated complex subunit alpha-2 OS=Homo sapiens GN=NACA2 PE=1 SV=1	15	6	22.66	NNSNDIVNAIMELTV	2 Phospho (ST)	0.004000000000040.0
683	MORC2_HUMAN	MORC family CW-type zinc finger protein 2 OS=Homo sapiens GN=MORC2 PE=1 SV=2	27	20	25.13	IGKDFILFTK	Phospho (ST)	0.0000000040.0				70	G3BP1_HUMAN	Ras GTPase-activating protein-binding protein 1 OS=Homo sapiens GN=G3BP1 PE=1 SV=1	43	11	21.51	SSSPAPADIAQTVQEDLR	Phospho (ST)	0.004000000000000000.0				794	HME1_HUMAN	Homeobox protein engrailed-1 OS=Homo sapiens GN=EN1 PE=1 SV=3	86	6	22.64	QTLAQELSLNESQIK	2 Deamidated (NQ); 2 Phospho (ST)	0.000000040204200.0
947	CLC4G_HUMAN	C-type lectin domain family 4 member G OS=Homo sapiens GN=CLEC4G PE=1 SV=1	18	3	25.06	TNASKQTAALGALK	Deamidated (NQ); 2 Phospho (ST)	0.00040240000000.0				777	IER5L_HUMAN	Immediate early response gene 5-like protein OS=Homo sapiens GN=IER5L PE=2 SV=1	14	5	21.49	MECALDAQSLISISLRKIHSSR	Oxidation (M); Phospho (ST)	0.3000000000000000000040.0				767	CL042_HUMAN	Uncharacterized protein C12orf42 OS=Homo sapiens GN=C12orf42 PE=2 SV=1	16	10	22.63	MSTVICMKQR	Carbamidomethyl (C); Deamidated (NQ); Oxidation (M); Phospho (ST)	0.3400010020.0
389	NAR3_HUMAN	Ecto-ADP-ribosyltransferase 3 OS=Homo sapiens GN=ART3 PE=1 SV=2	36	7	24.97	KTQIFLPMNFK	Deamidated (NQ); Oxidation (M); Phospho (ST)	0.04000003200.0				797	HEY1_HUMAN	Hairy/enhancer-of-split related with YRPW motif protein 1 OS=Homo sapiens GN=HEY1 PE=1 SV=1	8	8	21.49	INNSLSELRRLVPSAFEK	2 Deamidated (NQ); Phospho (ST)	0.022000000000040000.0				608	CL040_HUMAN	Uncharacterized protein C12orf40 OS=Homo sapiens GN=C12orf40 PE=2 SV=3	135	40	22.61	YPANSMGNIPSEELHSK	Oxidation (M); 2 Phospho (ST)	0.00004300004000000.0
662	RLGPB_HUMAN	Ral GTPase-activating protein subunit beta OS=Homo sapiens GN=RALGAPB PE=1 SV=1	28	22	24.96	HRAVTVNK	Deamidated (NQ); Phospho (ST)	0.00004020.0				798	ZN473_HUMAN	Zinc finger protein 473 OS=Homo sapiens GN=ZNF473 PE=1 SV=1	15	9	21.49	HQLIHAGENPFKCSK	Deamidated (NQ); Phospho (ST)	0.020000000000040.0				695	PCX1_HUMAN	Pecanex-like protein 1 OS=Homo sapiens GN=PCNX PE=2 SV=2	61	39	22.61	TSDDISLSLGQSSSLCK	2 Phospho (ST)	0.40000000000004000.0
754	RED1_HUMAN	Double-stranded RNA-specific editase 1 OS=Homo sapiens GN=ADARB1 PE=1 SV=1	58	19	24.96	KVLAGVVMTTGTDVKDAK	2 Phospho (ST)	0.000000000404000000.0				598	DGKZ_HUMAN	Diacylglycerol kinase zeta OS=Homo sapiens GN=DGKZ PE=1 SV=3	71	27	21.47	ILSHVEEGNVVQLDR	Deamidated (NQ); Phospho (ST)	0.004000000002000.0				770	F19A5_HUMAN	Protein FAM19A5 OS=Homo sapiens GN=FAM19A5 PE=1 SV=2	5	3	22.56	SGWTCTQPGGRIK	Deamidated (NQ); Phospho (ST)	0.4000002000000.0
755	RAB18_HUMAN	Ras-related protein Rab-18 OS=Homo sapiens GN=RAB18 PE=1 SV=1	9	4	24.96	IIQTPGLWESENQNKGVK	3 Deamidated (NQ); Phospho (ST)	0.002400000000220000.0				799	NALP3_HUMAN	NACHT, LRR and PYD domains-containing protein 3 OS=Homo sapiens GN=NLRP3 PE=1 SV=3	26	16	21.42	KLSCKISQQIR	Phospho (ST)	0.00000040000.0				771	DYSF_HUMAN	Dysferlin OS=Homo sapiens GN=DYSF PE=1 SV=1	57	35	22.54	LTHNDIVATTYLSMSK	Oxidation (M); 3 Phospho (ST)	0.0400000044000300.0
109	IQGA2_HUMAN	Ras GTPase-activating-like protein IQGAP2 OS=Homo sapiens GN=IQGAP2 PE=1 SV=3	116	43	24.9	YANTLLSVK	Deamidated (NQ); Phospho (Y)	0.502000000.0				293	PLCL2_HUMAN	Inactive phospholipase C-like protein 2 OS=Homo sapiens GN=PLCL2 PE=1 SV=2	57	22	21.41	KTVSFSSMPTEKK	Oxidation (M); Phospho (ST)	0.0400000300000.0				772	TEN1_HUMAN	Teneurin-1 OS=Homo sapiens GN=ODZ1 PE=1 SV=2	89	45	22.53	ENVLMSTNLTATSTIYILK	2 Deamidated (NQ); 2 Phospho (ST)	0.0200004200000400000.0
664	AN30B_HUMAN	Ankyrin repeat domain-containing protein 30B OS=Homo sapiens GN=ANKRD30B PE=2 SV=2	99	48	24.9	VLTAENTMLTSK	Oxidation (M); Phospho (ST)	0.000000030040.0				895	CENPE_HUMAN	Centromere-associated protein E OS=Homo sapiens GN=CENPE PE=1 SV=2	228	137	21.38	TIQISDIQKDLDKSK	Deamidated (NQ); Phospho (ST)	0.400000020000000.0				60	MANF_HUMAN	Mesencephalic astrocyte-derived neurotrophic factor OS=Homo sapiens GN=MANF PE=1 SV=2	18	10	22.52	QIDLSTVDLK	Phospho (ST)	0.0000040000.0
338	RL1D1_HUMAN	Ribosomal L1 domain-containing protein 1 OS=Homo sapiens GN=RSL1D1 PE=1 SV=3	38	20	24.89	ATNESEDEIPQLVPIGK	Phospho (ST)	0.00004000000000000.0				632	RFPLA_HUMAN	Ret finger protein-like 4A OS=Homo sapiens GN=RFPL4A PE=1 SV=2	69	8	21.34	SPWQAALTPDLSCPQK	2 Deamidated (NQ); Phospho (ST)	0.0002000000040020.0				773	CIP4_HUMAN	Cdc42-interacting protein 4 OS=Homo sapiens GN=TRIP10 PE=1 SV=3	13	10	22.52	YSQEMKQERK	Deamidated (NQ); Oxidation (M); Phospho (ST)	0.0420300000.0
571	WDFY3_HUMAN	WD repeat and FYVE domain-containing protein 3 OS=Homo sapiens GN=WDFY3 PE=1 SV=2	94	55	24.89	GYQLLAMLLK	Deamidated (NQ); Oxidation (M); Phospho (Y)	0.0520003000.0				875	RED1_HUMAN	Double-stranded RNA-specific editase 1 OS=Homo sapiens GN=ADARB1 PE=1 SV=1	51	12	21.34	KVLAGVVMTTGTDVKDAK	2 Phospho (ST)	0.000000004004000000.0				823	MRCKG_HUMAN	Serine/threonine-protein kinase MRCK gamma OS=Homo sapiens GN=CDC42BPG PE=1 SV=2	31	16	22.52	CLRCTSLMLGLGR	Oxidation (M); Phospho (ST)	0.0000040300000.0
252	SYEP_HUMAN	Bifunctional aminoacyl-tRNA synthetase OS=Homo sapiens GN=EPRS PE=1 SV=5	70	38	24.88	NETSAPFK	Deamidated (NQ); Phospho (ST)	0.20040000.0				800	PTPRF_HUMAN	Receptor-type tyrosine-protein phosphatase F OS=Homo sapiens GN=PTPRF PE=1 SV=2	39	32	21.32	IQLSWLLPPQER	Deamidated (NQ); Phospho (ST)	0.020400000000.0				926	PRP8_HUMAN	Pre-mRNA-processing-splicing factor 8 OS=Homo sapiens GN=PRPF8 PE=1 SV=2	90	49	22.48	KNNVNVASLTQSEIR	Deamidated (NQ); Phospho (ST)	0.000020040000000.0
757	PGRC1_HUMAN	Membrane-associated progesterone receptor component 1 OS=Homo sapiens GN=PGRMC1 PE=1 SV=3	3	3	24.87	EGEEPTVYSDEEEPKDESAR	Phospho (ST)	0.00000000400000000000.0				716	CLC4G_HUMAN	C-type lectin domain family 4 member G OS=Homo sapiens GN=CLEC4G PE=1 SV=1	13	5	21.29	TNASKQTAALGALK	Deamidated (NQ); 2 Phospho (ST)	0.40040200000000.0				311	CCL18_HUMAN	C-C motif chemokine 18 OS=Homo sapiens GN=CCL18 PE=1 SV=1	15	3	22.44	YISDLKLNA	Deamidated (NQ); Phospho (Y)	0.500000020.0
982	UPAR_HUMAN	Urokinase plasminogen activator surface receptor OS=Homo sapiens GN=PLAUR PE=1 SV=1	42	7	24.85	TNRTLSYRTGLK	Deamidated (NQ); Phospho (ST)	0.020400000000.0				721	ITA8_HUMAN	Integrin alpha-8 OS=Homo sapiens GN=ITGA8 PE=1 SV=2	68	20	21.23	ILNCTNIECLQISCAVGRLEGGESAVLK	2 Deamidated (NQ); 2 Phospho (ST)	0.0020400000204000000000000000.0				775	RIMS2_HUMAN	Regulating synaptic membrane exocytosis protein 2 OS=Homo sapiens GN=RIMS2 PE=1 SV=2	94	67	22.43	GTRTMTGHYNTISR	Deamidated (NQ); Phospho (ST)	0.00000000020040.0
389	NAR3_HUMAN	Ecto-ADP-ribosyltransferase 3 OS=Homo sapiens GN=ART3 PE=1 SV=2	36	7	24.72	KTQIFLPMNFK	Deamidated (NQ); Oxidation (M); Phospho (ST)	0.04000003200.0				801	LEMD1_HUMAN	LEM domain-containing protein 1 OS=Homo sapiens GN=LEMD1 PE=2 SV=2	8	4	21.22	KLVQLLVSPPCAPPVMNGPR	Deamidated (NQ); Oxidation (M); Phospho (ST)	0.00020004000000030000.0				774	MYO1B_HUMAN	Myosin-Ib OS=Homo sapiens GN=MYO1B PE=1 SV=3	47	33	22.38	DQCILITGESGAGK	2 Phospho (ST)	0.00000040040000.0
142	NPM_HUMAN	Nucleophosmin OS=Homo sapiens GN=NPM1 PE=1 SV=2	19	9	24.68	CGSGPVHISGQHLVAVEEDAESEDEEEEDVK	Carbamidomethyl (C); Deamidated (NQ); Phospho (ST)	0.1000000000200000000004000000000.0				598	DGKZ_HUMAN	Diacylglycerol kinase zeta OS=Homo sapiens GN=DGKZ PE=1 SV=3	71	27	21.17	ILSHVEEGNVVQLDR	Phospho (ST)	0.004000000000000.0				678	WDR87_HUMAN	WD repeat-containing protein 87 OS=Homo sapiens GN=WDR87 PE=2 SV=2	102	70	22.37	RSELTKDEK	Phospho (ST)	0.000040000.0
759	BID_HUMAN	BH3-interacting domain death agonist OS=Homo sapiens GN=BID PE=1 SV=1	17	7	24.65	SIPPGLVNGLALQLRNTSR	2 Deamidated (NQ); Phospho (ST)	0.0000000200000002400.0				802	TRS85_HUMAN	Protein TRS85 homolog OS=Homo sapiens GN=KIAA1012 PE=1 SV=1	39	29	21.11	ILRHTAIICTSR	Carbamidomethyl (C); Phospho (ST)	0.000040001000.0				541	SRBD1_HUMAN	S1 RNA-binding domain-containing protein 1 OS=Homo sapiens GN=SRBD1 PE=1 SV=2	26	20	22.33	MSECLLKAMLNCK	Oxidation (M); Phospho (ST)	0.3400000000000.0
322	CCL18_HUMAN	C-C motif chemokine 18 OS=Homo sapiens GN=CCL18 PE=1 SV=1	29	5	24.62	YISDLKLNA	Deamidated (NQ); Phospho (Y)	0.500000020.0				804	CO044_HUMAN	UPF0464 protein C15orf44 OS=Homo sapiens GN=C15orf44 PE=1 SV=2	14	9	21.11	IPNFCVLLHGSLK	Phospho (ST)	0.0000000000400.0				652	IQGA2_HUMAN	Ras GTPase-activating-like protein IQGAP2 OS=Homo sapiens GN=IQGAP2 PE=1 SV=3	43	34	22.33	LIFQMPQNKSTKFMDTVIFTLYNYASNQR	5 Deamidated (NQ); 3 Phospho (ST); Phospho (Y)	0.00020022004000040004002500020.0
476	C163B_HUMAN	Scavenger receptor cysteine-rich type 1 protein M160 OS=Homo sapiens GN=CD163L1 PE=1 SV=1	33	19	24.6	CSGQSLKSLNASSGR	2 Deamidated (NQ); Phospho (ST)	0.040200000200000.0				805	PIGM_HUMAN	GPI mannosyltransferase 1 OS=Homo sapiens GN=PIGM PE=1 SV=1	7	6	21.11	GNADSIVASLVLMVLYLIK	Phospho (Y)	0.0000000000000005000.0				502	GDS1_HUMAN	Rap1 GTPase-GDP dissociation stimulator 1 OS=Homo sapiens GN=RAP1GDS1 PE=1 SV=3	20	12	22.32	MLSAGVTEAVLK	Oxidation (M); Phospho (ST)	0.304000000000.0
547	ROCK1_HUMAN	Rho-associated protein kinase 1 OS=Homo sapiens GN=ROCK1 PE=1 SV=1	129	68	24.59	QMKQEINTLLEAKR	2 Deamidated (NQ); Oxidation (M); Phospho (ST)	0.23020004000000.0				721	ITA8_HUMAN	Integrin alpha-8 OS=Homo sapiens GN=ITGA8 PE=1 SV=2	68	20	21.08	ILNCTNIECLQISCAVGRLEGGESAVLK	2 Deamidated (NQ); 2 Phospho (ST)	0.0020400000200000000000040000.0				778	JAG1_HUMAN	Protein jagged-1 OS=Homo sapiens GN=JAG1 PE=1 SV=3	38	30	22.3	ASHSGMINPSRQWQTLK	2 Deamidated (NQ); Oxidation (M); 2 Phospho (ST)	0.04040302000002000.0
761	ADDA_HUMAN	Alpha-adducin OS=Homo sapiens GN=ADD1 PE=1 SV=2	58	23	24.55	IREQNLQDIKTAGPQSQVLCGVVMDR	2 Deamidated (NQ); Oxidation (M); 2 Phospho (ST)	0.00020000004000042000000300.0				807	MYL4_HUMAN	Myosin light chain 4 OS=Homo sapiens GN=MYL4 PE=1 SV=3	6	5	21.06	SVKIDFTADQIEEFK	Phospho (ST)	0.400000000000000.0				780	CAN7L_HUMAN	Calpain-7-like protein OS=Homo sapiens GN=C6orf103 PE=2 SV=2	15	11	22.25	SKDFYPFGSNVQSGSTEQK	2 Deamidated (NQ); 4 Phospho (ST)	0.4000000042000044020.0
762	SPRL1_HUMAN	SPARC-like protein 1 OS=Homo sapiens GN=SPARCL1 PE=1 SV=2	9	5	24.51	NILMQLYEANSEHAGYLNEK	2 Deamidated (NQ); Oxidation (M); Phospho (ST)	0.00032000024000000000.0				815	ID3_HUMAN	DNA-binding protein inhibitor ID-3 OS=Homo sapiens GN=ID3 PE=1 SV=1	5	2	21.01	GTQLSQVEILQR	Deamidated (NQ); Phospho (ST)	0.000040000020.0				836	K2C5_HUMAN	Keratin, type II cytoskeletal 5 OS=Homo sapiens GN=KRT5 PE=1 SV=3	49	20	22.21	LDSELRNMQDLVEDFKNK	Oxidation (M); Phospho (ST)	0.004000030000000000.0
766	SK2L2_HUMAN	Superkiller viralicidic activity 2-like 2 OS=Homo sapiens GN=SKIV2L2 PE=1 SV=3	31	26	24.38	NFQPVIIFSFSK	Deamidated (NQ); Phospho (ST)	0.002000004000.0				652	RBP2_HUMAN	E3 SUMO-protein ligase RanBP2 OS=Homo sapiens GN=RANBP2 PE=1 SV=2	102	71	21	NEANATR	Deamidated (NQ); Phospho (ST)	0.0002040.0				203	IDHC_HUMAN	Isocitrate dehydrogenase [NADP] cytoplasmic OS=Homo sapiens GN=IDH1 PE=1 SV=2	21	10	22.2	SDYLNTFEFMDK	Deamidated (NQ); Phospho (ST); Phospho (Y)	0.005024000000.0
768	HFM1_HUMAN	Probable ATP-dependent DNA helicase HFM1 OS=Homo sapiens GN=HFM1 PE=1 SV=2	67	41	24.34	DAKFIMTVEQKQR	Phospho (ST)	0.0000004000000.0				810	ZHX1_HUMAN	Zinc fingers and homeoboxes protein 1 OS=Homo sapiens GN=ZHX1 PE=1 SV=1	16	11	21	TPEQLHMLKSAFVR	Deamidated (NQ); Oxidation (M); Phospho (ST)	0.00020030040000.0				781	ANK3_HUMAN	Ankyrin-3 OS=Homo sapiens GN=ANK3 PE=1 SV=3	210	148	22.19	APAVTEATPLKGLASNSTFSSR	Phospho (ST)	0.0000000000000000040000.0
389	NAR3_HUMAN	Ecto-ADP-ribosyltransferase 3 OS=Homo sapiens GN=ART3 PE=1 SV=2	36	7	24.33	KTQIFLPMNFK	Deamidated (NQ); Oxidation (M); Phospho (ST)	0.04000003200.0				962	GRL1B_HUMAN	Protein GRINL1B OS=Homo sapiens GN=GRINL1B PE=5 SV=2	14	10	20.9	SGSPISSKER	Phospho (ST)	0.0000040000.0				490	DMXL2_HUMAN	DmX-like protein 2 OS=Homo sapiens GN=DMXL2 PE=1 SV=1	84	52	22.16	TISVSGSTAK	Phospho (ST)	0.4000000000.0
769	BPA1_HUMAN	Bullous pemphigoid antigen 1, isoforms 1/2/3/4/5/8 (Fragment) OS=Homo sapiens GN=DST PE=1 SV=3	240	113	24.31	SHEQLLQNIK	2 Deamidated (NQ); Phospho (ST)	0.4000002200.0				595	GCC2_HUMAN	GRIP and coiled-coil domain-containing protein 2 OS=Homo sapiens GN=GCC2 PE=1 SV=3	145	87	20.84	ETQTVKEELESLR	Deamidated (NQ); Phospho (ST)	0.0024000000000.0				782	CLK1_HUMAN	Dual specificity protein kinase CLK1 OS=Homo sapiens GN=CLK1 PE=1 SV=2	16	11	22.13	KRSHSSAQENK	Deamidated (NQ); Phospho (ST)	0.00400002000.0
389	NAR3_HUMAN	Ecto-ADP-ribosyltransferase 3 OS=Homo sapiens GN=ART3 PE=1 SV=2	36	7	24.23	KTQIFLPMNFK	Deamidated (NQ); Oxidation (M); Phospho (ST)	0.04000003200.0				812	AK1A1_HUMAN	Alcohol dehydrogenase [NADP+] OS=Homo sapiens GN=AKR1A1 PE=1 SV=3	9	6	20.84	MAASCVLLHTGQKMPLIGLGTWK	2 Oxidation (M); 2 Phospho (ST)	0.30000000040003000000400.0				508	PKHH1_HUMAN	Pleckstrin homology domain-containing family H member 1 OS=Homo sapiens GN=PLEKHH1 PE=2 SV=2	52	33	22.05	SNTACCASSPPALVSPGSFSGLVYK	3 Phospho (ST)	0.0040000440000000000000000.0
775	LLR1_HUMAN	Peptidylprolyl isomerase-like 5 OS=Homo sapiens GN=PPIL5 PE=1 SV=2	22	13	24.16	MLCLKSLR	Carbamidomethyl (C); Phospho (ST)	0.00100400.0				274	FREM2_HUMAN	FRAS1-related extracellular matrix protein 2 OS=Homo sapiens GN=FREM2 PE=1 SV=2	109	50	20.81	SRAGIAISAFNLK	Phospho (ST)	0.0000000400000.0				784	CJ012_HUMAN	Uncharacterized protein C10orf12 OS=Homo sapiens GN=C10orf12 PE=1 SV=1	90	58	22.05	KSVCINPLMSPK	Carbamidomethyl (C); Deamidated (NQ); Oxidation (M); Phospho (ST)	0.040102003000.0
876	MAML2_HUMAN	Mastermind-like protein 2 OS=Homo sapiens GN=MAML2 PE=1 SV=1	50	28	24.13	GLNLRPNQLSTQILPNLNQSGTGLNQSR	3 Deamidated (NQ); 2 Phospho (ST)	0.0020002000400000000400000200.0				730	JIP4_HUMAN	C-Jun-amino-terminal kinase-interacting protein 4 OS=Homo sapiens GN=SPAG9 PE=1 SV=4	68	32	20.78	KDLQTRVESLESQTR	Phospho (ST)	0.000040000000000.0				907	F186A_HUMAN	Protein FAM186A OS=Homo sapiens GN=FAM186A PE=2 SV=3	139	69	22.04	DIISRIER	Phospho (ST)	0.00040000.0
947	CLC4G_HUMAN	C-type lectin domain family 4 member G OS=Homo sapiens GN=CLEC4G PE=1 SV=1	18	3	24.09	TNASKQTAALGALK	Deamidated (NQ); 2 Phospho (ST)	0.00040240000000.0				598	DGKZ_HUMAN	Diacylglycerol kinase zeta OS=Homo sapiens GN=DGKZ PE=1 SV=3	71	27	20.77	ILSHVEEGNVVQLDR	Phospho (ST)	0.004000000000000.0				927	ZMYM2_HUMAN	Zinc finger MYM-type protein 2 OS=Homo sapiens GN=ZMYM2 PE=1 SV=1	110	62	22	KNPLTMENK	Deamidated (NQ); Phospho (ST)	0.020040000.0
664	AN30B_HUMAN	Ankyrin repeat domain-containing protein 30B OS=Homo sapiens GN=ANKRD30B PE=2 SV=2	99	48	24.02	VLTAENTMLTSK	Oxidation (M); Phospho (ST)	0.000000030040.0				730	JIP4_HUMAN	C-Jun-amino-terminal kinase-interacting protein 4 OS=Homo sapiens GN=SPAG9 PE=1 SV=4	68	32	20.72	KDLQTRVESLESQTR	Phospho (ST)	0.000040000000000.0				788	UTY_HUMAN	Histone demethylase UTY OS=Homo sapiens GN=UTY PE=1 SV=2	50	35	21.98	SKRCSNTSTLAAR	Deamidated (NQ); Phospho (ST)	0.0000420000000.0
947	CLC4G_HUMAN	C-type lectin domain family 4 member G OS=Homo sapiens GN=CLEC4G PE=1 SV=1	18	3	23.89	TNASKQTAALGALK	Deamidated (NQ); 2 Phospho (ST)	0.00040240000000.0				446	TEC_HUMAN	Tyrosine-protein kinase Tec OS=Homo sapiens GN=TEC PE=1 SV=2	23	15	20.66	NFNTILEEILIKRSQQK	4 Deamidated (NQ); Phospho (ST)	0.20240000000000220.0				927	ZMYM2_HUMAN	Zinc finger MYM-type protein 2 OS=Homo sapiens GN=ZMYM2 PE=1 SV=1	110	62	21.98	KNPLTMENK	Deamidated (NQ); Phospho (ST)	0.020040000.0
683	MORC2_HUMAN	MORC family CW-type zinc finger protein 2 OS=Homo sapiens GN=MORC2 PE=1 SV=2	27	20	23.81	IGKDFILFTK	Phospho (ST)	0.0000000040.0				814	KR204_HUMAN	Putative keratin-associated protein 20-4 OS=Homo sapiens GN=KRTAP20-4 PE=3 SV=1	2	2	20.66	CRHGCHSSYSAR	Phospho (ST)	0.000000000400.0				238	RALY_HUMAN	RNA-binding protein Raly OS=Homo sapiens GN=RALY PE=1 SV=1	24	11	21.96	GRLSPVPVPR	Phospho (ST)	0.0004000000.0
779	PKHA4_HUMAN	Pleckstrin homology domain-containing family A member 4 OS=Homo sapiens GN=PLEKHA4 PE=1 SV=2	22	16	23.8	ARSPDLFTPLSRPPSPLSLPRPR	2 Phospho (ST)	0.00000004000000400000000.0				595	GCC2_HUMAN	GRIP and coiled-coil domain-containing protein 2 OS=Homo sapiens GN=GCC2 PE=1 SV=3	145	87	20.63	ETQTVKEELESLR	Deamidated (NQ); Phospho (ST)	0.0420000000000.0				789	RABE2_HUMAN	Rab GTPase-binding effector protein 2 OS=Homo sapiens GN=RABEP2 PE=1 SV=2	21	12	21.95	SQEGANGEAESGELSR	Phospho (ST)	0.4000000000000000.0
658	EVI5_HUMAN	Ecotropic viral integration site 5 protein homolog OS=Homo sapiens GN=EVI5 PE=1 SV=2	45	27	23.76	KNAMNELQDELMTIRLR	2 Deamidated (NQ); 2 Oxidation (M); Phospho (ST)	0.00032002000340000.0				904	TITIN_HUMAN	Titin OS=Homo sapiens GN=TTN PE=1 SV=2	915	632	20.61	QEAEFTLTIQK	2 Deamidated (NQ); Phospho (ST)	0.20000400020.0				792	CJ081_HUMAN	PH domain-containing protein C10orf81 OS=Homo sapiens GN=C10orf81 PE=1 SV=2	24	11	21.86	QDIKATQQNTEEELSLGNK	2 Phospho (ST)	0.0000040000000040000.0
99	EIF3G_HUMAN	Eukaryotic translation initiation factor 3 subunit G OS=Homo sapiens GN=EIF3G PE=1 SV=2	32	14	23.7	GIPLATGDTSPEPELLPGAPLPPPK	Phospho (ST)	0.0000000004000000000000000.0				816	K1586_HUMAN	Uncharacterized protein KIAA1586 OS=Homo sapiens GN=KIAA1586 PE=2 SV=2	33	24	20.5	QAFMFTEQYK	2 Deamidated (NQ); Phospho (ST)	0.2000040200.0				793	SVIL_HUMAN	Supervillin OS=Homo sapiens GN=SVIL PE=1 SV=2	101	66	21.82	ENFSNVSLRSVNLTEQNSNNSAVPYK	5 Deamidated (NQ); 4 Phospho (ST)	0.00000040040204022422000000.0
802	ATS16_HUMAN	A disintegrin and metalloproteinase with thrombospondin motifs 16 OS=Homo sapiens GN=ADAMTS16 PE=1 SV=2	47	27	23.58	NSSVALSTCQGLSGMIR	Deamidated (NQ); Phospho (ST)	0.00000000020040000.0				818	UBP16_HUMAN	Ubiquitin carboxyl-terminal hydrolase 16 OS=Homo sapiens GN=USP16 PE=1 SV=1	31	19	20.41	DLNGQAKMIESVTDNQK	2 Deamidated (NQ); Oxidation (M); Phospho (ST)	0.00002003004000020.0				781	ANK3_HUMAN	Ankyrin-3 OS=Homo sapiens GN=ANK3 PE=1 SV=3	210	148	21.8	GNQAEPTEVIIR	2 Deamidated (NQ); Phospho (ST)	0.022000400000.0
783	RB6I2_HUMAN	ELKS/RAB6-interacting/CAST family member 1 OS=Homo sapiens GN=ERC1 PE=1 SV=1	76	45	23.5	QARDNTIMDLQTQLK	3 Deamidated (NQ); Oxidation (M); Phospho (ST)	0.000024030020200.0				382	IQGA2_HUMAN	Ras GTPase-activating-like protein IQGAP2 OS=Homo sapiens GN=IQGAP2 PE=1 SV=3	72	44	20.36	AWVNQLETQTGEASK	3 Deamidated (NQ); Phospho (ST)	0.000220002400000.0				794	HME1_HUMAN	Homeobox protein engrailed-1 OS=Homo sapiens GN=EN1 PE=1 SV=3	86	6	21.79	QTLAQELSLNESQIK	2 Deamidated (NQ); 2 Phospho (ST)	0.000000040204200.0
454	RFPLA_HUMAN	Ret finger protein-like 4A OS=Homo sapiens GN=RFPL4A PE=1 SV=2	73	9	23.49	SPWQAALTPDLSCPQK	2 Deamidated (NQ); Phospho (ST)	0.0002000000040020.0				685	ACLY_HUMAN	ATP-citrate synthase OS=Homo sapiens GN=ACLY PE=1 SV=3	47	25	20.35	SAKAISEQTGKELLYK	Phospho (Y)	0.0000000000000050.0				643	ZN524_HUMAN	Zinc finger protein 524 OS=Homo sapiens GN=ZNF524 PE=2 SV=1	9	2	21.71	GRRPGGATSSNR	2 Phospho (ST)	0.000000004400.0
784	ELTD1_HUMAN	EGF, latrophilin and seven transmembrane domain-containing protein 1 OS=Homo sapiens GN=ELTD1 PE=1 SV=3	11	8	23.46	FITNDGTVCIENVNANCHLDNVCIAANINKTLTK	2 Carbamidomethyl (C); 2 Deamidated (NQ); Phospho (ST)	0.0000000010000000100000000020200040.0				132	SYEP_HUMAN	Bifunctional aminoacyl-tRNA synthetase OS=Homo sapiens GN=EPRS PE=1 SV=5	74	36	20.32	GMTVEGLKQFIAAQGSSR	Deamidated (NQ); Phospho (ST)	0.000000002000000040.0				663	FA92B_HUMAN	Protein FAM92B OS=Homo sapiens GN=FAM92B PE=2 SV=1	28	16	21.63	YFGQFCSLLAAYTR	2 Phospho (ST); Phospho (Y)	0.00000040000540.0
279	NSF1C_HUMAN	NSFL1 cofactor p47 OS=Homo sapiens GN=NSFL1C PE=1 SV=2	19	10	23.45	KKSPNELVDDLFK	Deamidated (NQ); Phospho (ST)	0.0040200000000.0				651	MYO5B_HUMAN	Myosin-Vb OS=Homo sapiens GN=MYO5B PE=1 SV=2	118	54	20.31	AQDLEAAQALAQSERKR	Deamidated (NQ); Phospho (ST)	0.00000000000240000.0				797	CE192_HUMAN	Centrosomal protein of 192 kDa OS=Homo sapiens GN=CEP192 PE=1 SV=2	48	36	21.62	FTIPLSGYGGTSNLILEGVK	Deamidated (NQ); 2 Phospho (ST); Phospho (Y)	0.00000405000420000000.0
785	DIAP2_HUMAN	Protein diaphanous homolog 2 OS=Homo sapiens GN=DIAPH2 PE=1 SV=1	69	41	23.42	LDIDLTHLIDSCVNKAK	Carbamidomethyl (C); Phospho (ST)	0.00000400000100000.0				730	JIP4_HUMAN	C-Jun-amino-terminal kinase-interacting protein 4 OS=Homo sapiens GN=SPAG9 PE=1 SV=4	68	32	20.31	KDLQTRVESLESQTR	Phospho (ST)	0.000040000000000.0				714	TET3_HUMAN	Probable methylcytosine dioxygenase TET3 OS=Homo sapiens GN=TET3 PE=2 SV=3	37	26	21.61	APLLHSVSR	2 Phospho (ST)	0.000004040.0
786	RTN3_HUMAN	Reticulon-3 OS=Homo sapiens GN=RTN3 PE=1 SV=2	57	26	23.42	EFSIKGVQGNMQK	2 Deamidated (NQ); Oxidation (M); Phospho (ST)	0.0040000200320.0				730	JIP4_HUMAN	C-Jun-amino-terminal kinase-interacting protein 4 OS=Homo sapiens GN=SPAG9 PE=1 SV=4	68	32	20.27	KDLQTRVESLESQTR	Phospho (ST)	0.000040000000000.0				798	LINS1_HUMAN	Protein Lines homolog 1 OS=Homo sapiens GN=LINS1 PE=2 SV=1	32	15	21.6	VDSKLICMFQNSDK	Oxidation (M); Phospho (ST)	0.00000003000400.0
664	AN30B_HUMAN	Ankyrin repeat domain-containing protein 30B OS=Homo sapiens GN=ANKRD30B PE=2 SV=2	99	48	23.41	VLTAENTMLTSK	Oxidation (M); Phospho (ST)	0.000000030040.0				730	JIP4_HUMAN	C-Jun-amino-terminal kinase-interacting protein 4 OS=Homo sapiens GN=SPAG9 PE=1 SV=4	68	32	20.16	KDLQTRVESLESQTR	Phospho (ST)	0.000040000000000.0				578	SYNE1_HUMAN	Nesprin-1 OS=Homo sapiens GN=SYNE1 PE=1 SV=3	427	281	21.57	ITLYQHLK	Deamidated (NQ); Phospho (Y)	0.00052000.0
788	B4GN2_HUMAN	Beta-1,4 N-acetylgalactosaminyltransferase 2 OS=Homo sapiens GN=B4GALNT2 PE=2 SV=1	15	7	23.31	SNTLTRVQFK	2 Deamidated (NQ); Phospho (ST)	0.4200000200.0				758	CE030_HUMAN	UPF0684 protein C5orf30 OS=Homo sapiens GN=C5orf30 PE=1 SV=1	35	7	20.16	RAHSKSLDYLNLDK	Deamidated (NQ); Phospho (Y)	0.00000000502000.0				865	TITIN_HUMAN	Titin OS=Homo sapiens GN=TTN PE=1 SV=2	1113	749	21.57	QEQIQVTHGK	2 Deamidated (NQ); Phospho (ST)	0.0020204000.0
571	WDFY3_HUMAN	WD repeat and FYVE domain-containing protein 3 OS=Homo sapiens GN=WDFY3 PE=1 SV=2	94	55	23.26	GYQLLAMLLK	Deamidated (NQ); Oxidation (M); Phospho (Y)	0.0520003000.0				823	RT18A_HUMAN	28S ribosomal protein S18a, mitochondrial OS=Homo sapiens GN=MRPS18A PE=1 SV=1	9	7	20.15	SKPQLNRYLTR	2 Deamidated (NQ); Phospho (ST)	0.00020200040.0				715	ATF6A_HUMAN	Cyclic AMP-dependent transcription factor ATF-6 alpha OS=Homo sapiens GN=ATF6 PE=1 SV=3	42	23	21.56	NKTENGLTPK	Deamidated (NQ); Phospho (ST)	0.2000000400.0
862	U634B_HUMAN	UPF0634 protein B OS=Homo sapiens GN=ANKRD36B PE=2 SV=3	94	49	23.2	LEKILQHSSLMLQVFES	Deamidated (NQ); Oxidation (M); Phospho (ST)	0.00000000403020000.0				201	TR150_HUMAN	Thyroid hormone receptor-associated protein 3 OS=Homo sapiens GN=THRAP3 PE=1 SV=2	31	14	20.14	IDISPSTFR	Phospho (ST)	0.000400000.0				774	MYO1B_HUMAN	Myosin-Ib OS=Homo sapiens GN=MYO1B PE=1 SV=3	47	33	21.56	DQCILITGESGAGK	2 Phospho (ST)	0.00000040040000.0
863	U634A_HUMAN	UPF0634 protein KIAA1641 OS=Homo sapiens GN=KIAA1641 PE=2 SV=2	98	50	23.2	LEKILQHSSLMLQVFES	Deamidated (NQ); Oxidation (M); Phospho (ST)	0.00000000403020000.0				453	PGK1_HUMAN	Phosphoglycerate kinase 1 OS=Homo sapiens GN=PGK1 PE=1 SV=3	30	14	20.14	MSLSNKLTLDKLDVK	Deamidated (NQ); Phospho (ST)	0.040020000000000.0				758	TRPV1_HUMAN	Transient receptor potential cation channel subfamily V member 1 OS=Homo sapiens GN=TRPV1 PE=1 SV=1	25	16	21.43	KHLTDNEFK	Deamidated (NQ); Phospho (ST)	0.000402000.0
800	FBX5_HUMAN	F-box only protein 5 OS=Homo sapiens GN=FBXO5 PE=1 SV=1	28	16	22.92	SAAQTSLKKDAQTK	2 Phospho (ST)	0.00004400000000.0				825	GUC1A_HUMAN	Guanylyl cyclase-activating protein 1 OS=Homo sapiens GN=GUCA1A PE=1 SV=3	15	2	20.11	DQMLLDTLTRSLDLTR	Oxidation (M); Phospho (ST)	0.0030004000000000.0				691	ACV1C_HUMAN	Activin receptor type-1C OS=Homo sapiens GN=ACVR1C PE=1 SV=1	31	16	21.42	HDSILNTIDIPQNPKVGTK	Deamidated (NQ); Phospho (ST)	0.0000000000020000040.0
389	NAR3_HUMAN	Ecto-ADP-ribosyltransferase 3 OS=Homo sapiens GN=ART3 PE=1 SV=2	36	7	22.85	KTQIFLPMNFK	2 Deamidated (NQ); Oxidation (M); Phospho (ST)	0.04200003200.0				492	DLG5_HUMAN	Disks large homolog 5 OS=Homo sapiens GN=DLG5 PE=1 SV=4	72	37	20.09	LLKQTEMLTQQRDTAIQLQHQCALSLR	6 Deamidated (NQ); Phospho (ST)	0.000240000220000020202000000.0				802	GPDM_HUMAN	Glycerol-3-phosphate dehydrogenase, mitochondrial OS=Homo sapiens GN=GPD2 PE=1 SV=3	28	19	21.41	GFITIVDVQR	Deamidated (NQ); Phospho (ST)	0.0004000020.0
81	PSMD1_HUMAN	26S proteasome non-ATPase regulatory subunit 1 OS=Homo sapiens GN=PSMD1 PE=1 SV=2	54	27	22.84	VNQFRQLYSKVINDK	Deamidated (NQ); Phospho (ST)	0.002000004000000.0				721	ITA8_HUMAN	Integrin alpha-8 OS=Homo sapiens GN=ITGA8 PE=1 SV=2	68	20	20.09	ILNCTNIECLQISCAVGRLEGGESAVLK	2 Deamidated (NQ); 2 Phospho (ST)	0.0020400000200000000000040000.0				803	CA106_HUMAN	Uncharacterized protein C1orf106 OS=Homo sapiens GN=C1orf106 PE=2 SV=1	22	15	21.39	TSAPATPEIQGR	Phospho (ST)	0.000004000000.0
322	CCL18_HUMAN	C-C motif chemokine 18 OS=Homo sapiens GN=CCL18 PE=1 SV=1	29	5	22.79	YISDLKLNA	Deamidated (NQ); Phospho (Y)	0.500000020.0				77	RL12_HUMAN	60S ribosomal protein L12 OS=Homo sapiens GN=RPL12 PE=1 SV=1	26	5	19.94	SLARELSGTIK	Phospho (ST)	0.40000000000.0				804	TBL3_HUMAN	Transducin beta-like protein 3 OS=Homo sapiens GN=TBL3 PE=1 SV=2	29	15	21.33	FKTNYAVER	Phospho (Y)	0.000050000.0
813	CNT3B_HUMAN	Contactin-associated protein-like 3B OS=Homo sapiens GN=CNTNAP3B PE=2 SV=2	59	26	22.71	GASLQVDQLPQK	2 Deamidated (NQ); Phospho (ST)	0.004000020020.0				777	IER5L_HUMAN	Immediate early response gene 5-like protein OS=Homo sapiens GN=IER5L PE=2 SV=1	14	5	19.92	MECALDAQSLISISLRKIHSSR	Oxidation (M); Phospho (ST)	0.3000000000000000000040.0				607	LRP2_HUMAN	Low-density lipoprotein receptor-related protein 2 OS=Homo sapiens GN=LRP2 PE=1 SV=3	136	94	21.3	ASMDGSMRTVIVQDK	2 Oxidation (M); Phospho (ST)	0.043000300000000.0
814	CNTP3_HUMAN	Contactin-associated protein-like 3 OS=Homo sapiens GN=CNTNAP3 PE=2 SV=3	43	23	22.71	GASLQVDQLPQK	2 Deamidated (NQ); Phospho (ST)	0.004000020020.0				831	HDAC9_HUMAN	Histone deacetylase 9 OS=Homo sapiens GN=HDAC9 PE=1 SV=2	21	15	19.92	ISPGIRGTHKLPR	Phospho (ST)	0.0000000400000.0				594	ESCO2_HUMAN	N-acetyltransferase ESCO2 OS=Homo sapiens GN=ESCO2 PE=1 SV=1	46	28	21.25	SALSTVSFYNQNK	Phospho (ST); Phospho (Y)	0.0000004050000.0
322	CCL18_HUMAN	C-C motif chemokine 18 OS=Homo sapiens GN=CCL18 PE=1 SV=1	29	5	22.68	YISDLKLNA	Deamidated (NQ); Phospho (Y)	0.500000020.0				832	V1BR_HUMAN	Vasopressin V1b receptor OS=Homo sapiens GN=AVPR1B PE=2 SV=1	7	4	19.92	GTLSAPNATTPWLGR	Phospho (ST)	0.000400000000000.0				715	ATF6A_HUMAN	Cyclic AMP-dependent transcription factor ATF-6 alpha OS=Homo sapiens GN=ATF6 PE=1 SV=3	42	23	21.22	NKTENGLTPK	Deamidated (NQ); Phospho (ST)	0.2000000400.0
170	CO3_HUMAN	Complement C3 OS=Homo sapiens GN=C3 PE=1 SV=2	76	40	22.64	TKKQELSEAEQATR	Deamidated (NQ); Phospho (ST)	0.00020000000040.0				833	LEO1_HUMAN	RNA polymerase-associated protein LEO1 OS=Homo sapiens GN=LEO1 PE=1 SV=1	12	5	19.86	RKNAIASDSEADSDTEVPK	Phospho (ST)	0.0000000000004000000.0				426	TSKS_HUMAN	Testis-specific serine kinase substrate OS=Homo sapiens GN=TSKS PE=1 SV=3	26	15	21.2	SHQGNCARCASQGSQLSTESLQQLLDR	2 Carbamidomethyl (C); 2 Deamidated (NQ); Phospho (ST)	0.000001001000002004000200000.0
389	NAR3_HUMAN	Ecto-ADP-ribosyltransferase 3 OS=Homo sapiens GN=ART3 PE=1 SV=2	36	7	22.63	KTQIFLPMNFK	Deamidated (NQ); Oxidation (M); Phospho (ST)	0.04000003200.0				730	JIP4_HUMAN	C-Jun-amino-terminal kinase-interacting protein 4 OS=Homo sapiens GN=SPAG9 PE=1 SV=4	68	32	19.84	KDLQTRVESLESQTR	Phospho (ST)	0.000040000000000.0				148	SFRS1_HUMAN	Splicing factor, arginine/serine-rich 1 OS=Homo sapiens GN=SFRS1 PE=1 SV=2	33	15	21.19	MSGGGVIR	Phospho (ST)	0.04000000.0
806	GT252_HUMAN	Procollagen galactosyltransferase 2 OS=Homo sapiens GN=GLT25D2 PE=1 SV=1	21	10	22.63	TIVAPMLESR	2 Phospho (ST)	0.4000000040.0				836	CARD8_HUMAN	Caspase recruitment domain-containing protein 8 OS=Homo sapiens GN=CARD8 PE=1 SV=1	34	8	19.83	QSKNEALLSMVEKK	Phospho (ST)	0.04000000000000.0				807	DIP2B_HUMAN	Disco-interacting protein 2 homolog B OS=Homo sapiens GN=DIP2B PE=1 SV=3	59	35	21.19	QKQPGVGPASVMVGNLVAGKR	2 Deamidated (NQ); Phospho (ST)	0.200000000400002000000.0
811	PCDB4_HUMAN	Protocadherin beta-4 OS=Homo sapiens GN=PCDHB4 PE=2 SV=1	20	10	22.56	KYPDLVQDKPLDR	Deamidated (NQ); Phospho (Y)	0.0500002000000.0				825	GUC1A_HUMAN	Guanylyl cyclase-activating protein 1 OS=Homo sapiens GN=GUCA1A PE=1 SV=3	15	2	19.75	DQMLLDTLTRSLDLTR	Oxidation (M); Phospho (ST)	0.0030004000000000.0				808	PRCM_HUMAN	Probable proline racemase OS=Homo sapiens GN=C14orf149 PE=1 SV=1	6	5	21.18	EPTTNICVFADEQVDR	Carbamidomethyl (C); Deamidated (NQ); 2 Phospho (ST)	0.0044201000000000.0
658	EVI5_HUMAN	Ecotropic viral integration site 5 protein homolog OS=Homo sapiens GN=EVI5 PE=1 SV=2	45	27	22.55	KNAMNELQDELMTIR	2 Deamidated (NQ); Oxidation (M); Phospho (ST)	0.020320000000400.0				763	LBA1_HUMAN	Lupus brain antigen 1 homolog OS=Homo sapiens GN=LBA1 PE=2 SV=4	109	57	19.74	VLSENPMACKEILKPNYK	Deamidated (NQ); Phospho (Y)	0.000000000000000250.0				946	ANR31_HUMAN	Ankyrin repeat domain-containing protein 31 OS=Homo sapiens GN=ANKRD31 PE=5 SV=2	85	63	21.16	TASELLKGGADVNIK	Phospho (ST)	0.004000000000000.0
499	SRRM1_HUMAN	Serine/arginine repetitive matrix protein 1 OS=Homo sapiens GN=SRRM1 PE=1 SV=2	35	23	22.54	EKTPELPEPSVK	Phospho (ST)	0.004000000000.0				839	SLN12_HUMAN	Schlafen family member 12 OS=Homo sapiens GN=SLFN12 PE=1 SV=2	51	12	19.71	DITSAKVMNATAALEFLK	Phospho (ST)	0.000000000040000000.0				311	CCL18_HUMAN	C-C motif chemokine 18 OS=Homo sapiens GN=CCL18 PE=1 SV=1	15	3	21.09	YISDLKLNA	Deamidated (NQ); Phospho (Y)	0.500000020.0
982	UPAR_HUMAN	Urokinase plasminogen activator surface receptor OS=Homo sapiens GN=PLAUR PE=1 SV=1	42	7	22.52	TNRTLSYRTGLK	Deamidated (NQ); Phospho (Y)	0.020000500000.0				840	P12L2_HUMAN	POM121-like protein 2 OS=Homo sapiens GN=POM121L2 PE=1 SV=1	22	10	19.66	IPQLPSSPENLVSEIPPPQLGYAVSDENLTLGK	3 Deamidated (NQ); 2 Phospho (ST)	0.002004400000000000200000000200000.0				715	ATF6A_HUMAN	Cyclic AMP-dependent transcription factor ATF-6 alpha OS=Homo sapiens GN=ATF6 PE=1 SV=3	42	23	21.06	NKTENGLTPK	Deamidated (NQ); Phospho (ST)	0.2000000400.0
812	CD70_HUMAN	CD70 antigen OS=Homo sapiens GN=CD70 PE=1 SV=2	10	6	22.46	LSFHQGCTIASQR	Carbamidomethyl (C); 2 Deamidated (NQ); Phospho (ST)	0.0400201000020.0				841	ZN189_HUMAN	Zinc finger protein 189 OS=Homo sapiens GN=ZNF189 PE=2 SV=2	19	13	19.64	ESLTQEQRMFR	Oxidation (M); Phospho (ST)	0.00040000300.0				811	KPSH1_HUMAN	Serine/threonine-protein kinase H1 OS=Homo sapiens GN=PSKH1 PE=1 SV=4	28	13	21.04	HFITEVDSVGPVK	Phospho (ST)	0.0000000400000.0
813	CNT3B_HUMAN	Contactin-associated protein-like 3B OS=Homo sapiens GN=CNTNAP3B PE=2 SV=2	59	26	22.45	GASLQVDQLPQK	2 Deamidated (NQ); Phospho (ST)	0.004000020020.0				842	TRIM1_HUMAN	Midline-2 OS=Homo sapiens GN=MID2 PE=1 SV=2	39	22	19.63	QTLEMNLTNLVKRNSELENQMAK	4 Deamidated (NQ); Oxidation (M); Phospho (ST)	0.00000000200002400022300.0				714	TET3_HUMAN	Probable methylcytosine dioxygenase TET3 OS=Homo sapiens GN=TET3 PE=2 SV=3	37	26	21.03	APLLHSVSR	2 Phospho (ST)	0.000004040.0
814	CNTP3_HUMAN	Contactin-associated protein-like 3 OS=Homo sapiens GN=CNTNAP3 PE=2 SV=3	43	23	22.45	GASLQVDQLPQK	2 Deamidated (NQ); Phospho (ST)	0.004000020020.0				843	ANGL1_HUMAN	Angiopoietin-related protein 1 OS=Homo sapiens GN=ANGPTL1 PE=2 SV=1	27	17	19.63	ESRNMNSRVTQLYMQLLHEIIR	2 Deamidated (NQ); Oxidation (M); 2 Phospho (ST)	0.0400020004200300000000.0				812	IF140_HUMAN	Intraflagellar transport protein 140 homolog OS=Homo sapiens GN=IFT140 PE=1 SV=1	57	33	21.03	TYTEDPKESIK	Phospho (ST)	0.40000000000.0
815	S35F5_HUMAN	Solute carrier family 35 member F5 OS=Homo sapiens GN=SLC35F5 PE=2 SV=1	31	13	22.45	FSGIALEDLR	Phospho (ST)	0.0400000000.0				844	ANGL2_HUMAN	Angiopoietin-related protein 2 OS=Homo sapiens GN=ANGPTL2 PE=2 SV=1	24	11	19.63	ESRNMNSRVTQLYMQLLHEIIR	2 Deamidated (NQ); Oxidation (M); 2 Phospho (ST)	0.0400020004200300000000.0				813	GNN_HUMAN	Tetratricopeptide repeat protein GNN OS=Homo sapiens GN=GNN PE=2 SV=3	62	38	21.01	TQNNAEIWNGSGK	3 Deamidated (NQ); Phospho (ST)	0.0220000020400.0
816	AEBP1_HUMAN	Adipocyte enhancer-binding protein 1 OS=Homo sapiens GN=AEBP1 PE=1 SV=1	27	15	22.36	TQWIEVDTRRTTR	Deamidated (NQ); 2 Phospho (ST)	0.0200000400040.0				771	CE350_HUMAN	Centrosome-associated protein 350 OS=Homo sapiens GN=CEP350 PE=1 SV=1	148	74	19.62	QTTIKLQEK	2 Deamidated (NQ); Phospho (ST)	0.204000200.0				814	PERQ1_HUMAN	PERQ amino acid-rich with GYF domain-containing protein 1 OS=Homo sapiens GN=GIGYF1 PE=1 SV=2	28	17	21.01	NFSLSVNSVAVLR	Deamidated (NQ); 2 Phospho (ST)	0.0040402000000.0
397	TR150_HUMAN	Thyroid hormone receptor-associated protein 3 OS=Homo sapiens GN=THRAP3 PE=1 SV=2	33	26	22.29	IDISPSTFR	Phospho (ST)	0.000400000.0				846	EXT1_HUMAN	Exostosin-1 OS=Homo sapiens GN=EXT1 PE=1 SV=2	10	7	19.6	IAESYQNILAAIEGSR	Deamidated (NQ); Phospho (ST); Phospho (Y)	0.0000502000000040.0				426	TSKS_HUMAN	Testis-specific serine kinase substrate OS=Homo sapiens GN=TSKS PE=1 SV=3	26	15	21	SHQGNCARCASQGSQLSTESLQQLLDR	2 Carbamidomethyl (C); 2 Deamidated (NQ); Phospho (ST)	0.000001001000002004000200000.0
81	PSMD1_HUMAN	26S proteasome non-ATPase regulatory subunit 1 OS=Homo sapiens GN=PSMD1 PE=1 SV=2	54	27	22.25	VNQFRQLYSKVINDK	Deamidated (NQ); Phospho (Y)	0.000002050000000.0				716	CLC4G_HUMAN	C-type lectin domain family 4 member G OS=Homo sapiens GN=CLEC4G PE=1 SV=1	13	5	19.59	TNASKQTAALGALK	Deamidated (NQ); 2 Phospho (ST)	0.42040000000000.0				238	RALY_HUMAN	RNA-binding protein Raly OS=Homo sapiens GN=RALY PE=1 SV=1	24	11	20.98	GRLSPVPVPR	Phospho (ST)	0.0004000000.0
817	NMDE2_HUMAN	Glutamate [NMDA] receptor subunit epsilon-2 OS=Homo sapiens GN=GRIN2B PE=1 SV=3	46	26	22.25	SYFFRQPTVAGASK	Phospho (ST)	0.00000000000040.0				847	SLIK2_HUMAN	SLIT and NTRK-like protein 2 OS=Homo sapiens GN=SLITRK2 PE=1 SV=1	52	21	19.58	SLPDNIFGGTALTR	2 Phospho (ST)	0.40000000000040.0				794	HME1_HUMAN	Homeobox protein engrailed-1 OS=Homo sapiens GN=EN1 PE=1 SV=3	86	6	20.94	QTLAQELSLNESQIK	2 Deamidated (NQ); 2 Phospho (ST)	0.000000040204200.0
818	RIOK1_HUMAN	Serine/threonine-protein kinase RIO1 OS=Homo sapiens GN=RIOK1 PE=1 SV=2	24	18	22.24	GIITEINGCISTGK	Phospho (ST)	0.00000000004000.0				85	PSMD1_HUMAN	26S proteasome non-ATPase regulatory subunit 1 OS=Homo sapiens GN=PSMD1 PE=1 SV=2	77	30	19.55	VNQFRQLYSKVINDK	Deamidated (NQ); Phospho (ST)	0.000002004000000.0				561	MYO6_HUMAN	Myosin-VI OS=Homo sapiens GN=MYO6 PE=1 SV=4	60	42	20.93	SSEELLSALQKK	Deamidated (NQ); 2 Phospho (ST)	0.440000000200.0
279	NSF1C_HUMAN	NSFL1 cofactor p47 OS=Homo sapiens GN=NSFL1C PE=1 SV=2	19	10	22.22	KKSPNELVDDLFK	Deamidated (NQ); Phospho (ST)	0.0040200000000.0				763	LBA1_HUMAN	Lupus brain antigen 1 homolog OS=Homo sapiens GN=LBA1 PE=2 SV=4	109	57	19.54	KIILAIQQLGNGEWTQGLQK	3 Deamidated (NQ); Phospho (ST)	0.00000002000000420020.0				927	ZMYM2_HUMAN	Zinc finger MYM-type protein 2 OS=Homo sapiens GN=ZMYM2 PE=1 SV=1	110	62	20.93	KNPLTMENK	Deamidated (NQ); Phospho (ST)	0.020040000.0
885	ASPM_HUMAN	Abnormal spindle-like microcephaly-associated protein OS=Homo sapiens GN=ASPM PE=1 SV=2	234	142	22.22	SSTLIIQSMFR	Deamidated (NQ); Oxidation (M); 2 Phospho (ST)	0.40000024300.0				664	LRP1B_HUMAN	Low-density lipoprotein receptor-related protein 1B OS=Homo sapiens GN=LRP1B PE=1 SV=2	75	56	19.53	TTLIAGAMEHPR	Phospho (ST)	0.400000000000.0				850	ELOA2_HUMAN	RNA polymerase II transcription factor SIII subunit A2 OS=Homo sapiens GN=TCEB3B PE=1 SV=2	26	17	20.91	VMTTNIRSARGNNPNGR	3 Deamidated (NQ); Oxidation (M); Phospho (ST)	0.03042000000020200.0
476	C163B_HUMAN	Scavenger receptor cysteine-rich type 1 protein M160 OS=Homo sapiens GN=CD163L1 PE=1 SV=1	33	19	22.2	CSGQSLKSLNASSGR	2 Deamidated (NQ); Phospho (ST)	0.040200000200000.0				815	ID3_HUMAN	DNA-binding protein inhibitor ID-3 OS=Homo sapiens GN=ID3 PE=1 SV=1	5	2	19.53	GTQLSQVEILQR	Deamidated (NQ); Phospho (ST)	0.000040000020.0				940	TRIO_HUMAN	Triple functional domain protein OS=Homo sapiens GN=TRIO PE=1 SV=2	82	57	20.87	NSGSGNADLQNLLPKVSTMLDR	Deamidated (NQ); Oxidation (M); 3 Phospho (ST)	0.0404000000200000043000.0
817	NMDE2_HUMAN	Glutamate [NMDA] receptor subunit epsilon-2 OS=Homo sapiens GN=GRIN2B PE=1 SV=3	46	26	22.14	SYFFRQPTVAGASK	Phospho (ST)	0.00000000000040.0				664	LRP1B_HUMAN	Low-density lipoprotein receptor-related protein 1B OS=Homo sapiens GN=LRP1B PE=1 SV=2	75	56	19.5	TTLIAGAMEHPR	Phospho (ST)	0.400000000000.0				752	UBP31_HUMAN	Ubiquitin carboxyl-terminal hydrolase 31 OS=Homo sapiens GN=USP31 PE=1 SV=2	62	38	20.86	STDLGKTALLSKK	Phospho (ST)	0.0000000000400.0
825	F149B_HUMAN	Protein FAM149B1 OS=Homo sapiens GN=FAM149B1 PE=2 SV=2	21	15	22.07	GSAGPQLHGSTKSQSGGRPVSR	Phospho (ST)	0.0400000000000000000000.0				677	DOCK3_HUMAN	Dedicator of cytokinesis protein 3 OS=Homo sapiens GN=DOCK3 PE=1 SV=1	69	42	19.49	LRHVSGEEIVK	Phospho (ST)	0.00004000000.0				816	USP9Y_HUMAN	Probable ubiquitin carboxyl-terminal hydrolase FAF-Y OS=Homo sapiens GN=USP9Y PE=1 SV=2	59	40	20.85	ATLNLLR	Deamidated (NQ); Phospho (ST)	0.0402000.0
740	RSAD1_HUMAN	Radical S-adenosyl methionine domain-containing protein 1, mitochondrial OS=Homo sapiens GN=RSAD1 PE=2 SV=2	9	6	22.06	GTALFAQVQR	Deamidated (NQ); Phospho (ST)	0.0400000020.0				837	TRPA1_HUMAN	Transient receptor potential cation channel subfamily A member 1 OS=Homo sapiens GN=TRPA1 PE=2 SV=2	34	21	19.47	EVVLTIIRSK	Phospho (ST)	0.0000000040.0				489	IF4B_HUMAN	Eukaryotic translation initiation factor 4B OS=Homo sapiens GN=EIF4B PE=1 SV=2	32	20	20.8	KDQDSRSAPEPK	Phospho (ST)	0.000040000000.0
826	SHOX2_HUMAN	Short stature homeobox protein 2 OS=Homo sapiens GN=SHOX2 PE=2 SV=4	19	11	22.06	LTEVSPELK	Phospho (ST)	0.000040000.0				850	RP1_HUMAN	Oxygen-regulated protein 1 OS=Homo sapiens GN=RP1 PE=1 SV=1	60	38	19.45	SVIGSVTLVSETEVQEKMIGQFSYSEER	2 Deamidated (NQ); Oxidation (M); 3 Phospho (ST)	0.4000000000000020030020404000.0				713	LIPC_HUMAN	Hepatic triacylglycerol lipase OS=Homo sapiens GN=LIPC PE=1 SV=2	11	8	20.79	NTRLVGKEVAALLR	Deamidated (NQ); Phospho (ST)	0.24000000000000.0
827	P52K_HUMAN	52 kDa repressor of the inhibitor of the protein kinase OS=Homo sapiens GN=PRKRIR PE=2 SV=2	15	12	22.02	KRFETTAVNTLFCSK	Carbamidomethyl (C); Deamidated (NQ); Phospho (ST)	0.000000002400100.0				851	ZEP2_HUMAN	Transcription factor HIVEP2 OS=Homo sapiens GN=HIVEP2 PE=1 SV=2	57	44	19.45	SSVYASWCISSCNPNPSGLNTK	Carbamidomethyl (C); 2 Deamidated (NQ); 6 Phospho (ST)	0.0400040104400020400240.0				868	NCKP5_HUMAN	Nck-associated protein 5 OS=Homo sapiens GN=NCKAP5 PE=1 SV=2	108	65	20.76	TADLGSPCKEPHK	Carbamidomethyl (C); Phospho (ST)	0.4000000100000.0
698	BSN_HUMAN	Protein bassoon OS=Homo sapiens GN=BSN PE=1 SV=4	110	71	22	TEWLCLNCQTKR	Carbamidomethyl (C); 2 Deamidated (NQ); 2 Phospho (ST)	0.400000212400.0				588	HMMR_HUMAN	Hyaluronan mediated motility receptor OS=Homo sapiens GN=HMMR PE=1 SV=2	58	35	19.42	SKFSENGNQKNLR	4 Deamidated (NQ); Phospho (ST)	0.0004020220200.0				819	CRLD1_HUMAN	Cysteine-rich secretory protein LCCL domain-containing 1 OS=Homo sapiens GN=CRISPLD1 PE=1 SV=1	27	20	20.69	CSGPVCTHYTQVVWATSNR	Carbamidomethyl (C); 2 Deamidated (NQ); Phospho (ST)	0.0000010000200004020.0
252	SYEP_HUMAN	Bifunctional aminoacyl-tRNA synthetase OS=Homo sapiens GN=EPRS PE=1 SV=5	70	38	21.99	NETSAPFK	Deamidated (NQ); Phospho (ST)	0.20040000.0				854	NRIP3_HUMAN	Nuclear receptor-interacting protein 3 OS=Homo sapiens GN=NRIP3 PE=2 SV=1	17	10	19.41	VPWASKTNKLNQAK	3 Deamidated (NQ); Phospho (ST)	0.00000042002200.0				710	RABL3_HUMAN	Rab-like protein 3 OS=Homo sapiens GN=RABL3 PE=1 SV=1	12	7	20.68	VKVLVLGDSGVGK	Phospho (ST)	0.0000000040000.0
226	BCLF1_HUMAN	Bcl-2-associated transcription factor 1 OS=Homo sapiens GN=BCLAF1 PE=1 SV=2	36	19	21.91	IDISPSTLR	Phospho (ST)	0.000400000.0				595	GCC2_HUMAN	GRIP and coiled-coil domain-containing protein 2 OS=Homo sapiens GN=GCC2 PE=1 SV=3	145	87	19.38	ETQTVKEELESLR	Deamidated (NQ); Phospho (ST)	0.0420000000000.0				820	NUP98_HUMAN	Nuclear pore complex protein Nup98-Nup96 OS=Homo sapiens GN=NUP98 PE=1 SV=3	42	24	20.59	NSPVEAVFSYLTGK	Phospho (ST); Phospho (Y)	0.00000000050400.0
314	FREM2_HUMAN	FRAS1-related extracellular matrix protein 2 OS=Homo sapiens GN=FREM2 PE=1 SV=2	112	49	21.86	SRAGIAISAFNLK	Deamidated (NQ); Phospho (ST)	0.0000000400200.0				595	GCC2_HUMAN	GRIP and coiled-coil domain-containing protein 2 OS=Homo sapiens GN=GCC2 PE=1 SV=3	145	87	19.34	ETQTVKEELESLR	Deamidated (NQ); Phospho (ST)	0.0420000000000.0				151	CC108_HUMAN	Coiled-coil domain-containing protein 108 OS=Homo sapiens GN=CCDC108 PE=2 SV=2	60	34	20.53	QSRFLVLLNDGNCTLYYR	3 Deamidated (NQ); Phospho (Y)	0.200000002002000050.0
844	WWC2_HUMAN	Protein WWC2 OS=Homo sapiens GN=WWC2 PE=1 SV=2	71	35	21.8	QDLMQSLAK	Phospho (ST)	0.000004000.0				856	FGFR4_HUMAN	Fibroblast growth factor receptor 4 OS=Homo sapiens GN=FGFR4 PE=1 SV=2	13	11	19.33	GVHHIDYYKKTSNGR	Phospho (Y)	0.000000500000000.0				821	MCM5_HUMAN	DNA replication licensing factor MCM5 OS=Homo sapiens GN=MCM5 PE=1 SV=5	32	21	20.53	GSSAAGLTASVMRDPSSR	2 Phospho (ST)	0.004000000400000000.0
550	UBR1_HUMAN	E3 ubiquitin-protein ligase UBR1 OS=Homo sapiens GN=UBR1 PE=1 SV=1	83	45	21.77	ITCPQVLIQK	Carbamidomethyl (C); 2 Deamidated (NQ); Phospho (ST)	0.0410200020.0				721	ITA8_HUMAN	Integrin alpha-8 OS=Homo sapiens GN=ITGA8 PE=1 SV=2	68	20	19.3	ILNCTNIECLQISCAVGRLEGGESAVLK	2 Deamidated (NQ); 2 Phospho (ST)	0.0020400000200000000000040000.0				868	NCKP5_HUMAN	Nck-associated protein 5 OS=Homo sapiens GN=NCKAP5 PE=1 SV=2	108	65	20.52	TADLGSPCKEPHK	Carbamidomethyl (C); Phospho (ST)	0.4000000100000.0
322	CCL18_HUMAN	C-C motif chemokine 18 OS=Homo sapiens GN=CCL18 PE=1 SV=1	29	5	21.73	YISDLKLNA	Deamidated (NQ); Phospho (Y)	0.500000020.0				209	SP16H_HUMAN	FACT complex subunit SPT16 OS=Homo sapiens GN=SUPT16H PE=1 SV=1	65	28	19.28	KVEFLKQIANTK	Deamidated (NQ); Phospho (ST)	0.000000000240.0				907	F186A_HUMAN	Protein FAM186A OS=Homo sapiens GN=FAM186A PE=2 SV=3	139	69	20.52	KHHISSGTITSK	Phospho (ST)	0.000000000040.0
571	WDFY3_HUMAN	WD repeat and FYVE domain-containing protein 3 OS=Homo sapiens GN=WDFY3 PE=1 SV=2	94	55	21.61	GYQLLAMLLK	Deamidated (NQ); Oxidation (M); Phospho (Y)	0.0520003000.0				180	TRAP1_HUMAN	Heat shock protein 75 kDa, mitochondrial OS=Homo sapiens GN=TRAP1 PE=1 SV=3	20	11	19.26	LLRYESSALPSGQLTSLSEYASRMR	Deamidated (NQ); Oxidation (M); Phospho (ST)	0.0000040000002000000000030.0				171	CLH1_HUMAN	Clathrin heavy chain 1 OS=Homo sapiens GN=CLTC PE=1 SV=5	55	36	20.51	QSVELCKKDSLYK	Carbamidomethyl (C); 2 Phospho (ST)	0.0400010004000.0
947	CLC4G_HUMAN	C-type lectin domain family 4 member G OS=Homo sapiens GN=CLEC4G PE=1 SV=1	18	3	21.58	TNASKQTAALGALK	Deamidated (NQ); 2 Phospho (ST)	0.00040240000000.0				857	FNIP1_HUMAN	Folliculin-interacting protein 1 OS=Homo sapiens GN=FNIP1 PE=1 SV=2	50	29	19.26	TGSSICGSLNTLQDSLEFINQDNNTLK	Carbamidomethyl (C); 2 Deamidated (NQ); 6 Phospho (ST)	0.004401040040204000020000400.0				823	MRCKG_HUMAN	Serine/threonine-protein kinase MRCK gamma OS=Homo sapiens GN=CDC42BPG PE=1 SV=2	31	16	20.45	CLRCTSLMLGLGR	Oxidation (M); Phospho (ST)	0.0000040300000.0
844	WWC2_HUMAN	Protein WWC2 OS=Homo sapiens GN=WWC2 PE=1 SV=2	71	35	21.49	ESNCAKDLRSQPPTR	Carbamidomethyl (C); Deamidated (NQ); Phospho (ST)	0.042100000000000.0				858	SCND3_HUMAN	SCAN domain-containing protein 3 OS=Homo sapiens GN=SCAND3 PE=2 SV=1	63	42	19.25	DNLNLTVTLQDK	3 Deamidated (NQ); Phospho (ST)	0.020204000200.0				774	MYO1B_HUMAN	Myosin-Ib OS=Homo sapiens GN=MYO1B PE=1 SV=3	47	33	20.44	DQCILITGESGAGK	2 Phospho (ST)	0.00000040040000.0
835	ERCC2_HUMAN	TFIIH basal transcription factor complex helicase subunit OS=Homo sapiens GN=ERCC2 PE=1 SV=1	172	20	21.48	LPFLGLALSSRK	2 Phospho (ST)	0.000000004400.0				859	G137B_HUMAN	Integral membrane protein GPR137B OS=Homo sapiens GN=GPR137B PE=2 SV=1	10	5	19.25	VIVSVRVAINDTLFVLCAVSLSICLYKISK	Carbamidomethyl (C); Deamidated (NQ); Phospho (ST); Phospho (Y)	0.000000000200000010000000050040.0				956	ZMYM4_HUMAN	Zinc finger MYM-type protein 4 OS=Homo sapiens GN=ZMYM4 PE=1 SV=1	80	47	20.38	LPPSQPPR	Phospho (ST)	0.00040000.0
836	MN1_HUMAN	Probable tumor suppressor protein MN1 OS=Homo sapiens GN=MN1 PE=1 SV=3	22	13	21.44	QNAALMIKQMASR	2 Deamidated (NQ); Oxidation (M); Phospho (ST)	0.0200030020040.0				207	PA1B2_HUMAN	Platelet-activating factor acetylhydrolase IB subunit beta OS=Homo sapiens GN=PAFAH1B2 PE=1 SV=1	13	2	19.2	VNQLLKVSLPK	Phospho (ST)	0.00000004000.0				827	VATA_HUMAN	V-type proton ATPase catalytic subunit A OS=Homo sapiens GN=ATP6V1A PE=1 SV=2	30	15	20.37	RAVETTAQSDNK	Deamidated (NQ); 2 Phospho (ST)	0.000004004020.0
571	WDFY3_HUMAN	WD repeat and FYVE domain-containing protein 3 OS=Homo sapiens GN=WDFY3 PE=1 SV=2	94	55	21.43	GYQLLAMLLK	Deamidated (NQ); Oxidation (M); Phospho (Y)	0.0520003000.0				632	RFPLA_HUMAN	Ret finger protein-like 4A OS=Homo sapiens GN=RFPL4A PE=1 SV=2	69	8	19.19	SPWQAALTPDLSCPQK	2 Deamidated (NQ); Phospho (ST)	0.0002000000040020.0				828	GT252_HUMAN	Procollagen galactosyltransferase 2 OS=Homo sapiens GN=GLT25D2 PE=1 SV=1	8	7	20.37	TIVAPMLESR	2 Phospho (ST)	0.4000000040.0
805	HDGR2_HUMAN	Hepatoma-derived growth factor-related protein 2 OS=Homo sapiens GN=HDGFRP2 PE=1 SV=1	15	9	21.42	LQKLHSEIK	Deamidated (NQ); Phospho (ST)	0.020004000.0				598	DGKZ_HUMAN	Diacylglycerol kinase zeta OS=Homo sapiens GN=DGKZ PE=1 SV=3	71	27	19.15	ILSHVEEGNVVQLDR	Phospho (ST)	0.004000000000000.0				829	F193A_HUMAN	Protein FAM193A OS=Homo sapiens GN=FAM193A PE=1 SV=2	53	37	20.32	QTRQRLSINWSNFSLK	3 Deamidated (NQ); Phospho (ST)	0.2002000020000400.0
837	RBM15_HUMAN	Putative RNA-binding protein 15 OS=Homo sapiens GN=RBM15 PE=1 SV=2	43	26	21.41	DRTPPLLYR	Phospho (ST)	0.004000000.0				745	CJ068_HUMAN	Uncharacterized protein C10orf68 OS=Homo sapiens GN=C10orf68 PE=2 SV=1	84	20	19.07	NTRIVVPNESVISVHQDSK	2 Deamidated (NQ); Phospho (ST)	0.0000000200000002040.0				830	SRPX_HUMAN	Sushi repeat-containing protein SRPX OS=Homo sapiens GN=SRPX PE=2 SV=1	31	13	20.3	ERIAEPNKLTVR	Phospho (ST)	0.000000000400.0
702	EMR3_HUMAN	EGF-like module-containing mucin-like hormone receptor-like 3 OS=Homo sapiens GN=EMR3 PE=1 SV=1	89	22	21.4	KDQVYLNSQVVSAAIGPK	Deamidated (NQ); Phospho (ST); Phospho (Y)	0.000050240000000000.0				664	LRP1B_HUMAN	Low-density lipoprotein receptor-related protein 1B OS=Homo sapiens GN=LRP1B PE=1 SV=2	75	56	19.04	TTLIAGAMEHPR	Phospho (ST)	0.400000000000.0				831	DUS11_HUMAN	RNA/RNP complex-1-interacting phosphatase OS=Homo sapiens GN=DUSP11 PE=1 SV=1	23	11	20.29	EQNEELGLIIDLTYTQR	3 Deamidated (NQ); Phospho (ST)	0.02200000000000420.0
99	EIF3G_HUMAN	Eukaryotic translation initiation factor 3 subunit G OS=Homo sapiens GN=EIF3G PE=1 SV=2	32	14	21.37	GIPLATGDTSPEPELLPGAPLPPPK	Phospho (ST)	0.0000000004000000000000000.0				316	GCN1L_HUMAN	Translational activator GCN1 OS=Homo sapiens GN=GCN1L1 PE=1 SV=5	115	64	19.03	NTVVRAYSDQAIVNLLK	3 Deamidated (NQ); Phospho (ST)	0.20000004020002000.0				832	ZMYM3_HUMAN	Zinc finger MYM-type protein 3 OS=Homo sapiens GN=ZMYM3 PE=1 SV=2	69	39	20.26	VKIPSNPLEADILAMAEMIAEAEELDK	Deamidated (NQ); Phospho (ST)	0.000042000000000000000000000.0
169	UBA1_HUMAN	Ubiquitin-like modifier-activating enzyme 1 OS=Homo sapiens GN=UBA1 PE=1 SV=3	32	17	21.32	GGIVSQVKVPK	Deamidated (NQ); Phospho (ST)	0.00004200000.0				730	JIP4_HUMAN	C-Jun-amino-terminal kinase-interacting protein 4 OS=Homo sapiens GN=SPAG9 PE=1 SV=4	68	32	19.03	KDLQTRVESLESQTR	Phospho (ST)	0.000040000000000.0				833	M3K13_HUMAN	Mitogen-activated protein kinase kinase kinase 13 OS=Homo sapiens GN=MAP3K13 PE=1 SV=1	21	14	20.26	YFGPAAALRSPLSNHAQR	Deamidated (NQ); Phospho (ST)	0.000000000000420000.0
838	ROBO2_HUMAN	Roundabout homolog 2 OS=Homo sapiens GN=ROBO2 PE=1 SV=2	27	19	21.31	FHINKTVDAAIRSVIIGGLFPGIQYR	2 Deamidated (NQ); Phospho (ST); Phospho (Y)	0.00020000000040000000000250.0				861	EPHX3_HUMAN	Epoxide hydrolase 3 OS=Homo sapiens GN=EPHX3 PE=2 SV=1	12	7	19.01	MPELVVTALLAPSR	2 Phospho (ST)	0.00000040000040.0				834	MLTK_HUMAN	Mitogen-activated protein kinase kinase kinase MLT OS=Homo sapiens GN=MLTK PE=1 SV=2	22	18	20.24	GSISLNSSPR	Phospho (ST)	0.0000004000.0
142	NPM_HUMAN	Nucleophosmin OS=Homo sapiens GN=NPM1 PE=1 SV=2	19	9	21.29	CGSGPVHISGQHLVAVEEDAESEDEEEEDVK	Carbamidomethyl (C); Deamidated (NQ); Phospho (ST)	0.1000000000200000000004000000000.0				862	RBTN1_HUMAN	Rhombotin-1 OS=Homo sapiens GN=LMO1 PE=2 SV=1	7	6	18.98	EDGVPMLSVQPK	Phospho (ST)	0.000000040000.0				835	LRC38_HUMAN	Leucine-rich repeat-containing protein 38 OS=Homo sapiens GN=LRRC38 PE=2 SV=1	5	4	20.24	RISLRELSEASFSECR	Phospho (ST)	0.0040000000000000.0
840	SOX6_HUMAN	Transcription factor SOX-6 OS=Homo sapiens GN=SOX6 PE=1 SV=3	44	25	21.25	QLSTMITQLISLR	Oxidation (M); Phospho (ST)	0.0000304000000.0				716	CLC4G_HUMAN	C-type lectin domain family 4 member G OS=Homo sapiens GN=CLEC4G PE=1 SV=1	13	5	18.97	TNASKQTAALGALK	Deamidated (NQ); 2 Phospho (ST)	0.00040240000000.0				590	GPR98_HUMAN	G-protein coupled receptor 98 OS=Homo sapiens GN=GPR98 PE=1 SV=1	83	55	20.22	ATLISLQVAR	Deamidated (NQ); 2 Phospho (ST)	0.0400402000.0
43	PDIA6_HUMAN	Protein disulfide-isomerase A6 OS=Homo sapiens GN=PDIA6 PE=1 SV=1	28	4	21.24	DGELPVEDDIDLSDVELDDLGKDEL	Phospho (ST)	0.0000000000004000000000000.0				469	LRRF2_HUMAN	Leucine-rich repeat flightless-interacting protein 2 OS=Homo sapiens GN=LRRFIP2 PE=1 SV=1	32	23	18.93	RGSGDTSSLIDPDTSLSELR	Phospho (ST)	0.00000000000000004000.0				99	DHPR_HUMAN	Dihydropteridine reductase OS=Homo sapiens GN=QDPR PE=1 SV=2	14	7	20.15	GAVHQLCQSLAGK	Deamidated (NQ); Phospho (ST)	0.0000200040000.0
843	RFIP1_HUMAN	Rab11 family-interacting protein 1 OS=Homo sapiens GN=RAB11FIP1 PE=1 SV=2	40	31	21.2	DLESQAGSLVESK	Phospho (ST)	0.0000000000040.0				863	STK33_HUMAN	Serine/threonine-protein kinase 33 OS=Homo sapiens GN=STK33 PE=1 SV=1	31	14	18.93	ITAKELLDNQWLTGNKLSSVRPTNVLEMMK	2 Deamidated (NQ); 2 Oxidation (M); Phospho (ST)	0.040000000200002000000000000330.0				523	ZNF48_HUMAN	Zinc finger protein 48 OS=Homo sapiens GN=ZNF48 PE=2 SV=1	22	13	20.13	SFRQMSDLVKHQR	Deamidated (NQ); Oxidation (M); 2 Phospho (ST)	0.4000340000020.0
174	ZC3HF_HUMAN	Zinc finger CCCH domain-containing protein 15 OS=Homo sapiens GN=ZC3H15 PE=1 SV=1	20	10	21.17	GADPKSVVCAFFK	Phospho (ST)	0.0000040000000.0				864	CP2U1_HUMAN	Cytochrome P450 2U1 OS=Homo sapiens GN=CYP2U1 PE=1 SV=1	15	6	18.93	FSHSTLRHFGLGKLSLEPK	2 Phospho (ST)	0.0004000000000040000.0				498	TRIM3_HUMAN	Tripartite motif-containing protein 3 OS=Homo sapiens GN=TRIM3 PE=1 SV=2	24	14	20.08	QKVLQSQLDTLR	2 Deamidated (NQ); Phospho (ST)	0.200000200400.0
845	KITH_HUMAN	Thymidine kinase, cytosolic OS=Homo sapiens GN=TK1 PE=1 SV=2	27	11	21.16	NTMEALPACLLR	Carbamidomethyl (C); Phospho (ST)	0.040000001000.0				866	CR034_HUMAN	Uncharacterized protein C18orf34 OS=Homo sapiens GN=C18orf34 PE=1 SV=3	98	29	18.87	QEMETLLSEAIR	Deamidated (NQ); Oxidation (M); Phospho (ST)	0.203000040000.0				594	ESCO2_HUMAN	N-acetyltransferase ESCO2 OS=Homo sapiens GN=ESCO2 PE=1 SV=1	46	28	20.05	SALSTVSFYNQNK	Phospho (ST); Phospho (Y)	0.0000004050000.0
314	FREM2_HUMAN	FRAS1-related extracellular matrix protein 2 OS=Homo sapiens GN=FREM2 PE=1 SV=2	112	49	21.12	SRAGIAISAFNLK	Deamidated (NQ); Phospho (ST)	0.0000000400200.0				867	RET_HUMAN	Proto-oncogene tyrosine-protein kinase receptor Ret OS=Homo sapiens GN=RET PE=1 SV=3	27	19	18.86	FAHKPPISSAEMTFR	Phospho (ST)	0.000000040000000.0				597	DDX23_HUMAN	Probable ATP-dependent RNA helicase DDX23 OS=Homo sapiens GN=DDX23 PE=1 SV=3	27	23	20.05	RSSLSPGRGK	Phospho (ST)	0.0040000000.0
775	LLR1_HUMAN	Peptidylprolyl isomerase-like 5 OS=Homo sapiens GN=PPIL5 PE=1 SV=2	22	13	21.12	MLCLKSLR	Carbamidomethyl (C); Phospho (ST)	0.00100400.0				895	CENPE_HUMAN	Centromere-associated protein E OS=Homo sapiens GN=CENPE PE=1 SV=2	228	137	18.86	MLVTSSSLTLQQELKAK	2 Deamidated (NQ); Phospho (ST)	0.00000400002200000.0				838	SOX3_HUMAN	Transcription factor SOX-3 OS=Homo sapiens GN=SOX3 PE=1 SV=2	9	9	20.04	KTKTLLK	Phospho (ST)	0.0004000.0
389	NAR3_HUMAN	Ecto-ADP-ribosyltransferase 3 OS=Homo sapiens GN=ART3 PE=1 SV=2	36	7	21.09	KTQIFLPMNFK	2 Deamidated (NQ); Oxidation (M); Phospho (ST)	0.04200003200.0				62	EIF3G_HUMAN	Eukaryotic translation initiation factor 3 subunit G OS=Homo sapiens GN=EIF3G PE=1 SV=2	32	9	18.79	GIPLATGDTSPEPELLPGAPLPPPK	Phospho (ST)	0.0000000004000000000000000.0				839	SOX1_HUMAN	Transcription factor SOX-1 OS=Homo sapiens GN=SOX1 PE=2 SV=2	5	5	20.04	KTKTLLK	Phospho (ST)	0.0004000.0
719	ELYS_HUMAN	Protein ELYS OS=Homo sapiens GN=AHCTF1 PE=1 SV=3	85	45	21.03	SGPSLNELIPDGYNR	Deamidated (NQ); Phospho (ST); Phospho (Y)	0.000400000000520.0				598	DGKZ_HUMAN	Diacylglycerol kinase zeta OS=Homo sapiens GN=DGKZ PE=1 SV=3	71	27	18.77	ILSHVEEGNVVQLDR	Deamidated (NQ); Phospho (ST)	0.004000002000000.0				12	SPTA2_HUMAN	Spectrin alpha chain, brain OS=Homo sapiens GN=SPTAN1 PE=1 SV=3	117	62	20	AKLGDSHDLQR	Phospho (ST)	0.00000400000.0
887	F186A_HUMAN	Protein FAM186A OS=Homo sapiens GN=FAM186A PE=2 SV=3	117	70	20.99	LSTSSTLKVLPGPSPQSSRAIIK	Deamidated (NQ); 2 Phospho (ST)	0.04000000000000020400000.0				871	Z585B_HUMAN	Zinc finger protein 585B OS=Homo sapiens GN=ZNF585B PE=2 SV=1	51	17	18.71	CGICGKGFVQKSVFSVHQSSHA	Carbamidomethyl (C); 2 Deamidated (NQ); Phospho (ST)	0.0001000002000040020000.0				597	DDX23_HUMAN	Probable ATP-dependent RNA helicase DDX23 OS=Homo sapiens GN=DDX23 PE=1 SV=3	27	23	19.98	RSSLSPGRGK	Phospho (ST)	0.0040000000.0
258	MACF4_HUMAN	Microtubule-actin cross-linking factor 1, isoform 4 OS=Homo sapiens GN=MACF1 PE=1 SV=1	273	179	20.94	KSLSQPTPPPMPILSQSEAK	Deamidated (NQ); Phospho (ST)	0.00042000000000000000.0				872	Z585A_HUMAN	Zinc finger protein 585A OS=Homo sapiens GN=ZNF585A PE=1 SV=2	50	18	18.71	CGICGKGFVQKSVFSVHQSSHA	Carbamidomethyl (C); 2 Deamidated (NQ); Phospho (ST)	0.0001000002000040020000.0				715	ATF6A_HUMAN	Cyclic AMP-dependent transcription factor ATF-6 alpha OS=Homo sapiens GN=ATF6 PE=1 SV=3	42	23	19.98	NKTENGLTPK	Deamidated (NQ); Phospho (ST)	0.2000000400.0
259	MACF1_HUMAN	Microtubule-actin cross-linking factor 1, isoforms 1/2/3/5 OS=Homo sapiens GN=MACF1 PE=1 SV=3	231	167	20.94	KSLSQPTPPPMPILSQSEAK	Deamidated (NQ); Phospho (ST)	0.00042000000000000000.0				873	XPC_HUMAN	DNA repair protein complementing XP-C cells OS=Homo sapiens GN=XPC PE=1 SV=3	23	15	18.71	ILAASWPQNREDEEKQK	2 Deamidated (NQ); Phospho (ST)	0.00004000200000020.0				630	CRIS1_HUMAN	Cysteine-rich secretory protein 1 OS=Homo sapiens GN=CRISP1 PE=1 SV=1	9	4	19.96	YLYVCHYCHEGNDPETKNEPYK	Phospho (ST); 2 Phospho (Y)	0.5050000000000004000000.0
389	NAR3_HUMAN	Ecto-ADP-ribosyltransferase 3 OS=Homo sapiens GN=ART3 PE=1 SV=2	36	7	20.93	KTQIFLPMNFK	Deamidated (NQ); Oxidation (M); Phospho (ST)	0.04000003200.0				156	UBA1_HUMAN	Ubiquitin-like modifier-activating enzyme 1 OS=Homo sapiens GN=UBA1 PE=1 SV=3	21	15	18.62	GGIVSQVKVPK	Deamidated (NQ); Phospho (ST)	0.00004200000.0				594	ESCO2_HUMAN	N-acetyltransferase ESCO2 OS=Homo sapiens GN=ESCO2 PE=1 SV=1	46	28	19.93	SALSTVSFYNQNK	Phospho (ST); Phospho (Y)	0.0000004050000.0
338	RL1D1_HUMAN	Ribosomal L1 domain-containing protein 1 OS=Homo sapiens GN=RSL1D1 PE=1 SV=3	38	20	20.92	ATNESEDEIPQLVPIGK	Phospho (ST)	0.00004000000000000.0				724	RN114_HUMAN	RING finger protein 114 OS=Homo sapiens GN=RNF114 PE=1 SV=1	7	3	18.61	YQNYIMEGVKATIKDASLQPR	2 Deamidated (NQ); 2 Phospho (ST)	0.022000000004000040000.0				955	BPNT1_HUMAN	3~(2~),5~-bisphosphate nucleotidase 1 OS=Homo sapiens GN=BPNT1 PE=1 SV=1	21	11	19.93	LAQMSICSSLARK	Carbamidomethyl (C); Deamidated (NQ); Oxidation (M); 2 Phospho (ST)	0.0023401400000.0
18	SND1_HUMAN	Staphylococcal nuclease domain-containing protein 1 OS=Homo sapiens GN=SND1 PE=1 SV=1	84	30	20.83	NGKGLHSKK	Deamidated (NQ); Phospho (ST)	0.200000400.0				876	CF224_HUMAN	Uncharacterized protein C6orf224 OS=Homo sapiens GN=C6orf224 PE=2 SV=2	33	20	18.61	LCITPQELLSR	Deamidated (NQ); Phospho (ST)	0.00040200000.0				935	IF4G3_HUMAN	Eukaryotic translation initiation factor 4 gamma 3 OS=Homo sapiens GN=EIF4G3 PE=1 SV=2	41	34	19.89	QTPGGRGVPLLNVGSRR	Deamidated (NQ); Phospho (ST)	0.20000000000000400.0
618	SYNE1_HUMAN	Nesprin-1 OS=Homo sapiens GN=SYNE1 PE=1 SV=3	470	273	20.69	MKWESLHQEFSTK	Deamidated (NQ); Oxidation (M); Phospho (ST)	0.3000400200000.0				703	HUWE1_HUMAN	E3 ubiquitin-protein ligase HUWE1 OS=Homo sapiens GN=HUWE1 PE=1 SV=3	96	67	18.59	TQHNGMNNIIRLFLK	2 Deamidated (NQ); Phospho (ST)	0.420200000000000.0				744	SUV92_HUMAN	Histone-lysine N-methyltransferase SUV39H2 OS=Homo sapiens GN=SUV39H2 PE=1 SV=2	20	9	19.88	TSNGRGWGVKTLVK	Deamidated (NQ); 2 Phospho (ST)	0.04200000004000.0
77	CATD_HUMAN	Cathepsin D OS=Homo sapiens GN=CTSD PE=1 SV=1	27	12	20.68	LVDQNIFSFYLSRDPDAQPGGELMLGGTDSK	Deamidated (NQ); 2 Phospho (ST); Phospho (Y)	0.0000200405040000000000000000000.0				52	APOB_HUMAN	Apolipoprotein B-100 OS=Homo sapiens GN=APOB PE=1 SV=1	163	102	18.55	QTVNLQLQPYSLVTTLNSDLK	3 Deamidated (NQ); Phospho (ST)	0.000002020000000024000.0				530	TGBR3_HUMAN	Transforming growth factor beta receptor type 3 OS=Homo sapiens GN=TGFBR3 PE=1 SV=2	11	8	19.83	CKKSVNWVIK	Carbamidomethyl (C); Deamidated (NQ); Phospho (ST)	0.1004020000.0
700	DYH6_HUMAN	Dynein heavy chain 6, axonemal OS=Homo sapiens GN=DNAH6 PE=1 SV=3	161	98	20.68	DGLMALSVR	Phospho (ST)	0.000000400.0				877	TCPR2_HUMAN	Tectonin beta-propeller repeat-containing protein 2 OS=Homo sapiens GN=TECPR2 PE=1 SV=3	28	20	18.54	QSDLTLYASRPGLR	Deamidated (NQ); Phospho (ST)	0.24000000000000.0				185	KS6A3_HUMAN	Ribosomal protein S6 kinase alpha-3 OS=Homo sapiens GN=RPS6KA3 PE=1 SV=1	31	19	19.76	DLKPSNILYVDESGNPESIR	Deamidated (NQ); 2 Phospho (ST)	0.00000000000040200400.0
850	TRI17_HUMAN	E3 ubiquitin-protein ligase TRIM17 OS=Homo sapiens GN=TRIM17 PE=1 SV=1	34	18	20.68	CPENGFWVVQLSK	Carbamidomethyl (C); Phospho (ST)	0.1000000000040.0				598	DGKZ_HUMAN	Diacylglycerol kinase zeta OS=Homo sapiens GN=DGKZ PE=1 SV=3	71	27	18.53	ILSHVEEGNVVQLDR	Phospho (ST)	0.004000000000000.0				508	PKHH1_HUMAN	Pleckstrin homology domain-containing family H member 1 OS=Homo sapiens GN=PLEKHH1 PE=2 SV=2	52	33	19.71	WATLQGCSPPECIR	Deamidated (NQ); Phospho (ST)	0.00402000000000.0
851	THEM5_HUMAN	Thioesterase superfamily member 5 OS=Homo sapiens GN=THEM5 PE=2 SV=2	17	6	20.66	LPSGLAVSSDKGDCR	Phospho (ST)	0.000000040000000.0				730	JIP4_HUMAN	C-Jun-amino-terminal kinase-interacting protein 4 OS=Homo sapiens GN=SPAG9 PE=1 SV=4	68	32	18.53	KDLQTRVESLESQTR	Phospho (ST)	0.000040000000000.0				607	LRP2_HUMAN	Low-density lipoprotein receptor-related protein 2 OS=Homo sapiens GN=LRP2 PE=1 SV=3	136	94	19.71	ASMDGSMRTVIVQDK	2 Oxidation (M); Phospho (ST)	0.043000300000000.0
499	SRRM1_HUMAN	Serine/arginine repetitive matrix protein 1 OS=Homo sapiens GN=SRRM1 PE=1 SV=2	35	23	20.64	EKTPELPEPSVK	Phospho (ST)	0.004000000000.0				763	LBA1_HUMAN	Lupus brain antigen 1 homolog OS=Homo sapiens GN=LBA1 PE=2 SV=4	109	57	18.47	KDKELGDVFSIIQEYKPK	Phospho (Y)	0.000000000000005000.0				843	MAP4_HUMAN	Microtubule-associated protein 4 OS=Homo sapiens GN=MAP4 PE=1 SV=3	54	42	19.71	IESQKLNFKEK	Deamidated (NQ); Phospho (ST)	0.00400020000.0
530	JIP4_HUMAN	C-Jun-amino-terminal kinase-interacting protein 4 OS=Homo sapiens GN=SPAG9 PE=1 SV=4	82	41	20.6	KDLQTRVESLESQTR	Phospho (ST)	0.000040000000000.0				878	CCD11_HUMAN	Coiled-coil domain-containing protein 11 OS=Homo sapiens GN=CCDC11 PE=2 SV=2	22	16	18.47	VQEVLSTHQVLPQNIHPMRK	3 Deamidated (NQ); Phospho (ST)	0.02000040200002000000.0				108	ACTBM_HUMAN	Beta-actin-like protein 3 OS=Homo sapiens GN=ACTBL3 PE=1 SV=1	27	14	19.67	MQKEITALAPSIMK	Oxidation (M); Phospho (ST)	0.30000400000000.0
888	UGGG2_HUMAN	UDP-glucose:glycoprotein glucosyltransferase 2 OS=Homo sapiens GN=UGGT2 PE=1 SV=3	62	43	20.6	TFSAFHKVLSEK	Phospho (ST)	0.400000000000.0				687	CSK22_HUMAN	Casein kinase II subunit alpha~ OS=Homo sapiens GN=CSNK2A2 PE=1 SV=1	14	10	18.45	GGTNIIKLIDTVK	2 Phospho (ST)	0.0040000000400.0				844	UBP29_HUMAN	Ubiquitin carboxyl-terminal hydrolase 29 OS=Homo sapiens GN=USP29 PE=1 SV=1	45	31	19.64	EDMEKLNATLNTGK	2 Deamidated (NQ); Oxidation (M); Phospho (ST)	0.00300020402000.0
828	MTMR5_HUMAN	Myotubularin-related protein 5 OS=Homo sapiens GN=SBF1 PE=1 SV=3	33	23	20.56	RTTVPSGPPMTAILERCSGLHVNSAR	3 Phospho (ST)	0.04000000000000000400000400.0				879	ZN710_HUMAN	Zinc finger protein 710 OS=Homo sapiens GN=ZNF710 PE=2 SV=2	9	8	18.44	LDINVQIDDSYLVEAGDRQK	3 Deamidated (NQ); Phospho (Y)	0.00020200005000000020.0				846	OR4D9_HUMAN	Olfactory receptor 4D9 OS=Homo sapiens GN=OR4D9 PE=2 SV=3	7	6	19.64	DQRNYTRVK	Deamidated (NQ); Phospho (ST)	0.020004000.0
491	DPOLA_HUMAN	DNA polymerase alpha catalytic subunit OS=Homo sapiens GN=POLA1 PE=1 SV=2	97	38	20.54	KKYAALVVEPTSDGNYVTK	Phospho (Y)	0.0050000000000000000.0				880	BHA15_HUMAN	Class A basic helix-loop-helix protein 15 OS=Homo sapiens GN=BHLHA15 PE=1 SV=1	8	4	18.42	IETLTLAKNYIK	Deamidated (NQ); Phospho (Y)	0.000000002500.0				63	RS6_HUMAN	40S ribosomal protein S6 OS=Homo sapiens GN=RPS6 PE=1 SV=1	14	6	19.63	KPRTKAPK	Phospho (ST)	0.00040000.0
852	SCRT1_HUMAN	Transcriptional repressor scratch 1 OS=Homo sapiens GN=SCRT1 PE=1 SV=1	6	5	20.54	QTHRSLDSQLAR	Phospho (ST)	0.000040000000.0				881	MINT_HUMAN	Msx2-interacting protein OS=Homo sapiens GN=SPEN PE=1 SV=1	92	62	18.4	TVEAPLVTEEK	Phospho (ST)	0.40000000000.0				847	HERC1_HUMAN	Probable E3 ubiquitin-protein ligase HERC1 OS=Homo sapiens GN=HERC1 PE=1 SV=1	134	88	19.63	DWDSATLSNESLLDTVSR	Deamidated (NQ); 3 Phospho (ST)	0.000004042040000000.0
853	SCRT2_HUMAN	Transcriptional repressor scratch 2 OS=Homo sapiens GN=SCRT2 PE=2 SV=3	6	5	20.54	QTHRSLDSQLAR	Phospho (ST)	0.000040000000.0				632	RFPLA_HUMAN	Ret finger protein-like 4A OS=Homo sapiens GN=RFPL4A PE=1 SV=2	69	8	18.39	SPWQAALTPDLSCPQK	2 Deamidated (NQ); Phospho (ST)	0.0002000000040020.0				849	NMDE3_HUMAN	Glutamate [NMDA] receptor subunit epsilon-3 OS=Homo sapiens GN=GRIN2C PE=2 SV=2	24	16	19.62	YSASLQPVVDSR	Phospho (ST)	0.000000000040.0
489	DHAK_HUMAN	Bifunctional ATP-dependent dihydroxyacetone kinase/FAD-AMP lyase (cyclizing) OS=Homo sapiens GN=DAK PE=1 SV=1	13	5	20.52	SPGADLLQVLTK	Deamidated (NQ); Phospho (ST)	0.400000020000.0				883	VPRBP_HUMAN	Protein VPRBP OS=Homo sapiens GN=VPRBP PE=1 SV=3	63	37	18.37	TTVVVHVDSK	2 Phospho (ST)	0.0400000040.0				851	FILA2_HUMAN	Filaggrin-2 OS=Homo sapiens GN=FLG2 PE=1 SV=1	54	40	19.6	QGTIHGQTGDTTRHGQSGHGQSTQTGSRTTGR	Deamidated (NQ); 5 Phospho (ST)	0.00400000000000000000000240404400.0
855	ID3_HUMAN	DNA-binding protein inhibitor ID-3 OS=Homo sapiens GN=ID3 PE=1 SV=1	6	1	20.47	GTQLSQVEILQR	Deamidated (NQ); Phospho (ST)	0.000040000020.0				758	CE030_HUMAN	UPF0684 protein C5orf30 OS=Homo sapiens GN=C5orf30 PE=1 SV=1	35	7	18.32	RAHSKSLDYLNLDK	Deamidated (NQ); Phospho (Y)	0.00000000502000.0				852	SLIT2_HUMAN	Slit homolog 2 protein OS=Homo sapiens GN=SLIT2 PE=1 SV=1	56	42	19.54	LDLNGNNITRITK	2 Deamidated (NQ); 2 Phospho (ST)	0.0002002040040.0
857	MYO9B_HUMAN	Myosin-IXb OS=Homo sapiens GN=MYO9B PE=1 SV=2	88	58	20.44	KPGDASSLPDAGLSPGSQVDSK	Deamidated (NQ); Phospho (ST)	0.0000000000000000020040.0				632	RFPLA_HUMAN	Ret finger protein-like 4A OS=Homo sapiens GN=RFPL4A PE=1 SV=2	69	8	18.31	SPWQAALTPDLSCPQK	2 Deamidated (NQ); Phospho (ST)	0.0002000000040020.0				854	SLAI1_HUMAN	SLAIN motif-containing protein 1 OS=Homo sapiens GN=SLAIN1 PE=1 SV=3	28	16	19.52	NSQSFDSSLHGAGNGISR	2 Phospho (ST)	0.000400040000000000.0
328	AMPM2_HUMAN	Methionine aminopeptidase 2 OS=Homo sapiens GN=METAP2 PE=1 SV=1	16	11	20.42	TAAWRTTSEEK	Phospho (ST)	0.00000400000.0				857	FNIP1_HUMAN	Folliculin-interacting protein 1 OS=Homo sapiens GN=FNIP1 PE=1 SV=2	50	29	18.31	RSQTTSLENGVFPR	Phospho (ST)	0.00004000000000.0				855	UBP26_HUMAN	Ubiquitin carboxyl-terminal hydrolase 26 OS=Homo sapiens GN=USP26 PE=1 SV=1	71	37	19.51	MLSSSSEMNEEFLKENNSVEYK	Oxidation (M); Phospho (ST); Phospho (Y)	0.0000040300000000000050.0
683	MORC2_HUMAN	MORC family CW-type zinc finger protein 2 OS=Homo sapiens GN=MORC2 PE=1 SV=2	27	20	20.31	IGKDFILFTK	Phospho (ST)	0.0000000040.0				884	TRI43_HUMAN	Tripartite motif-containing protein 43 OS=Homo sapiens GN=TRIM43 PE=2 SV=1	8	7	18.31	KASLWQFLSSEK	Deamidated (NQ); Phospho (ST)	0.000002000400.0				664	DHX8_HUMAN	ATP-dependent RNA helicase DHX8 OS=Homo sapiens GN=DHX8 PE=1 SV=1	58	38	19.5	ELKQAQREAEMDSIPMGLNK	3 Deamidated (NQ); Oxidation (M); Phospho (ST)	0.00020200003040000020.0
454	RFPLA_HUMAN	Ret finger protein-like 4A OS=Homo sapiens GN=RFPL4A PE=1 SV=2	73	9	20.3	SPWQAALTPDLSCPQK	2 Deamidated (NQ); Phospho (ST)	0.0002000000040020.0				136	TXNL1_HUMAN	Thioredoxin-like protein 1 OS=Homo sapiens GN=TXNL1 PE=1 SV=3	12	4	18.27	IDQYQGADAVGLEEKIK	Deamidated (NQ); Phospho (Y)	0.00052000000000000.0				284	EPIPL_HUMAN	Epiplakin OS=Homo sapiens GN=EPPK1 PE=1 SV=1	62	48	19.48	AMLAQQYQEGTLSVEK	Deamidated (NQ); Phospho (ST)	0.0000000200004000.0
861	SDF2_HUMAN	Stromal cell-derived factor 2 OS=Homo sapiens GN=SDF2 PE=1 SV=2	7	4	20.22	SATVCERGTPIK	Phospho (ST)	0.000000004000.0				885	WIPF3_HUMAN	WAS/WASL-interacting protein family member 3 OS=Homo sapiens GN=WIPF3 PE=2 SV=3	14	10	18.27	VTQINDRSAPQIESSKGTNK	Deamidated (NQ); Phospho (ST)	0.00200000000000000400.0				856	C1QA_HUMAN	Complement C1q subcomponent subunit A OS=Homo sapiens GN=C1QA PE=1 SV=2	4	4	19.43	GTKGSPGNIK	Deamidated (NQ); Phospho (ST)	0.0000400200.0
677	PRIC2_HUMAN	Prickle-like protein 2 OS=Homo sapiens GN=PRICKLE2 PE=1 SV=2	40	22	20.19	VTVMPLEMEKTISK	2 Oxidation (M); Phospho (ST)	0.00030003004000.0				721	ITA8_HUMAN	Integrin alpha-8 OS=Homo sapiens GN=ITGA8 PE=1 SV=2	68	20	18.24	ILNCTNIECLQISCAVGRLEGGESAVLK	Deamidated (NQ); 2 Phospho (ST)	0.0020400000000000000000040000.0				810	SDCG1_HUMAN	Serologically defined colon cancer antigen 1 OS=Homo sapiens GN=SDCCAG1 PE=1 SV=4	63	36	19.4	ATLLLESGIR	2 Phospho (ST)	0.0400004000.0
720	XRN1_HUMAN	5~-3~ exoribonuclease 1 OS=Homo sapiens GN=XRN1 PE=1 SV=1	85	40	20.16	APELFSYIAK	Phospho (ST)	0.0000040000.0				857	FNIP1_HUMAN	Folliculin-interacting protein 1 OS=Homo sapiens GN=FNIP1 PE=1 SV=2	50	29	18.21	RSQTTSLENGVFPR	Phospho (ST)	0.00004000000000.0				890	SP16H_HUMAN	FACT complex subunit SPT16 OS=Homo sapiens GN=SUPT16H PE=1 SV=1	59	35	19.39	SNVSYKNPSLMPK	2 Deamidated (NQ); Phospho (ST)	0.0204002000000.0
800	FBX5_HUMAN	F-box only protein 5 OS=Homo sapiens GN=FBXO5 PE=1 SV=1	28	16	20.16	AIQRVTENNNK	3 Deamidated (NQ); Phospho (ST)	0.00000402220.0				886	DYH3_HUMAN	Dynein heavy chain 3, axonemal OS=Homo sapiens GN=DNAH3 PE=2 SV=1	146	104	18.21	HNVEKLNELSK	Deamidated (NQ); Phospho (ST)	0.02000000040.0				558	KIZ_HUMAN	Centrosomal protein kizuna OS=Homo sapiens GN=PLK1S1 PE=1 SV=2	35	26	19.36	IASEASFSSSEGSPLSRHENKK	2 Phospho (ST)	0.0000000044000000000000.0
109	IQGA2_HUMAN	Ras GTPase-activating-like protein IQGAP2 OS=Homo sapiens GN=IQGAP2 PE=1 SV=3	116	43	20.15	AWVNQLETQTGEASK	3 Deamidated (NQ); Phospho (ST)	0.000220002400000.0				835	RL1D1_HUMAN	Ribosomal L1 domain-containing protein 1 OS=Homo sapiens GN=RSL1D1 PE=1 SV=3	32	14	18.2	ATNESEDEIPQLVPIGK	Phospho (ST)	0.00004000000000000.0				739	ZKSC2_HUMAN	Zinc finger protein with KRAB and SCAN domains 2 OS=Homo sapiens GN=ZKSCAN2 PE=1 SV=1	64	26	19.35	KENVGNVVSLGSAVSTSNK	2 Deamidated (NQ); 2 Phospho (ST)	0.0020000040040000020.0
982	UPAR_HUMAN	Urokinase plasminogen activator surface receptor OS=Homo sapiens GN=PLAUR PE=1 SV=1	42	7	20.14	TNRTLSYRTGLK	Deamidated (NQ); Phospho (Y)	0.020000500000.0				252	RRP12_HUMAN	RRP12-like protein OS=Homo sapiens GN=RRP12 PE=1 SV=2	43	23	18.19	SKAMDLAQAGSTVESK	Oxidation (M); Phospho (ST)	0.0003000000040000.0				857	STC1_HUMAN	Stanniocalcin-1 OS=Homo sapiens GN=STC1 PE=1 SV=1	14	9	19.34	SRVAAQNSAEVVR	Deamidated (NQ); Phospho (ST)	0.4000002000000.0
618	SYNE1_HUMAN	Nesprin-1 OS=Homo sapiens GN=SYNE1 PE=1 SV=3	470	273	20.12	LLISISCSDLESQLNQLGECWLSNTNK	Carbamidomethyl (C); 4 Deamidated (NQ); 2 Phospho (ST)	0.000000040004002200010002020.0				857	FNIP1_HUMAN	Folliculin-interacting protein 1 OS=Homo sapiens GN=FNIP1 PE=1 SV=2	50	29	18.19	RSQTTSLENGVFPR	Phospho (ST)	0.00004000000000.0				858	CASA1_HUMAN	Alpha-S1-casein OS=Homo sapiens GN=CSN1S1 PE=1 SV=1	10	8	19.33	DTRNESTQNCVVAEPEK	Carbamidomethyl (C); Deamidated (NQ); 2 Phospho (ST)	0.04020040010000000.0
38	G3BP1_HUMAN	Ras GTPase-activating protein-binding protein 1 OS=Homo sapiens GN=G3BP1 PE=1 SV=1	56	11	20.1	SSSPAPADIAQTVQEDLR	Phospho (ST)	0.004000000000000000.0				887	TAF4B_HUMAN	Transcription initiation factor TFIID subunit 4B OS=Homo sapiens GN=TAF4B PE=1 SV=2	52	31	18.14	DNLLASGTSSLTATKQLHRPR	2 Deamidated (NQ); Phospho (ST)	0.020000040000000200000.0				236	UTRO_HUMAN	Utrophin OS=Homo sapiens GN=UTRN PE=1 SV=2	163	97	19.32	DTLTQLNAK	Deamidated (NQ); Phospho (ST)	0.000420000.0
322	CCL18_HUMAN	C-C motif chemokine 18 OS=Homo sapiens GN=CCL18 PE=1 SV=1	29	5	20.1	YISDLKLNA	Deamidated (NQ); Phospho (Y)	0.500000020.0				52	APOB_HUMAN	Apolipoprotein B-100 OS=Homo sapiens GN=APOB PE=1 SV=1	163	102	18.13	YNALDLTNNGKLR	Phospho (Y)	0.5000000000000.0				548	CNN3_HUMAN	Calponin-3 OS=Homo sapiens GN=CNN3 PE=1 SV=1	67	20	19.3	CASQAGMTAYGTRR	Oxidation (M); Phospho (ST)	0.00000030000400.0
862	U634B_HUMAN	UPF0634 protein B OS=Homo sapiens GN=ANKRD36B PE=2 SV=3	94	49	20.08	LEKILQHSSLMLQVFES	Deamidated (NQ); Oxidation (M); Phospho (ST)	0.00000000403020000.0				857	FNIP1_HUMAN	Folliculin-interacting protein 1 OS=Homo sapiens GN=FNIP1 PE=1 SV=2	50	29	18.12	RSQTTSLENGVFPR	Phospho (ST)	0.00004000000000.0				859	MCM8_HUMAN	DNA replication licensing factor MCM8 OS=Homo sapiens GN=MCM8 PE=1 SV=2	54	32	19.3	KQSQRLNSSPITTR	3 Deamidated (NQ); 2 Phospho (ST)	0.02420020400000.0
863	U634A_HUMAN	UPF0634 protein KIAA1641 OS=Homo sapiens GN=KIAA1641 PE=2 SV=2	98	50	20.08	LEKILQHSSLMLQVFES	Deamidated (NQ); Oxidation (M); Phospho (ST)	0.00000000403020000.0				448	PML_HUMAN	Probable transcription factor PML OS=Homo sapiens GN=PML PE=1 SV=3	47	17	18.08	LSVYRQIVDAQAVCTR	Carbamidomethyl (C); Phospho (ST)	0.0000000000000140.0				865	TITIN_HUMAN	Titin OS=Homo sapiens GN=TTN PE=1 SV=2	1113	749	19.25	KLEPSRIVK	Phospho (ST)	0.000040000.0
702	EMR3_HUMAN	EGF-like module-containing mucin-like hormone receptor-like 3 OS=Homo sapiens GN=EMR3 PE=1 SV=1	89	22	20.07	KDQVYLNSQVVSAAIGPK	Deamidated (NQ); Phospho (ST); Phospho (Y)	0.000050042000000000.0				888	LRC48_HUMAN	Leucine-rich repeat-containing protein 48 OS=Homo sapiens GN=LRRC48 PE=2 SV=2	11	10	18.06	ISKIDSLDALVK	Phospho (ST)	0.000004000000.0				860	TSYL5_HUMAN	Testis-specific Y-encoded-like protein 5 OS=Homo sapiens GN=TSPYL5 PE=1 SV=2	16	10	19.23	KEERDAGSGPPATEGSMDTLENVQLK	Deamidated (NQ); Oxidation (M); 3 Phospho (ST)	0.00000000000040043040000200.0
350	LMNA_HUMAN	Lamin-A/C OS=Homo sapiens GN=LMNA PE=1 SV=1	37	25	20.05	RATRSGAQASSTPLSPTR	2 Phospho (ST)	0.000000000000004040.0				632	RFPLA_HUMAN	Ret finger protein-like 4A OS=Homo sapiens GN=RFPL4A PE=1 SV=2	69	8	18.04	SPWQAALTPDLSCPQK	2 Deamidated (NQ); Phospho (ST)	0.0002000000040020.0				151	CC108_HUMAN	Coiled-coil domain-containing protein 108 OS=Homo sapiens GN=CCDC108 PE=2 SV=2	60	34	19.22	QRSSIQLQAVAK	2 Deamidated (NQ); 2 Phospho (ST)	0.204402000000.0
311	DDX1_HUMAN	ATP-dependent RNA helicase DDX1 OS=Homo sapiens GN=DDX1 PE=1 SV=2	31	18	19.98	TGASVLNKWQMNPYDRGSAFAIGSDGLCCQSR	Carbamidomethyl (C); 3 Deamidated (NQ); Oxidation (M); Phospho (ST)	0.00040020023200000000000000001000.0				891	FYV1_HUMAN	1-phosphatidylinositol-3-phosphate 5-kinase OS=Homo sapiens GN=PIKFYVE PE=1 SV=2	54	42	18.03	NISPGLQNGEKEDR	Deamidated (NQ); Phospho (ST)	0.00400002000000.0				861	XKRY2_HUMAN	Testis-specific XK-related protein, Y-linked 2 OS=Homo sapiens GN=XKRY2 PE=2 SV=2	4	3	19.22	SGTHLPSNTKNNSSMVGKYGCLS	Oxidation (M); Phospho (ST); Phospho (Y)	0.00400000000000300050000.0
530	JIP4_HUMAN	C-Jun-amino-terminal kinase-interacting protein 4 OS=Homo sapiens GN=SPAG9 PE=1 SV=4	82	41	19.95	KDLQTRVESLESQTR	Phospho (ST)	0.000040000000000.0				715	NUP93_HUMAN	Nuclear pore complex protein Nup93 OS=Homo sapiens GN=NUP93 PE=1 SV=2	37	28	18.01	CGDLLAASQVVNR	2 Deamidated (NQ); Phospho (ST)	0.0000000420020.0				516	DYH2_HUMAN	Dynein heavy chain 2, axonemal OS=Homo sapiens GN=DNAH2 PE=1 SV=3	154	99	19.21	VQVMSLELEDAKK	Deamidated (NQ); Oxidation (M); Phospho (ST)	0.0203400000000.0
889	O14L1_HUMAN	Putative olfactory receptor 14L1 OS=Homo sapiens GN=OR14L1P PE=5 SV=1	27	1	19.9	QFFCNIPQLLSLLDPK	Phospho (ST)	0.0000000000400000.0				892	SNX15_HUMAN	Sorting nexin-15 OS=Homo sapiens GN=SNX15 PE=1 SV=1	1	1	17.97	GPLTEAELALFDPFSKEEGAAPSPTHVAELATMEVESAR	Phospho (ST)	0.000400000000000000000000000000000000000.0				111	KINH_HUMAN	Kinesin-1 heavy chain OS=Homo sapiens GN=KIF5B PE=1 SV=1	58	34	19.2	ELQTLHNLR	Deamidated (NQ); Phospho (ST)	0.000400200.0
868	TRPM3_HUMAN	Transient receptor potential cation channel subfamily M member 3 OS=Homo sapiens GN=TRPM3 PE=2 SV=3	61	34	19.87	LIGQHVGLTPSISVLQNEKNESR	3 Deamidated (NQ); 3 Phospho (ST)	0.00020000404000002002040.0				929	ECM29_HUMAN	Proteasome-associated protein ECM29 homolog OS=Homo sapiens GN=ECM29 PE=1 SV=2	86	54	17.97	LYLQELITITQK	2 Deamidated (NQ); Phospho (Y)	0.050200000020.0				548	CNN3_HUMAN	Calponin-3 OS=Homo sapiens GN=CNN3 PE=1 SV=1	67	20	19.19	LKAGQSVIGLQMGTNKCASQAGMTAYGTR	Carbamidomethyl (C); Deamidated (NQ); Oxidation (M); Phospho (ST)	0.00000000000004001002003000000.0
869	RIOK2_HUMAN	Serine/threonine-protein kinase RIO2 OS=Homo sapiens GN=RIOK2 PE=1 SV=2	17	10	19.85	LQKGEANIFTKQR	3 Deamidated (NQ); Phospho (ST)	0.0200002004020.0				893	ATX10_HUMAN	Ataxin-10 OS=Homo sapiens GN=ATXN10 PE=1 SV=1	24	12	17.9	LNNQERVTLLDLMIAK	Deamidated (NQ); Phospho (ST)	0.0002000400000000.0				554	PCM1_HUMAN	Pericentriolar material 1 protein OS=Homo sapiens GN=PCM1 PE=1 SV=3	102	67	19.18	NPQVASTWNEVNSHSNAQCVSNNR	Carbamidomethyl (C); 5 Deamidated (NQ); Phospho (ST)	0.202000402000000000100220.0
870	KCND2_HUMAN	Potassium voltage-gated channel subfamily D member 2 OS=Homo sapiens GN=KCND2 PE=1 SV=2	22	15	19.84	TQDALIVLNVSGTRFQTWQDTLER	2 Deamidated (NQ); 2 Phospho (ST)	0.000000002000000240004000.0				778	GT252_HUMAN	Procollagen galactosyltransferase 2 OS=Homo sapiens GN=GLT25D2 PE=1 SV=1	23	13	17.88	TIVAPMLESR	2 Phospho (ST)	0.4000000040.0				863	APMAP_HUMAN	Adipocyte plasma membrane-associated protein OS=Homo sapiens GN=APMAP PE=1 SV=2	15	8	19.15	LENGEIETIAR	Deamidated (NQ); Phospho (ST)	0.00200004000.0
372	NOC2L_HUMAN	Nucleolar complex protein 2 homolog OS=Homo sapiens GN=NOC2L PE=1 SV=3	31	18	19.79	GKKNSVPVTVAMVER	Deamidated (NQ); Phospho (ST)	0.000200004000000.0				632	RFPLA_HUMAN	Ret finger protein-like 4A OS=Homo sapiens GN=RFPL4A PE=1 SV=2	69	8	17.87	SPWQAALTPDLSCPQK	2 Deamidated (NQ); Phospho (ST)	0.0002000000040020.0				704	NEBU_HUMAN	Nebulin OS=Homo sapiens GN=NEB PE=1 SV=3	360	243	19.14	LTDSMDMVLAK	Oxidation (M); Phospho (ST)	0.00043000000.0
889	O14L1_HUMAN	Putative olfactory receptor 14L1 OS=Homo sapiens GN=OR14L1P PE=5 SV=1	27	1	19.79	QFFCNIPQLLSLLDPK	Phospho (ST)	0.0000000000400000.0				154	1433B_HUMAN	14-3-3 protein beta/alpha OS=Homo sapiens GN=YWHAB PE=1 SV=3	20	9	17.82	MTMDKSELVQK	Phospho (ST)	0.04000000000.0				594	ESCO2_HUMAN	N-acetyltransferase ESCO2 OS=Homo sapiens GN=ESCO2 PE=1 SV=1	46	28	19.13	SALSTVSFYNQNK	Phospho (ST); Phospho (Y)	0.0000004050000.0
889	O14L1_HUMAN	Putative olfactory receptor 14L1 OS=Homo sapiens GN=OR14L1P PE=5 SV=1	27	1	19.77	QFFCNIPQLLSLLDPK	Phospho (ST)	0.0000000000400000.0				606	LRIQ4_HUMAN	Leucine-rich repeat and IQ domain-containing protein 4 OS=Homo sapiens GN=LRRIQ4 PE=2 SV=2	30	13	17.81	LREIYLKR	Phospho (Y)	0.00005000.0				864	IL1AP_HUMAN	Interleukin-1 receptor accessory protein OS=Homo sapiens GN=IL1RAP PE=1 SV=2	17	7	19.13	GNINVILVQYKAVKETK	3 Deamidated (NQ); Phospho (ST)	0.02020000200000040.0
947	CLC4G_HUMAN	C-type lectin domain family 4 member G OS=Homo sapiens GN=CLEC4G PE=1 SV=1	18	3	19.75	TNASKQTAALGALK	Deamidated (NQ); 2 Phospho (ST)	0.00040240000000.0				664	LRP1B_HUMAN	Low-density lipoprotein receptor-related protein 1B OS=Homo sapiens GN=LRP1B PE=1 SV=2	75	56	17.81	TTLIAGAMEHPR	Phospho (ST)	0.400000000000.0				866	TR1L1_HUMAN	Translocating chain-associated membrane protein 1-like 1 OS=Homo sapiens GN=TRAM1L1 PE=2 SV=2	24	5	19.11	TENGVGVETSNRVDCPPK	Deamidated (NQ); 2 Phospho (ST)	0.002000004400000000.0
590	PROX1_HUMAN	Prospero homeobox protein 1 OS=Homo sapiens GN=PROX1 PE=2 SV=2	42	27	19.74	ANSYEDAMMPFPGATIISQLLK	Phospho (ST)	0.0040000000000000000000.0				894	I12R2_HUMAN	Interleukin-12 receptor subunit beta-2 OS=Homo sapiens GN=IL12RB2 PE=1 SV=1	28	18	17.81	YRPSNSRLWNMVNVTK	Deamidated (NQ); Oxidation (M); Phospho (ST)	0.0000240000300000.0				867	KCTD2_HUMAN	BTB/POZ domain-containing protein KCTD2 OS=Homo sapiens GN=KCTD2 PE=1 SV=2	9	8	19.11	DNENRTSQGPVK	Phospho (ST)	0.000004000000.0
876	MAML2_HUMAN	Mastermind-like protein 2 OS=Homo sapiens GN=MAML2 PE=1 SV=1	50	28	19.73	RKQVVNLSPANSK	Deamidated (NQ); 2 Phospho (ST)	0.0000020400040.0				896	SPO11_HUMAN	Meiotic recombination protein SPO11 OS=Homo sapiens GN=SPO11 PE=2 SV=1	30	16	17.79	NEAPAFTIDNRSSWENIK	Deamidated (NQ); 2 Phospho (ST)	0.200000400000400000.0				868	NCKP5_HUMAN	Nck-associated protein 5 OS=Homo sapiens GN=NCKAP5 PE=1 SV=2	108	65	19.08	TADLGSPCKEPHK	Carbamidomethyl (C); Phospho (ST)	0.4000000100000.0
959	MLL1_HUMAN	Histone-lysine N-methyltransferase MLL OS=Homo sapiens GN=MLL PE=1 SV=5	158	84	19.73	RTPSATFQQATK	Deamidated (NQ); Phospho (ST)	0.000004020000.0				875	RED1_HUMAN	Double-stranded RNA-specific editase 1 OS=Homo sapiens GN=ADARB1 PE=1 SV=1	51	12	17.77	KVLAGVVMTTGTDVKDAK	2 Phospho (ST)	0.000000000404000000.0				870	CL054_HUMAN	Uncharacterized protein C12orf54 OS=Homo sapiens GN=C12orf54 PE=2 SV=2	25	11	19.06	IRGMSNCSMTPMTSAPR	Carbamidomethyl (C); Deamidated (NQ); Phospho (ST)	0.00004210000000000.0
877	TTF1_HUMAN	Transcription termination factor 1 OS=Homo sapiens GN=TTF1 PE=1 SV=3	58	33	19.72	ERPQKHSHEIFRDSSLVNEQSQITR	2 Deamidated (NQ); 2 Phospho (ST)	0.0000000000000000020240040.0				837	TRPA1_HUMAN	Transient receptor potential cation channel subfamily A member 1 OS=Homo sapiens GN=TRPA1 PE=2 SV=2	34	21	17.76	EVVLTIIRSK	Phospho (ST)	0.0000000040.0				871	CB060_HUMAN	JmjC domain-containing protein C2orf60 OS=Homo sapiens GN=C2orf60 PE=2 SV=1	7	5	19.06	WTVDYLSQVGGKK	Deamidated (NQ); Phospho (ST); Phospho (Y)	0.0400500200000.0
844	WWC2_HUMAN	Protein WWC2 OS=Homo sapiens GN=WWC2 PE=1 SV=2	71	35	19.68	ESNCAKDLRSQPPTR	Carbamidomethyl (C); Deamidated (NQ); Phospho (ST)	0.042100000000000.0				632	RFPLA_HUMAN	Ret finger protein-like 4A OS=Homo sapiens GN=RFPL4A PE=1 SV=2	69	8	17.73	SPWQAALTPDLSCPQK	2 Deamidated (NQ); Phospho (ST)	0.0002000000040020.0				607	LRP2_HUMAN	Low-density lipoprotein receptor-related protein 2 OS=Homo sapiens GN=LRP2 PE=1 SV=3	136	94	19.02	ASMDGSMRTVIVQDK	2 Oxidation (M); Phospho (ST)	0.043000300000000.0
889	O14L1_HUMAN	Putative olfactory receptor 14L1 OS=Homo sapiens GN=OR14L1P PE=5 SV=1	27	1	19.65	QFFCNIPQLLSLLDPK	Phospho (ST)	0.0000000000400000.0				898	FRPD2_HUMAN	FERM and PDZ domain-containing protein 2 OS=Homo sapiens GN=FRMPD2 PE=2 SV=1	28	24	17.67	DVRQNCYSVCDIMRLGR	Carbamidomethyl (C); 2 Deamidated (NQ); Phospho (ST); Phospho (Y)	0.00022054010000000.0				682	DHSB_HUMAN	Succinate dehydrogenase [ubiquinone] iron-sulfur subunit, mitochondrial OS=Homo sapiens GN=SDHB PE=1 SV=3	52	19	18.99	SCREGICGSCAMNINGGNTLACTR	2 Carbamidomethyl (C); Deamidated (NQ); Oxidation (M); 2 Phospho (ST)	0.000000100103000002400040.0
879	DHX36_HUMAN	Probable ATP-dependent RNA helicase DHX36 OS=Homo sapiens GN=DHX36 PE=1 SV=1	23	17	19.62	TPLEELCLQIK	Phospho (ST)	0.40000000000.0				899	FRP2L_HUMAN	Putative protein FRMPD2-like OS=Homo sapiens GN=FRMPD2L1 PE=5 SV=1	6	5	17.67	DVRQNCYSVCDIMRLGR	Carbamidomethyl (C); 2 Deamidated (NQ); Phospho (ST); Phospho (Y)	0.00022054010000000.0				561	MYO6_HUMAN	Myosin-VI OS=Homo sapiens GN=MYO6 PE=1 SV=4	60	42	18.97	SSEELLSALQKK	Deamidated (NQ); 2 Phospho (ST)	0.440000000200.0
982	UPAR_HUMAN	Urokinase plasminogen activator surface receptor OS=Homo sapiens GN=PLAUR PE=1 SV=1	42	7	19.59	TNRTLSYRTGLK	Deamidated (NQ); Phospho (Y)	0.020000500000.0				448	PML_HUMAN	Probable transcription factor PML OS=Homo sapiens GN=PML PE=1 SV=3	47	17	17.65	LSVYRQIVDAQAVCTR	Carbamidomethyl (C); 2 Deamidated (NQ); Phospho (ST)	0.0000020000200140.0				873	GSDMB_HUMAN	Gasdermin-B OS=Homo sapiens GN=GSDMB PE=1 SV=2	37	11	18.97	SDRQYKFWSQISQGHLSYK	2 Deamidated (NQ); Phospho (ST); Phospho (Y)	0.4000500002002000000.0
982	UPAR_HUMAN	Urokinase plasminogen activator surface receptor OS=Homo sapiens GN=PLAUR PE=1 SV=1	42	7	19.57	TNRTLSYRTGLK	Deamidated (NQ); Phospho (ST)	0.020400000000.0				721	ITA8_HUMAN	Integrin alpha-8 OS=Homo sapiens GN=ITGA8 PE=1 SV=2	68	20	17.6	ILNCTNIECLQISCAVGRLEGGESAVLK	Deamidated (NQ); 2 Phospho (ST)	0.0020400000004000000000000000.0				868	NCKP5_HUMAN	Nck-associated protein 5 OS=Homo sapiens GN=NCKAP5 PE=1 SV=2	108	65	18.95	TADLGSPCKEPHK	Carbamidomethyl (C); Phospho (ST)	0.4000000100000.0
772	ATP4A_HUMAN	Potassium-transporting ATPase alpha chain 1 OS=Homo sapiens GN=ATP4A PE=2 SV=5	35	20	19.55	TSPQQKLVIVESCQR	2 Deamidated (NQ); Phospho (ST)	0.040220000000000.0				157	CHSP1_HUMAN	Calcium-regulated heat stable protein 1 OS=Homo sapiens GN=CARHSP1 PE=1 SV=2	10	4	17.56	GNVVPSPLPTR	Phospho (ST)	0.00000400000.0				865	TITIN_HUMAN	Titin OS=Homo sapiens GN=TTN PE=1 SV=2	1113	749	18.9	VSGIPPPTLK	Phospho (ST)	0.0000000400.0
2	HS90B_HUMAN	Heat shock protein HSP 90-beta OS=Homo sapiens GN=HSP90AB1 PE=1 SV=4	128	19	19.54	ADLINNLGTIAKSGTK	Deamidated (NQ); 2 Phospho (ST)	0.0000200000004040.0				277	MYH9_HUMAN	Myosin-9 OS=Homo sapiens GN=MYH9 PE=1 SV=4	78	55	17.56	QQQLTAMKVLQR	3 Deamidated (NQ); Oxidation (M); Phospho (ST)	0.022040300020.0				509	ZBED4_HUMAN	Zinc finger BED domain-containing protein 4 OS=Homo sapiens GN=ZBED4 PE=1 SV=1	57	37	18.87	ASLFTEEEAEQYK	Deamidated (NQ); Phospho (ST)	0.0400000000200.0
7	HS90A_HUMAN	Heat shock protein HSP 90-alpha OS=Homo sapiens GN=HSP90AA1 PE=1 SV=5	107	23	19.54	ADLINNLGTIAKSGTK	Deamidated (NQ); 2 Phospho (ST)	0.0000200000004040.0				745	CJ068_HUMAN	Uncharacterized protein C10orf68 OS=Homo sapiens GN=C10orf68 PE=2 SV=1	84	20	17.56	NTRIVVPNESVISVHQDSK	2 Deamidated (NQ); Phospho (ST)	0.2000000200004000000.0				653	NCK5L_HUMAN	Nck-associated protein 5-like OS=Homo sapiens GN=NCKAP5L PE=1 SV=2	44	30	18.83	TEATKNKEGAGGGSPLR	Deamidated (NQ); Phospho (ST)	0.00040200000000000.0
571	WDFY3_HUMAN	WD repeat and FYVE domain-containing protein 3 OS=Homo sapiens GN=WDFY3 PE=1 SV=2	94	55	19.49	GYQLLAMLLK	Deamidated (NQ); Oxidation (M); Phospho (Y)	0.0520003000.0				817	MYH11_HUMAN	Myosin-11 OS=Homo sapiens GN=MYH11 PE=1 SV=3	89	61	17.56	QQQLTAMKVIQR	3 Deamidated (NQ); Oxidation (M); Phospho (ST)	0.022040300020.0				63	RS6_HUMAN	40S ribosomal protein S6 OS=Homo sapiens GN=RPS6 PE=1 SV=1	14	6	18.81	KPRTKAPK	Phospho (ST)	0.00040000.0
772	ATP4A_HUMAN	Potassium-transporting ATPase alpha chain 1 OS=Homo sapiens GN=ATP4A PE=2 SV=5	35	20	19.49	TSPQQKLVIVESCQR	2 Deamidated (NQ); Phospho (ST)	0.040220000000000.0				883	VPRBP_HUMAN	Protein VPRBP OS=Homo sapiens GN=VPRBP PE=1 SV=3	63	37	17.52	ERFLMLGTCTGQLK	Carbamidomethyl (C); Phospho (ST)	0.00000000140000.0				182	NSF1C_HUMAN	NSFL1 cofactor p47 OS=Homo sapiens GN=NSFL1C PE=1 SV=2	11	9	18.81	KKSPNELVDDLFK	Phospho (ST)	0.0040000000000.0
806	GT252_HUMAN	Procollagen galactosyltransferase 2 OS=Homo sapiens GN=GLT25D2 PE=1 SV=1	21	10	19.45	TIVAPMLESR	2 Phospho (ST)	0.4000000040.0				778	GT252_HUMAN	Procollagen galactosyltransferase 2 OS=Homo sapiens GN=GLT25D2 PE=1 SV=1	23	13	17.51	TIVAPMLESR	2 Phospho (ST)	0.4000000040.0				553	R51A2_HUMAN	RAD51-associated protein 2 OS=Homo sapiens GN=RAD51AP2 PE=1 SV=1	107	54	18.8	KPTSSLTPPEDPDSQPPSSKR	Deamidated (NQ); Phospho (ST)	0.000000000000042000000.0
882	NPA1P_HUMAN	Nucleolar pre-ribosomal-associated protein 1 OS=Homo sapiens GN=URB1 PE=1 SV=4	52	34	19.41	EAWLLQAQGSPSPPALPLASSFTALLQAAYESQALR	2 Deamidated (NQ); 3 Phospho (ST); Phospho (Y)	0.000000000004000000044000002005002000.0				837	TRPA1_HUMAN	Transient receptor potential cation channel subfamily A member 1 OS=Homo sapiens GN=TRPA1 PE=2 SV=2	34	21	17.51	EVVLTIIRSK	Phospho (ST)	0.0000000040.0				674	NF1_HUMAN	Neurofibromin OS=Homo sapiens GN=NF1 PE=1 SV=2	136	74	18.8	IFGEAAEKNLYLSQLIILDTLEK	2 Deamidated (NQ); 2 Phospho (ST)	0.00000000200042000004000.0
883	GTSF1_HUMAN	Gametocyte-specific factor 1 OS=Homo sapiens GN=GTSF1 PE=1 SV=2	8	4	19.41	NNLASGMRVPK	Oxidation (M); Phospho (ST)	0.00004030000.0				245	NOC2L_HUMAN	Nucleolar complex protein 2 homolog OS=Homo sapiens GN=NOC2L PE=1 SV=3	37	20	17.48	VQENSAYICSR	2 Deamidated (NQ); Phospho (Y)	0.02020050000.0				781	ANK3_HUMAN	Ankyrin-3 OS=Homo sapiens GN=ANK3 PE=1 SV=3	210	148	18.76	GNQAEPTEVIIR	2 Deamidated (NQ); Phospho (ST)	0.022000400000.0
885	ASPM_HUMAN	Abnormal spindle-like microcephaly-associated protein OS=Homo sapiens GN=ASPM PE=1 SV=2	234	142	19.38	SSTLIIQSMFR	Deamidated (NQ); Oxidation (M); 2 Phospho (ST)	0.00400024300.0				638	BPA1_HUMAN	Bullous pemphigoid antigen 1, isoforms 1/2/3/4/5/8 (Fragment) OS=Homo sapiens GN=DST PE=1 SV=3	159	95	17.48	SHEQLLQNIK	2 Deamidated (NQ); Phospho (ST)	0.4000002200.0				613	FSIP2_HUMAN	Fibrous sheath-interacting protein 2 OS=Homo sapiens GN=FSIP2 PE=1 SV=3	194	139	18.74	SLTDKGFFANTDK	Phospho (ST)	0.0000000000400.0
886	YP015_HUMAN	Putative uncharacterized protein LOC400499 OS=Homo sapiens PE=2 SV=1	14	12	19.36	TQVSLTAVWIGAQGQPR	Phospho (ST)	0.00040000000000000.0				748	EMR3_HUMAN	EGF-like module-containing mucin-like hormone receptor-like 3 OS=Homo sapiens GN=EMR3 PE=1 SV=1	73	18	17.44	KDQVYLNSQVVSAAIGPK	Deamidated (NQ); Phospho (ST); Phospho (Y)	0.000050042000000000.0				788	UTY_HUMAN	Histone demethylase UTY OS=Homo sapiens GN=UTY PE=1 SV=2	50	35	18.72	SKRCSNTSTLAAR	Deamidated (NQ); Phospho (ST)	0.0000420000000.0
859	DLG5_HUMAN	Disks large homolog 5 OS=Homo sapiens GN=DLG5 PE=1 SV=4	96	51	19.32	LLKQTEMLTQQRDTAIQLQHQCALSLR	6 Deamidated (NQ); Phospho (ST)	0.000240000220000020202000000.0				902	KISS1_HUMAN	Metastasis-suppressor KiSS-1 OS=Homo sapiens GN=KISS1 PE=1 SV=3	7	5	17.44	VASVGNSRPTGQQLESLGLLAPGEQSLPCTER	3 Deamidated (NQ); 2 Phospho (ST)	0.00000000000220000000000024000400.0				874	LIRA1_HUMAN	Leukocyte immunoglobulin-like receptor subfamily A member 1 OS=Homo sapiens GN=LILRA1 PE=2 SV=1	8	6	18.7	SDSKAGAANTLSPSQNK	Deamidated (NQ); 2 Phospho (ST)	0.00000000200404000.0
720	XRN1_HUMAN	5~-3~ exoribonuclease 1 OS=Homo sapiens GN=XRN1 PE=1 SV=1	85	40	19.31	APELFSYIAK	Phospho (ST)	0.0000040000.0				929	ECM29_HUMAN	Proteasome-associated protein ECM29 homolog OS=Homo sapiens GN=ECM29 PE=1 SV=2	86	54	17.44	LYLQELITITQK	2 Deamidated (NQ); Phospho (Y)	0.050200000020.0				151	CC108_HUMAN	Coiled-coil domain-containing protein 108 OS=Homo sapiens GN=CCDC108 PE=2 SV=2	60	34	18.63	SLKLQKMK	Deamidated (NQ); Oxidation (M); Phospho (ST)	0.40002030.0
889	O14L1_HUMAN	Putative olfactory receptor 14L1 OS=Homo sapiens GN=OR14L1P PE=5 SV=1	27	1	19.27	QFFCNIPQLLSLLDPK	Phospho (ST)	0.0000000000400000.0				678	DNLI3_HUMAN	DNA ligase 3 OS=Homo sapiens GN=LIG3 PE=1 SV=2	48	27	17.42	QIVKLFSRIFNCNPDDMAR	Carbamidomethyl (C); 2 Deamidated (NQ); Phospho (ST)	0.0000004000212000000.0				708	DESP_HUMAN	Desmoplakin OS=Homo sapiens GN=DSP PE=1 SV=3	194	137	18.59	KKVSYVQLK	Deamidated (NQ); Phospho (ST)	0.000400200.0
892	XPO2_HUMAN	Exportin-2 OS=Homo sapiens GN=CSE1L PE=1 SV=3	35	23	19.18	EHDPVGQMVNNPKIHLAQSLHK	2 Deamidated (NQ); Oxidation (M); Phospho (ST)	0.0000000300200000024000.0				904	TITIN_HUMAN	Titin OS=Homo sapiens GN=TTN PE=1 SV=2	915	632	17.38	NSVTLIWTEPKYDGGHK	Deamidated (NQ); Phospho (ST)	0.20000004000000000.0				737	ZN721_HUMAN	Zinc finger protein 721 OS=Homo sapiens GN=ZNF721 PE=2 SV=2	42	30	18.58	LYKCEECGKDFVWYTDLNQQK	Phospho (ST)	0.000000000000004000000.0
893	IPKB_HUMAN	cAMP-dependent protein kinase inhibitor beta OS=Homo sapiens GN=PKIB PE=2 SV=1	7	4	19.16	NALPDIQSSAATDGTSDLPLKLEALSVK	4 Phospho (ST)	0.0000000000040044000000000400.0				622	MSH6_HUMAN	DNA mismatch repair protein Msh6 OS=Homo sapiens GN=MSH6 PE=1 SV=2	35	25	17.34	AREFEKMNQSLR	Phospho (ST)	0.000000000400.0				876	ZN446_HUMAN	Zinc finger protein 446 OS=Homo sapiens GN=ZNF446 PE=1 SV=1	10	4	18.54	AFDWKSQLVIHR	Deamidated (NQ); Phospho (ST)	0.000004200000.0
769	BPA1_HUMAN	Bullous pemphigoid antigen 1, isoforms 1/2/3/4/5/8 (Fragment) OS=Homo sapiens GN=DST PE=1 SV=3	240	113	19.15	SHEQLLQNIK	Deamidated (NQ); Phospho (ST)	0.4000002000.0				632	RFPLA_HUMAN	Ret finger protein-like 4A OS=Homo sapiens GN=RFPL4A PE=1 SV=2	69	8	17.34	SPWQAALTPDLSCPQK	2 Deamidated (NQ); Phospho (ST)	0.0002000000040020.0				170	RUVB1_HUMAN	RuvB-like 1 OS=Homo sapiens GN=RUVBL1 PE=1 SV=1	20	12	18.53	QAASGLVGQENAR	Deamidated (NQ); Phospho (ST)	0.0004000020000.0
571	WDFY3_HUMAN	WD repeat and FYVE domain-containing protein 3 OS=Homo sapiens GN=WDFY3 PE=1 SV=2	94	55	19.1	GYQLLAMLLK	Deamidated (NQ); Oxidation (M); Phospho (Y)	0.0520003000.0				905	POK10_HUMAN	HERV-K_5q33.3 provirus ancestral Pol protein OS=Homo sapiens PE=3 SV=2	36	26	17.34	DELVAVITVLQDFDQPINIISDSAYVVQATR	3 Deamidated (NQ); 2 Phospho (ST)	0.0000000000000020020000400002040.0				675	TEX9_HUMAN	Testis-expressed sequence 9 protein OS=Homo sapiens GN=TEX9 PE=2 SV=1	37	24	18.53	KEDEIQNLKSQVK	Deamidated (NQ); Phospho (ST)	0.0000020004000.0
715	ABLM2_HUMAN	Actin-binding LIM protein 2 OS=Homo sapiens GN=ABLIM2 PE=1 SV=2	94	17	19.1	FGIRCDSCEK	2 Carbamidomethyl (C); Phospho (ST)	0.0000104100.0				182	PTK7_HUMAN	Tyrosine-protein kinase-like 7 OS=Homo sapiens GN=PTK7 PE=1 SV=2	70	19	17.33	NCLVSAQRQVKVSALGLSK	3 Deamidated (NQ); 2 Phospho (ST)	0.2000402020000000040.0				329	KCRB_HUMAN	Creatine kinase B-type OS=Homo sapiens GN=CKB PE=1 SV=1	21	6	18.52	VISMQKGGNMKEVFTR	Oxidation (M); Phospho (ST)	0.0000000003000040.0
571	WDFY3_HUMAN	WD repeat and FYVE domain-containing protein 3 OS=Homo sapiens GN=WDFY3 PE=1 SV=2	94	55	19.09	GYQLLAMLLK	Deamidated (NQ); Oxidation (M); Phospho (Y)	0.0520003000.0				265	LAD1_HUMAN	Ladinin-1 OS=Homo sapiens GN=LAD1 PE=1 SV=2	23	17	17.32	KDWSALSSLARQR	Phospho (ST)	0.0004000000000.0				878	LRRT2_HUMAN	Leucine-rich repeat transmembrane neuronal protein 2 OS=Homo sapiens GN=LRRTM2 PE=2 SV=3	24	20	18.5	ILLMDNNKLNSLDSK	3 Deamidated (NQ); Phospho (ST)	0.000002200200040.0
896	AN34A_HUMAN	Ankyrin repeat domain-containing protein 34A OS=Homo sapiens GN=ANKRD34A PE=2 SV=2	23	14	19	GDRETLATLLDACKAK	Carbamidomethyl (C); Phospho (ST)	0.0000400000001000.0				906	TTC5_HUMAN	Tetratricopeptide repeat protein 5 OS=Homo sapiens GN=TTC5 PE=1 SV=2	19	14	17.3	TLQQMEEVVGSVQGK	3 Deamidated (NQ); Oxidation (M); Phospho (ST)	0.402230000000200.0				879	ZAN_HUMAN	Zonadhesin OS=Homo sapiens GN=ZAN PE=2 SV=3	32	23	18.49	YQVVNSPSCDSSLQSSMSGPGFCGR	Carbamidomethyl (C); Deamidated (NQ); Oxidation (M); 6 Phospho (ST); Phospho (Y)	0.5000040400440240340000100.0
898	EXT1_HUMAN	Exostosin-1 OS=Homo sapiens GN=EXT1 PE=1 SV=2	25	10	18.99	IAESYQNILAAIEGSR	2 Phospho (ST)	0.0004000000000040.0				834	SMC6_HUMAN	Structural maintenance of chromosomes protein 6 OS=Homo sapiens GN=SMC6 PE=1 SV=2	122	44	17.29	ETYLDLDSKVR	Phospho (Y)	0.00500000000.0				166	PLEC1_HUMAN	Plectin-1 OS=Homo sapiens GN=PLEC1 PE=1 SV=3	172	125	18.45	GERLTVDEAVR	Phospho (ST)	0.00004000000.0
899	SMG5_HUMAN	Protein SMG5 OS=Homo sapiens GN=SMG5 PE=1 SV=3	12	10	18.99	CIQSEVSFEGAYGNLKRLYDK	Carbamidomethyl (C); Deamidated (NQ); Phospho (ST)	0.100000400000020000000.0				897	SL9A5_HUMAN	Sodium/hydrogen exchanger 5 OS=Homo sapiens GN=SLC9A5 PE=1 SV=2	20	11	17.26	KYLSQLLMR	Deamidated (NQ); Oxidation (M); Phospho (ST)	0.000420030.0				185	KS6A3_HUMAN	Ribosomal protein S6 kinase alpha-3 OS=Homo sapiens GN=RPS6KA3 PE=1 SV=1	31	19	18.45	GAMAATYSALNR	Oxidation (M); Phospho (Y)	0.003000500000.0
677	PRIC2_HUMAN	Prickle-like protein 2 OS=Homo sapiens GN=PRICKLE2 PE=1 SV=2	40	22	18.98	VTVMPLEMEKTISK	2 Oxidation (M); Phospho (ST)	0.00030003004000.0				638	BPA1_HUMAN	Bullous pemphigoid antigen 1, isoforms 1/2/3/4/5/8 (Fragment) OS=Homo sapiens GN=DST PE=1 SV=3	159	95	17.22	SHEQLLQNIK	2 Deamidated (NQ); Phospho (ST)	0.4000002200.0				855	UBP26_HUMAN	Ubiquitin carboxyl-terminal hydrolase 26 OS=Homo sapiens GN=USP26 PE=1 SV=1	71	37	18.45	MLSSSSEMNEEFLKENNSVEYK	Oxidation (M); Phospho (ST); Phospho (Y)	0.0000040300000000000050.0
55	SPTB2_HUMAN	Spectrin beta chain, brain 1 OS=Homo sapiens GN=SPTBN1 PE=1 SV=2	174	79	18.9	KEIEELQSQAQALSQEGKSTDEVDSK	Deamidated (NQ); Phospho (ST)	0.00000004002000000000000000.0				381	BPAEA_HUMAN	Bullous pemphigoid antigen 1, isoforms 6/9/10 OS=Homo sapiens GN=DST PE=1 SV=3	270	175	17.21	YITISGNRVLEAAKSCSK	Carbamidomethyl (C); Phospho (Y)	0.500000000000000100.0				148	SFRS1_HUMAN	Splicing factor, arginine/serine-rich 1 OS=Homo sapiens GN=SFRS1 PE=1 SV=2	33	15	18.44	MSGGGVIR	Phospho (ST)	0.04000000.0
530	JIP4_HUMAN	C-Jun-amino-terminal kinase-interacting protein 4 OS=Homo sapiens GN=SPAG9 PE=1 SV=4	82	41	18.9	KDLQTRVESLESQTR	Phospho (ST)	0.000040000000000.0				800	PTPRF_HUMAN	Receptor-type tyrosine-protein phosphatase F OS=Homo sapiens GN=PTPRF PE=1 SV=2	39	32	17.2	IQLSWLLPPQER	Phospho (ST)	0.000400000000.0				794	HME1_HUMAN	Homeobox protein engrailed-1 OS=Homo sapiens GN=EN1 PE=1 SV=3	86	6	18.44	QTLAQELSLNESQIK	2 Deamidated (NQ); 2 Phospho (ST)	0.000000040204200.0
855	ID3_HUMAN	DNA-binding protein inhibitor ID-3 OS=Homo sapiens GN=ID3 PE=1 SV=1	6	1	18.89	GTQLSQVEILQR	Deamidated (NQ); Phospho (ST)	0.000040000020.0				632	RFPLA_HUMAN	Ret finger protein-like 4A OS=Homo sapiens GN=RFPL4A PE=1 SV=2	69	8	17.19	SPWQAALTPDLSCPQK	2 Deamidated (NQ); Phospho (ST)	0.0002000000040020.0				880	MAP1B_HUMAN	Microtubule-associated protein 1B OS=Homo sapiens GN=MAP1B PE=1 SV=1	64	47	18.41	TPGDFSYAYQKPEETTR	2 Phospho (ST)	0.00000400000000040.0
901	TTLL7_HUMAN	Tubulin polyglutamylase TTLL7 OS=Homo sapiens GN=TTLL7 PE=2 SV=2	48	30	18.84	QKTFIVKPANGAMGHGISLIRNGDK	2 Deamidated (NQ); Oxidation (M); Phospho (ST)	0.2000000002003000040000000.0				570	CTND1_HUMAN	Catenin delta-1 OS=Homo sapiens GN=CTNND1 PE=1 SV=1	44	21	17.16	ETQGIEKLVLINKSGNR	2 Deamidated (NQ); Phospho (ST)	0.00200000000204000.0				500	SHOT1_HUMAN	Shootin-1 OS=Homo sapiens GN=KIAA1598 PE=1 SV=4	27	20	18.39	SHPSGSGAKKEK	Phospho (ST)	0.400000000000.0
43	PDIA6_HUMAN	Protein disulfide-isomerase A6 OS=Homo sapiens GN=PDIA6 PE=1 SV=1	28	4	18.82	DGELPVEDDIDLSDVELDDLGKDEL	Phospho (ST)	0.0000000000004000000000000.0				762	CD4_HUMAN	T-cell surface glycoprotein CD4 OS=Homo sapiens GN=CD4 PE=1 SV=1	33	17	17.14	ASSSKSWITFDLK	Phospho (ST)	0.0040000000000.0				898	TTC12_HUMAN	Tetratricopeptide repeat protein 12 OS=Homo sapiens GN=TTC12 PE=2 SV=1	34	20	18.38	YSEGLEKLKDMK	Phospho (Y)	0.500000000000.0
695	TOPB1_HUMAN	DNA topoisomerase 2-binding protein 1 OS=Homo sapiens GN=TOPBP1 PE=1 SV=2	66	29	18.79	NLQLALANSSR	2 Deamidated (NQ); Phospho (ST)	0.20200000040.0				861	EPHX3_HUMAN	Epoxide hydrolase 3 OS=Homo sapiens GN=EPHX3 PE=2 SV=1	12	7	17.14	MPELVVTALLAPSR	2 Phospho (ST)	0.00000040000040.0				873	GSDMB_HUMAN	Gasdermin-B OS=Homo sapiens GN=GSDMB PE=1 SV=2	37	11	18.34	SDRQYKFWSQISQGHLSYK	Deamidated (NQ); Phospho (ST); Phospho (Y)	0.4000500002000000000.0
571	WDFY3_HUMAN	WD repeat and FYVE domain-containing protein 3 OS=Homo sapiens GN=WDFY3 PE=1 SV=2	94	55	18.77	GYQLLAMLLK	Deamidated (NQ); Oxidation (M); Phospho (Y)	0.0520003000.0				274	FREM2_HUMAN	FRAS1-related extracellular matrix protein 2 OS=Homo sapiens GN=FREM2 PE=1 SV=2	109	50	17.11	ILMATDLDSEDKSLVYIIRYGPGHGLLQR	Deamidated (NQ); Oxidation (M); 2 Phospho (ST); Phospho (Y)	0.00304000400000000005000000020.0				741	SETD2_HUMAN	Histone-lysine N-methyltransferase SETD2 OS=Homo sapiens GN=SETD2 PE=1 SV=2	130	99	18.33	TKDSDIYCTLNDSNPSLCNSEAENIEPSVMK	2 Deamidated (NQ); Oxidation (M); Phospho (ST)	0.0000000000000000002400020000030.0
454	RFPLA_HUMAN	Ret finger protein-like 4A OS=Homo sapiens GN=RFPL4A PE=1 SV=2	73	9	18.75	SPWQAALTPDLSCPQK	2 Deamidated (NQ); Phospho (ST)	0.0002000000040020.0				912	FANCA_HUMAN	Fanconi anemia group A protein OS=Homo sapiens GN=FANCA PE=1 SV=2	35	24	17.11	VSIENMGLYEDLSSAGDITEPHSQALQDVEK	3 Deamidated (NQ); 2 Phospho (ST)	0.0400200000000000000000420020000.0				190	TCPG_HUMAN	T-complex protein 1 subunit gamma OS=Homo sapiens GN=CCT3 PE=1 SV=4	37	22	18.32	KVQSGNINAAK	2 Deamidated (NQ); Phospho (ST)	0.00240200000.0
591	NMBR_HUMAN	Neuromedin-B receptor OS=Homo sapiens GN=NMBR PE=2 SV=2	29	9	18.7	GTSYLLSSSAVR	Phospho (ST)	0.000000040000.0				875	RED1_HUMAN	Double-stranded RNA-specific editase 1 OS=Homo sapiens GN=ADARB1 PE=1 SV=1	51	12	17.09	KVLAGVVMTTGTDVKDAK	2 Phospho (ST)	0.000000000404000000.0				882	NEIL3_HUMAN	Endonuclease VIII-like 3 OS=Homo sapiens GN=NEIL3 PE=2 SV=2	32	19	18.31	TKQNQILDEEFQNSPPASVCLNDIQHPSK	Carbamidomethyl (C); 4 Deamidated (NQ); Phospho (ST)	0.00000000000220000001020020040.0
817	NMDE2_HUMAN	Glutamate [NMDA] receptor subunit epsilon-2 OS=Homo sapiens GN=GRIN2B PE=1 SV=3	46	26	18.69	SYFFRQPTVAGASK	Phospho (ST)	0.00000000000040.0				914	BNC2_HUMAN	Zinc finger protein basonuclin-2 OS=Homo sapiens GN=BNC2 PE=2 SV=1	15	12	17.01	NDQTPNRNALTSITNVEPK	2 Deamidated (NQ); Phospho (ST)	0.0000020200400000000.0				607	LRP2_HUMAN	Low-density lipoprotein receptor-related protein 2 OS=Homo sapiens GN=LRP2 PE=1 SV=3	136	94	18.29	ASMDGSMRTVIVQDK	2 Oxidation (M); Phospho (ST)	0.043000300000000.0
904	RAD52_HUMAN	DNA repair protein RAD52 homolog OS=Homo sapiens GN=RAD52 PE=1 SV=1	7	6	18.61	QDLEPSVEEAR	Phospho (ST)	0.00000400000.0				571	CING_HUMAN	Cingulin OS=Homo sapiens GN=CGN PE=1 SV=2	79	38	16.99	QPAQSQNLSPLSGFSR	Deamidated (NQ); Phospho (ST)	0.0000402000000000.0				883	HERC3_HUMAN	Probable E3 ubiquitin-protein ligase HERC3 OS=Homo sapiens GN=HERC3 PE=1 SV=1	20	13	18.29	GQLGTGHTCNVK	Carbamidomethyl (C); 2 Deamidated (NQ); Phospho (ST)	0.020000041200.0
446	AHNK_HUMAN	Neuroblast differentiation-associated protein AHNAK OS=Homo sapiens GN=AHNAK PE=1 SV=2	228	138	18.59	TPEMIIQKPK	Oxidation (M); Phospho (ST)	0.4003000000.0				632	RFPLA_HUMAN	Ret finger protein-like 4A OS=Homo sapiens GN=RFPL4A PE=1 SV=2	69	8	16.98	SPWQAALTPDLSCPQK	2 Deamidated (NQ); Phospho (ST)	0.0002000000040020.0				884	PWP2B_HUMAN	PWWP domain-containing protein 2B OS=Homo sapiens GN=PWWP2B PE=1 SV=3	8	8	18.29	SFAGILLDCTKK	Phospho (ST)	0.000000000400.0
837	RBM15_HUMAN	Putative RNA-binding protein 15 OS=Homo sapiens GN=RBM15 PE=1 SV=2	43	26	18.59	DRTPPLLYR	Phospho (ST)	0.004000000.0				468	TIF1B_HUMAN	Transcription intermediary factor 1-beta OS=Homo sapiens GN=TRIM28 PE=1 SV=5	19	12	16.96	QFNKLTEDKADVQSIIGLQR	2 Deamidated (NQ); Phospho (ST)	0.00000000000024000020.0				890	SP16H_HUMAN	FACT complex subunit SPT16 OS=Homo sapiens GN=SUPT16H PE=1 SV=1	59	35	18.29	TYALFIGDTVLVDEDGPATVLTSVK	2 Phospho (ST); Phospho (Y)	0.4500000000000000000000400.0
754	RED1_HUMAN	Double-stranded RNA-specific editase 1 OS=Homo sapiens GN=ADARB1 PE=1 SV=1	58	19	18.58	KVLAGVVMTTGTDVKDAK	2 Phospho (ST)	0.000000000404000000.0				721	ITA8_HUMAN	Integrin alpha-8 OS=Homo sapiens GN=ITGA8 PE=1 SV=2	68	20	16.93	ILNCTNIECLQISCAVGRLEGGESAVLK	2 Deamidated (NQ); 2 Phospho (ST)	0.0000420000204000000000000000.0				170	RUVB1_HUMAN	RuvB-like 1 OS=Homo sapiens GN=RUVBL1 PE=1 SV=1	20	12	18.27	QAASGLVGQENAR	Deamidated (NQ); Phospho (ST)	0.0004000020000.0
772	ATP4A_HUMAN	Potassium-transporting ATPase alpha chain 1 OS=Homo sapiens GN=ATP4A PE=2 SV=5	35	20	18.58	TSPQQKLVIVESCQR	2 Deamidated (NQ); Phospho (ST)	0.040220000000000.0				837	TRPA1_HUMAN	Transient receptor potential cation channel subfamily A member 1 OS=Homo sapiens GN=TRPA1 PE=2 SV=2	34	21	16.91	EVVLTIIRSK	Phospho (ST)	0.0000000040.0				218	CHD4_HUMAN	Chromodomain-helicase-DNA-binding protein 4 OS=Homo sapiens GN=CHD4 PE=1 SV=1	63	41	18.26	DLPYDQASWESEDVEIQDYDLFK	2 Deamidated (NQ); Phospho (ST); 2 Phospho (Y)	0.00050200004000002050000.0
905	PCDGE_HUMAN	Protocadherin gamma-B2 OS=Homo sapiens GN=PCDHGB2 PE=2 SV=1	24	11	18.54	NYYKLVTDGALDR	Deamidated (NQ); Phospho (Y)	0.2050000000000.0				638	BPA1_HUMAN	Bullous pemphigoid antigen 1, isoforms 1/2/3/4/5/8 (Fragment) OS=Homo sapiens GN=DST PE=1 SV=3	159	95	16.88	SHEQLLQNIK	2 Deamidated (NQ); Phospho (ST)	0.4000002200.0				907	F186A_HUMAN	Protein FAM186A OS=Homo sapiens GN=FAM186A PE=2 SV=3	139	69	18.25	MKNEIDNDPESEKCIK	2 Deamidated (NQ); Phospho (ST)	0.0020002000400000.0
906	GPSM2_HUMAN	G-protein-signaling modulator 2 OS=Homo sapiens GN=GPSM2 PE=1 SV=2	29	16	18.52	DFLQNNALLEFKNSGKK	2 Deamidated (NQ); Phospho (ST)	0.00020000000024000.0				132	SYEP_HUMAN	Bifunctional aminoacyl-tRNA synthetase OS=Homo sapiens GN=EPRS PE=1 SV=5	74	36	16.86	SLCIPFKPLCELQPGAK	Carbamidomethyl (C); Phospho (ST)	0.40100000000000000.0				886	DOCK2_HUMAN	Dedicator of cytokinesis protein 2 OS=Homo sapiens GN=DOCK2 PE=1 SV=2	74	50	18.23	QKVQSMNEIVQSNLFK	2 Deamidated (NQ); Oxidation (M); Phospho (ST)	0.0000030000242000.0
759	BID_HUMAN	BH3-interacting domain death agonist OS=Homo sapiens GN=BID PE=1 SV=1	17	7	18.5	SIPPGLVNGLALQLRNTSR	2 Deamidated (NQ); Phospho (ST)	0.0000000200000002040.0				876	CF224_HUMAN	Uncharacterized protein C6orf224 OS=Homo sapiens GN=C6orf224 PE=2 SV=2	33	20	16.83	LCITPQELLSR	Deamidated (NQ); Phospho (ST)	0.00040200000.0				578	SYNE1_HUMAN	Nesprin-1 OS=Homo sapiens GN=SYNE1 PE=1 SV=3	427	281	18.22	ALESLRQDWQAYQHR	Deamidated (NQ); Phospho (ST); Phospho (Y)	0.000400000205000.0
530	JIP4_HUMAN	C-Jun-amino-terminal kinase-interacting protein 4 OS=Homo sapiens GN=SPAG9 PE=1 SV=4	82	41	18.48	KDLQTRVESLESQTR	Phospho (ST)	0.000040000000000.0				748	EMR3_HUMAN	EGF-like module-containing mucin-like hormone receptor-like 3 OS=Homo sapiens GN=EMR3 PE=1 SV=1	73	18	16.81	KDQVYLNSQVVSAAIGPK	Deamidated (NQ); Phospho (ST); Phospho (Y)	0.000050042000000000.0				887	RT02_HUMAN	28S ribosomal protein S2, mitochondrial OS=Homo sapiens GN=MRPS2 PE=1 SV=1	21	11	18.21	RTLGSATALMIRESEDSTDFNDK	Oxidation (M); 3 Phospho (ST)	0.00000040030004004000000.0
908	GRAM2_HUMAN	GRAM domain-containing protein 2 OS=Homo sapiens GN=GRAMD2 PE=2 SV=2	15	12	18.47	DVPLEEVVLKVCSCALQR	Carbamidomethyl (C); Phospho (ST)	0.000000000000410000.0				838	K2C7_HUMAN	Keratin, type II cytoskeletal 7 OS=Homo sapiens GN=KRT7 PE=1 SV=4	34	18	16.79	QLREYQELMSVK	Oxidation (M); Phospho (ST)	0.000000003400.0				907	F186A_HUMAN	Protein FAM186A OS=Homo sapiens GN=FAM186A PE=2 SV=3	139	69	18.2	MKNEIDNDPESEKCIK	Deamidated (NQ); Phospho (ST)	0.0020000000400000.0
859	DLG5_HUMAN	Disks large homolog 5 OS=Homo sapiens GN=DLG5 PE=1 SV=4	96	51	18.43	VENLSIQLRLMTR	Oxidation (M); Phospho (ST)	0.0000000000340.0				632	RFPLA_HUMAN	Ret finger protein-like 4A OS=Homo sapiens GN=RFPL4A PE=1 SV=2	69	8	16.78	SPWQAALTPDLSCPQK	2 Deamidated (NQ); Phospho (ST)	0.0002000000040020.0				888	CAMP1_HUMAN	Calmodulin-regulated spectrin-associated protein 1 OS=Homo sapiens GN=CAMSAP1 PE=1 SV=2	45	35	18.19	MSAHMAMVDALMMAYTVEMISIEK	5 Oxidation (M); 3 Phospho (ST)	0.340000300003300400304000.0
702	EMR3_HUMAN	EGF-like module-containing mucin-like hormone receptor-like 3 OS=Homo sapiens GN=EMR3 PE=1 SV=1	89	22	18.42	KDQVYLNSQVVSAAIGPK	Deamidated (NQ); Phospho (ST); Phospho (Y)	0.000050042000000000.0				893	ATX10_HUMAN	Ataxin-10 OS=Homo sapiens GN=ATXN10 PE=1 SV=1	24	12	16.78	LNNQERVTLLDLMIAK	Deamidated (NQ); Phospho (ST)	0.0002000400000000.0				890	SP16H_HUMAN	FACT complex subunit SPT16 OS=Homo sapiens GN=SUPT16H PE=1 SV=1	59	35	18.17	EGSLVINSKNQYK	2 Deamidated (NQ); 2 Phospho (ST)	0.0040002400200.0
910	ATPG_HUMAN	ATP synthase subunit gamma, mitochondrial OS=Homo sapiens GN=ATP5C1 PE=1 SV=1	20	14	18.42	QMKSEVATLTAAGK	Oxidation (M); Phospho (ST)	0.03000004000000.0				571	CING_HUMAN	Cingulin OS=Homo sapiens GN=CGN PE=1 SV=2	79	38	16.75	QPAQSQNLSPLSGFSR	Deamidated (NQ); Phospho (ST)	0.0000402000000000.0				627	RP1L1_HUMAN	Retinitis pigmentosa 1-like 1 protein OS=Homo sapiens GN=RP1L1 PE=1 SV=3	64	41	18.15	TKPSVIHSR	2 Phospho (ST)	0.400400000.0
933	RBM6_HUMAN	RNA-binding protein 6 OS=Homo sapiens GN=RBM6 PE=1 SV=5	36	23	18.36	MVAVNLATGKR	Deamidated (NQ); Oxidation (M); Phospho (ST)	0.30002004000.0				876	CF224_HUMAN	Uncharacterized protein C6orf224 OS=Homo sapiens GN=C6orf224 PE=2 SV=2	33	20	16.74	LCITPQELLSR	Deamidated (NQ); Phospho (ST)	0.00040200000.0				362	TCPD_HUMAN	T-complex protein 1 subunit delta OS=Homo sapiens GN=CCT4 PE=1 SV=4	44	20	18.13	MIQDGKGDVTITNDGATILK	Oxidation (M); Phospho (ST)	0.30000000000000004000.0
897	RBM16_HUMAN	Putative RNA-binding protein 16 OS=Homo sapiens GN=RBM16 PE=1 SV=1	37	18	18.35	QSVDNVTNPEK	Phospho (ST)	0.00000040000.0				880	BHA15_HUMAN	Class A basic helix-loop-helix protein 15 OS=Homo sapiens GN=BHLHA15 PE=1 SV=1	8	4	16.74	IETLTLAKNYIK	Deamidated (NQ); Phospho (Y)	0.000000002500.0				687	DYN2_HUMAN	Dynamin-2 OS=Homo sapiens GN=DNM2 PE=1 SV=2	34	22	18.12	GWLTINNISLMK	Deamidated (NQ); Phospho (ST)	0.000402000000.0
128	VIGLN_HUMAN	Vigilin OS=Homo sapiens GN=HDLBP PE=1 SV=2	85	41	18.34	KTTTIAVEVKK	Phospho (ST)	0.00040000000.0				895	CENPE_HUMAN	Centromere-associated protein E OS=Homo sapiens GN=CENPE PE=1 SV=2	228	137	16.74	DDLRSVEETLK	Phospho (ST)	0.00000000400.0				964	GRDN_HUMAN	Girdin OS=Homo sapiens GN=CCDC88A PE=1 SV=2	121	68	18.11	MHNLSILVR	Deamidated (NQ); Phospho (ST)	0.002040000.0
190	SYFB_HUMAN	Phenylalanyl-tRNA synthetase beta chain OS=Homo sapiens GN=FARSB PE=1 SV=2	36	14	18.34	IQKLIITEETAK	Deamidated (NQ); 2 Phospho (ST)	0.020000400400.0				858	SCND3_HUMAN	SCAN domain-containing protein 3 OS=Homo sapiens GN=SCAND3 PE=2 SV=1	63	42	16.71	DNLNLTVTLQDK	3 Deamidated (NQ); Phospho (ST)	0.020204000200.0				714	TET3_HUMAN	Probable methylcytosine dioxygenase TET3 OS=Homo sapiens GN=TET3 PE=2 SV=3	37	26	18.09	LYETFNREMSREAGNNSR	Oxidation (M); Phospho (ST)	0.000000003400000000.0
947	CLC4G_HUMAN	C-type lectin domain family 4 member G OS=Homo sapiens GN=CLEC4G PE=1 SV=1	18	3	18.34	TNASKQTAALGALK	2 Phospho (ST)	0.40040000000000.0				769	EXOC4_HUMAN	Exocyst complex component 4 OS=Homo sapiens GN=EXOC4 PE=1 SV=1	79	29	16.63	NIFVLQQNLTNITMSR	4 Deamidated (NQ); Phospho (ST)	0.2000022000200040.0				891	FREM3_HUMAN	FRAS1-related extracellular matrix protein 3 OS=Homo sapiens GN=FREM3 PE=2 SV=1	40	27	18.07	DVGDLMLSFIVK	Phospho (ST)	0.000000040000.0
591	NMBR_HUMAN	Neuromedin-B receptor OS=Homo sapiens GN=NMBR PE=2 SV=2	29	9	18.31	GTSYLLSSSAVR	Phospho (ST)	0.000000040000.0				632	RFPLA_HUMAN	Ret finger protein-like 4A OS=Homo sapiens GN=RFPL4A PE=1 SV=2	69	8	16.62	SPWQAALTPDLSCPQK	Deamidated (NQ); Phospho (ST)	0.0000000000040020.0				516	DYH2_HUMAN	Dynein heavy chain 2, axonemal OS=Homo sapiens GN=DNAH2 PE=1 SV=3	154	99	18.06	VQVMSLELEDAKK	Deamidated (NQ); Oxidation (M); Phospho (ST)	0.0203400000000.0
661	HS74L_HUMAN	Heat shock 70 kDa protein 4L OS=Homo sapiens GN=HSPA4L PE=1 SV=2	56	31	18.29	QVYVDKLQELK	Phospho (Y)	0.00500000000.0				452	CHD4_HUMAN	Chromodomain-helicase-DNA-binding protein 4 OS=Homo sapiens GN=CHD4 PE=1 SV=1	59	32	16.6	IRKQVNYNDGSQEDR	3 Deamidated (NQ); Phospho (Y)	0.000202520000000.0				739	ZKSC2_HUMAN	Zinc finger protein with KRAB and SCAN domains 2 OS=Homo sapiens GN=ZKSCAN2 PE=1 SV=1	64	26	18.05	RSILRSNYVK	Deamidated (NQ); Phospho (Y)	0.0000002500.0
913	TLR4_HUMAN	Toll-like receptor 4 OS=Homo sapiens GN=TLR4 PE=1 SV=2	233	8	18.29	TLLRQQVELYRLLSR	2 Deamidated (NQ); Phospho (ST); Phospho (Y)	0.000022000500040.0				745	CJ068_HUMAN	Uncharacterized protein C10orf68 OS=Homo sapiens GN=C10orf68 PE=2 SV=1	84	20	16.58	NTRIVVPNESVISVHQDSK	Deamidated (NQ); Phospho (ST)	0.0000000200004000000.0				865	TITIN_HUMAN	Titin OS=Homo sapiens GN=TTN PE=1 SV=2	1113	749	18.04	VSDITRGSCR	Phospho (ST)	0.0000400000.0
695	TOPB1_HUMAN	DNA topoisomerase 2-binding protein 1 OS=Homo sapiens GN=TOPBP1 PE=1 SV=2	66	29	18.28	NLQLALANSSR	2 Deamidated (NQ); Phospho (ST)	0.20200000040.0				919	SNPH_HUMAN	Syntaphilin OS=Homo sapiens GN=SNPH PE=1 SV=2	15	11	16.58	RQGQPIYNISSLLR	2 Deamidated (NQ); Phospho (ST)	0.02020000040000.0				312	SMC1A_HUMAN	Structural maintenance of chromosomes protein 1A OS=Homo sapiens GN=SMC1A PE=1 SV=2	72	44	18.03	YSQSDLEQTKTRHLALNLQEK	Deamidated (NQ); 3 Phospho (ST); Phospho (Y)	0.500400024040000000000.0
933	RBM6_HUMAN	RNA-binding protein 6 OS=Homo sapiens GN=RBM6 PE=1 SV=5	36	23	18.23	MVAVNLATGKR	Deamidated (NQ); Oxidation (M); Phospho (ST)	0.30002004000.0				638	BPA1_HUMAN	Bullous pemphigoid antigen 1, isoforms 1/2/3/4/5/8 (Fragment) OS=Homo sapiens GN=DST PE=1 SV=3	159	95	16.54	SHEQLLQNIK	Deamidated (NQ); Phospho (ST)	0.4000002000.0				893	TTC7A_HUMAN	Tetratricopeptide repeat protein 7A OS=Homo sapiens GN=TTC7A PE=1 SV=3	25	16	18.02	QISSAMEQLQEALK	Deamidated (NQ); Oxidation (M); 2 Phospho (ST)	0.00440302000000.0
715	ABLM2_HUMAN	Actin-binding LIM protein 2 OS=Homo sapiens GN=ABLIM2 PE=1 SV=2	94	17	18.22	FGIRCDSCEK	2 Carbamidomethyl (C); Phospho (ST)	0.0000104100.0				798	ZN473_HUMAN	Zinc finger protein 473 OS=Homo sapiens GN=ZNF473 PE=1 SV=1	15	9	16.54	HQLIHAGENPFKCSK	Deamidated (NQ); Phospho (ST)	0.020000000000040.0				584	SYGP1_HUMAN	Ras GTPase-activating protein SynGAP OS=Homo sapiens GN=SYNGAP1 PE=1 SV=4	62	31	18.01	LDRTSSFR	Phospho (ST)	0.00004000.0
917	CF223_HUMAN	Uncharacterized protein C6orf223 OS=Homo sapiens GN=C6orf223 PE=2 SV=2	14	10	18.22	QPTLLMVRASRR	Deamidated (NQ); Phospho (ST)	0.204000000000.0				598	DGKZ_HUMAN	Diacylglycerol kinase zeta OS=Homo sapiens GN=DGKZ PE=1 SV=3	71	27	16.52	ILSHVEEGNVVQLDR	Phospho (ST)	0.004000000000000.0				895	GAK18_HUMAN	HERV-K_22q11.23 provirus ancestral Gag polyprotein OS=Homo sapiens PE=3 SV=2	24	10	18	SCPGLNKQNIINQAINSKK	Carbamidomethyl (C); 3 Deamidated (NQ); Phospho (ST)	0.0100020000002002400.0
885	ASPM_HUMAN	Abnormal spindle-like microcephaly-associated protein OS=Homo sapiens GN=ASPM PE=1 SV=2	234	142	18.2	TAALVIQQNFRAWTAGR	Deamidated (NQ); 2 Phospho (ST)	0.40000000200004000.0				203	ACTBM_HUMAN	Beta-actin-like protein 3 OS=Homo sapiens GN=ACTBL3 PE=1 SV=1	21	7	16.51	MQKEITALAPSIMK	Oxidation (M); Phospho (ST)	0.30000400000000.0				938	IQCH_HUMAN	IQ domain-containing protein H OS=Homo sapiens GN=IQCH PE=2 SV=2	39	22	18	GNGTAFCDIPSYLK	Phospho (Y)	0.00000000000500.0
715	ABLM2_HUMAN	Actin-binding LIM protein 2 OS=Homo sapiens GN=ABLIM2 PE=1 SV=2	94	17	18.19	FGIRCDSCEK	2 Carbamidomethyl (C); Phospho (ST)	0.0000104100.0				758	CE030_HUMAN	UPF0684 protein C5orf30 OS=Homo sapiens GN=C5orf30 PE=1 SV=1	35	7	16.48	RAHSKSLDYLNLDK	Deamidated (NQ); Phospho (Y)	0.00000000502000.0				896	ZN692_HUMAN	Zinc finger protein 692 OS=Homo sapiens GN=ZNF692 PE=1 SV=1	15	13	17.99	FLLDRYTSSGCVLCAGPEPLPPK	2 Phospho (ST)	0.00000004400000000000000.0
433	ITA6_HUMAN	Integrin alpha-6 OS=Homo sapiens GN=ITGA6 PE=1 SV=4	48	33	18.18	RVNSLPEVLPILNSDEPK	2 Deamidated (NQ); Phospho (ST)	0.002400000000200000.0				857	FNIP1_HUMAN	Folliculin-interacting protein 1 OS=Homo sapiens GN=FNIP1 PE=1 SV=2	50	29	16.48	RSQTTSLENGVFPR	Phospho (ST)	0.00004000000000.0				57	DDX21_HUMAN	Nucleolar RNA helicase 2 OS=Homo sapiens GN=DDX21 PE=1 SV=5	57	38	17.98	QDAQSLHGDIPQK	Deamidated (NQ); Phospho (ST)	0.0000400000020.0
849	MYH15_HUMAN	Myosin-15 OS=Homo sapiens GN=MYH15 PE=1 SV=4	179	99	18.18	SAAARLDQKQLQSGK	3 Deamidated (NQ); Phospho (ST)	0.000000020202400.0				632	RFPLA_HUMAN	Ret finger protein-like 4A OS=Homo sapiens GN=RFPL4A PE=1 SV=2	69	8	16.44	SPWQAALTPDLSCPQK	Deamidated (NQ); Phospho (ST)	0.0002000000040000.0				594	ESCO2_HUMAN	N-acetyltransferase ESCO2 OS=Homo sapiens GN=ESCO2 PE=1 SV=1	46	28	17.98	SALSTVSFYNQNK	Phospho (ST); Phospho (Y)	0.0000004050000.0
919	ADAP2_HUMAN	Arf-GAP with dual PH domain-containing protein 2 OS=Homo sapiens GN=ADAP2 PE=2 SV=1	12	11	18.13	MAFPELPESELVPFLTRNYLK	Deamidated (NQ); Oxidation (M); Phospho (ST)	0.300000004000000002000.0				876	CF224_HUMAN	Uncharacterized protein C6orf224 OS=Homo sapiens GN=C6orf224 PE=2 SV=2	33	20	16.43	LCITPQELLSR	Deamidated (NQ); Phospho (ST)	0.00040200000.0				642	XRN1_HUMAN	5~-3~ exoribonuclease 1 OS=Homo sapiens GN=XRN1 PE=1 SV=1	58	35	17.98	EILKIDGSNTVDHKNEIK	2 Phospho (ST)	0.000000040400000000.0
384	EEA1_HUMAN	Early endosome antigen 1 OS=Homo sapiens GN=EEA1 PE=1 SV=2	151	78	18.12	EKISVLQNNYEK	Deamidated (NQ); Phospho (Y)	0.000000200500.0				876	CF224_HUMAN	Uncharacterized protein C6orf224 OS=Homo sapiens GN=C6orf224 PE=2 SV=2	33	20	16.42	LCITPQELLSR	Deamidated (NQ); Phospho (ST)	0.00040200000.0				907	F186A_HUMAN	Protein FAM186A OS=Homo sapiens GN=FAM186A PE=2 SV=3	139	69	17.98	MKNEIDNDPESEKCIK	Deamidated (NQ); Phospho (ST)	0.0020000000400000.0
559	CING_HUMAN	Cingulin OS=Homo sapiens GN=CGN PE=1 SV=2	129	63	18.12	QPAQSQNLSPLSGFSR	Deamidated (NQ); Phospho (ST)	0.0000402000000000.0				124	TCPE_HUMAN	T-complex protein 1 subunit epsilon OS=Homo sapiens GN=CCT5 PE=1 SV=1	33	19	16.41	TSLGPNGLDKMMVDK	Oxidation (M); Phospho (ST)	0.040000000003000.0				498	TRIM3_HUMAN	Tripartite motif-containing protein 3 OS=Homo sapiens GN=TRIM3 PE=1 SV=2	24	14	17.95	DGRLVRTGSAELR	Phospho (ST)	0.0000000040000.0
802	ATS16_HUMAN	A disintegrin and metalloproteinase with thrombospondin motifs 16 OS=Homo sapiens GN=ADAMTS16 PE=1 SV=2	47	27	18.12	YMPQPPKEDLFILPDEYKSCLR	Deamidated (NQ); Phospho (Y)	0.5002000000000000000000.0				105	SYFB_HUMAN	Phenylalanyl-tRNA synthetase beta chain OS=Homo sapiens GN=FARSB PE=1 SV=2	37	13	16.38	YDLLCLEGLVRGLQVFK	Phospho (Y)	0.50000000000000000.0				907	F186A_HUMAN	Protein FAM186A OS=Homo sapiens GN=FAM186A PE=2 SV=3	139	69	17.94	MKNEIDNDPESEKCIK	Deamidated (NQ); Oxidation (M); Phospho (ST)	0.3020000000400000.0
769	BPA1_HUMAN	Bullous pemphigoid antigen 1, isoforms 1/2/3/4/5/8 (Fragment) OS=Homo sapiens GN=DST PE=1 SV=3	240	113	18.11	SHEQLLQNIK	2 Deamidated (NQ); Phospho (ST)	0.4000002200.0				840	P12L2_HUMAN	POM121-like protein 2 OS=Homo sapiens GN=POM121L2 PE=1 SV=1	22	10	16.38	IPQLPSSPENLVSEIPPPQLGYAVSDENLTLGK	3 Deamidated (NQ); 2 Phospho (ST)	0.002004400200000000000000000200000.0				270	TIM44_HUMAN	Mitochondrial import inner membrane translocase subunit TIM44 OS=Homo sapiens GN=TIMM44 PE=1 SV=2	16	13	17.92	SYSSGNRKGFLSGLLDNVK	Deamidated (NQ); Phospho (ST)	0.0004000000000000200.0
715	ABLM2_HUMAN	Actin-binding LIM protein 2 OS=Homo sapiens GN=ABLIM2 PE=1 SV=2	94	17	18.09	FGIRCDSCEK	2 Carbamidomethyl (C); Phospho (ST)	0.0000104100.0				748	EMR3_HUMAN	EGF-like module-containing mucin-like hormone receptor-like 3 OS=Homo sapiens GN=EMR3 PE=1 SV=1	73	18	16.37	KDQVYLNSQVVSAAIGPK	Deamidated (NQ); Phospho (ST); Phospho (Y)	0.000050042000000000.0				961	TLE4_HUMAN	Transducin-like enhancer protein 4 OS=Homo sapiens GN=TLE4 PE=1 SV=3	26	14	17.91	DAPISPASIASSSSTPSSKSKELSLNEK	5 Phospho (ST)	0.0000400000000000440400040000.0
921	FA38B_HUMAN	Protein FAM38B OS=Homo sapiens GN=FAM38B PE=2 SV=1	22	13	18.07	KNIAKMIAGNSTESSK	Oxidation (M); Phospho (ST)	0.0000030000000040.0				923	FEM1B_HUMAN	Protein fem-1 homolog B OS=Homo sapiens GN=FEM1B PE=1 SV=1	14	11	16.36	CLAARAVRANDINYQDQIPR	Carbamidomethyl (C); 2 Deamidated (NQ); Phospho (Y)	0.10000000000005202000.0				898	TTC12_HUMAN	Tetratricopeptide repeat protein 12 OS=Homo sapiens GN=TTC12 PE=2 SV=1	34	20	17.89	RCFSTAGNDAVEEMVCVSVLK	Carbamidomethyl (C); Deamidated (NQ); Oxidation (M); Phospho (ST)	0.010000020000030004000.0
715	ABLM2_HUMAN	Actin-binding LIM protein 2 OS=Homo sapiens GN=ABLIM2 PE=1 SV=2	94	17	18.06	FGIRCDSCEK	2 Carbamidomethyl (C); Phospho (ST)	0.0000104100.0				924	SYNE2_HUMAN	Nesprin-2 OS=Homo sapiens GN=SYNE2 PE=1 SV=3	353	206	16.35	QPQVDMLQEISNSLLIK	3 Deamidated (NQ); Phospho (ST)	0.20200000004200000.0				899	KLKB1_HUMAN	Plasma kallikrein OS=Homo sapiens GN=KLKB1 PE=1 SV=1	27	21	17.89	LCNTGDNSVCTTK	Carbamidomethyl (C); 2 Deamidated (NQ); 2 Phospho (ST)	0.0124002000040.0
856	ST2B1_HUMAN	Sulfotransferase family cytosolic 2B member 1 OS=Homo sapiens GN=SULT2B1 PE=1 SV=2	13	8	18.05	LMSSHLPIQIFTKAFFSSK	Deamidated (NQ); Oxidation (M); Phospho (ST)	0.0300000020000000040.0				399	DYN2_HUMAN	Dynamin-2 OS=Homo sapiens GN=DNM2 PE=1 SV=2	34	17	16.33	GWLTINNISLMK	Deamidated (NQ); Phospho (ST)	0.000402000000.0				446	EIF3D_HUMAN	Eukaryotic translation initiation factor 3 subunit D OS=Homo sapiens GN=EIF3D PE=1 SV=1	31	15	17.87	TAYQRNRMR	Oxidation (M); Phospho (ST)	0.400000030.0
922	DAPK3_HUMAN	Death-associated protein kinase 3 OS=Homo sapiens GN=DAPK3 PE=1 SV=1	11	9	18.04	TTRLKEYTIK	Phospho (ST)	0.0000000400.0				925	SVEP1_HUMAN	Sushi, von Willebrand factor type A, EGF and pentraxin domain-containing protein 1 OS=Homo sapiens GN=SVEP1 PE=1 SV=2	45	38	16.32	LLQTLETITNKLK	Deamidated (NQ); 3 Phospho (ST)	0.0024004040000.0				698	AG2_HUMAN	Protein Ag2 homolog OS=Homo sapiens GN=AG2 PE=1 SV=3	15	10	17.85	WHSLSSELR	Phospho (ST)	0.004000000.0
241	LAD1_HUMAN	Ladinin-1 OS=Homo sapiens GN=LAD1 PE=1 SV=2	36	21	18.03	SLVSDKTSISEKVLASEK	2 Phospho (ST)	0.000400000400000000.0				85	PSMD1_HUMAN	26S proteasome non-ATPase regulatory subunit 1 OS=Homo sapiens GN=PSMD1 PE=1 SV=2	77	30	16.3	VNQFRQLYSKVINDK	Deamidated (NQ); Phospho (ST)	0.002000004000000.0				516	DYH2_HUMAN	Dynein heavy chain 2, axonemal OS=Homo sapiens GN=DNAH2 PE=1 SV=3	154	99	17.84	VQVMSLELEDAKK	Deamidated (NQ); Oxidation (M); Phospho (ST)	0.0203400000000.0
923	MGST2_HUMAN	Microsomal glutathione S-transferase 2 OS=Homo sapiens GN=MGST2 PE=1 SV=1	16	5	18.02	AGNSILLAAVSILSACQQSYFALQVGK	Carbamidomethyl (C); 2 Deamidated (NQ); 3 Phospho (ST)	0.002000000040040100400002000.0				668	PP1A_HUMAN	Serine/threonine-protein phosphatase PP1-alpha catalytic subunit OS=Homo sapiens GN=PPP1CA PE=1 SV=1	18	10	16.29	LNLDSIIGR	Deamidated (NQ); Phospho (ST)	0.020040000.0				595	HNRPR_HUMAN	Heterogeneous nuclear ribonucleoprotein R OS=Homo sapiens GN=HNRNPR PE=1 SV=1	27	15	17.82	ESDLSHVQNKSAFLCGVMK	Carbamidomethyl (C); 2 Deamidated (NQ); 2 Phospho (ST)	0.0000400220400010000.0
445	DYR_HUMAN	Dihydrofolate reductase OS=Homo sapiens GN=DHFR PE=1 SV=2	30	10	18	EAMNHPGHLKLFVTR	Deamidated (NQ); Phospho (ST)	0.000200000000040.0				863	STK33_HUMAN	Serine/threonine-protein kinase 33 OS=Homo sapiens GN=STK33 PE=1 SV=1	31	14	16.28	TRVPPVLVVEMSQTSSIGSAESLISLER	Oxidation (M); Phospho (ST)	0.0000000000300000004000000000.0				587	K1967_HUMAN	Protein KIAA1967 OS=Homo sapiens GN=KIAA1967 PE=1 SV=2	34	11	17.79	CAQAQTGIDLSGCTK	Deamidated (NQ); Phospho (ST)	0.002000000000040.0
715	ABLM2_HUMAN	Actin-binding LIM protein 2 OS=Homo sapiens GN=ABLIM2 PE=1 SV=2	94	17	17.99	FGIRCDSCEK	2 Carbamidomethyl (C); Phospho (ST)	0.0000104100.0				904	TITIN_HUMAN	Titin OS=Homo sapiens GN=TTN PE=1 SV=2	915	632	16.26	ETSRLAWTNVASEVQVTK	Deamidated (NQ); Phospho (ST)	0.000000000000002040.0				642	XRN1_HUMAN	5~-3~ exoribonuclease 1 OS=Homo sapiens GN=XRN1 PE=1 SV=1	58	35	17.77	GSRRNPHGDHK	Deamidated (NQ); Phospho (ST)	0.04002000000.0
720	XRN1_HUMAN	5~-3~ exoribonuclease 1 OS=Homo sapiens GN=XRN1 PE=1 SV=1	85	40	17.99	APELFSYIAK	Phospho (ST)	0.0000040000.0				758	CE030_HUMAN	UPF0684 protein C5orf30 OS=Homo sapiens GN=C5orf30 PE=1 SV=1	35	7	16.23	RAHSKSLDYLNLDK	Deamidated (NQ); Phospho (Y)	0.00000000502000.0				901	IDH3B_HUMAN	Isocitrate dehydrogenase [NAD] subunit beta, mitochondrial OS=Homo sapiens GN=IDH3B PE=1 SV=2	18	14	17.77	NIANPTAMLLSASNMLR	2 Deamidated (NQ); 2 Oxidation (M); 3 Phospho (ST)	0.20020403004040300.0
454	RFPLA_HUMAN	Ret finger protein-like 4A OS=Homo sapiens GN=RFPL4A PE=1 SV=2	73	9	17.98	SPWQAALTPDLSCPQK	Deamidated (NQ); Phospho (ST)	0.0000000000040020.0				929	ECM29_HUMAN	Proteasome-associated protein ECM29 homolog OS=Homo sapiens GN=ECM29 PE=1 SV=2	86	54	16.23	LYLQELITITQK	2 Deamidated (NQ); Phospho (Y)	0.050200000020.0				939	KALRN_HUMAN	Kalirin OS=Homo sapiens GN=KALRN PE=1 SV=2	93	57	17.77	EPLQLPKTPAKQR	Deamidated (NQ); Phospho (ST)	0.0002000400000.0
321	PLEC1_HUMAN	Plectin-1 OS=Homo sapiens GN=PLEC1 PE=1 SV=3	224	138	17.97	SKGIYQSLEGAVQAGQLK	Phospho (Y)	0.000050000000000000.0				638	BPA1_HUMAN	Bullous pemphigoid antigen 1, isoforms 1/2/3/4/5/8 (Fragment) OS=Homo sapiens GN=DST PE=1 SV=3	159	95	16.21	SHEQLLQNIK	Deamidated (NQ); Phospho (ST)	0.4000002000.0				902	KAT1_HUMAN	Kynurenine--oxoglutarate transaminase 1 OS=Homo sapiens GN=CCBL1 PE=1 SV=1	17	12	17.76	GLVAIPVSIFYSVPHQKHFDHYIR	Deamidated (NQ); Phospho (ST); 2 Phospho (Y)	0.000000000054000200000500.0
613	RBM27_HUMAN	RNA-binding protein 27 OS=Homo sapiens GN=RBM27 PE=1 SV=2	46	28	17.93	KNQYTNTKLEVK	Phospho (ST)	0.000040000000.0				771	CE350_HUMAN	Centrosome-associated protein 350 OS=Homo sapiens GN=CEP350 PE=1 SV=1	148	74	16.21	SPSPISISSSETSSIMQKLK	Deamidated (NQ); Oxidation (M); Phospho (ST)	0.00000000040000032000.0				595	HNRPR_HUMAN	Heterogeneous nuclear ribonucleoprotein R OS=Homo sapiens GN=HNRNPR PE=1 SV=1	27	15	17.73	ESDLSHVQNKSAFLCGVMK	Carbamidomethyl (C); 2 Deamidated (NQ); 2 Phospho (ST)	0.0000400220400010000.0
925	RAB17_HUMAN	Ras-related protein Rab-17 OS=Homo sapiens GN=RAB17 PE=1 SV=2	8	4	17.93	LLFMETSAKLNHQVSEVFNTVAQELLQR	3 Deamidated (NQ); 2 Phospho (ST)	0.0000044000200000000000200020.0				382	IQGA2_HUMAN	Ras GTPase-activating-like protein IQGAP2 OS=Homo sapiens GN=IQGAP2 PE=1 SV=3	72	44	16.19	AWVNQLETQTGEASK	3 Deamidated (NQ); Phospho (ST)	0.000220002400000.0				607	LRP2_HUMAN	Low-density lipoprotein receptor-related protein 2 OS=Homo sapiens GN=LRP2 PE=1 SV=3	136	94	17.72	ASMDGSMRTVIVQDK	2 Oxidation (M); Phospho (ST)	0.043000300000000.0
926	PRD15_HUMAN	PR domain zinc finger protein 15 OS=Homo sapiens GN=PRDM15 PE=2 SV=4	44	33	17.92	FTHHQNNTITLKR	Deamidated (NQ); 2 Phospho (ST)	0.0400020400000.0				716	CLC4G_HUMAN	C-type lectin domain family 4 member G OS=Homo sapiens GN=CLEC4G PE=1 SV=1	13	5	16.19	TNASKQTAALGALK	Deamidated (NQ); 2 Phospho (ST)	0.00040240000000.0				903	KCNE2_HUMAN	Potassium voltage-gated channel subfamily E member 2 OS=Homo sapiens GN=KCNE2 PE=1 SV=1	7	3	17.7	MSTLSNFTQTLEDVFR	Deamidated (NQ); Oxidation (M); Phospho (ST)	0.3000000420000000.0
314	FREM2_HUMAN	FRAS1-related extracellular matrix protein 2 OS=Homo sapiens GN=FREM2 PE=1 SV=2	112	49	17.91	MHSAGTPGLSSRR	Phospho (ST)	0.0000000004000.0				931	HMCN1_HUMAN	Hemicentin-1 OS=Homo sapiens GN=HMCN1 PE=1 SV=2	167	112	16.15	IILNCQATGEPQPTITWSR	Carbamidomethyl (C); 2 Deamidated (NQ); Phospho (ST)	0.0002100400020000000.0				9	ACTN4_HUMAN	Alpha-actinin-4 OS=Homo sapiens GN=ACTN4 PE=1 SV=2	41	22	17.69	DYETATLSDIKALIR	Phospho (ST); Phospho (Y)	0.050000040000000.0
372	NOC2L_HUMAN	Nucleolar complex protein 2 homolog OS=Homo sapiens GN=NOC2L PE=1 SV=3	31	18	17.91	MLQPSSSPLWGK	Phospho (ST)	0.000004000000.0				886	DYH3_HUMAN	Dynein heavy chain 3, axonemal OS=Homo sapiens GN=DNAH3 PE=2 SV=1	146	104	16.14	HNVEKLNELSK	Deamidated (NQ); Phospho (ST)	0.02000000040.0				99	DHPR_HUMAN	Dihydropteridine reductase OS=Homo sapiens GN=QDPR PE=1 SV=2	14	7	17.69	GAVHQLCQSLAGK	Deamidated (NQ); Phospho (ST)	0.0000200040000.0
518	NEUL_HUMAN	Neurolysin, mitochondrial OS=Homo sapiens GN=NLN PE=1 SV=1	45	22	17.88	RYLEKSIK	Phospho (ST); Phospho (Y)	0.05000400.0				745	CJ068_HUMAN	Uncharacterized protein C10orf68 OS=Homo sapiens GN=C10orf68 PE=2 SV=1	84	20	16.11	NTRIVVPNESVISVHQDSK	2 Deamidated (NQ); Phospho (ST)	0.0000000200000002040.0				630	CRIS1_HUMAN	Cysteine-rich secretory protein 1 OS=Homo sapiens GN=CRISP1 PE=1 SV=1	9	4	17.66	YLYVCHYCHEGNDPETKNEPYK	Phospho (ST); 2 Phospho (Y)	0.0050005000000004000000.0
927	GLI4_HUMAN	Zinc finger protein GLI4 OS=Homo sapiens GN=GLI4 PE=1 SV=2	6	6	17.88	CEACGKSFKYNSLLLK	Phospho (ST); Phospho (Y)	0.0000004005000000.0				381	BPAEA_HUMAN	Bullous pemphigoid antigen 1, isoforms 6/9/10 OS=Homo sapiens GN=DST PE=1 SV=3	270	175	16.1	LESQYAKLLNTSRNQER	2 Deamidated (NQ); Phospho (ST)	0.00020000020400000.0				534	TAF4B_HUMAN	Transcription initiation factor TFIID subunit 4B OS=Homo sapiens GN=TAF4B PE=1 SV=2	56	24	17.65	ICTVPNSSSQLIK	Deamidated (NQ); Phospho (ST)	0.0000000042000.0
802	ATS16_HUMAN	A disintegrin and metalloproteinase with thrombospondin motifs 16 OS=Homo sapiens GN=ADAMTS16 PE=1 SV=2	47	27	17.86	NSSVALSTCQGLSGMIR	Deamidated (NQ); Phospho (ST)	0.00000000020040000.0				452	CHD4_HUMAN	Chromodomain-helicase-DNA-binding protein 4 OS=Homo sapiens GN=CHD4 PE=1 SV=1	59	32	16.08	IRKQVNYNDGSQEDR	3 Deamidated (NQ); Phospho (Y)	0.000202520000000.0				904	NPC2_HUMAN	Epididymal secretory protein E1 OS=Homo sapiens GN=NPC2 PE=1 SV=1	32	6	17.64	GQSYSVNVTFTSNIQSK	2 Deamidated (NQ); 5 Phospho (ST)	0.00004020404420040.0
715	ABLM2_HUMAN	Actin-binding LIM protein 2 OS=Homo sapiens GN=ABLIM2 PE=1 SV=2	94	17	17.85	FGIRCDSCEK	2 Carbamidomethyl (C); Phospho (ST)	0.0000104100.0				274	FREM2_HUMAN	FRAS1-related extracellular matrix protein 2 OS=Homo sapiens GN=FREM2 PE=1 SV=2	109	50	16.07	SRAGIAISAFNLK	Deamidated (NQ); Phospho (ST)	0.0000000400200.0				905	CTGF_HUMAN	Connective tissue growth factor OS=Homo sapiens GN=CTGF PE=1 SV=2	19	15	17.61	FELSGCTSMKTYRAK	2 Phospho (ST); Phospho (Y)	0.000000400045000.0
661	HS74L_HUMAN	Heat shock 70 kDa protein 4L OS=Homo sapiens GN=HSPA4L PE=1 SV=2	56	31	17.79	QVYVDKLQELK	Phospho (Y)	0.00500000000.0				745	CJ068_HUMAN	Uncharacterized protein C10orf68 OS=Homo sapiens GN=C10orf68 PE=2 SV=1	84	20	16.05	NTRIVVPNESVISVHQDSK	2 Deamidated (NQ); Phospho (ST)	0.2000000200004000000.0				814	PERQ1_HUMAN	PERQ amino acid-rich with GYF domain-containing protein 1 OS=Homo sapiens GN=GIGYF1 PE=1 SV=2	28	17	17.6	SDSENWRSLR	Phospho (ST)	0.0040000000.0
929	TMPS9_HUMAN	Transmembrane protease serine 9 OS=Homo sapiens GN=TMPRSS9 PE=1 SV=2	20	18	17.79	CPGNSFSCGNSQCVTK	Deamidated (NQ); Phospho (ST)	0.0000004000020000.0				25	ACTN4_HUMAN	Alpha-actinin-4 OS=Homo sapiens GN=ACTN4 PE=1 SV=2	64	31	16.03	DYETATLSDIKALIR	2 Phospho (ST)	0.000004040000000.0				907	F186A_HUMAN	Protein FAM186A OS=Homo sapiens GN=FAM186A PE=2 SV=3	139	69	17.59	MKNEIDNDPESEKCIK	2 Deamidated (NQ); Phospho (ST)	0.0020002000400000.0
775	LLR1_HUMAN	Peptidylprolyl isomerase-like 5 OS=Homo sapiens GN=PPIL5 PE=1 SV=2	22	13	17.77	MLCLKSLR	Carbamidomethyl (C); Phospho (ST)	0.00100400.0				133	RRBP1_HUMAN	Ribosome-binding protein 1 OS=Homo sapiens GN=RRBP1 PE=1 SV=4	95	57	16.02	AENSQLTERIR	Deamidated (NQ); Phospho (ST)	0.00042000000.0				907	F186A_HUMAN	Protein FAM186A OS=Homo sapiens GN=FAM186A PE=2 SV=3	139	69	17.57	GDFYQEDETDEYQSWKR	2 Deamidated (NQ); Phospho (ST)	0.00002000000024000.0
715	ABLM2_HUMAN	Actin-binding LIM protein 2 OS=Homo sapiens GN=ABLIM2 PE=1 SV=2	94	17	17.72	FGIRCDSCEK	2 Carbamidomethyl (C); Phospho (ST)	0.0000104100.0				897	SL9A5_HUMAN	Sodium/hydrogen exchanger 5 OS=Homo sapiens GN=SLC9A5 PE=1 SV=2	20	11	16.01	KYLSQLLMR	Deamidated (NQ); Oxidation (M); Phospho (ST)	0.000420030.0				185	KS6A3_HUMAN	Ribosomal protein S6 kinase alpha-3 OS=Homo sapiens GN=RPS6KA3 PE=1 SV=1	31	19	17.56	YGQHPNIITLK	Phospho (ST); Phospho (Y)	0.50000000400.0
931	TBCK_HUMAN	TBC domain-containing protein kinase-like protein OS=Homo sapiens GN=TBCK PE=1 SV=3	17	12	17.7	GLTWAALLGVEGAIHAK	Phospho (ST)	0.00400000000000000.0				673	RHG12_HUMAN	Rho GTPase-activating protein 12 OS=Homo sapiens GN=ARHGAP12 PE=1 SV=1	22	17	16	KNWLSSWAVLQGSSLLFTK	2 Deamidated (NQ); 2 Phospho (ST)	0.0200040000200000040.0				225	CATA_HUMAN	Catalase OS=Homo sapiens GN=CAT PE=1 SV=3	17	13	17.56	DLFNAIATGK	Phospho (ST)	0.0000000400.0
427	USO1_HUMAN	General vesicular transport factor p115 OS=Homo sapiens GN=USO1 PE=1 SV=2	55	30	17.64	QQVSTLKCQNEQLQTAVTQQVSQIQQHK	Phospho (ST)	0.0000400000000000000000000000.0				280	UTRO_HUMAN	Utrophin OS=Homo sapiens GN=UTRN PE=1 SV=2	213	101	15.96	DQLDKLGEQIAVIHEKQPDVILEASGPEAIQIR	2 Deamidated (NQ); Phospho (ST)	0.000000002000000000000000400000200.0				306	GOGA4_HUMAN	Golgin subfamily A member 4 OS=Homo sapiens GN=GOLGA4 PE=1 SV=1	167	106	17.56	TYEEKISVLQR	Phospho (Y)	0.05000000000.0
530	JIP4_HUMAN	C-Jun-amino-terminal kinase-interacting protein 4 OS=Homo sapiens GN=SPAG9 PE=1 SV=4	82	41	17.64	KDLQTRVESLESQTR	Phospho (ST)	0.000040000000000.0				818	UBP16_HUMAN	Ubiquitin carboxyl-terminal hydrolase 16 OS=Homo sapiens GN=USP16 PE=1 SV=1	31	19	15.95	DLNGQAKMIESVTDNQK	2 Deamidated (NQ); Oxidation (M); Phospho (ST)	0.00002003004000020.0				449	KS6A2_HUMAN	Ribosomal protein S6 kinase alpha-2 OS=Homo sapiens GN=RPS6KA2 PE=1 SV=2	23	17	17.56	YGQHPNIITLK	Phospho (ST); Phospho (Y)	0.50000000400.0
715	ABLM2_HUMAN	Actin-binding LIM protein 2 OS=Homo sapiens GN=ABLIM2 PE=1 SV=2	94	17	17.64	FGIRCDSCEK	2 Carbamidomethyl (C); Phospho (ST)	0.0000104100.0				571	CING_HUMAN	Cingulin OS=Homo sapiens GN=CGN PE=1 SV=2	79	38	15.94	QPAQSQNLSPLSGFSR	Deamidated (NQ); Phospho (ST)	0.0000402000000000.0				450	KS6A1_HUMAN	Ribosomal protein S6 kinase alpha-1 OS=Homo sapiens GN=RPS6KA1 PE=1 SV=2	23	16	17.56	YGQHPNIITLK	Phospho (ST); Phospho (Y)	0.50000000400.0
769	BPA1_HUMAN	Bullous pemphigoid antigen 1, isoforms 1/2/3/4/5/8 (Fragment) OS=Homo sapiens GN=DST PE=1 SV=3	240	113	17.64	SHEQLLQNIK	2 Deamidated (NQ); Phospho (ST)	0.4000002200.0				595	GCC2_HUMAN	GRIP and coiled-coil domain-containing protein 2 OS=Homo sapiens GN=GCC2 PE=1 SV=3	145	87	15.94	ETQTVKEELESLR	Deamidated (NQ); Phospho (ST)	0.0420000000000.0				908	NSN5C_HUMAN	Putative methyltransferase NSUN5C OS=Homo sapiens GN=NSUN5C PE=1 SV=2	6	5	17.55	TPSPAPKRK	Phospho (ST)	0.004000000.0
370	FXRD1_HUMAN	FAD-dependent oxidoreductase domain-containing protein 1 OS=Homo sapiens GN=FOXRED1 PE=1 SV=2	22	10	17.61	FNPSGYLLLASEK	Phospho (ST)	0.0004000000000.0				703	HUWE1_HUMAN	E3 ubiquitin-protein ligase HUWE1 OS=Homo sapiens GN=HUWE1 PE=1 SV=3	96	67	15.93	GGTFQMGGSSSHNRPSGSNVDTLLRLR	Oxidation (M); 2 Phospho (ST)	0.004003000000000000000400000.0				909	SYN3_HUMAN	Synapsin-3 OS=Homo sapiens GN=SYN3 PE=1 SV=2	13	9	17.54	QAQSPQPQRSGSPSQQR	5 Deamidated (NQ); 2 Phospho (ST)	0.00200202040400220.0
769	BPA1_HUMAN	Bullous pemphigoid antigen 1, isoforms 1/2/3/4/5/8 (Fragment) OS=Homo sapiens GN=DST PE=1 SV=3	240	113	17.61	SHEQLLQNIK	2 Deamidated (NQ); Phospho (ST)	0.4000002200.0				200	ACTBL_HUMAN	Beta-actin-like protein 2 OS=Homo sapiens GN=ACTBL2 PE=1 SV=2	16	9	15.92	EIITLAPSTMK	Oxidation (M); Phospho (ST)	0.00000000430.0				913	PRD10_HUMAN	PR domain zinc finger protein 10 OS=Homo sapiens GN=PRDM10 PE=1 SV=2	24	13	17.53	DCYIHLKVSLDK	Carbamidomethyl (C); Phospho (ST)	0.010000004000.0
932	APLF_HUMAN	Aprataxin and PNK-like factor OS=Homo sapiens GN=APLF PE=1 SV=1	36	14	17.61	SQLNTTQQGR	Deamidated (NQ); 2 Phospho (ST)	0.0002440000.0				691	MTMR5_HUMAN	Myotubularin-related protein 5 OS=Homo sapiens GN=SBF1 PE=1 SV=3	45	24	15.91	QVIQTPLADSLPVSR	Deamidated (NQ); Phospho (ST)	0.000240000000000.0				928	PTPRG_HUMAN	Receptor-type tyrosine-protein phosphatase gamma OS=Homo sapiens GN=PTPRG PE=1 SV=4	53	32	17.52	VGEEYQELQLDGFDNESSNKTWMKNTGK	4 Deamidated (NQ); Phospho (ST)	0.0000020020000000002000002400.0
769	BPA1_HUMAN	Bullous pemphigoid antigen 1, isoforms 1/2/3/4/5/8 (Fragment) OS=Homo sapiens GN=DST PE=1 SV=3	240	113	17.6	SHEQLLQNIK	2 Deamidated (NQ); Phospho (ST)	0.4000002200.0				730	JIP4_HUMAN	C-Jun-amino-terminal kinase-interacting protein 4 OS=Homo sapiens GN=SPAG9 PE=1 SV=4	68	32	15.91	KDLQTRVESLESQTR	Phospho (ST)	0.000040000000000.0				855	UBP26_HUMAN	Ubiquitin carboxyl-terminal hydrolase 26 OS=Homo sapiens GN=USP26 PE=1 SV=1	71	37	17.46	TELNNYLSINLPQRIK	Deamidated (NQ); Phospho (ST)	0.4000200000000000.0
715	ABLM2_HUMAN	Actin-binding LIM protein 2 OS=Homo sapiens GN=ABLIM2 PE=1 SV=2	94	17	17.59	FGIRCDSCEK	2 Carbamidomethyl (C); Phospho (ST)	0.0000104100.0				274	FREM2_HUMAN	FRAS1-related extracellular matrix protein 2 OS=Homo sapiens GN=FREM2 PE=1 SV=2	109	50	15.9	SRAGIAISAFNLK	Phospho (ST)	0.0000000400000.0				907	F186A_HUMAN	Protein FAM186A OS=Homo sapiens GN=FAM186A PE=2 SV=3	139	69	17.45	DIISRIER	Phospho (ST)	0.00040000.0
531	LMNB1_HUMAN	Lamin-B1 OS=Homo sapiens GN=LMNB1 PE=1 SV=2	46	26	17.56	MATATPVPPRMGSR	Phospho (ST)	0.00000000000040.0				588	HMMR_HUMAN	Hyaluronan mediated motility receptor OS=Homo sapiens GN=HMMR PE=1 SV=2	58	35	15.89	QLIELTRTNELLK	2 Phospho (ST)	0.0000040400000.0				152	XPO2_HUMAN	Exportin-2 OS=Homo sapiens GN=CSE1L PE=1 SV=3	42	14	17.41	KEHDPVGQMVNNPKIHLAQSLHK	2 Deamidated (NQ); Oxidation (M); Phospho (ST)	0.00000000302200000004000.0
934	PIGEH_HUMAN	Protein pigeon homolog OS=Homo sapiens GN=PION PE=2 SV=2	39	24	17.56	DLQVFSCSVNSERTLLAASLVQSTK	Carbamidomethyl (C); 2 Deamidated (NQ); 2 Phospho (ST)	0.0020001002000000000000440.0				771	CE350_HUMAN	Centrosome-associated protein 350 OS=Homo sapiens GN=CEP350 PE=1 SV=1	148	74	15.89	SLPSVNDIEASVNRSR	Phospho (ST)	0.0000000000000040.0				703	O52N4_HUMAN	Olfactory receptor 52N4 OS=Homo sapiens GN=OR52N4 PE=2 SV=1	5	3	17.4	YSTILTNPVIAK	Phospho (ST)	0.040000000000.0
769	BPA1_HUMAN	Bullous pemphigoid antigen 1, isoforms 1/2/3/4/5/8 (Fragment) OS=Homo sapiens GN=DST PE=1 SV=3	240	113	17.54	SHEQLLQNIK	2 Deamidated (NQ); Phospho (ST)	0.4000002200.0				758	CE030_HUMAN	UPF0684 protein C5orf30 OS=Homo sapiens GN=C5orf30 PE=1 SV=1	35	7	15.88	RAHSKSLDYLNLDK	Deamidated (NQ); Phospho (Y)	0.00000000502000.0				355	PDPR_HUMAN	Pyruvate dehydrogenase phosphatase regulatory subunit, mitochondrial OS=Homo sapiens GN=PDPR PE=1 SV=2	34	17	17.39	RINAGLNVIGIPSEIISPK	Phospho (ST)	0.0000000000000000400.0
935	LRRN3_HUMAN	Leucine-rich repeat neuronal protein 3 OS=Homo sapiens GN=LRRN3 PE=2 SV=1	29	18	17.54	VDGSFPQDNNGSLNIKIR	Phospho (ST)	0.000400000000000000.0				833	LEO1_HUMAN	RNA polymerase-associated protein LEO1 OS=Homo sapiens GN=LEO1 PE=1 SV=1	12	5	15.88	RKNAIASDSEADSDTEVPK	Phospho (ST)	0.0000000000004000000.0				851	FILA2_HUMAN	Filaggrin-2 OS=Homo sapiens GN=FLG2 PE=1 SV=1	54	40	17.39	QETTHGQTINTTR	Deamidated (NQ); Phospho (ST)	0.0004002000000.0
840	SOX6_HUMAN	Transcription factor SOX-6 OS=Homo sapiens GN=SOX6 PE=1 SV=3	44	25	17.53	QLSTMITQLISLR	Oxidation (M); Phospho (ST)	0.0000304000000.0				933	UBP38_HUMAN	Ubiquitin carboxyl-terminal hydrolase 38 OS=Homo sapiens GN=USP38 PE=2 SV=2	48	26	15.88	QVLSLNLNGCNSLMKK	Deamidated (NQ); Oxidation (M); Phospho (ST)	0.0000020000040300.0				913	PRD10_HUMAN	PR domain zinc finger protein 10 OS=Homo sapiens GN=PRDM10 PE=1 SV=2	24	13	17.38	DCYIHLKVSLDK	Carbamidomethyl (C); Phospho (ST)	0.010000004000.0
769	BPA1_HUMAN	Bullous pemphigoid antigen 1, isoforms 1/2/3/4/5/8 (Fragment) OS=Homo sapiens GN=DST PE=1 SV=3	240	113	17.52	SHEQLLQNIK	2 Deamidated (NQ); Phospho (ST)	0.4000002200.0				934	TXLNA_HUMAN	Alpha-taxilin OS=Homo sapiens GN=TXLNA PE=1 SV=3	28	21	15.87	EITLLMQTLNTLSTPEEK	Deamidated (NQ); Oxidation (M); Phospho (ST)	0.004003000200000000.0				929	ATR_HUMAN	Serine/threonine-protein kinase ATR OS=Homo sapiens GN=ATR PE=1 SV=3	96	66	17.38	APLNETGEVVNEKAK	Deamidated (NQ); Phospho (ST)	0.000004000020000.0
669	RBP2_HUMAN	E3 SUMO-protein ligase RanBP2 OS=Homo sapiens GN=RANBP2 PE=1 SV=2	132	86	17.5	NEANATR	Deamidated (NQ); Phospho (ST)	0.0002040.0				747	AES_HUMAN	Amino-terminal enhancer of split OS=Homo sapiens GN=AES PE=1 SV=4	3	2	15.85	QVTAPELNSIIR	Deamidated (NQ); Phospho (ST)	0.000000024000.0				590	GPR98_HUMAN	G-protein coupled receptor 98 OS=Homo sapiens GN=GPR98 PE=1 SV=1	83	55	17.37	EATIAVNILDDTVPEK	Deamidated (NQ); Phospho (ST)	0.0000002000040000.0
702	EMR3_HUMAN	EGF-like module-containing mucin-like hormone receptor-like 3 OS=Homo sapiens GN=EMR3 PE=1 SV=1	89	22	17.5	KDQVYLNSQVVSAAIGPK	Deamidated (NQ); Phospho (ST); Phospho (Y)	0.000050042000000000.0				52	APOB_HUMAN	Apolipoprotein B-100 OS=Homo sapiens GN=APOB PE=1 SV=1	163	102	15.84	YNALDLTNNGKLR	Phospho (Y)	0.5000000000000.0				516	DYH2_HUMAN	Dynein heavy chain 2, axonemal OS=Homo sapiens GN=DNAH2 PE=1 SV=3	154	99	17.34	VQVMSLELEDAKK	Deamidated (NQ); Oxidation (M); Phospho (ST)	0.0203400000000.0
937	POLS2_HUMAN	Polyserase-2 OS=Homo sapiens GN=PRSS36 PE=1 SV=2	5	5	17.49	AGASSLPQGHQVSR	Deamidated (NQ); Phospho (ST)	0.00004000002000.0				874	CASL_HUMAN	Enhancer of filamentation 1 OS=Homo sapiens GN=NEDD9 PE=1 SV=1	39	17	15.84	QNKMQLEHHQLSQFQLLEQEITKPVENDISK	Deamidated (NQ); Oxidation (M); Phospho (ST)	0.0003000000040000002000000000000.0				915	JHD2C_HUMAN	Probable JmjC domain-containing histone demethylation protein 2C OS=Homo sapiens GN=JMJD1C PE=1 SV=2	148	75	17.32	TSPLVSQNNEQGSTLR	2 Deamidated (NQ); 2 Phospho (ST)	0.0000002200004400.0
338	RL1D1_HUMAN	Ribosomal L1 domain-containing protein 1 OS=Homo sapiens GN=RSL1D1 PE=1 SV=3	38	20	17.46	NNYGLLLNENESLFLMVVLWK	2 Deamidated (NQ); Phospho (ST)	0.020000000204000000000.0				632	RFPLA_HUMAN	Ret finger protein-like 4A OS=Homo sapiens GN=RFPL4A PE=1 SV=2	69	8	15.82	SPWQAALTPDLSCPQK	2 Deamidated (NQ); Phospho (ST)	0.0002000000040020.0				498	TRIM3_HUMAN	Tripartite motif-containing protein 3 OS=Homo sapiens GN=TRIM3 PE=1 SV=2	24	14	17.29	DGRLVRTGSAELR	Phospho (ST)	0.0000000040000.0
591	NMBR_HUMAN	Neuromedin-B receptor OS=Homo sapiens GN=NMBR PE=2 SV=2	29	9	17.45	GTSYLLSSSAVR	Phospho (ST)	0.000000040000.0				208	STRAP_HUMAN	Serine-threonine kinase receptor-associated protein OS=Homo sapiens GN=STRAP PE=1 SV=1	19	7	15.8	VWDAVSGDELMTLAHK	Oxidation (M); Phospho (ST)	0.0000000000340000.0				627	RP1L1_HUMAN	Retinitis pigmentosa 1-like 1 protein OS=Homo sapiens GN=RP1L1 PE=1 SV=3	64	41	17.27	ASAMSSPSSPGLGRVAPR	Oxidation (M); Phospho (ST)	0.000304000000000000.0
857	MYO9B_HUMAN	Myosin-IXb OS=Homo sapiens GN=MYO9B PE=1 SV=2	88	58	17.45	FLPIYNPKYVK	Deamidated (NQ); 2 Phospho (Y)	0.00005200500.0				950	DYH6_HUMAN	Dynein heavy chain 6, axonemal OS=Homo sapiens GN=DNAH6 PE=1 SV=3	129	88	15.8	FNNLLKLIHTSLETLNK	2 Phospho (ST)	0.00000000004004000.0				657	ABCA4_HUMAN	Retinal-specific ATP-binding cassette transporter OS=Homo sapiens GN=ABCA4 PE=1 SV=3	56	35	17.26	SLGLTVYADCLAGTYSGGNK	2 Phospho (ST)	0.40000000000000040000.0
938	SGOL2_HUMAN	Shugoshin-like 2 OS=Homo sapiens GN=SGOL2 PE=1 SV=2	141	58	17.45	ILNNSSIFKISLKHNNR	Deamidated (NQ); 2 Phospho (ST)	0.00004400000000020.0				750	BFSP1_HUMAN	Filensin OS=Homo sapiens GN=BFSP1 PE=1 SV=3	20	11	15.79	QLAVAQQTLKNELDR	3 Deamidated (NQ); Phospho (ST)	0.200002240000000.0				505	KDM5D_HUMAN	Lysine-specific demethylase 5D OS=Homo sapiens GN=KDM5D PE=1 SV=2	48	30	17.25	RARSSGIMSQVGR	Deamidated (NQ); Oxidation (M); 2 Phospho (ST)	0.0004400302000.0
898	EXT1_HUMAN	Exostosin-1 OS=Homo sapiens GN=EXT1 PE=1 SV=2	25	10	17.41	IAESYQNILAAIEGSR	Phospho (ST); Phospho (Y)	0.0000500000000040.0				936	PTN11_HUMAN	Tyrosine-protein phosphatase non-receptor type 11 OS=Homo sapiens GN=PTPN11 PE=1 SV=2	45	23	15.78	ELKLSKVGQALLQGNTER	2 Deamidated (NQ); 2 Phospho (ST)	0.000040002000200400.0				594	ESCO2_HUMAN	N-acetyltransferase ESCO2 OS=Homo sapiens GN=ESCO2 PE=1 SV=1	46	28	17.25	QTNIQKNTNTR	Phospho (ST)	0.00000004000.0
259	MACF1_HUMAN	Microtubule-actin cross-linking factor 1, isoforms 1/2/3/5 OS=Homo sapiens GN=MACF1 PE=1 SV=3	231	167	17.34	SIQDAELLVKGYEIK	Phospho (Y)	0.000000000005000.0				666	ITSN1_HUMAN	Intersectin-1 OS=Homo sapiens GN=ITSN1 PE=1 SV=3	72	42	15.77	QQLQKQKSMEAER	Deamidated (NQ); Oxidation (M); Phospho (ST)	0.0200000430000.0				862	DZIP3_HUMAN	E3 ubiquitin-protein ligase DZIP3 OS=Homo sapiens GN=DZIP3 PE=1 SV=2	62	38	17.25	SCEADILKNTSYK	Phospho (ST)	0.4000000000000.0
321	PLEC1_HUMAN	Plectin-1 OS=Homo sapiens GN=PLEC1 PE=1 SV=3	224	138	17.34	NQRLYVHEAVK	2 Deamidated (NQ); Phospho (Y)	0.22005000000.0				818	UBP16_HUMAN	Ubiquitin carboxyl-terminal hydrolase 16 OS=Homo sapiens GN=USP16 PE=1 SV=1	31	19	15.76	DLNGQAKMIESVTDNQK	2 Deamidated (NQ); Oxidation (M); Phospho (ST)	0.00002003004000020.0				103	TPR_HUMAN	Nucleoprotein TPR OS=Homo sapiens GN=TPR PE=1 SV=3	143	102	17.19	LTATTQKQEQIINTMTQDLR	3 Deamidated (NQ); Oxidation (M); 4 Phospho (ST)	0.00044002020024340000.0
517	RPOM_HUMAN	DNA-directed RNA polymerase, mitochondrial OS=Homo sapiens GN=POLRMT PE=1 SV=2	62	36	17.33	AKLQMPFQSGEFK	Deamidated (NQ); Phospho (ST)	0.0002000040000.0				895	CENPE_HUMAN	Centromere-associated protein E OS=Homo sapiens GN=CENPE PE=1 SV=2	228	137	15.76	MLVTSSSLTLQQELKAK	2 Deamidated (NQ); Phospho (ST)	0.00000400002200000.0				913	PRD10_HUMAN	PR domain zinc finger protein 10 OS=Homo sapiens GN=PRDM10 PE=1 SV=2	24	13	17.16	DCYIHLKVSLDK	Carbamidomethyl (C); Phospho (ST)	0.010000004000.0
559	CING_HUMAN	Cingulin OS=Homo sapiens GN=CGN PE=1 SV=2	129	63	17.33	HGLETQVMELQNK	2 Deamidated (NQ); Phospho (ST)	0.0000420000200.0				716	CLC4G_HUMAN	C-type lectin domain family 4 member G OS=Homo sapiens GN=CLEC4G PE=1 SV=1	13	5	15.75	TNASKQTAALGALK	Deamidated (NQ); 2 Phospho (ST)	0.02040040000000.0				865	TITIN_HUMAN	Titin OS=Homo sapiens GN=TTN PE=1 SV=2	1113	749	17.14	HDGKYVCQAKNDAGIQR	Deamidated (NQ); Phospho (Y)	0.00005002000000000.0
830	DDX46_HUMAN	Probable ATP-dependent RNA helicase DDX46 OS=Homo sapiens GN=DDX46 PE=1 SV=2	71	40	17.33	KNFYVEVPELAK	Deamidated (NQ); Phospho (Y)	0.020500000000.0				847	SLIK2_HUMAN	SLIT and NTRK-like protein 2 OS=Homo sapiens GN=SLITRK2 PE=1 SV=1	52	21	15.75	SLPDNIFGGTALTR	2 Phospho (ST)	0.40000000000040.0				389	F184B_HUMAN	Protein FAM184B OS=Homo sapiens GN=FAM184B PE=2 SV=2	89	52	17.13	IAQLTKVIYALNTR	2 Deamidated (NQ); Phospho (ST); Phospho (Y)	0.00200000500240.0
972	TBC9B_HUMAN	TBC1 domain family member 9B OS=Homo sapiens GN=TBC1D9B PE=1 SV=2	22	17	17.33	LFQKNSPMEDLGAKGAK	Phospho (ST)	0.00000400000000000.0				448	PML_HUMAN	Probable transcription factor PML OS=Homo sapiens GN=PML PE=1 SV=3	47	17	15.68	LSVYRQIVDAQAVCTR	Carbamidomethyl (C); Phospho (ST)	0.0000000000000140.0				311	CCL18_HUMAN	C-C motif chemokine 18 OS=Homo sapiens GN=CCL18 PE=1 SV=1	15	3	17.11	YISDLKLNA	Deamidated (NQ); Phospho (Y)	0.500000020.0
109	IQGA2_HUMAN	Ras GTPase-activating-like protein IQGAP2 OS=Homo sapiens GN=IQGAP2 PE=1 SV=3	116	43	17.31	LIFQMPQNKSTK	2 Deamidated (NQ); Phospho (ST)	0.000200200040.0				729	DPOLA_HUMAN	DNA polymerase alpha catalytic subunit OS=Homo sapiens GN=POLA1 PE=1 SV=2	100	39	15.67	KKYAALVVEPTSDGNYVTK	Phospho (Y)	0.0050000000000000000.0				916	DICER_HUMAN	Endoribonuclease Dicer OS=Homo sapiens GN=DICER1 PE=1 SV=3	60	45	17.09	FSANVPRSPVR	Deamidated (NQ); 2 Phospho (ST)	0.04020004000.0
285	IQGA1_HUMAN	Ras GTPase-activating-like protein IQGAP1 OS=Homo sapiens GN=IQGAP1 PE=1 SV=1	112	54	17.31	LIFQMPQNKSTK	2 Deamidated (NQ); Phospho (ST)	0.000200200040.0				929	ECM29_HUMAN	Proteasome-associated protein ECM29 homolog OS=Homo sapiens GN=ECM29 PE=1 SV=2	86	54	15.67	TLSKVCVKMCDPAK	Carbamidomethyl (C); Phospho (ST)	0.00400100000000.0				917	ANO8_HUMAN	Anoctamin-8 OS=Homo sapiens GN=ANO8 PE=2 SV=3	19	16	17.09	KLAIWLNDMENYRLESAYEK	Deamidated (NQ); Phospho (Y)	0.00000020000500000000.0
772	ATP4A_HUMAN	Potassium-transporting ATPase alpha chain 1 OS=Homo sapiens GN=ATP4A PE=2 SV=5	35	20	17.31	TSPQQKLVIVESCQR	2 Deamidated (NQ); Phospho (ST)	0.040220000000000.0				646	YSK4_HUMAN	SPS1/STE20-related protein kinase YSK4 OS=Homo sapiens GN=YSK4 PE=1 SV=1	61	39	15.65	VNASRILTNDLEFDSVSDHSK	Deamidated (NQ); Phospho (ST)	0.020400000000000000000.0				964	GRDN_HUMAN	Girdin OS=Homo sapiens GN=CCDC88A PE=1 SV=2	121	68	17.09	LESEVSRYK	Phospho (Y)	0.000000050.0
565	CSKP_HUMAN	Peripheral plasma membrane protein CASK OS=Homo sapiens GN=CASK PE=1 SV=3	29	17	17.28	QGTLHVGDEIR	Phospho (ST)	0.00400000000.0				632	RFPLA_HUMAN	Ret finger protein-like 4A OS=Homo sapiens GN=RFPL4A PE=1 SV=2	69	8	15.63	SPWQAALTPDLSCPQK	2 Deamidated (NQ); Phospho (ST)	0.0002000000040020.0				659	ANGI_HUMAN	Angiogenin OS=Homo sapiens GN=ANG PE=1 SV=1	11	4	17.08	LHGGSPWPPCQYRATAGFR	Phospho (ST)	0.0000000000000040000.0
720	XRN1_HUMAN	5~-3~ exoribonuclease 1 OS=Homo sapiens GN=XRN1 PE=1 SV=1	85	40	17.28	APELFSYIAK	Phospho (ST)	0.0000040000.0				937	ESCO2_HUMAN	N-acetyltransferase ESCO2 OS=Homo sapiens GN=ESCO2 PE=1 SV=1	31	22	15.63	TNDEDKSFPIVTEK	Deamidated (NQ); Phospho (ST)	0.02000040000000.0				739	ZKSC2_HUMAN	Zinc finger protein with KRAB and SCAN domains 2 OS=Homo sapiens GN=ZKSCAN2 PE=1 SV=1	64	26	17.07	KENVGNVVSLGSAVSTSNK	Deamidated (NQ); 2 Phospho (ST)	0.0020000040000000400.0
939	UN13C_HUMAN	Protein unc-13 homolog C OS=Homo sapiens GN=UNC13C PE=1 SV=3	183	62	17.28	QIVLPPLTDQTGPQMIFIAAK	Deamidated (NQ); Oxidation (M); 2 Phospho (ST)	0.000000040040023000000.0				182	PTK7_HUMAN	Tyrosine-protein kinase-like 7 OS=Homo sapiens GN=PTK7 PE=1 SV=2	70	19	15.62	NCLVSAQRQVKVSALGLSK	2 Deamidated (NQ); 2 Phospho (ST)	0.2000402000000000040.0				918	THAP9_HUMAN	THAP domain-containing protein 9 OS=Homo sapiens GN=THAP9 PE=2 SV=2	34	24	17.07	CQPSPGFNSNIFSFLQR	4 Deamidated (NQ); 3 Phospho (ST)	0.02040002420040020.0
912	SLMAP_HUMAN	Sarcolemmal membrane-associated protein OS=Homo sapiens GN=SLMAP PE=1 SV=1	44	29	17.27	LEVMGNQLQACSK	Deamidated (NQ); Phospho (ST)	0.0000020000040.0				730	JIP4_HUMAN	C-Jun-amino-terminal kinase-interacting protein 4 OS=Homo sapiens GN=SPAG9 PE=1 SV=4	68	32	15.62	KDLQTRVESLESQTR	Phospho (ST)	0.000040000000000.0				103	TPR_HUMAN	Nucleoprotein TPR OS=Homo sapiens GN=TPR PE=1 SV=3	143	102	17.04	RIQQLTEEIGR	Deamidated (NQ); Phospho (ST)	0.00020400000.0
940	AGK_HUMAN	Acylglycerol kinase, mitochondrial OS=Homo sapiens GN=AGK PE=1 SV=2	13	8	17.24	YWYLGPLKIK	Phospho (Y)	0.5000000000.0				758	CE030_HUMAN	UPF0684 protein C5orf30 OS=Homo sapiens GN=C5orf30 PE=1 SV=1	35	7	15.62	RAHSKSLDYLNLDK	Deamidated (NQ); Phospho (Y)	0.00000000502000.0				919	MOT10_HUMAN	Monocarboxylate transporter 10 OS=Homo sapiens GN=SLC16A10 PE=1 SV=1	24	12	17.04	MLENQNSLLSSSSGMFKK	2 Deamidated (NQ); Oxidation (M); 2 Phospho (ST)	0.300022000440000000.0
802	ATS16_HUMAN	A disintegrin and metalloproteinase with thrombospondin motifs 16 OS=Homo sapiens GN=ADAMTS16 PE=1 SV=2	47	27	17.23	NSSVALSTCQGLSGMIR	Deamidated (NQ); Phospho (ST)	0.00000000020040000.0				847	SLIK2_HUMAN	SLIT and NTRK-like protein 2 OS=Homo sapiens GN=SLITRK2 PE=1 SV=1	52	21	15.6	SLPDNIFGGTALTR	2 Phospho (ST)	0.40000000000040.0				920	ACE_HUMAN	Angiotensin-converting enzyme OS=Homo sapiens GN=ACE PE=1 SV=1	31	21	17.04	ILLQKNMQIANHTLKYGTQAR	4 Deamidated (NQ); Oxidation (M); Phospho (ST); Phospho (Y)	0.000002320020000504200.0
715	ABLM2_HUMAN	Actin-binding LIM protein 2 OS=Homo sapiens GN=ABLIM2 PE=1 SV=2	94	17	17.21	FGIRCDSCEK	2 Carbamidomethyl (C); Phospho (ST)	0.0000104100.0				381	BPAEA_HUMAN	Bullous pemphigoid antigen 1, isoforms 6/9/10 OS=Homo sapiens GN=DST PE=1 SV=3	270	175	15.58	LIGHQEAFMIGDGTVELK	Oxidation (M); Phospho (ST)	0.000000003000040000.0				123	NSUN2_HUMAN	tRNA (cytosine-5-)-methyltransferase NSUN2 OS=Homo sapiens GN=NSUN2 PE=1 SV=2	26	21	17.03	QPKLQGKSAETR	Phospho (ST)	0.000000000040.0
942	GAPD1_HUMAN	GTPase-activating protein and VPS9 domain-containing protein 1 OS=Homo sapiens GN=GAPVD1 PE=1 SV=2	30	21	17.19	FRQKVQEMVESNEAK	Deamidated (NQ); Phospho (ST)	0.000000000042000.0				721	ITA8_HUMAN	Integrin alpha-8 OS=Homo sapiens GN=ITGA8 PE=1 SV=2	68	20	15.58	ILNCTNIECLQISCAVGRLEGGESAVLK	2 Deamidated (NQ); 2 Phospho (ST)	0.0020400000204000000000000000.0				440	SNX6_HUMAN	Sorting nexin-6 OS=Homo sapiens GN=SNX6 PE=1 SV=1	24	17	17.01	EKLQKLGEGEGSMTK	2 Phospho (ST)	0.000000000004040.0
661	HS74L_HUMAN	Heat shock 70 kDa protein 4L OS=Homo sapiens GN=HSPA4L PE=1 SV=2	56	31	17.16	TKYKINVK	Deamidated (NQ); Phospho (ST)	0.40000200.0				775	DYH11_HUMAN	Dynein heavy chain 11, axonemal OS=Homo sapiens GN=DNAH11 PE=1 SV=2	150	86	15.57	EVKYLLMLK	Phospho (Y)	0.000500000.0				675	TEX9_HUMAN	Testis-expressed sequence 9 protein OS=Homo sapiens GN=TEX9 PE=2 SV=1	37	24	17.01	QQRTINMQQSQVEK	3 Deamidated (NQ); Oxidation (M); Phospho (ST)	0.00000032242000.0
715	ABLM2_HUMAN	Actin-binding LIM protein 2 OS=Homo sapiens GN=ABLIM2 PE=1 SV=2	94	17	17.16	FGIRCDSCEK	2 Carbamidomethyl (C); Phospho (ST)	0.0000104100.0				467	G3BP2_HUMAN	Ras GTPase-activating protein-binding protein 2 OS=Homo sapiens GN=G3BP2 PE=1 SV=2	11	6	15.56	VLSLNFSECHTK	Phospho (ST)	0.000000400000.0				913	PRD10_HUMAN	PR domain zinc finger protein 10 OS=Homo sapiens GN=PRDM10 PE=1 SV=2	24	13	17.01	DCYIHLKVSLDK	Carbamidomethyl (C); Phospho (ST)	0.010000004000.0
943	CCD93_HUMAN	Coiled-coil domain-containing protein 93 OS=Homo sapiens GN=CCDC93 PE=1 SV=2	33	19	17.14	KTALPAGLSATEK	Phospho (ST)	0.0400000000000.0				774	HD_HUMAN	Huntingtin OS=Homo sapiens GN=HTT PE=1 SV=1	112	55	15.53	CRPYLVNLLPCLTR	Deamidated (NQ); Phospho (ST)	0.00000020000040.0				704	NEBU_HUMAN	Nebulin OS=Homo sapiens GN=NEB PE=1 SV=3	360	243	17	QHPSNFQFK	Phospho (ST)	0.000400000.0
530	JIP4_HUMAN	C-Jun-amino-terminal kinase-interacting protein 4 OS=Homo sapiens GN=SPAG9 PE=1 SV=4	82	41	17.13	KDLQTRVESLESQTR	Phospho (ST)	0.000040000000000.0				674	TRI25_HUMAN	E3 ubiquitin/ISG15 ligase TRIM25 OS=Homo sapiens GN=TRIM25 PE=1 SV=1	19	14	15.52	VEQLQQEYTEMKALLDASETTSTRK	Oxidation (M); Phospho (ST)	0.0000000000300000000000400.0				921	PARP9_HUMAN	Poly [ADP-ribose] polymerase 9 OS=Homo sapiens GN=PARP9 PE=1 SV=2	29	18	16.99	SLGQWTIQQQKTQDEMK	4 Deamidated (NQ); Oxidation (M); Phospho (ST)	0.00020002220400030.0
769	BPA1_HUMAN	Bullous pemphigoid antigen 1, isoforms 1/2/3/4/5/8 (Fragment) OS=Homo sapiens GN=DST PE=1 SV=3	240	113	17.13	AKAISDEMFK	Oxidation (M); Phospho (ST)	0.0000400300.0				828	SYNE1_HUMAN	Nesprin-1 OS=Homo sapiens GN=SYNE1 PE=1 SV=3	478	271	15.51	ETEELRQMIKIR	Deamidated (NQ); Oxidation (M); Phospho (ST)	0.040000230000.0				865	TITIN_HUMAN	Titin OS=Homo sapiens GN=TTN PE=1 SV=2	1113	749	16.95	QEQIQVTHGK	2 Deamidated (NQ); Phospho (ST)	0.0020204000.0
669	RBP2_HUMAN	E3 SUMO-protein ligase RanBP2 OS=Homo sapiens GN=RANBP2 PE=1 SV=2	132	86	17.12	NEANATR	Deamidated (NQ); Phospho (ST)	0.0002040.0				769	EXOC4_HUMAN	Exocyst complex component 4 OS=Homo sapiens GN=EXOC4 PE=1 SV=1	79	29	15.49	NIFVLQQNLTNITMSR	4 Deamidated (NQ); Phospho (ST)	0.2000022200000040.0				451	ARPC2_HUMAN	Actin-related protein 2/3 complex subunit 2 OS=Homo sapiens GN=ARPC2 PE=1 SV=1	19	11	16.94	TKVMVSISLK	2 Phospho (ST)	0.4000040000.0
469	ERF3A_HUMAN	Eukaryotic peptide chain release factor GTP-binding subunit ERF3A OS=Homo sapiens GN=GSPT1 PE=1 SV=1	23	12	17.11	STIGGQIMYLTGMVDKRTLEK	2 Oxidation (M); Phospho (ST)	0.040000030000300000000.0				748	EMR3_HUMAN	EGF-like module-containing mucin-like hormone receptor-like 3 OS=Homo sapiens GN=EMR3 PE=1 SV=1	73	18	15.48	KDQVYLNSQVVSAAIGPK	Deamidated (NQ); Phospho (ST); Phospho (Y)	0.000050042000000000.0				955	BPNT1_HUMAN	3~(2~),5~-bisphosphate nucleotidase 1 OS=Homo sapiens GN=BPNT1 PE=1 SV=1	21	11	16.94	LAQMSICSSLARK	Carbamidomethyl (C); Deamidated (NQ); Oxidation (M); 2 Phospho (ST)	0.0023401400000.0
715	ABLM2_HUMAN	Actin-binding LIM protein 2 OS=Homo sapiens GN=ABLIM2 PE=1 SV=2	94	17	17.1	FGIRCDSCEK	2 Carbamidomethyl (C); Phospho (ST)	0.0000104100.0				939	CAD17_HUMAN	Cadherin-17 OS=Homo sapiens GN=CDH17 PE=1 SV=2	21	15	15.48	WNDPGAQYSLVDKEKLPR	Deamidated (NQ); Phospho (ST)	0.000000204000000000.0				508	PKHH1_HUMAN	Pleckstrin homology domain-containing family H member 1 OS=Homo sapiens GN=PLEKHH1 PE=2 SV=2	52	33	16.93	ERLLLASQTSR	Deamidated (NQ); 2 Phospho (ST)	0.00000002440.0
530	JIP4_HUMAN	C-Jun-amino-terminal kinase-interacting protein 4 OS=Homo sapiens GN=SPAG9 PE=1 SV=4	82	41	17.08	NKIYVVQPK	Deamidated (NQ); Phospho (Y)	0.200500000.0				601	DNM1L_HUMAN	Dynamin-1-like protein OS=Homo sapiens GN=DNM1L PE=1 SV=2	25	20	15.45	EVDPDGRRTLAVITK	Phospho (ST)	0.000000000000040.0				831	DUS11_HUMAN	RNA/RNP complex-1-interacting phosphatase OS=Homo sapiens GN=DUSP11 PE=1 SV=1	23	11	16.93	EQNEELGLIIDLTYTQR	2 Deamidated (NQ); Phospho (ST)	0.00200000000000420.0
786	RTN3_HUMAN	Reticulon-3 OS=Homo sapiens GN=RTN3 PE=1 SV=2	57	26	17.08	EFSIKGVQGNMQK	2 Deamidated (NQ); Oxidation (M); Phospho (ST)	0.0040000200320.0				652	RBP2_HUMAN	E3 SUMO-protein ligase RanBP2 OS=Homo sapiens GN=RANBP2 PE=1 SV=2	102	71	15.45	RSVELNPTQKDLVLK	Deamidated (NQ); Phospho (ST)	0.000000042000000.0				944	PDS5B_HUMAN	Sister chromatid cohesion protein PDS5 homolog B OS=Homo sapiens GN=PDS5B PE=1 SV=1	88	56	16.92	KMVENIKQTK	Deamidated (NQ); Phospho (ST)	0.0000200040.0
617	ZN550_HUMAN	Zinc finger protein 550 OS=Homo sapiens GN=ZNF550 PE=1 SV=2	11	8	17.07	EPTTYPPVLSERAFLR	Phospho (ST); Phospho (Y)	0.0000500004000000.0				769	EXOC4_HUMAN	Exocyst complex component 4 OS=Homo sapiens GN=EXOC4 PE=1 SV=1	79	29	15.45	NIFVLQQNLTNITMSR	3 Deamidated (NQ); Phospho (ST)	0.2000022000000040.0				862	DZIP3_HUMAN	E3 ubiquitin-protein ligase DZIP3 OS=Homo sapiens GN=DZIP3 PE=1 SV=2	62	38	16.9	KLLNAINTLPK	Deamidated (NQ); Phospho (ST)	0.00020004000.0
293	MAP4_HUMAN	Microtubule-associated protein 4 OS=Homo sapiens GN=MAP4 PE=1 SV=3	71	43	17.06	DVTPPPETEVVLIK	Phospho (ST)	0.00400000000000.0				941	LEPR_HUMAN	Leptin receptor OS=Homo sapiens GN=LEPR PE=1 SV=2	23	18	15.42	ILTSVGSNVSFHCIYKKENK	Carbamidomethyl (C); Deamidated (NQ); Phospho (Y)	0.00000002000010500000.0				879	ZAN_HUMAN	Zonadhesin OS=Homo sapiens GN=ZAN PE=2 SV=3	32	23	16.9	NRKNDMMLPSGALTQNLNTFGNSWEVK	3 Deamidated (NQ); 2 Oxidation (M); 4 Phospho (ST)	0.200003300400040002400240000.0
72	MYH9_HUMAN	Myosin-9 OS=Homo sapiens GN=MYH9 PE=1 SV=4	97	56	17.05	QQQLTAMKVLQR	3 Deamidated (NQ); Oxidation (M); Phospho (ST)	0.022040300020.0				382	IQGA2_HUMAN	Ras GTPase-activating-like protein IQGAP2 OS=Homo sapiens GN=IQGAP2 PE=1 SV=3	72	44	15.4	AWVNQLETQTGEASK	3 Deamidated (NQ); Phospho (ST)	0.000220002000040.0				12	SPTA2_HUMAN	Spectrin alpha chain, brain OS=Homo sapiens GN=SPTAN1 PE=1 SV=3	117	62	16.89	DVDETISWIKEK	Phospho (ST)	0.000000400000.0
535	MYH11_HUMAN	Myosin-11 OS=Homo sapiens GN=MYH11 PE=1 SV=3	93	63	17.05	QQQLTAMKVIQR	3 Deamidated (NQ); Oxidation (M); Phospho (ST)	0.022040300020.0				113	VPS35_HUMAN	Vacuolar protein sorting-associated protein 35 OS=Homo sapiens GN=VPS35 PE=1 SV=2	40	20	15.38	YKQIVLTGILEQVVNCR	3 Deamidated (NQ); Phospho (Y)	0.50200000000200200.0				213	SMU1_HUMAN	WD40 repeat-containing protein SMU1 OS=Homo sapiens GN=SMU1 PE=1 SV=2	25	12	16.86	IWNMKTTECSNTFK	Carbamidomethyl (C); Deamidated (NQ); 2 Phospho (ST)	0.00200400100400.0
946	SHIP2_HUMAN	Phosphatidylinositol-3,4,5-trisphosphate 5-phosphatase 2 OS=Homo sapiens GN=INPPL1 PE=1 SV=2	40	29	17.05	KSFENDAQSSDNINFLK	2 Deamidated (NQ); 2 Phospho (ST)	0.04000000040202000.0				280	UTRO_HUMAN	Utrophin OS=Homo sapiens GN=UTRN PE=1 SV=2	213	101	15.37	WNRLLMSLEELIK	Deamidated (NQ); Oxidation (M); Phospho (ST)	0.0200034000000.0				577	MY18A_HUMAN	Myosin-XVIIIa OS=Homo sapiens GN=MYO18A PE=1 SV=3	79	56	16.86	VASGSDLHLTDIDSDSNR	Deamidated (NQ); Phospho (ST)	0.000000000000000420.0
947	CLC4G_HUMAN	C-type lectin domain family 4 member G OS=Homo sapiens GN=CLEC4G PE=1 SV=1	18	3	17.04	TNASKQTAALGALK	2 Phospho (ST)	0.40040000000000.0				758	CE030_HUMAN	UPF0684 protein C5orf30 OS=Homo sapiens GN=C5orf30 PE=1 SV=1	35	7	15.37	RAHSKSLDYLNLDK	Deamidated (NQ); Phospho (Y)	0.00000000502000.0				697	CPSF3_HUMAN	Cleavage and polyadenylation specificity factor subunit 3 OS=Homo sapiens GN=CPSF3 PE=1 SV=1	23	14	16.86	KCMAVYQTYVNAMNDK	Deamidated (NQ); Oxidation (M); Phospho (Y)	0.0000052000003000.0
974	TRI55_HUMAN	Tripartite motif-containing protein 55 OS=Homo sapiens GN=TRIM55 PE=1 SV=2	32	15	17.04	AEVAAAAASERAAVSGK	Phospho (ST)	0.00000000000000400.0				837	TRPA1_HUMAN	Transient receptor potential cation channel subfamily A member 1 OS=Homo sapiens GN=TRPA1 PE=2 SV=2	34	21	15.37	EVVLTIIRSK	Phospho (ST)	0.0000000040.0				907	F186A_HUMAN	Protein FAM186A OS=Homo sapiens GN=FAM186A PE=2 SV=3	139	69	16.86	NLHMMLSRLDDYGKK	Deamidated (NQ); Oxidation (M); Phospho (ST); Phospho (Y)	0.200300400005000.0
652	LRIQ3_HUMAN	Leucine-rich repeat and IQ domain-containing protein 3 OS=Homo sapiens GN=LRRIQ3 PE=2 SV=1	25	19	17.02	LRTFSDIDK	Phospho (ST)	0.000040000.0				907	ANXA6_HUMAN	Annexin A6 OS=Homo sapiens GN=ANXA6 PE=1 SV=3	29	23	15.36	SLHQAIEGDTSGDFLK	Phospho (ST)	0.4000000000000000.0				924	SPAG7_HUMAN	Sperm-associated antigen 7 OS=Homo sapiens GN=SPAG7 PE=1 SV=2	20	8	16.84	MEKEVSDFIQDSGQIK	2 Deamidated (NQ); Oxidation (M); 2 Phospho (ST)	0.3000040002040200.0
896	AN34A_HUMAN	Ankyrin repeat domain-containing protein 34A OS=Homo sapiens GN=ANKRD34A PE=2 SV=2	23	14	17	GDRETLATLLDACKAK	Carbamidomethyl (C); Phospho (ST)	0.0000400000001000.0				904	TITIN_HUMAN	Titin OS=Homo sapiens GN=TTN PE=1 SV=2	915	632	15.36	VLDSPSAPVNLTIR	Deamidated (NQ); 2 Phospho (ST)	0.00040400020000.0				810	SDCG1_HUMAN	Serologically defined colon cancer antigen 1 OS=Homo sapiens GN=SDCCAG1 PE=1 SV=4	63	36	16.83	ATLLLESGIR	2 Phospho (ST)	0.0400004000.0
889	O14L1_HUMAN	Putative olfactory receptor 14L1 OS=Homo sapiens GN=OR14L1P PE=5 SV=1	27	1	16.99	QFFCNIPQLLSLLDPK	Phospho (ST)	0.0000000000400000.0				857	FNIP1_HUMAN	Folliculin-interacting protein 1 OS=Homo sapiens GN=FNIP1 PE=1 SV=2	50	29	15.34	RSQTTSLENGVFPR	Phospho (ST)	0.00004000000000.0				752	UBP31_HUMAN	Ubiquitin carboxyl-terminal hydrolase 31 OS=Homo sapiens GN=USP31 PE=1 SV=2	62	38	16.81	SSQLDSGVPSSPGGR	Phospho (ST)	0.000004000000000.0
667	FRAP_HUMAN	Serine/threonine-protein kinase mTOR OS=Homo sapiens GN=FRAP1 PE=1 SV=1	102	67	16.97	NLLPSNDPVVMEMASK	Deamidated (NQ); Oxidation (M); Phospho (ST)	0.2000000000003040.0				943	ZN609_HUMAN	Zinc finger protein 609 OS=Homo sapiens GN=ZNF609 PE=1 SV=2	27	23	15.31	NKPLSDMELNSSSEDSK	2 Deamidated (NQ); Oxidation (M); 2 Phospho (ST)	0.20000030020040040.0				948	RPC1_HUMAN	DNA-directed RNA polymerase III subunit RPC1 OS=Homo sapiens GN=POLR3A PE=1 SV=2	39	28	16.81	YKLLVEGDNLR	Deamidated (NQ); Phospho (Y)	0.50000000200.0
118	NAT10_HUMAN	N-acetyltransferase 10 OS=Homo sapiens GN=NAT10 PE=1 SV=1	55	26	16.96	ILGNTFGMCVLQDFEALTPNLLAR	Carbamidomethyl (C); Deamidated (NQ); Oxidation (M); Phospho (ST)	0.000000031000000004020000.0				771	CE350_HUMAN	Centrosome-associated protein 350 OS=Homo sapiens GN=CEP350 PE=1 SV=1	148	74	15.3	QTTIKLQEKLK	2 Deamidated (NQ); 2 Phospho (ST)	0.24400020000.0				926	PRP8_HUMAN	Pre-mRNA-processing-splicing factor 8 OS=Homo sapiens GN=PRPF8 PE=1 SV=2	90	49	16.79	QTKEQSQLTATQTRTVNK	3 Deamidated (NQ); 3 Phospho (ST)	0.240000000002404020.0
741	CE030_HUMAN	UPF0684 protein C5orf30 OS=Homo sapiens GN=C5orf30 PE=1 SV=1	37	14	16.93	RAHSKSLDYLNLDK	Deamidated (NQ); Phospho (Y)	0.00000000502000.0				721	ITA8_HUMAN	Integrin alpha-8 OS=Homo sapiens GN=ITGA8 PE=1 SV=2	68	20	15.29	ILNCTNIECLQISCAVGRLEGGESAVLK	2 Deamidated (NQ); 2 Phospho (ST)	0.0020400000200000000000040000.0				865	TITIN_HUMAN	Titin OS=Homo sapiens GN=TTN PE=1 SV=2	1113	749	16.78	LSIDNSKKGESQLR	2 Deamidated (NQ); Phospho (ST)	0.00002000004200.0
63	4F2_HUMAN	4F2 cell-surface antigen heavy chain OS=Homo sapiens GN=SLC3A2 PE=1 SV=3	46	13	16.88	NQKDDVAQTDLLQIDPNFGSK	3 Deamidated (NQ); Phospho (ST)	0.020000024000200000000.0				875	RED1_HUMAN	Double-stranded RNA-specific editase 1 OS=Homo sapiens GN=ADARB1 PE=1 SV=1	51	12	15.28	KVLAGVVMTTGTDVKDAK	2 Phospho (ST)	0.000000004004000000.0				285	TB22A_HUMAN	TBC1 domain family member 22A OS=Homo sapiens GN=TBC1D22A PE=1 SV=2	16	9	16.77	LLDGIQDNYTFAQPGIQMK	2 Deamidated (NQ); Oxidation (M); Phospho (ST)	0.0000020204000000030.0
740	RSAD1_HUMAN	Radical S-adenosyl methionine domain-containing protein 1, mitochondrial OS=Homo sapiens GN=RSAD1 PE=2 SV=2	9	6	16.88	GTALFAQVQR	Deamidated (NQ); Phospho (ST)	0.0400000020.0				775	DYH11_HUMAN	Dynein heavy chain 11, axonemal OS=Homo sapiens GN=DNAH11 PE=1 SV=2	150	86	15.26	TQKNVKVIQQTMR	4 Deamidated (NQ); Oxidation (M); Phospho (ST)	0.4202000022030.0				907	F186A_HUMAN	Protein FAM186A OS=Homo sapiens GN=FAM186A PE=2 SV=3	139	69	16.76	MKNEIDNDPESEKCIK	2 Deamidated (NQ); Phospho (ST)	0.0020002000400000.0
802	ATS16_HUMAN	A disintegrin and metalloproteinase with thrombospondin motifs 16 OS=Homo sapiens GN=ADAMTS16 PE=1 SV=2	47	27	16.88	NSSVALSTCQGLSGMIR	Deamidated (NQ); Phospho (ST)	0.00000000020040000.0				638	BPA1_HUMAN	Bullous pemphigoid antigen 1, isoforms 1/2/3/4/5/8 (Fragment) OS=Homo sapiens GN=DST PE=1 SV=3	159	95	15.25	SHEQLLQNIK	2 Deamidated (NQ); Phospho (ST)	0.4000002200.0				927	ZMYM2_HUMAN	Zinc finger MYM-type protein 2 OS=Homo sapiens GN=ZMYM2 PE=1 SV=1	110	62	16.75	DHMQDSFLMQPEKYGK	Deamidated (NQ); 2 Oxidation (M); Phospho (Y)	0.0030000032000500.0
715	ABLM2_HUMAN	Actin-binding LIM protein 2 OS=Homo sapiens GN=ABLIM2 PE=1 SV=2	94	17	16.86	FGIRCDSCEK	2 Carbamidomethyl (C); Phospho (ST)	0.0000104100.0				771	CE350_HUMAN	Centrosome-associated protein 350 OS=Homo sapiens GN=CEP350 PE=1 SV=1	148	74	15.25	SPSPISISSSETSSIMQKLK	Deamidated (NQ); Oxidation (M); Phospho (ST)	0.00000000400000032000.0				928	PTPRG_HUMAN	Receptor-type tyrosine-protein phosphatase gamma OS=Homo sapiens GN=PTPRG PE=1 SV=4	53	32	16.74	NDMRSDFSQTMLFQANTTR	3 Deamidated (NQ); 2 Oxidation (M); 2 Phospho (ST)	0.0030000020300202440.0
828	MTMR5_HUMAN	Myotubularin-related protein 5 OS=Homo sapiens GN=SBF1 PE=1 SV=3	33	23	16.85	AALYILGDKAQLK	Phospho (Y)	0.0005000000000.0				945	PSB10_HUMAN	Proteasome subunit beta type-10 OS=Homo sapiens GN=PSMB10 PE=1 SV=1	12	5	15.25	TGAKLLRTLSSPTEPVK	2 Phospho (ST)	0.40000004000000000.0				714	TET3_HUMAN	Probable methylcytosine dioxygenase TET3 OS=Homo sapiens GN=TET3 PE=2 SV=3	37	26	16.73	APLLHSVSR	2 Phospho (ST)	0.000004040.0
982	UPAR_HUMAN	Urokinase plasminogen activator surface receptor OS=Homo sapiens GN=PLAUR PE=1 SV=1	42	7	16.85	TNRTLSYRTGLK	Deamidated (NQ); Phospho (ST)	0.020004000000.0				946	WSCD2_HUMAN	WSC domain-containing protein 2 OS=Homo sapiens GN=WSCD2 PE=2 SV=2	4	4	15.25	LLCVESQKDGNFKR	Deamidated (NQ); Phospho (ST)	0.00000400002000.0				849	NMDE3_HUMAN	Glutamate [NMDA] receptor subunit epsilon-3 OS=Homo sapiens GN=GRIN2C PE=2 SV=2	24	16	16.73	DMVTTAGVSSSLDRATR	4 Phospho (ST)	0.00004000044000040.0
454	RFPLA_HUMAN	Ret finger protein-like 4A OS=Homo sapiens GN=RFPL4A PE=1 SV=2	73	9	16.84	SPWQAALTPDLSCPQK	Deamidated (NQ); Phospho (ST)	0.0000000000040020.0				847	SLIK2_HUMAN	SLIT and NTRK-like protein 2 OS=Homo sapiens GN=SLITRK2 PE=1 SV=1	52	21	15.24	SLPDNIFGGTALTR	2 Phospho (ST)	0.40000000000040.0				578	SYNE1_HUMAN	Nesprin-1 OS=Homo sapiens GN=SYNE1 PE=1 SV=3	427	281	16.72	QASVNTIIEKVNK	2 Deamidated (NQ); Phospho (ST)	0.0000240000020.0
679	SFRIP_HUMAN	SFRS2-interacting protein OS=Homo sapiens GN=SFRS2IP PE=1 SV=2	61	33	16.83	TEELIESPK	Phospho (ST)	0.000000400.0				274	FREM2_HUMAN	FRAS1-related extracellular matrix protein 2 OS=Homo sapiens GN=FREM2 PE=1 SV=2	109	50	15.23	SRAGIAISAFNLK	Phospho (ST)	0.0000000400000.0				798	LINS1_HUMAN	Protein Lines homolog 1 OS=Homo sapiens GN=LINS1 PE=2 SV=1	32	15	16.71	VDSKLICMFQNSDK	Oxidation (M); Phospho (ST)	0.00000003000400.0
499	SRRM1_HUMAN	Serine/arginine repetitive matrix protein 1 OS=Homo sapiens GN=SRRM1 PE=1 SV=2	35	23	16.8	EFMGELWPLLLSAQENIAGIPSAFLELK	2 Deamidated (NQ); Phospho (ST)	0.0000000000000202000004000000.0				652	RBP2_HUMAN	E3 SUMO-protein ligase RanBP2 OS=Homo sapiens GN=RANBP2 PE=1 SV=2	102	71	15.23	NEANATR	Deamidated (NQ); Phospho (ST)	0.0002040.0				929	ATR_HUMAN	Serine/threonine-protein kinase ATR OS=Homo sapiens GN=ATR PE=1 SV=3	96	66	16.66	SKSPAIFGVLTK	Phospho (ST)	0.004000000000.0
720	XRN1_HUMAN	5~-3~ exoribonuclease 1 OS=Homo sapiens GN=XRN1 PE=1 SV=1	85	40	16.79	APELFSYIAK	Phospho (ST)	0.0000040000.0				947	MBP_HUMAN	Myelin basic protein OS=Homo sapiens GN=MBP PE=1 SV=3	7	3	15.23	TPPPSQGKGRGLSLSR	Deamidated (NQ); Phospho (ST)	0.0000020000000040.0				930	GPI8_HUMAN	GPI-anchor transamidase OS=Homo sapiens GN=PIGK PE=1 SV=2	18	15	16.65	VEITTETIK	Phospho (ST)	0.000000400.0
950	ACAP3_HUMAN	Arf-GAP with coiled-coil, ANK repeat and PH domain-containing protein 3 OS=Homo sapiens GN=ACAP3 PE=2 SV=2	30	18	16.78	MTVEFEECVK	Carbamidomethyl (C); Oxidation (M); Phospho (ST)	0.3400000100.0				748	EMR3_HUMAN	EGF-like module-containing mucin-like hormone receptor-like 3 OS=Homo sapiens GN=EMR3 PE=1 SV=1	73	18	15.21	KDQVYLNSQVVSAAIGPK	Deamidated (NQ); Phospho (ST); Phospho (Y)	0.000050042000000000.0				166	PLEC1_HUMAN	Plectin-1 OS=Homo sapiens GN=PLEC1 PE=1 SV=3	172	125	16.63	QTNLENLDQAFSVAER	2 Deamidated (NQ); Phospho (ST)	0.2400020000000000.0
307	ZO2_HUMAN	Tight junction protein ZO-2 OS=Homo sapiens GN=TJP2 PE=1 SV=1	70	32	16.77	SREDLTAVVSVSTK	Phospho (ST)	0.00000400000000.0				730	JIP4_HUMAN	C-Jun-amino-terminal kinase-interacting protein 4 OS=Homo sapiens GN=SPAG9 PE=1 SV=4	68	32	15.19	KDLQTRVESLESQTR	Phospho (ST)	0.000040000000000.0				756	CLIP2_HUMAN	CAP-Gly domain-containing linker protein 2 OS=Homo sapiens GN=CLIP2 PE=1 SV=1	47	30	16.63	YSLIDRSSAPELLR	3 Phospho (ST); Phospho (Y)	0.54000044000000.0
889	O14L1_HUMAN	Putative olfactory receptor 14L1 OS=Homo sapiens GN=OR14L1P PE=5 SV=1	27	1	16.77	QFFCNIPQLLSLLDPK	Phospho (ST)	0.0000000000400000.0				778	GT252_HUMAN	Procollagen galactosyltransferase 2 OS=Homo sapiens GN=GLT25D2 PE=1 SV=1	23	13	15.19	TIVAPMLESR	2 Phospho (ST)	0.4000000040.0				931	L37A1_HUMAN	Leucine-rich repeat-containing protein 37A OS=Homo sapiens GN=LRRC37A PE=2 SV=2	56	33	16.63	TEVELSPTMKETPTQPPK	Oxidation (M); 2 Phospho (ST)	0.400004003000000000.0
951	I17RC_HUMAN	Interleukin-17 receptor C OS=Homo sapiens GN=IL17RC PE=1 SV=2	10	8	16.77	NASLQAQVVLSFQAYPTAR	2 Deamidated (NQ); Phospho (ST)	0.0000202000000000400.0				949	RRF2M_HUMAN	Ribosome-releasing factor 2, mitochondrial OS=Homo sapiens GN=GFM2 PE=1 SV=1	26	19	15.19	ICFLNKMDKTGASFK	Oxidation (M); Phospho (ST)	0.000000300400000.0				932	L37A2_HUMAN	Leucine-rich repeat-containing protein 37A2 OS=Homo sapiens GN=LRRC37A2 PE=2 SV=2	54	31	16.63	TEVELSPTMKETPTQPPK	Oxidation (M); 2 Phospho (ST)	0.400004003000000000.0
60	CN37_HUMAN	2~,3~-cyclic-nucleotide 3~-phosphodiesterase OS=Homo sapiens GN=CNP PE=1 SV=2	49	18	16.76	LDCAQLKEKNQWQLSADDLK	2 Deamidated (NQ); Phospho (ST)	0.00000000022000400000.0				632	RFPLA_HUMAN	Ret finger protein-like 4A OS=Homo sapiens GN=RFPL4A PE=1 SV=2	69	8	15.18	SPWQAALTPDLSCPQK	2 Deamidated (NQ); Phospho (ST)	0.0002000000040020.0				578	SYNE1_HUMAN	Nesprin-1 OS=Homo sapiens GN=SYNE1 PE=1 SV=3	427	281	16.61	DIQQTEQTIEQK	2 Deamidated (NQ); Phospho (ST)	0.002200040000.0
741	CE030_HUMAN	UPF0684 protein C5orf30 OS=Homo sapiens GN=C5orf30 PE=1 SV=1	37	14	16.75	RAHSKSLDYLNLDK	Deamidated (NQ); Phospho (Y)	0.00000000502000.0				838	K2C7_HUMAN	Keratin, type II cytoskeletal 7 OS=Homo sapiens GN=KRT7 PE=1 SV=4	34	18	15.18	QLREYQELMSVK	Oxidation (M); Phospho (ST)	0.000000003400.0				802	GPDM_HUMAN	Glycerol-3-phosphate dehydrogenase, mitochondrial OS=Homo sapiens GN=GPD2 PE=1 SV=3	28	19	16.61	LVSEFPYIEAEVKYGIK	Phospho (ST); Phospho (Y)	0.00400050000000000.0
786	RTN3_HUMAN	Reticulon-3 OS=Homo sapiens GN=RTN3 PE=1 SV=2	57	26	16.74	EFSIKGVQGNMQK	2 Deamidated (NQ); Oxidation (M); Phospho (ST)	0.0040000200320.0				774	HD_HUMAN	Huntingtin OS=Homo sapiens GN=HTT PE=1 SV=1	112	55	15.17	GATAILCGTLICSILSRSR	Phospho (ST)	0.0000000000000000040.0				642	XRN1_HUMAN	5~-3~ exoribonuclease 1 OS=Homo sapiens GN=XRN1 PE=1 SV=1	58	35	16.58	APELFSYIAK	Phospho (ST)	0.0000040000.0
685	NYNRI_HUMAN	Protein NYNRIN OS=Homo sapiens GN=NYNRIN PE=1 SV=3	44	35	16.73	HVLVSCGLALGAQVASLSR	2 Phospho (ST)	0.0000000000000004040.0				277	MYH9_HUMAN	Myosin-9 OS=Homo sapiens GN=MYH9 PE=1 SV=4	78	55	15.16	QQQLTAMKVLQR	3 Deamidated (NQ); Oxidation (M); Phospho (ST)	0.022040300020.0				933	AGO2_HUMAN	Protein argonaute-2 OS=Homo sapiens GN=EIF2C2 PE=1 SV=3	52	27	16.54	QEEISKLMRSASFNTDPYVR	Deamidated (NQ); Oxidation (M); 3 Phospho (ST); Phospho (Y)	0.20000003040400400500.0
73	APOB_HUMAN	Apolipoprotein B-100 OS=Homo sapiens GN=APOB PE=1 SV=1	167	107	16.71	YNALDLTNNGKLR	Phospho (Y)	0.5000000000000.0				316	GCN1L_HUMAN	Translational activator GCN1 OS=Homo sapiens GN=GCN1L1 PE=1 SV=5	115	64	15.16	HHIETGGGQLPAKLSSLFVK	Phospho (ST)	0.00000000000000040000.0				934	GDF5_HUMAN	Growth/differentiation factor 5 OS=Homo sapiens GN=GDF5 PE=1 SV=3	22	15	16.54	APLATRQGK	Phospho (ST)	0.000040000.0
799	TOP1_HUMAN	DNA topoisomerase 1 OS=Homo sapiens GN=TOP1 PE=1 SV=2	40	22	16.71	YIMLNPSSRIKGEK	Deamidated (NQ); Oxidation (M); Phospho (Y)	0.50302000000000.0				817	MYH11_HUMAN	Myosin-11 OS=Homo sapiens GN=MYH11 PE=1 SV=3	89	61	15.16	QQQLTAMKVIQR	3 Deamidated (NQ); Oxidation (M); Phospho (ST)	0.022040300020.0				516	DYH2_HUMAN	Dynein heavy chain 2, axonemal OS=Homo sapiens GN=DNAH2 PE=1 SV=3	154	99	16.48	VQVMSLELEDAKK	Deamidated (NQ); Oxidation (M); Phospho (ST)	0.0203400000000.0
571	WDFY3_HUMAN	WD repeat and FYVE domain-containing protein 3 OS=Homo sapiens GN=WDFY3 PE=1 SV=2	94	55	16.7	GYQLLAMLLK	Deamidated (NQ); Oxidation (M); Phospho (Y)	0.0520003000.0				950	DYH6_HUMAN	Dynein heavy chain 6, axonemal OS=Homo sapiens GN=DNAH6 PE=1 SV=3	129	88	15.14	ENEHLGFLYMIPAVPRSSIEYDTYNLK	2 Deamidated (NQ); Phospho (Y)	0.020000005000000000000000200.0				936	FKBP5_HUMAN	Peptidyl-prolyl cis-trans isomerase FKBP5 OS=Homo sapiens GN=FKBP5 PE=1 SV=2	32	17	16.48	NNEESPTATVAEQGEDITSK	2 Deamidated (NQ); 2 Phospho (ST)	0.20004000000020000040.0
885	ASPM_HUMAN	Abnormal spindle-like microcephaly-associated protein OS=Homo sapiens GN=ASPM PE=1 SV=2	234	142	16.69	MQTAATLIQSNYR	2 Deamidated (NQ); 2 Phospho (ST)	0.0240040020000.0				951	DSG1_HUMAN	Desmoglein-1 OS=Homo sapiens GN=DSG1 PE=1 SV=1	22	15	15.14	QESTSSTNYDTSTTSTDSSQVYSSEPGNGAK	Deamidated (NQ); 9 Phospho (ST)	0.0044000000000444044200440000000.0				937	VGFR1_HUMAN	Vascular endothelial growth factor receptor 1 OS=Homo sapiens GN=FLT1 PE=1 SV=2	60	44	16.45	WSLPEMVSKESERLSITK	Oxidation (M); Phospho (ST)	0.040003000000000000.0
952	RNBP6_HUMAN	Ran-binding protein 6 OS=Homo sapiens GN=RANBP6 PE=1 SV=2	42	27	16.68	SLLVLYVDSMVK	2 Phospho (ST)	0.400000004000.0				598	DGKZ_HUMAN	Diacylglycerol kinase zeta OS=Homo sapiens GN=DGKZ PE=1 SV=3	71	27	15.13	ILSHVEEGNVVQLDR	2 Deamidated (NQ); Phospho (ST)	0.004000002002000.0				938	IQCH_HUMAN	IQ domain-containing protein H OS=Homo sapiens GN=IQCH PE=2 SV=2	39	22	16.45	GNGTAFCDIPSYLK	Deamidated (NQ); Phospho (Y)	0.02000000000500.0
81	PSMD1_HUMAN	26S proteasome non-ATPase regulatory subunit 1 OS=Homo sapiens GN=PSMD1 PE=1 SV=2	54	27	16.67	VNQFRQLYSKVINDK	Deamidated (NQ); Phospho (ST)	0.000002004000000.0				638	BPA1_HUMAN	Bullous pemphigoid antigen 1, isoforms 1/2/3/4/5/8 (Fragment) OS=Homo sapiens GN=DST PE=1 SV=3	159	95	15.1	SHEQLLQNIK	2 Deamidated (NQ); Phospho (ST)	0.4000002200.0				133	SFPQ_HUMAN	Splicing factor, proline- and glutamine-rich OS=Homo sapiens GN=SFPQ PE=1 SV=2	28	17	16.43	FPPLGGGGGIGYEANPGVPPATMSGSMMGSDMR	Deamidated (NQ); Oxidation (M); 3 Phospho (ST); Phospho (Y)	0.000000000005002000000430040004000.0
661	HS74L_HUMAN	Heat shock 70 kDa protein 4L OS=Homo sapiens GN=HSPA4L PE=1 SV=2	56	31	16.65	TKYKINVK	Deamidated (NQ); Phospho (ST)	0.40000200.0				417	DHX30_HUMAN	Putative ATP-dependent RNA helicase DHX30 OS=Homo sapiens GN=DHX30 PE=1 SV=1	54	38	15.09	QLNPESIRPGGPGGLSRSLGR	2 Deamidated (NQ); Phospho (ST)	0.202004000000000000000.0				665	CP1A2_HUMAN	Cytochrome P450 1A2 OS=Homo sapiens GN=CYP1A2 PE=1 SV=3	9	6	16.42	ASGNLIPQEK	2 Deamidated (NQ); Phospho (ST)	0.0402000200.0
702	EMR3_HUMAN	EGF-like module-containing mucin-like hormone receptor-like 3 OS=Homo sapiens GN=EMR3 PE=1 SV=1	89	22	16.65	KDQVYLNSQVVSAAIGPK	Deamidated (NQ); Phospho (ST); Phospho (Y)	0.000050042000000000.0				457	SYRC_HUMAN	Arginyl-tRNA synthetase, cytoplasmic OS=Homo sapiens GN=RARS PE=1 SV=2	38	22	15.07	SLQAERNKPTKNMINIISR	3 Deamidated (NQ); Phospho (ST)	0.0000002000020020040.0				827	VATA_HUMAN	V-type proton ATPase catalytic subunit A OS=Homo sapiens GN=ATP6V1A PE=1 SV=2	30	15	16.42	RAVETTAQSDNK	Deamidated (NQ); 2 Phospho (ST)	0.000004004020.0
813	CNT3B_HUMAN	Contactin-associated protein-like 3B OS=Homo sapiens GN=CNTNAP3B PE=2 SV=2	59	26	16.64	GASLQVDQLPQK	2 Deamidated (NQ); Phospho (ST)	0.004000020020.0				837	TRPA1_HUMAN	Transient receptor potential cation channel subfamily A member 1 OS=Homo sapiens GN=TRPA1 PE=2 SV=2	34	21	15.07	EVVLTIIRSK	Phospho (ST)	0.0000000040.0				939	KALRN_HUMAN	Kalirin OS=Homo sapiens GN=KALRN PE=1 SV=2	93	57	16.42	THQSALQVQQK	2 Deamidated (NQ); Phospho (ST)	0.00040000220.0
814	CNTP3_HUMAN	Contactin-associated protein-like 3 OS=Homo sapiens GN=CNTNAP3 PE=2 SV=3	43	23	16.64	GASLQVDQLPQK	2 Deamidated (NQ); Phospho (ST)	0.004000020020.0				266	MRE11_HUMAN	Double-strand break repair protein MRE11A OS=Homo sapiens GN=MRE11A PE=1 SV=3	34	20	15.02	IDISPVLLQKGSTK	2 Phospho (ST)	0.00000000000440.0				940	TRIO_HUMAN	Triple functional domain protein OS=Homo sapiens GN=TRIO PE=1 SV=2	82	57	16.42	THQSALQVQQK	2 Deamidated (NQ); Phospho (ST)	0.00040000220.0
954	SMRCD_HUMAN	SWI/SNF-related matrix-associated actin-dependent regulator of chromatin subfamily A containing DEAD/H box 1 OS=Homo sapiens GN=SMARCAD1 PE=1 SV=1	45	25	16.64	KSINNLEKNTEMCNVMMQLR	4 Deamidated (NQ); 3 Oxidation (M); Phospho (ST)	0.00002000240302033200.0				566	GRAP1_HUMAN	GRIP1-associated protein 1 OS=Homo sapiens GN=GRIPAP1 PE=1 SV=1	53	27	15.02	KNGVELTSLRQK	2 Deamidated (NQ); Phospho (ST)	0.020000040020.0				51	1433G_HUMAN	14-3-3 protein gamma OS=Homo sapiens GN=YWHAG PE=1 SV=2	16	7	16.41	NVTELNEPLSNEER	Deamidated (NQ); Phospho (ST)	0.00400200000000.0
765	UBE4B_HUMAN	Ubiquitin conjugation factor E4 B OS=Homo sapiens GN=UBE4B PE=1 SV=1	91	39	16.61	SQCISHTALVLQGSLTQPR	Deamidated (NQ); 2 Phospho (ST)	0.4000400000000000200.0				748	EMR3_HUMAN	EGF-like module-containing mucin-like hormone receptor-like 3 OS=Homo sapiens GN=EMR3 PE=1 SV=1	73	18	14.99	KDQVYLNSQVVSAAIGPK	Deamidated (NQ); Phospho (ST); Phospho (Y)	0.000050042000000000.0				516	DYH2_HUMAN	Dynein heavy chain 2, axonemal OS=Homo sapiens GN=DNAH2 PE=1 SV=3	154	99	16.41	VQVMSLELEDAKK	Deamidated (NQ); Oxidation (M); Phospho (ST)	0.0203400000000.0
887	F186A_HUMAN	Protein FAM186A OS=Homo sapiens GN=FAM186A PE=2 SV=3	117	70	16.61	DIISRIER	Phospho (ST)	0.00040000.0				750	BFSP1_HUMAN	Filensin OS=Homo sapiens GN=BFSP1 PE=1 SV=3	20	11	14.99	QLAVAQQTLKNELDR	3 Deamidated (NQ); Phospho (ST)	0.200002240000000.0				941	GBP6_HUMAN	Guanylate-binding protein 6 OS=Homo sapiens GN=GBP6 PE=2 SV=1	29	18	16.4	SYLMNHLAGQNHGFPLGSTVQSETK	Deamidated (NQ); 2 Phospho (ST); Phospho (Y)	0.0500000000200000004004000.0
982	UPAR_HUMAN	Urokinase plasminogen activator surface receptor OS=Homo sapiens GN=PLAUR PE=1 SV=1	42	7	16.59	TNRTLSYRTGLK	Deamidated (NQ); Phospho (Y)	0.020000500000.0				339	ATD3B_HUMAN	ATPase family AAA domain-containing protein 3B OS=Homo sapiens GN=ATAD3B PE=1 SV=1	39	18	14.98	YAKEALNLAQMQEQTLQLEQQSK	2 Deamidated (NQ); Phospho (ST); Phospho (Y)	0.50000000020200000000040.0				657	ABCA4_HUMAN	Retinal-specific ATP-binding cassette transporter OS=Homo sapiens GN=ABCA4 PE=1 SV=3	56	35	16.38	SLGLTVYADCLAGTYSGGNK	2 Phospho (ST)	0.40000000000000040000.0
772	ATP4A_HUMAN	Potassium-transporting ATPase alpha chain 1 OS=Homo sapiens GN=ATP4A PE=2 SV=5	35	20	16.57	TSPQQKLVIVESCQR	2 Deamidated (NQ); Phospho (ST)	0.040220000000000.0				588	HMMR_HUMAN	Hyaluronan mediated motility receptor OS=Homo sapiens GN=HMMR PE=1 SV=2	58	35	14.96	QLIELTRTNELLK	2 Phospho (ST)	0.0000040400000.0				678	WDR87_HUMAN	WD repeat-containing protein 87 OS=Homo sapiens GN=WDR87 PE=2 SV=2	102	70	16.37	QVWENMLSSKSK	Deamidated (NQ); Phospho (ST)	0.200000004000.0
667	FRAP_HUMAN	Serine/threonine-protein kinase mTOR OS=Homo sapiens GN=FRAP1 PE=1 SV=1	102	67	16.54	NLLPSNDPVVMEMASK	Oxidation (M); Phospho (ST)	0.0000000000003040.0				771	CE350_HUMAN	Centrosome-associated protein 350 OS=Homo sapiens GN=CEP350 PE=1 SV=1	148	74	14.95	QKEAFTKVK	Phospho (ST)	0.000004000.0				843	MAP4_HUMAN	Microtubule-associated protein 4 OS=Homo sapiens GN=MAP4 PE=1 SV=3	54	42	16.36	IESQKLNFKEK	Deamidated (NQ); Phospho (ST)	0.00400020000.0
887	F186A_HUMAN	Protein FAM186A OS=Homo sapiens GN=FAM186A PE=2 SV=3	117	70	16.53	VMQVWTEKQKSLGQK	2 Deamidated (NQ); Phospho (ST)	0.002000002040000.0				85	PSMD1_HUMAN	26S proteasome non-ATPase regulatory subunit 1 OS=Homo sapiens GN=PSMD1 PE=1 SV=2	77	30	14.93	VNQFRQLYSKVINDK	Deamidated (NQ); Phospho (ST)	0.000002004000000.0				534	TAF4B_HUMAN	Transcription initiation factor TFIID subunit 4B OS=Homo sapiens GN=TAF4B PE=1 SV=2	56	24	16.35	AENSAAVQINLSPTMLENVKK	4 Deamidated (NQ); Oxidation (M); Phospho (ST)	0.002400020200003002000.0
889	O14L1_HUMAN	Putative olfactory receptor 14L1 OS=Homo sapiens GN=OR14L1P PE=5 SV=1	27	1	16.52	QFFCNIPQLLSLLDPK	Phospho (ST)	0.0000000000400000.0				703	HUWE1_HUMAN	E3 ubiquitin-protein ligase HUWE1 OS=Homo sapiens GN=HUWE1 PE=1 SV=3	96	67	14.93	ELQLPSMSMLTSKTSTQKFFLR	Deamidated (NQ); Phospho (ST)	0.0020040000000000000000.0				942	ERG_HUMAN	Transcriptional regulator ERG OS=Homo sapiens GN=ERG PE=1 SV=2	31	18	16.33	SAWTGHGHPTPQSK	Phospho (ST)	0.40000000000000.0
957	TRIM7_HUMAN	Tripartite motif-containing protein 7 OS=Homo sapiens GN=TRIM7 PE=1 SV=2	12	9	16.52	CSNVPGPKPTTVSSEMKNKVWNVSLK	Carbamidomethyl (C); 2 Deamidated (NQ); Phospho (ST)	0.14000000000000000200020000.0				954	LASP1_HUMAN	LIM and SH3 domain protein 1 OS=Homo sapiens GN=LASP1 PE=1 SV=2	15	11	14.91	NPNCARCGKIVYPTEK	Carbamidomethyl (C); Phospho (ST)	0.0001000000000400.0				943	FBX17_HUMAN	F-box only protein 17 OS=Homo sapiens GN=FBXO17 PE=2 SV=1	11	8	16.33	QVSHVFTNFGKGIRYVSFEQYGR	Deamidated (NQ); Phospho (ST)	0.20000000000000004000000.0
857	MYO9B_HUMAN	Myosin-IXb OS=Homo sapiens GN=MYO9B PE=1 SV=2	88	58	16.51	QEQLAAIYAVLEHLPEANHNSLER	4 Deamidated (NQ); Phospho (Y)	0.202000050000000002020000.0				443	AHNK_HUMAN	Neuroblast differentiation-associated protein AHNAK OS=Homo sapiens GN=AHNAK PE=1 SV=2	205	124	14.89	GPKIKGDMDISVPK	Oxidation (M); Phospho (ST)	0.00000003004000.0				771	DYSF_HUMAN	Dysferlin OS=Homo sapiens GN=DYSF PE=1 SV=1	57	35	16.32	QKTDVHYRSLGGEGNFNWR	Deamidated (NQ); Phospho (ST)	0.2040000000000000000.0
958	MAP2_HUMAN	Microtubule-associated protein 2 OS=Homo sapiens GN=MAP2 PE=1 SV=4	76	43	16.51	IGSTDNIKYQPKGGQVQIVTK	Deamidated (NQ); Phospho (ST)	0.000400000000000020000.0				775	DYH11_HUMAN	Dynein heavy chain 11, axonemal OS=Homo sapiens GN=DNAH11 PE=1 SV=2	150	86	14.89	EVKYLLMLK	Phospho (Y)	0.000500000.0				319	RPGF1_HUMAN	Rap guanine nucleotide exchange factor 1 OS=Homo sapiens GN=RAPGEF1 PE=1 SV=3	44	26	16.3	WQQFNILDSMR	2 Deamidated (NQ); Oxidation (M); Phospho (ST)	0.00202000430.0
371	AZI1_HUMAN	5-azacytidine-induced protein 1 OS=Homo sapiens GN=AZI1 PE=1 SV=2	80	43	16.5	EPDALPRPRTHHR	Phospho (ST)	0.0000000004000.0				497	CLIP1_HUMAN	CAP-Gly domain-containing linker protein 1 OS=Homo sapiens GN=CLIP1 PE=1 SV=2	111	61	14.85	ELEQSLLFEKTK	Phospho (ST)	0.000000000040.0				664	DHX8_HUMAN	ATP-dependent RNA helicase DHX8 OS=Homo sapiens GN=DHX8 PE=1 SV=1	58	38	16.26	ELKQAQREAEMDSIPMGLNK	3 Deamidated (NQ); Oxidation (M); Phospho (ST)	0.00020200003040000020.0
88	RSSA_HUMAN	40S ribosomal protein SA OS=Homo sapiens GN=RPSA PE=1 SV=4	24	7	16.49	SDGIYIINLK	Deamidated (NQ); Phospho (Y)	0.0000500200.0				721	ITA8_HUMAN	Integrin alpha-8 OS=Homo sapiens GN=ITGA8 PE=1 SV=2	68	20	14.83	ILNCTNIECLQISCAVGRLEGGESAVLK	2 Deamidated (NQ); 2 Phospho (ST)	0.0020400000200000000000040000.0				704	NEBU_HUMAN	Nebulin OS=Homo sapiens GN=NEB PE=1 SV=3	360	243	16.26	AGEILSDRK	Phospho (ST)	0.000004000.0
959	MLL1_HUMAN	Histone-lysine N-methyltransferase MLL OS=Homo sapiens GN=MLL PE=1 SV=5	158	84	16.48	RTPSATFQQATK	Deamidated (NQ); Phospho (ST)	0.000004020000.0				595	GCC2_HUMAN	GRIP and coiled-coil domain-containing protein 2 OS=Homo sapiens GN=GCC2 PE=1 SV=3	145	87	14.8	NEPTTRSPVSSQQSLKNLR	4 Deamidated (NQ); Phospho (ST)	0.2000400000022000200.0				944	PDS5B_HUMAN	Sister chromatid cohesion protein PDS5 homolog B OS=Homo sapiens GN=PDS5B PE=1 SV=1	88	56	16.26	QAEGCVREITKK	Deamidated (NQ); Phospho (ST)	0.200000000400.0
960	KIT_HUMAN	Mast/stem cell growth factor receptor OS=Homo sapiens GN=KIT PE=1 SV=1	21	13	16.48	QATLTISSAR	Deamidated (NQ); Phospho (ST)	0.2040000000.0				52	APOB_HUMAN	Apolipoprotein B-100 OS=Homo sapiens GN=APOB PE=1 SV=1	163	102	14.73	YNALDLTNNGKLR	Phospho (Y)	0.5000000000000.0				832	ZMYM3_HUMAN	Zinc finger MYM-type protein 3 OS=Homo sapiens GN=ZMYM3 PE=1 SV=2	69	39	16.25	VKIPSNPLEADILAMAEMIAEAEELDK	Deamidated (NQ); Phospho (ST)	0.000042000000000000000000000.0
982	UPAR_HUMAN	Urokinase plasminogen activator surface receptor OS=Homo sapiens GN=PLAUR PE=1 SV=1	42	7	16.48	TNRTLSYRTGLK	Deamidated (NQ); Phospho (Y)	0.020000500000.0				226	SNUT1_HUMAN	U4/U6.U5 tri-snRNP-associated protein 1 OS=Homo sapiens GN=SART1 PE=1 SV=1	24	15	14.7	AQKTPYIVLSGSGK	Deamidated (NQ); Phospho (ST); Phospho (Y)	0.02000500000400.0				77	FUS_HUMAN	RNA-binding protein FUS OS=Homo sapiens GN=FUS PE=1 SV=1	25	12	16.24	GGSGGGGGGGGGGYNRSSGGYEPR	Deamidated (NQ); 2 Phospho (ST)	0.000000000000002044000000.0
961	ZBT25_HUMAN	Zinc finger and BTB domain-containing protein 25 OS=Homo sapiens GN=ZBTB25 PE=1 SV=2	11	5	16.47	DTASHSLVLLQQLNMQR	Deamidated (NQ); Oxidation (M); Phospho (ST)	0.04000000000000320.0				771	CE350_HUMAN	Centrosome-associated protein 350 OS=Homo sapiens GN=CEP350 PE=1 SV=1	148	74	14.7	QTTIKLQEKLK	2 Deamidated (NQ); 2 Phospho (ST)	0.24400020000.0				781	ANK3_HUMAN	Ankyrin-3 OS=Homo sapiens GN=ANK3 PE=1 SV=3	210	148	16.24	GNQAEPTEVIIR	2 Deamidated (NQ); Phospho (ST)	0.022000400000.0
962	CB058_HUMAN	Uncharacterized protein C2orf58 OS=Homo sapiens GN=C2orf58 PE=2 SV=1	11	3	16.47	KQVSICTPTLCNR	Carbamidomethyl (C); Phospho (ST)	0.0004010000000.0				274	FREM2_HUMAN	FRAS1-related extracellular matrix protein 2 OS=Homo sapiens GN=FREM2 PE=1 SV=2	109	50	14.68	SRAGIAISAFNLK	Phospho (ST)	0.0000000400000.0				945	IBP2_HUMAN	Insulin-like growth factor-binding protein 2 OS=Homo sapiens GN=IGFBP2 PE=1 SV=2	12	6	16.23	KPLKSGMK	Oxidation (M); Phospho (ST)	0.00004030.0
653	CR034_HUMAN	Uncharacterized protein C18orf34 OS=Homo sapiens GN=C18orf34 PE=1 SV=3	117	39	16.44	KTLDALIETESKR	2 Phospho (ST)	0.0000000040400.0				632	RFPLA_HUMAN	Ret finger protein-like 4A OS=Homo sapiens GN=RFPL4A PE=1 SV=2	69	8	14.68	SPWQAALTPDLSCPQK	Deamidated (NQ); Phospho (ST)	0.0000000000040020.0				600	BCAM_HUMAN	Basal cell adhesion molecule OS=Homo sapiens GN=BCAM PE=1 SV=2	23	10	16.21	GTLSVMEDSAQEIATCNSR	Carbamidomethyl (C); 2 Deamidated (NQ); Phospho (ST)	0.0004000000200001200.0
674	JHD2C_HUMAN	Probable JmjC domain-containing histone demethylation protein 2C OS=Homo sapiens GN=JMJD1C PE=1 SV=2	182	66	16.42	SPPPETIKSK	Phospho (ST)	0.0000000040.0				895	CENPE_HUMAN	Centromere-associated protein E OS=Homo sapiens GN=CENPE PE=1 SV=2	228	137	14.68	LSLDLEKEIEFQKELSMR	Oxidation (M); 2 Phospho (ST)	0.040000000000000430.0				639	CN038_HUMAN	Uncharacterized protein C14orf38 OS=Homo sapiens GN=C14orf38 PE=2 SV=1	49	34	16.21	TENEIELLK	Deamidated (NQ); Phospho (ST)	0.402000000.0
58	FLNA_HUMAN	Filamin-A OS=Homo sapiens GN=FLNA PE=1 SV=4	70	43	16.4	KPVKHTAMVSWGGVSIPNSPFR	Oxidation (M); Phospho (ST)	0.0000000300000000004000.0				652	RBP2_HUMAN	E3 SUMO-protein ligase RanBP2 OS=Homo sapiens GN=RANBP2 PE=1 SV=2	102	71	14.67	NEANATR	Deamidated (NQ); Phospho (ST)	0.0002040.0				930	GPI8_HUMAN	GPI-anchor transamidase OS=Homo sapiens GN=PIGK PE=1 SV=2	18	15	16.21	VEITTETIK	Phospho (ST)	0.000000400.0
398	IF2B1_HUMAN	Insulin-like growth factor 2 mRNA-binding protein 1 OS=Homo sapiens GN=IGF2BP1 PE=1 SV=1	41	19	16.39	EGATIRNITKQTQSK	2 Deamidated (NQ); Phospho (ST)	0.000400000020200.0				947	MBP_HUMAN	Myelin basic protein OS=Homo sapiens GN=MBP PE=1 SV=3	7	3	14.66	TPPPSQGKGRGLSLSR	Deamidated (NQ); Phospho (ST)	0.0000020000000040.0				946	ANR31_HUMAN	Ankyrin repeat domain-containing protein 31 OS=Homo sapiens GN=ANKRD31 PE=5 SV=2	85	63	16.21	TASELLKGGADVNIK	Deamidated (NQ); Phospho (ST)	0.004000000000200.0
302	DZIP3_HUMAN	E3 ubiquitin-protein ligase DZIP3 OS=Homo sapiens GN=DZIP3 PE=1 SV=2	93	44	16.38	TQYNEQINKVK	3 Deamidated (NQ); Phospho (Y)	0.00520202000.0				379	VPS4B_HUMAN	Vacuolar protein sorting-associated protein 4B OS=Homo sapiens GN=VPS4B PE=1 SV=2	42	13	14.65	LHLGTTQNSLTEADFR	Phospho (ST)	0.0000000000400000.0				865	TITIN_HUMAN	Titin OS=Homo sapiens GN=TTN PE=1 SV=2	1113	749	16.2	TTLTVKDSMR	Oxidation (M); Phospho (ST)	0.0400000030.0
849	MYH15_HUMAN	Myosin-15 OS=Homo sapiens GN=MYH15 PE=1 SV=4	179	99	16.38	NSLLQSELEDLR	Phospho (ST)	0.040000000000.0				950	DYH6_HUMAN	Dynein heavy chain 6, axonemal OS=Homo sapiens GN=DNAH6 PE=1 SV=3	129	88	14.65	ENEHLGFLYMIPAVPRSSIEYDTYNLK	Phospho (Y)	0.000000005000000000000000000.0				873	GSDMB_HUMAN	Gasdermin-B OS=Homo sapiens GN=GSDMB PE=1 SV=2	37	11	16.19	SDRQYKFWSQISQGHLSYK	Deamidated (NQ); Phospho (ST); Phospho (Y)	0.4000500002000000000.0
964	ACRBP_HUMAN	Acrosin-binding protein OS=Homo sapiens GN=ACRBP PE=2 SV=1	29	11	16.38	MRCLQNETYSALSPGK	2 Deamidated (NQ); Phospho (ST)	0.0000220004000000.0				771	CE350_HUMAN	Centrosome-associated protein 350 OS=Homo sapiens GN=CEP350 PE=1 SV=1	148	74	14.63	QTTIKLQEKLK	2 Deamidated (NQ); 2 Phospho (ST)	0.24400020000.0				736	GBB1_HUMAN	Guanine nucleotide-binding protein G(I)/G(S)/G(T) subunit beta-1 OS=Homo sapiens GN=GNB1 PE=1 SV=3	16	7	16.18	ACADATLSQITNNIDPVGR	Carbamidomethyl (C); Deamidated (NQ); 2 Phospho (ST)	0.0100000420400000000.0
618	SYNE1_HUMAN	Nesprin-1 OS=Homo sapiens GN=SYNE1 PE=1 SV=3	470	273	16.36	MKWESLHQEFSTK	Deamidated (NQ); Oxidation (M); Phospho (ST)	0.3000400200000.0				571	CING_HUMAN	Cingulin OS=Homo sapiens GN=CGN PE=1 SV=2	79	38	14.62	QPAQSQNLSPLSGFSR	Deamidated (NQ); Phospho (ST)	0.0000402000000000.0				504	KDM5A_HUMAN	Lysine-specific demethylase 5A OS=Homo sapiens GN=KDM5A PE=1 SV=3	73	44	16.17	TDIGVYGSGKNR	Phospho (Y)	0.000005000000.0
454	RFPLA_HUMAN	Ret finger protein-like 4A OS=Homo sapiens GN=RFPL4A PE=1 SV=2	73	9	16.35	SPWQAALTPDLSCPQK	2 Deamidated (NQ); Phospho (ST)	0.0002000000040020.0				714	MUC16_HUMAN	Mucin-16 OS=Homo sapiens GN=MUC16 PE=1 SV=2	160	133	14.61	VSLSPSPPEAWTNLYSGTPGGTR	Phospho (ST)	0.04000000000000000000000.0				365	AMPL_HUMAN	Cytosol aminopeptidase OS=Homo sapiens GN=LAP3 PE=1 SV=3	18	16	16.15	NGKTIQVDNTDAEGR	Deamidated (NQ); Phospho (ST)	0.000000002400000.0
530	JIP4_HUMAN	C-Jun-amino-terminal kinase-interacting protein 4 OS=Homo sapiens GN=SPAG9 PE=1 SV=4	82	41	16.33	KDLQTRVESLESQTR	Deamidated (NQ); Phospho (ST)	0.000240000000000.0				727	K1731_HUMAN	Leucine-rich repeat-containing protein KIAA1731 OS=Homo sapiens GN=KIAA1731 PE=2 SV=3	81	56	14.61	ASDILTNQALESQEHLR	Phospho (ST)	0.04000000000000000.0				726	LRP12_HUMAN	Low-density lipoprotein receptor-related protein 12 OS=Homo sapiens GN=LRP12 PE=1 SV=1	32	22	16.15	IFNFARSR	Deamidated (NQ); Phospho (ST)	0.00200040.0
885	ASPM_HUMAN	Abnormal spindle-like microcephaly-associated protein OS=Homo sapiens GN=ASPM PE=1 SV=2	234	142	16.32	SSTLIIQSMFR	Deamidated (NQ); Oxidation (M); 2 Phospho (ST)	0.00400024300.0				842	TRIM1_HUMAN	Midline-2 OS=Homo sapiens GN=MID2 PE=1 SV=2	39	22	14.6	EAVSCSRLAGAPR	Carbamidomethyl (C); Phospho (ST)	0.0000140000000.0				479	CAR11_HUMAN	Caspase recruitment domain-containing protein 11 OS=Homo sapiens GN=CARD11 PE=1 SV=3	65	43	16.13	QMTLTRVELLTFQER	Deamidated (NQ); Phospho (ST)	0.000040000000200.0
612	LRC8B_HUMAN	Leucine-rich repeat-containing protein 8B OS=Homo sapiens GN=LRRC8B PE=2 SV=2	31	13	16.31	SSLKQYSFEALR	Deamidated (NQ); Phospho (ST)	0.000020400000.0				847	SLIK2_HUMAN	SLIT and NTRK-like protein 2 OS=Homo sapiens GN=SLITRK2 PE=1 SV=1	52	21	14.6	SLPDNIFGGTALTR	2 Phospho (ST)	0.40000000000040.0				550	ITA4_HUMAN	Integrin alpha-4 OS=Homo sapiens GN=ITGA4 PE=1 SV=2	34	21	16.11	AESPPRFYFSSNGTSDVITGSIQVSSR	6 Phospho (ST)	0.000000000000044000404000440.0
966	CLTR1_HUMAN	Cysteinyl leukotriene receptor 1 OS=Homo sapiens GN=CYSLTR1 PE=2 SV=1	14	6	16.3	KAIGMIMVVTAAFLVSFMPYHIQR	Oxidation (M); 2 Phospho (ST); Phospho (Y)	0.000000000400000403050000.0				828	SYNE1_HUMAN	Nesprin-1 OS=Homo sapiens GN=SYNE1 PE=1 SV=3	478	271	14.59	KTLTLIEKGSQSVQK	Deamidated (NQ); 2 Phospho (ST)	0.000400000400020.0				544	KIF4A_HUMAN	Chromosome-associated kinesin KIF4A OS=Homo sapiens GN=KIF4A PE=1 SV=3	90	45	16.08	TEEAAAANKR	Phospho (ST)	0.4000000000.0
550	UBR1_HUMAN	E3 ubiquitin-protein ligase UBR1 OS=Homo sapiens GN=UBR1 PE=1 SV=1	83	45	16.28	SFLKILTCMQGMEEIRR	Deamidated (NQ); Phospho (ST)	0.00000040020000000.0				351	RL3_HUMAN	60S ribosomal protein L3 OS=Homo sapiens GN=RPL3 PE=1 SV=2	158	10	14.57	FSAPRHGSLGFLPR	Phospho (ST)	0.04000000000000.0				754	RPA43_HUMAN	DNA-directed RNA polymerase I subunit RPA43 OS=Homo sapiens GN=TWISTNB PE=1 SV=1	11	5	16.07	SEVSEEVTENGTEEAAKKPK	4 Phospho (ST)	0.40040004000400000000.0
69	ALDH2_HUMAN	Aldehyde dehydrogenase, mitochondrial OS=Homo sapiens GN=ALDH2 PE=1 SV=2	30	14	16.27	TFPTVNPSTGEVICQVAEGDKEDVDK	Carbamidomethyl (C); Deamidated (NQ); Phospho (ST)	0.00000000400001200000000000.0				632	RFPLA_HUMAN	Ret finger protein-like 4A OS=Homo sapiens GN=RFPL4A PE=1 SV=2	69	8	14.57	SPWQAALTPDLSCPQK	Deamidated (NQ); Phospho (ST)	0.0000000000040020.0				660	LRRK2_HUMAN	Leucine-rich repeat serine/threonine-protein kinase 2 OS=Homo sapiens GN=LRRK2 PE=1 SV=1	81	58	16.04	TIINESLNFKIR	Deamidated (NQ); Phospho (ST)	0.000004020000.0
968	MY18B_HUMAN	Myosin-XVIIIb OS=Homo sapiens GN=MYO18B PE=1 SV=1	122	82	16.27	AEKTGEPQTQMEK	2 Deamidated (NQ); Oxidation (M); Phospho (ST)	0.0000000242300.0				955	3HIDH_HUMAN	3-hydroxyisobutyrate dehydrogenase, mitochondrial OS=Homo sapiens GN=HIBADH PE=1 SV=2	29	16	14.55	LLGAASGLRYWSRR	Phospho (ST); Phospho (Y)	0.00000000050400.0				544	KIF4A_HUMAN	Chromosome-associated kinesin KIF4A OS=Homo sapiens GN=KIF4A PE=1 SV=3	90	45	16.03	TEEAAAANKR	Phospho (ST)	0.4000000000.0
715	ABLM2_HUMAN	Actin-binding LIM protein 2 OS=Homo sapiens GN=ABLIM2 PE=1 SV=2	94	17	16.25	FGIRCDSCEK	2 Carbamidomethyl (C); Phospho (ST)	0.0000104100.0				278	PP1R7_HUMAN	Protein phosphatase 1 regulatory subunit 7 OS=Homo sapiens GN=PPP1R7 PE=1 SV=1	26	13	14.54	ELYLSHNGIEVIEGLENNNK	3 Deamidated (NQ); Phospho (ST)	0.00004020000000002200.0				171	CLH1_HUMAN	Clathrin heavy chain 1 OS=Homo sapiens GN=CLTC PE=1 SV=5	55	36	16.02	SLSRYLVRR	2 Phospho (ST)	0.404000000.0
856	ST2B1_HUMAN	Sulfotransferase family cytosolic 2B member 1 OS=Homo sapiens GN=SULT2B1 PE=1 SV=2	13	8	16.21	ANTMSNYTLLPPSLLDHRRGAFLR	Deamidated (NQ); Oxidation (M); Phospho (ST)	0.000302040000000000000000.0				363	SSRD_HUMAN	Translocon-associated protein subunit delta OS=Homo sapiens GN=SSR4 PE=1 SV=1	13	4	14.54	AAMASLGALALLLLSSLSR	2 Phospho (ST)	0.0000000000000004040.0				516	DYH2_HUMAN	Dynein heavy chain 2, axonemal OS=Homo sapiens GN=DNAH2 PE=1 SV=3	154	99	16.02	VQVMSLELEDAKK	Deamidated (NQ); Oxidation (M); Phospho (ST)	0.0203400000000.0
786	RTN3_HUMAN	Reticulon-3 OS=Homo sapiens GN=RTN3 PE=1 SV=2	57	26	16.2	EFSIKGVQGNMQK	2 Deamidated (NQ); Oxidation (M); Phospho (ST)	0.0040000200320.0				446	TEC_HUMAN	Tyrosine-protein kinase Tec OS=Homo sapiens GN=TEC PE=1 SV=2	23	15	14.54	MNFNTILEEILIK	Oxidation (M); Phospho (ST)	0.3000400000000.0				754	RPA43_HUMAN	DNA-directed RNA polymerase I subunit RPA43 OS=Homo sapiens GN=TWISTNB PE=1 SV=1	11	5	16.02	SEVSEEVTENGTEEAAKKPK	4 Phospho (ST)	0.40040004000400000000.0
661	HS74L_HUMAN	Heat shock 70 kDa protein 4L OS=Homo sapiens GN=HSPA4L PE=1 SV=2	56	31	16.19	TKYKINVK	Deamidated (NQ); Phospho (ST)	0.40000200.0				834	SMC6_HUMAN	Structural maintenance of chromosomes protein 6 OS=Homo sapiens GN=SMC6 PE=1 SV=2	122	44	14.52	ETYLDLDSKVR	Phospho (ST)	0.00000004000.0				865	TITIN_HUMAN	Titin OS=Homo sapiens GN=TTN PE=1 SV=2	1113	749	16.01	KLEPSRIVK	Phospho (ST)	0.000040000.0
250	DNLI3_HUMAN	DNA ligase 3 OS=Homo sapiens GN=LIG3 PE=1 SV=2	51	33	16.18	LCAMVADNPSYNTKTQIIQDFLR	Deamidated (NQ); Oxidation (M); Phospho (ST)	0.00030000000240000000000.0				198	CN37_HUMAN	2~,3~-cyclic-nucleotide 3~-phosphodiesterase OS=Homo sapiens GN=CNP PE=1 SV=2	16	9	14.51	LDCAQLKEKNQWQLSADDLK	2 Deamidated (NQ); Phospho (ST)	0.00000000022000400000.0				977	RBM28_HUMAN	RNA-binding protein 28 OS=Homo sapiens GN=RBM28 PE=1 SV=3	33	24	16.01	YKDTQSVSAIGEEK	Deamidated (NQ); 2 Phospho (ST); Phospho (Y)	0.50002404000000.0
811	PCDB4_HUMAN	Protocadherin beta-4 OS=Homo sapiens GN=PCDHB4 PE=2 SV=1	20	10	16.17	KYPDLVQDKPLDR	Deamidated (NQ); Phospho (Y)	0.0500002000000.0				956	ZNF10_HUMAN	Zinc finger protein 10 OS=Homo sapiens GN=ZNF10 PE=1 SV=3	13	10	14.51	VLTQERVSESGK	Deamidated (NQ); 2 Phospho (ST)	0.004200040000.0				794	HME1_HUMAN	Homeobox protein engrailed-1 OS=Homo sapiens GN=EN1 PE=1 SV=3	86	6	16	QTLAQELSLNESQIK	2 Deamidated (NQ); 2 Phospho (ST)	0.000000040204200.0
695	TOPB1_HUMAN	DNA topoisomerase 2-binding protein 1 OS=Homo sapiens GN=TOPBP1 PE=1 SV=2	66	29	16.13	NLQLALANSSR	2 Deamidated (NQ); Phospho (ST)	0.20200000040.0				769	EXOC4_HUMAN	Exocyst complex component 4 OS=Homo sapiens GN=EXOC4 PE=1 SV=1	79	29	14.5	YTELEYIHALTLLHR	Phospho (ST); Phospho (Y)	0.540000000000000.0				907	F186A_HUMAN	Protein FAM186A OS=Homo sapiens GN=FAM186A PE=2 SV=3	139	69	16	KHHISSGTITSK	Phospho (ST)	0.000000000040.0
733	C144C_HUMAN	Coiled-coil domain-containing protein 144C OS=Homo sapiens GN=CCDC144C PE=2 SV=3	74	49	16.12	EKMDTGVKTSQEPEMAK	Phospho (ST)	0.00004000000000000.0				957	O10G2_HUMAN	Olfactory receptor 10G2 OS=Homo sapiens GN=OR10G2 PE=2 SV=1	8	5	14.5	VVAASCFMLILLSYANIVHAILK	Carbamidomethyl (C); Deamidated (NQ); Phospho (ST)	0.00000100000040020000000.0				62	LMNA_HUMAN	Lamin-A/C OS=Homo sapiens GN=LMNA PE=1 SV=1	68	35	15.99	KELEKTYSAK	Phospho (ST)	0.0000000400.0
1002	CNDD3_HUMAN	Condensin-2 complex subunit D3 OS=Homo sapiens GN=NCAPD3 PE=1 SV=2	72	36	16.11	KYQEQLVQEQELAK	3 Deamidated (NQ); Phospho (Y)	0.05202002000000.0				280	UTRO_HUMAN	Utrophin OS=Homo sapiens GN=UTRN PE=1 SV=2	213	101	14.49	WNRLLMSLEELIK	Deamidated (NQ); Oxidation (M); Phospho (ST)	0.0200034000000.0				948	RPC1_HUMAN	DNA-directed RNA polymerase III subunit RPC1 OS=Homo sapiens GN=POLR3A PE=1 SV=2	39	28	15.99	YKLLVEGDNLR	Deamidated (NQ); Phospho (Y)	0.50000000200.0
401	PLIN3_HUMAN	Perilipin-3 OS=Homo sapiens GN=PLIN3 PE=1 SV=2	40	19	16.08	TKSVVTGGVQSVMGSR	Deamidated (NQ); Phospho (ST)	0.0000000002000040.0				928	NSF_HUMAN	Vesicle-fusing ATPase OS=Homo sapiens GN=NSF PE=1 SV=3	39	23	14.49	AKQCIGTMTIEIDFLQKK	Carbamidomethyl (C); Phospho (ST)	0.000100004000000000.0				628	NFKB2_HUMAN	Nuclear factor NF-kappa-B p100 subunit OS=Homo sapiens GN=NFKB2 PE=1 SV=4	29	18	15.98	QCSELGICAVSVGPK	Deamidated (NQ); Phospho (ST)	0.204000000000000.0
73	APOB_HUMAN	Apolipoprotein B-100 OS=Homo sapiens GN=APOB PE=1 SV=1	167	107	16.07	YNALDLTNNGKLR	Phospho (Y)	0.5000000000000.0				226	SNUT1_HUMAN	U4/U6.U5 tri-snRNP-associated protein 1 OS=Homo sapiens GN=SART1 PE=1 SV=1	24	15	14.47	GEKEAAGTTAAAGTGGATEQPPR	2 Phospho (ST)	0.00000004400000000000000.0				949	LPIN1_HUMAN	Phosphatidate phosphatase LPIN1 OS=Homo sapiens GN=LPIN1 PE=2 SV=2	20	14	15.98	MNYVGQLAGQVFVTVK	2 Deamidated (NQ); Oxidation (M); Phospho (ST)	0.3200020000000400.0
454	RFPLA_HUMAN	Ret finger protein-like 4A OS=Homo sapiens GN=RFPL4A PE=1 SV=2	73	9	16.07	SPWQAALTPDLSCPQK	2 Deamidated (NQ); Phospho (ST)	0.0002000000040020.0				779	AT1B2_HUMAN	Sodium/potassium-transporting ATPase subunit beta-2 OS=Homo sapiens GN=ATP1B2 PE=1 SV=3	16	6	14.46	LNKFLEPYNDSIQAQKNDVCRPGR	2 Deamidated (NQ); Phospho (ST)	0.020000002040000000000000.0				865	TITIN_HUMAN	Titin OS=Homo sapiens GN=TTN PE=1 SV=2	1113	749	15.97	ITSYIVEK	Phospho (Y)	0.00050000.0
844	WWC2_HUMAN	Protein WWC2 OS=Homo sapiens GN=WWC2 PE=1 SV=2	71	35	16.07	QSRLNDELQALR	Deamidated (NQ); Phospho (ST)	0.040000002000.0				293	PLCL2_HUMAN	Inactive phospholipase C-like protein 2 OS=Homo sapiens GN=PLCL2 PE=1 SV=2	57	22	14.45	KTVSFSSMPTEKK	Oxidation (M); Phospho (ST)	0.0400000300000.0				329	KCRB_HUMAN	Creatine kinase B-type OS=Homo sapiens GN=CKB PE=1 SV=1	21	6	15.95	VISMQKGGNMKEVFTR	Oxidation (M); Phospho (ST)	0.0000000003000040.0
485	EIF3C_HUMAN	Eukaryotic translation initiation factor 3 subunit C OS=Homo sapiens GN=EIF3C PE=1 SV=1	29	15	16.06	TMVQLGICAFRQGLTK	Carbamidomethyl (C); Deamidated (NQ); 2 Phospho (ST)	0.4000000100020040.0				948	SET1A_HUMAN	Histone-lysine N-methyltransferase SETD1A OS=Homo sapiens GN=SETD1A PE=1 SV=3	63	22	14.44	ETVKNLHLTSVMGNIIHAQLDIK	Deamidated (NQ); Oxidation (M); 3 Phospho (ST)	0.04002000440300000000000.0				548	CNN3_HUMAN	Calponin-3 OS=Homo sapiens GN=CNN3 PE=1 SV=1	67	20	15.95	LTLQPVDNSTISLQMGTNKVASQK	Deamidated (NQ); Oxidation (M); 4 Phospho (ST)	0.000000000404003040000420.0
287	NACAD_HUMAN	NAC-alpha domain-containing protein 1 OS=Homo sapiens GN=NACAD PE=2 SV=3	20	11	16.03	ALRDNHSDIVNAIMELTM	2 Deamidated (NQ); Phospho (ST)	0.000020000020000040.0				351	RL3_HUMAN	60S ribosomal protein L3 OS=Homo sapiens GN=RPL3 PE=1 SV=2	158	10	14.43	FSAPRHGSLGFLPR	Phospho (ST)	0.04000000000000.0				753	TNFL4_HUMAN	Tumor necrosis factor ligand superfamily member 4 OS=Homo sapiens GN=TNFSF4 PE=1 SV=1	10	7	15.95	VRSVNSLMVASLTYKDK	Deamidated (NQ); 3 Phospho (ST)	0.00402000004040000.0
307	ZO2_HUMAN	Tight junction protein ZO-2 OS=Homo sapiens GN=TJP2 PE=1 SV=1	70	32	16.02	SREDLTAVVSVSTK	Phospho (ST)	0.00000400000000.0				774	HD_HUMAN	Huntingtin OS=Homo sapiens GN=HTT PE=1 SV=1	112	55	14.41	NMVQAEQENDTSGWFDVLQKVSTQLK	4 Deamidated (NQ); Oxidation (M); Phospho (ST)	0.03000020200400000020000200.0				950	SPRE_HUMAN	Sepiapterin reductase OS=Homo sapiens GN=SPR PE=1 SV=1	3	3	15.93	LVDCKVSAQKLLSLLEK	Carbamidomethyl (C); Deamidated (NQ); Phospho (ST)	0.00010040200000000.0
128	VIGLN_HUMAN	Vigilin OS=Homo sapiens GN=HDLBP PE=1 SV=2	85	41	16.01	SDIVQLRGPK	Deamidated (NQ); Phospho (ST)	0.4000200000.0				847	SLIK2_HUMAN	SLIT and NTRK-like protein 2 OS=Homo sapiens GN=SLITRK2 PE=1 SV=1	52	21	14.37	SLPDNIFGGTALTR	2 Phospho (ST)	0.40000000000040.0				674	NF1_HUMAN	Neurofibromin OS=Homo sapiens GN=NF1 PE=1 SV=2	136	74	15.92	FSLVISGLTTILKNVNNMR	2 Deamidated (NQ); Oxidation (M); 3 Phospho (ST)	0.0400040004000002230.0
769	BPA1_HUMAN	Bullous pemphigoid antigen 1, isoforms 1/2/3/4/5/8 (Fragment) OS=Homo sapiens GN=DST PE=1 SV=3	240	113	16.01	SHEQLLQNIK	Deamidated (NQ); Phospho (ST)	0.4000002000.0				52	APOB_HUMAN	Apolipoprotein B-100 OS=Homo sapiens GN=APOB PE=1 SV=1	163	102	14.36	YNALDLTNNGKLR	Phospho (Y)	0.5000000000000.0				717	UBP8_HUMAN	Ubiquitin carboxyl-terminal hydrolase 8 OS=Homo sapiens GN=USP8 PE=1 SV=1	42	33	15.92	NISLIIMDAR	Deamidated (NQ); Oxidation (M); Phospho (ST)	0.2040003000.0
973	C1GLT_HUMAN	Glycoprotein-N-acetylgalactosamine 3-beta-galactosyltransferase 1 OS=Homo sapiens GN=C1GALT1 PE=1 SV=1	11	9	16.01	CTHSSSIEDLALGR	Carbamidomethyl (C); Phospho (ST)	0.14000000000000.0				775	DYH11_HUMAN	Dynein heavy chain 11, axonemal OS=Homo sapiens GN=DNAH11 PE=1 SV=2	150	86	14.36	DVVAKLISQKQVVVSPQAFTWLSQLR	2 Deamidated (NQ); Phospho (ST)	0.00000000000000002000004200.0				966	NELFD_HUMAN	Negative elongation factor C/D OS=Homo sapiens GN=TH1L PE=1 SV=2	17	9	15.92	VSINKDELK	Deamidated (NQ); Phospho (ST)	0.040200000.0
661	HS74L_HUMAN	Heat shock 70 kDa protein 4L OS=Homo sapiens GN=HSPA4L PE=1 SV=2	56	31	16	TKYKINVK	Deamidated (NQ); Phospho (ST)	0.40000200.0				571	CING_HUMAN	Cingulin OS=Homo sapiens GN=CGN PE=1 SV=2	79	38	14.35	GANDQGASGALSSDLELPENPYSQVK	3 Deamidated (NQ); Phospho (ST)	0.00202000000400000002000000.0				951	DKK2_HUMAN	Dickkopf-related protein 2 OS=Homo sapiens GN=DKK2 PE=1 SV=1	15	10	15.9	SAGMYQGLAFGGSKK	Deamidated (NQ); Phospho (ST)	0.400002000000000.0
700	DYH6_HUMAN	Dynein heavy chain 6, axonemal OS=Homo sapiens GN=DNAH6 PE=1 SV=3	161	98	16	NFHTIISQIK	Phospho (ST)	0.0000004000.0				894	I12R2_HUMAN	Interleukin-12 receptor subunit beta-2 OS=Homo sapiens GN=IL12RB2 PE=1 SV=1	28	18	14.35	QLVDLYKVLESR	Phospho (ST)	0.000000000040.0				101	HP1B3_HUMAN	Heterochromatin protein 1-binding protein 3 OS=Homo sapiens GN=HP1BP3 PE=1 SV=1	40	20	15.89	TCSTTALKK	Phospho (ST)	0.004000000.0
175	DYHC1_HUMAN	Cytoplasmic dynein 1 heavy chain 1 OS=Homo sapiens GN=DYNC1H1 PE=1 SV=5	216	124	15.99	TSAPITCELLNK	Carbamidomethyl (C); Deamidated (NQ); Phospho (ST)	0.040000100020.0				835	RL1D1_HUMAN	Ribosomal L1 domain-containing protein 1 OS=Homo sapiens GN=RSL1D1 PE=1 SV=3	32	14	14.34	ATNESEDEIPQLVPIGK	Phospho (ST)	0.00004000000000000.0				687	DYN2_HUMAN	Dynamin-2 OS=Homo sapiens GN=DNM2 PE=1 SV=2	34	22	15.87	GWLTINNISLMK	Deamidated (NQ); Phospho (ST)	0.000402000000.0
837	RBM15_HUMAN	Putative RNA-binding protein 15 OS=Homo sapiens GN=RBM15 PE=1 SV=2	43	26	15.97	DRTPPLLYR	Phospho (ST)	0.004000000.0				407	ESF1_HUMAN	ESF1 homolog OS=Homo sapiens GN=ESF1 PE=1 SV=1	60	20	14.33	KSIDPALSMLIK	Oxidation (M); Phospho (ST)	0.040000003000.0				792	CJ081_HUMAN	PH domain-containing protein C10orf81 OS=Homo sapiens GN=C10orf81 PE=1 SV=2	24	11	15.87	CQSAAPSQLDKPRLNRAPK	3 Deamidated (NQ); Phospho (ST)	0.0200004200000020000.0
279	NSF1C_HUMAN	NSFL1 cofactor p47 OS=Homo sapiens GN=NSFL1C PE=1 SV=2	19	10	15.96	SPNELVDDLFK	Phospho (ST)	0.40000000000.0				891	FYV1_HUMAN	1-phosphatidylinositol-3-phosphate 5-kinase OS=Homo sapiens GN=PIKFYVE PE=1 SV=2	54	42	14.33	TQSVRSPTPYKK	Phospho (ST); Phospho (Y)	0.000000040500.0				865	TITIN_HUMAN	Titin OS=Homo sapiens GN=TTN PE=1 SV=2	1113	749	15.87	TTLTVKDSMR	Oxidation (M); Phospho (ST)	0.0400000030.0
741	CE030_HUMAN	UPF0684 protein C5orf30 OS=Homo sapiens GN=C5orf30 PE=1 SV=1	37	14	15.95	RAHSKSLDYLNLDK	Deamidated (NQ); Phospho (Y)	0.00000000502000.0				141	DYHC1_HUMAN	Cytoplasmic dynein 1 heavy chain 1 OS=Homo sapiens GN=DYNC1H1 PE=1 SV=5	188	101	14.32	AMSRPILYSNWLSK	Deamidated (NQ); Phospho (ST)	0.00400000020000.0				952	RBBP5_HUMAN	Retinoblastoma-binding protein 5 OS=Homo sapiens GN=RBBP5 PE=1 SV=2	11	10	15.87	VTTGTSNTTAIKSIEFAR	4 Phospho (ST)	0.044044000000000000.0
661	HS74L_HUMAN	Heat shock 70 kDa protein 4L OS=Homo sapiens GN=HSPA4L PE=1 SV=2	56	31	15.93	TKYKINVK	Deamidated (NQ); Phospho (ST)	0.40000200.0				758	CE030_HUMAN	UPF0684 protein C5orf30 OS=Homo sapiens GN=C5orf30 PE=1 SV=1	35	7	14.32	RAHSKSLDYLNLDK	Phospho (Y)	0.00000000500000.0				907	F186A_HUMAN	Protein FAM186A OS=Homo sapiens GN=FAM186A PE=2 SV=3	139	69	15.85	MKNEIDNDPESEKCIK	2 Deamidated (NQ); Oxidation (M); Phospho (ST)	0.3020002000400000.0
913	TLR4_HUMAN	Toll-like receptor 4 OS=Homo sapiens GN=TLR4 PE=1 SV=2	233	8	15.92	TLLRQQVELYRLLSR	2 Deamidated (NQ); Phospho (ST); Phospho (Y)	0.000022000500040.0				721	ITA8_HUMAN	Integrin alpha-8 OS=Homo sapiens GN=ITGA8 PE=1 SV=2	68	20	14.3	ILNCTNIECLQISCAVGRLEGGESAVLK	2 Deamidated (NQ); 2 Phospho (ST)	0.0020400000200000000000040000.0				873	GSDMB_HUMAN	Gasdermin-B OS=Homo sapiens GN=GSDMB PE=1 SV=2	37	11	15.84	SDRQYKFWSQISQGHLSYK	Deamidated (NQ); Phospho (ST); Phospho (Y)	0.4000500002000000000.0
912	SLMAP_HUMAN	Sarcolemmal membrane-associated protein OS=Homo sapiens GN=SLMAP PE=1 SV=1	44	29	15.89	LEVMGNQLQACSK	Deamidated (NQ); Phospho (ST)	0.0000020000040.0				64	BZW1_HUMAN	Basic leucine zipper and W2 domain-containing protein 1 OS=Homo sapiens GN=BZW1 PE=1 SV=1	39	13	14.29	NNQKQQKPTLSGQRFK	4 Deamidated (NQ); Phospho (ST)	0.0020220040002000.0				9	ACTN4_HUMAN	Alpha-actinin-4 OS=Homo sapiens GN=ACTN4 PE=1 SV=2	41	22	15.83	DYETATLSDIKALIR	Phospho (ST); Phospho (Y)	0.050000040000000.0
913	TLR4_HUMAN	Toll-like receptor 4 OS=Homo sapiens GN=TLR4 PE=1 SV=2	233	8	15.89	TLLRQQVELYRLLSR	2 Deamidated (NQ); Phospho (ST); Phospho (Y)	0.000022000500040.0				403	GFPT2_HUMAN	Glucosamine--fructose-6-phosphate aminotransferase [isomerizing] 2 OS=Homo sapiens GN=GFPT2 PE=1 SV=3	34	21	14.28	GYNYATCLEGALKIK	Carbamidomethyl (C); Deamidated (NQ); Phospho (ST); Phospho (Y)	0.002504100000000.0				635	CAR14_HUMAN	Caspase recruitment domain-containing protein 14 OS=Homo sapiens GN=CARD14 PE=1 SV=1	50	31	15.81	AQQQLIALIQDMTQQCTVTR	3 Deamidated (NQ); Oxidation (M); 2 Phospho (ST)	0.00220000020340000040.0
454	RFPLA_HUMAN	Ret finger protein-like 4A OS=Homo sapiens GN=RFPL4A PE=1 SV=2	73	9	15.88	SPWQAALTPDLSCPQK	2 Deamidated (NQ); Phospho (ST)	0.0002000000040020.0				52	APOB_HUMAN	Apolipoprotein B-100 OS=Homo sapiens GN=APOB PE=1 SV=1	163	102	14.27	YNALDLTNNGKLR	Phospho (Y)	0.5000000000000.0				31	KPYM_HUMAN	Pyruvate kinase isozymes M1/M2 OS=Homo sapiens GN=PKM2 PE=1 SV=4	33	14	15.79	APIIAVTRNPQTAR	2 Phospho (ST)	0.00000040000400.0
612	LRC8B_HUMAN	Leucine-rich repeat-containing protein 8B OS=Homo sapiens GN=LRRC8B PE=2 SV=2	31	13	15.87	SSLKQYSFEALR	Deamidated (NQ); Phospho (ST)	0.000020400000.0				960	GP123_HUMAN	Probable G-protein coupled receptor 123 OS=Homo sapiens GN=GPR123 PE=2 SV=2	34	22	14.27	RTQSLPFGGPSQNGLPKGK	Deamidated (NQ); Phospho (ST)	0.0420000000000000000.0				953	NIM1_HUMAN	Serine/threonine-protein kinase NIM1 OS=Homo sapiens GN=NIM1 PE=1 SV=1	16	11	15.79	MTAVYMNGGGLVNPHYAR	2 Deamidated (NQ); Phospho (Y)	0.000000200000200500.0
765	UBE4B_HUMAN	Ubiquitin conjugation factor E4 B OS=Homo sapiens GN=UBE4B PE=1 SV=1	91	39	15.86	SQCISHTALVLQGSLTQPR	Deamidated (NQ); 2 Phospho (ST)	0.0000404000000000200.0				13	EF2_HUMAN	Elongation factor 2 OS=Homo sapiens GN=EEF2 PE=1 SV=4	48	16	14.24	FSKSATSPEGKK	Phospho (ST)	0.040000000000.0				400	DYH5_HUMAN	Dynein heavy chain 5, axonemal OS=Homo sapiens GN=DNAH5 PE=1 SV=3	164	118	15.77	ADMVLKEVTMKAQAAEK	Deamidated (NQ); Phospho (ST)	0.00000000400020000.0
769	BPA1_HUMAN	Bullous pemphigoid antigen 1, isoforms 1/2/3/4/5/8 (Fragment) OS=Homo sapiens GN=DST PE=1 SV=3	240	113	15.86	AKAISDEMFK	Oxidation (M); Phospho (ST)	0.0000400300.0				748	EMR3_HUMAN	EGF-like module-containing mucin-like hormone receptor-like 3 OS=Homo sapiens GN=EMR3 PE=1 SV=1	73	18	14.23	KDQVYLNSQVVSAAIGPK	Deamidated (NQ); Phospho (ST); Phospho (Y)	0.000050042000000000.0				663	FA92B_HUMAN	Protein FAM92B OS=Homo sapiens GN=FAM92B PE=2 SV=1	28	16	15.76	YFGQFCSLLAAYTR	2 Phospho (ST); Phospho (Y)	0.00000040000540.0
885	ASPM_HUMAN	Abnormal spindle-like microcephaly-associated protein OS=Homo sapiens GN=ASPM PE=1 SV=2	234	142	15.86	TAALVIQQNFRAWTAGR	Deamidated (NQ); 2 Phospho (ST)	0.40000000200004000.0				448	PML_HUMAN	Probable transcription factor PML OS=Homo sapiens GN=PML PE=1 SV=3	47	17	14.21	LSVYRQIVDAQAVCTR	Carbamidomethyl (C); Phospho (ST)	0.0000000000000140.0				736	GBB1_HUMAN	Guanine nucleotide-binding protein G(I)/G(S)/G(T) subunit beta-1 OS=Homo sapiens GN=GNB1 PE=1 SV=3	16	7	15.74	ACADATLSQITNNIDPVGR	Carbamidomethyl (C); Deamidated (NQ); 2 Phospho (ST)	0.0100000400420000000.0
960	KIT_HUMAN	Mast/stem cell growth factor receptor OS=Homo sapiens GN=KIT PE=1 SV=1	21	13	15.86	QATLTISSAR	Deamidated (NQ); Phospho (ST)	0.2040000000.0				828	SYNE1_HUMAN	Nesprin-1 OS=Homo sapiens GN=SYNE1 PE=1 SV=3	478	271	14.21	VESLAPEVKQNTTASGCELMHTEMQALR	Carbamidomethyl (C); 2 Deamidated (NQ); Oxidation (M); Phospho (ST)	0.0000000000200000100004032000.0				683	KPB1_HUMAN	Phosphorylase b kinase regulatory subunit alpha, skeletal muscle isoform OS=Homo sapiens GN=PHKA1 PE=1 SV=2	45	26	15.73	TERTGIMQLK	Oxidation (M); Phospho (ST)	0.0004003000.0
170	CO3_HUMAN	Complement C3 OS=Homo sapiens GN=C3 PE=1 SV=2	76	40	15.85	TKKQELSEAEQATR	Deamidated (NQ); Phospho (ST)	0.00020000000040.0				835	RL1D1_HUMAN	Ribosomal L1 domain-containing protein 1 OS=Homo sapiens GN=RSL1D1 PE=1 SV=3	32	14	14.19	LLNKHGIKTVSQIISLQTLK	2 Deamidated (NQ); 3 Phospho (ST)	0.00200000404200000400.0				825	MARK2_HUMAN	Serine/threonine-protein kinase MARK2 OS=Homo sapiens GN=MARK2 PE=1 SV=2	52	34	15.73	DQQNLPYGVTPASPSGHSQGR	Deamidated (NQ); Phospho (ST); Phospho (Y)	0.002000500400000000000.0
976	SIGL5_HUMAN	Sialic acid-binding Ig-like lectin 5 OS=Homo sapiens GN=SIGLEC5 PE=1 SV=1	11	6	15.85	LLGDVQKKNCSLSIGDAR	Deamidated (NQ); Phospho (ST)	0.000000002000400000.0				847	SLIK2_HUMAN	SLIT and NTRK-like protein 2 OS=Homo sapiens GN=SLITRK2 PE=1 SV=1	52	21	14.18	SLPDNIFGGTALTR	2 Phospho (ST)	0.40000000000040.0				531	MYO1D_HUMAN	Myosin-Id OS=Homo sapiens GN=MYO1D PE=1 SV=2	52	38	15.72	SNCVLEAFGNAKTNR	Carbamidomethyl (C); 3 Deamidated (NQ); Phospho (ST)	0.021000000200420.0
977	SIG14_HUMAN	Sialic acid-binding Ig-like lectin 14 OS=Homo sapiens GN=SIGLEC14 PE=1 SV=1	15	8	15.85	LLGDVQKKNCSLSIGDAR	Deamidated (NQ); Phospho (ST)	0.000000002000400000.0				895	CENPE_HUMAN	Centromere-associated protein E OS=Homo sapiens GN=CENPE PE=1 SV=2	228	137	14.18	ETEISTIQK	Deamidated (NQ); Phospho (ST)	0.000004020.0				708	DESP_HUMAN	Desmoplakin OS=Homo sapiens GN=DSP PE=1 SV=3	194	137	15.7	KNLIDRETGMR	Deamidated (NQ); Oxidation (M); Phospho (ST)	0.02000004030.0
978	ACE2_HUMAN	Angiotensin-converting enzyme 2 OS=Homo sapiens GN=ACE2 PE=1 SV=2	21	11	15.84	CDISNSTEAGQK	Deamidated (NQ); Phospho (ST)	0.000400000020.0				579	CV027_HUMAN	Uncharacterized protein C22orf27 OS=Homo sapiens GN=C22orf27 PE=2 SV=1	17	2	14.16	LNQTLPMAIK	2 Deamidated (NQ); Oxidation (M); Phospho (ST)	0.0224003000.0				978	FZR_HUMAN	Fizzy-related protein homolog OS=Homo sapiens GN=FZR1 PE=1 SV=2	21	14	15.7	TLTPASSPVSSPSK	2 Phospho (ST)	0.00400400000000.0
559	CING_HUMAN	Cingulin OS=Homo sapiens GN=CGN PE=1 SV=2	129	63	15.81	QPAQSQNLSPLSGFSR	Deamidated (NQ); Phospho (ST)	0.0000402000000000.0				710	FA8_HUMAN	Coagulation factor VIII OS=Homo sapiens GN=F8 PE=1 SV=1	96	61	14.15	NRGMTALLKVSSCDK	Carbamidomethyl (C); Deamidated (NQ); Phospho (ST)	0.200000000004100.0				756	CLIP2_HUMAN	CAP-Gly domain-containing linker protein 2 OS=Homo sapiens GN=CLIP2 PE=1 SV=1	47	30	15.68	AQVSALESKCK	Carbamidomethyl (C); Deamidated (NQ); Phospho (ST)	0.02000004010.0
905	PCDGE_HUMAN	Protocadherin gamma-B2 OS=Homo sapiens GN=PCDHGB2 PE=2 SV=1	24	11	15.81	NYYKLVTDGALDR	Deamidated (NQ); Phospho (Y)	0.2050000000000.0				963	SELN_HUMAN	Selenoprotein N OS=Homo sapiens GN=SEPN1 PE=1 SV=4	3	3	14.14	FQPLLPETMTKSK	Phospho (ST)	0.0000000000040.0				534	TAF4B_HUMAN	Transcription initiation factor TFIID subunit 4B OS=Homo sapiens GN=TAF4B PE=1 SV=2	56	24	15.66	ICTVPNSSSQLIK	Deamidated (NQ); Phospho (ST)	0.0000000042000.0
698	BSN_HUMAN	Protein bassoon OS=Homo sapiens GN=BSN PE=1 SV=4	110	71	15.78	TEWLCLNCQTKR	Carbamidomethyl (C); 2 Deamidated (NQ); 2 Phospho (ST)	0.400000212400.0				729	DPOLA_HUMAN	DNA polymerase alpha catalytic subunit OS=Homo sapiens GN=POLA1 PE=1 SV=2	100	39	14.13	KKYAALVVEPTSDGNYVTK	Phospho (Y)	0.0050000000000000000.0				865	TITIN_HUMAN	Titin OS=Homo sapiens GN=TTN PE=1 SV=2	1113	749	15.66	DTWGVVSSGSSKTK	Phospho (ST)	0.00000000004000.0
802	ATS16_HUMAN	A disintegrin and metalloproteinase with thrombospondin motifs 16 OS=Homo sapiens GN=ADAMTS16 PE=1 SV=2	47	27	15.76	NSSVALSTCQGLSGMIR	Deamidated (NQ); Phospho (ST)	0.00000000020040000.0				274	FREM2_HUMAN	FRAS1-related extracellular matrix protein 2 OS=Homo sapiens GN=FREM2 PE=1 SV=2	109	50	14.11	SRAGIAISAFNLK	Deamidated (NQ); Phospho (ST)	0.0000000400200.0				832	ZMYM3_HUMAN	Zinc finger MYM-type protein 3 OS=Homo sapiens GN=ZMYM3 PE=1 SV=2	69	39	15.65	VKIPSNPLEADILAMAEMIAEAEELDK	Deamidated (NQ); Phospho (ST)	0.000042000000000000000000000.0
980	ADC_HUMAN	Arginine decarboxylase OS=Homo sapiens GN=ADC PE=2 SV=1	7	6	15.76	CNSSPGVLKVLAQLGLGFSCANK	2 Phospho (ST)	0.00040000000000000040000.0				77	RL12_HUMAN	60S ribosomal protein L12 OS=Homo sapiens GN=RPL12 PE=1 SV=1	26	5	14.09	SLARELSGTIK	Phospho (ST)	0.40000000000.0				171	CLH1_HUMAN	Clathrin heavy chain 1 OS=Homo sapiens GN=CLTC PE=1 SV=5	55	36	15.62	QSVELCKKDSLYK	Phospho (ST)	0.0400000000000.0
51	EF2_HUMAN	Elongation factor 2 OS=Homo sapiens GN=EEF2 PE=1 SV=4	38	16	15.74	MVNFTVDQIRAIMDK	Deamidated (NQ); 2 Oxidation (M); Phospho (ST)	0.300040020000300.0				421	CUL4A_HUMAN	Cullin-4A OS=Homo sapiens GN=CUL4A PE=1 SV=3	32	23	14.08	EDSLDSVLFLKK	Phospho (ST)	0.000004000000.0				758	TRPV1_HUMAN	Transient receptor potential cation channel subfamily V member 1 OS=Homo sapiens GN=TRPV1 PE=1 SV=1	25	16	15.62	KHLTDNEFK	Deamidated (NQ); Phospho (ST)	0.000402000.0
715	ABLM2_HUMAN	Actin-binding LIM protein 2 OS=Homo sapiens GN=ABLIM2 PE=1 SV=2	94	17	15.74	FGIRCDSCEK	2 Carbamidomethyl (C); Phospho (ST)	0.0000104100.0				904	TITIN_HUMAN	Titin OS=Homo sapiens GN=TTN PE=1 SV=2	915	632	14.07	LVISMTFADDAGEYTIVVRNK	Phospho (ST)	0.000000000000004000000.0				585	BIG2_HUMAN	Brefeldin A-inhibited guanine nucleotide-exchange protein 2 OS=Homo sapiens GN=ARFGEF2 PE=1 SV=3	86	54	15.61	CIAQMVNSQAANIR	Carbamidomethyl (C); 4 Deamidated (NQ); Oxidation (M); Phospho (ST)	0.10023024200200.0
246	RAD21_HUMAN	Double-strand-break repair protein rad21 homolog OS=Homo sapiens GN=RAD21 PE=1 SV=2	17	12	15.73	TGAESISLLELCRNTNR	2 Deamidated (NQ); 2 Phospho (ST)	0.00000040000002420.0				209	SP16H_HUMAN	FACT complex subunit SPT16 OS=Homo sapiens GN=SUPT16H PE=1 SV=1	65	28	14.04	KVEFLKQIANTK	Deamidated (NQ); Phospho (ST)	0.000000200040.0				595	HNRPR_HUMAN	Heterogeneous nuclear ribonucleoprotein R OS=Homo sapiens GN=HNRNPR PE=1 SV=1	27	15	15.61	ESDLSHVQNKSAFLCGVMK	Carbamidomethyl (C); 2 Deamidated (NQ); 2 Phospho (ST)	0.0000400220400010000.0
73	APOB_HUMAN	Apolipoprotein B-100 OS=Homo sapiens GN=APOB PE=1 SV=1	167	107	15.72	YNALDLTNNGKLR	Phospho (Y)	0.5000000000000.0				784	BNC1_HUMAN	Zinc finger protein basonuclin-1 OS=Homo sapiens GN=BNC1 PE=1 SV=2	79	17	14.04	TQLSPEAKVKPERNSLGTK	Phospho (ST)	0.0000000000000040000.0				832	ZMYM3_HUMAN	Zinc finger MYM-type protein 3 OS=Homo sapiens GN=ZMYM3 PE=1 SV=2	69	39	15.61	VKIPSNPLEADILAMAEMIAEAEELDK	Deamidated (NQ); Phospho (ST)	0.000042000000000000000000000.0
563	AKAP9_HUMAN	A-kinase anchor protein 9 OS=Homo sapiens GN=AKAP9 PE=1 SV=3	336	178	15.71	LEVKDKTDEVHLLNDTLASEQK	2 Deamidated (NQ); 2 Phospho (ST)	0.0000004000000200004020.0				66	TERA_HUMAN	Transitional endoplasmic reticulum ATPase OS=Homo sapiens GN=VCP PE=1 SV=4	55	23	14.01	FARRSVSDNDIR	Phospho (ST)	0.000000400000.0				744	SUV92_HUMAN	Histone-lysine N-methyltransferase SUV39H2 OS=Homo sapiens GN=SUV39H2 PE=1 SV=2	20	9	15.6	TSNGRGWGVKTLVK	Deamidated (NQ); 2 Phospho (ST)	0.04200000004000.0
892	XPO2_HUMAN	Exportin-2 OS=Homo sapiens GN=CSE1L PE=1 SV=3	35	23	15.71	KEHDPVGQMVNNPKIHLAQSLHK	2 Deamidated (NQ); Oxidation (M); Phospho (ST)	0.00000002302000000004000.0				825	GUC1A_HUMAN	Guanylyl cyclase-activating protein 1 OS=Homo sapiens GN=GUCA1A PE=1 SV=3	15	2	14.01	KFMTECPSGQLTLYEFR	Deamidated (NQ); Oxidation (M); Phospho (ST)	0.00300004020000000.0				467	SENP7_HUMAN	Sentrin-specific protease 7 OS=Homo sapiens GN=SENP7 PE=1 SV=3	61	32	15.59	SSEILKLQSK	2 Phospho (ST)	0.4400000000.0
258	MACF4_HUMAN	Microtubule-actin cross-linking factor 1, isoform 4 OS=Homo sapiens GN=MACF1 PE=1 SV=1	273	179	15.7	VSDGEQAKKSR	Deamidated (NQ); Phospho (ST)	0.04000200000.0				351	RL3_HUMAN	60S ribosomal protein L3 OS=Homo sapiens GN=RPL3 PE=1 SV=2	158	10	14	FSAPRHGSLGFLPR	Phospho (ST)	0.04000000000000.0				736	GBB1_HUMAN	Guanine nucleotide-binding protein G(I)/G(S)/G(T) subunit beta-1 OS=Homo sapiens GN=GNB1 PE=1 SV=3	16	7	15.59	ACADATLSQITNNIDPVGR	Carbamidomethyl (C); Deamidated (NQ); 2 Phospho (ST)	0.0100000420400000000.0
714	K1C9_HUMAN	Keratin, type I cytoskeletal 9 OS=Homo sapiens GN=KRT9 PE=1 SV=3	25	17	15.68	QVLDNLTMEK	2 Deamidated (NQ); Phospho (ST)	0.2000204000.0				15	CLH1_HUMAN	Clathrin heavy chain 1 OS=Homo sapiens GN=CLTC PE=1 SV=5	87	39	13.99	TLQIFNIEMKSKMK	2 Deamidated (NQ); Oxidation (M); Phospho (ST)	0.00200200004030.0				550	ITA4_HUMAN	Integrin alpha-4 OS=Homo sapiens GN=ITGA4 PE=1 SV=2	34	21	15.58	TDKRLLYCIK	Phospho (Y)	0.0000005000.0
720	XRN1_HUMAN	5~-3~ exoribonuclease 1 OS=Homo sapiens GN=XRN1 PE=1 SV=1	85	40	15.67	APELFSYIAK	Phospho (ST)	0.0000040000.0				33	CLH2_HUMAN	Clathrin heavy chain 2 OS=Homo sapiens GN=CLTCL1 PE=1 SV=2	71	40	13.99	TLQIFNIEMKSKMK	2 Deamidated (NQ); Oxidation (M); Phospho (ST)	0.00200200004030.0				635	CAR14_HUMAN	Caspase recruitment domain-containing protein 14 OS=Homo sapiens GN=CARD14 PE=1 SV=1	50	31	15.58	NGAIAFLESLK	Deamidated (NQ); Phospho (ST)	0.20000000400.0
669	RBP2_HUMAN	E3 SUMO-protein ligase RanBP2 OS=Homo sapiens GN=RANBP2 PE=1 SV=2	132	86	15.65	NEANATR	Deamidated (NQ); Phospho (ST)	0.0002040.0				531	MYH10_HUMAN	Myosin-10 OS=Homo sapiens GN=MYH10 PE=1 SV=3	86	62	13.98	NTDQASMPENTVAQKLCHLLGMNVMEFTR	3 Deamidated (NQ); Oxidation (M); Phospho (ST)	0.24020030020000000000000000000.0				306	GOGA4_HUMAN	Golgin subfamily A member 4 OS=Homo sapiens GN=GOLGA4 PE=1 SV=1	167	106	15.57	QELEAKMDEQKNHHQQQVDSIIK	4 Deamidated (NQ); Oxidation (M); Phospho (ST)	0.00000030020000222004000.0
559	CING_HUMAN	Cingulin OS=Homo sapiens GN=CGN PE=1 SV=2	129	63	15.63	HGLETQVMELQNKLK	2 Deamidated (NQ); Oxidation (M); Phospho (ST)	0.000040030022000.0				730	JIP4_HUMAN	C-Jun-amino-terminal kinase-interacting protein 4 OS=Homo sapiens GN=SPAG9 PE=1 SV=4	68	32	13.95	KDLQTRVESLESQTR	Phospho (ST)	0.000040000000000.0				954	NHSL1_HUMAN	NHS-like protein 1 OS=Homo sapiens GN=NHSL1 PE=1 SV=2	49	35	15.57	SAGQRSETRDSSCQTEDVK	Deamidated (NQ); 3 Phospho (ST)	0.0000000000440240000.0
559	CING_HUMAN	Cingulin OS=Homo sapiens GN=CGN PE=1 SV=2	129	63	15.62	QPAQSQNLSPLSGFSR	Deamidated (NQ); Phospho (ST)	0.0000402000000000.0				730	JIP4_HUMAN	C-Jun-amino-terminal kinase-interacting protein 4 OS=Homo sapiens GN=SPAG9 PE=1 SV=4	68	32	13.93	KDLQTRVESLESQTR	Phospho (ST)	0.000040000000000.0				306	GOGA4_HUMAN	Golgin subfamily A member 4 OS=Homo sapiens GN=GOLGA4 PE=1 SV=1	167	106	15.56	TYEEKISVLQR	Deamidated (NQ); Phospho (Y)	0.05000000020.0
885	ASPM_HUMAN	Abnormal spindle-like microcephaly-associated protein OS=Homo sapiens GN=ASPM PE=1 SV=2	234	142	15.62	KFQEIKNSTIK	Deamidated (NQ); Phospho (ST)	0.00200004000.0				548	FXRD1_HUMAN	FAD-dependent oxidoreductase domain-containing protein 1 OS=Homo sapiens GN=FOXRED1 PE=1 SV=2	13	6	13.91	FNPSGYLLLASEK	Phospho (ST)	0.0004000000000.0				752	UBP31_HUMAN	Ubiquitin carboxyl-terminal hydrolase 31 OS=Homo sapiens GN=USP31 PE=1 SV=2	62	38	15.56	VSLKPSRSR	2 Phospho (ST)	0.000004040.0
151	RBM25_HUMAN	RNA-binding protein 25 OS=Homo sapiens GN=RBM25 PE=1 SV=3	47	15	15.57	IGLSLKLGASNSPGQPNSVK	3 Deamidated (NQ); Phospho (ST)	0.00000000042000202000.0				745	CJ068_HUMAN	Uncharacterized protein C10orf68 OS=Homo sapiens GN=C10orf68 PE=2 SV=1	84	20	13.91	NTRIVVPNESVISVHQDSK	Deamidated (NQ); Phospho (ST)	0.0000000200004000000.0				794	HME1_HUMAN	Homeobox protein engrailed-1 OS=Homo sapiens GN=EN1 PE=1 SV=3	86	6	15.56	QTLAQELSLNESQIK	2 Deamidated (NQ); 2 Phospho (ST)	0.040000000204200.0
389	NAR3_HUMAN	Ecto-ADP-ribosyltransferase 3 OS=Homo sapiens GN=ART3 PE=1 SV=2	36	7	15.57	KTQIFLPMNFK	Deamidated (NQ); Oxidation (M); Phospho (ST)	0.04000003200.0				817	MYH11_HUMAN	Myosin-11 OS=Homo sapiens GN=MYH11 PE=1 SV=3	89	61	13.91	KLEAQVQELQSK	2 Deamidated (NQ); Phospho (ST)	0.000020200040.0				694	CRNL1_HUMAN	Crooked neck-like protein 1 OS=Homo sapiens GN=CRNKL1 PE=1 SV=4	43	27	15.54	DTLGNAVDKNTSR	Deamidated (NQ); Phospho (ST)	0.0000000002400.0
715	ABLM2_HUMAN	Actin-binding LIM protein 2 OS=Homo sapiens GN=ABLIM2 PE=1 SV=2	94	17	15.57	FGIRCDSCEK	2 Carbamidomethyl (C); Phospho (ST)	0.0000104100.0				936	PTN11_HUMAN	Tyrosine-protein phosphatase non-receptor type 11 OS=Homo sapiens GN=PTPN11 PE=1 SV=2	45	23	13.91	SKVTHVMIR	Oxidation (M); Phospho (ST)	0.000400300.0				955	BPNT1_HUMAN	3~(2~),5~-bisphosphate nucleotidase 1 OS=Homo sapiens GN=BPNT1 PE=1 SV=1	21	11	15.54	LAQMSICSSLARK	Carbamidomethyl (C); Deamidated (NQ); Oxidation (M); 2 Phospho (ST)	0.0023401400000.0
715	ABLM2_HUMAN	Actin-binding LIM protein 2 OS=Homo sapiens GN=ABLIM2 PE=1 SV=2	94	17	15.56	FGIRCDSCEK	2 Carbamidomethyl (C); Phospho (ST)	0.0000104100.0				904	TITIN_HUMAN	Titin OS=Homo sapiens GN=TTN PE=1 SV=2	915	632	13.91	TKTIVSTAQISESRQTR	Deamidated (NQ); 3 Phospho (ST)	0.40000000200040040.0				760	DDX24_HUMAN	ATP-dependent RNA helicase DDX24 OS=Homo sapiens GN=DDX24 PE=1 SV=1	44	34	15.52	DPELEAQGDDMVCDDPEAGEMTSENLVQTAPK	Carbamidomethyl (C); 2 Deamidated (NQ); Oxidation (M); Phospho (ST)	0.00000020000010000000300020004000.0
530	JIP4_HUMAN	C-Jun-amino-terminal kinase-interacting protein 4 OS=Homo sapiens GN=SPAG9 PE=1 SV=4	82	41	15.54	KDLQTRVESLESQTR	Phospho (ST)	0.000040000000000.0				537	DAG1_HUMAN	Dystroglycan OS=Homo sapiens GN=DAG1 PE=1 SV=2	24	15	13.9	MTPKQRIDLLHR	Deamidated (NQ); Oxidation (M); Phospho (ST)	0.340020000000.0				865	TITIN_HUMAN	Titin OS=Homo sapiens GN=TTN PE=1 SV=2	1113	749	15.52	DTWGVVSSGSSKTK	Phospho (ST)	0.00000000004000.0
889	O14L1_HUMAN	Putative olfactory receptor 14L1 OS=Homo sapiens GN=OR14L1P PE=5 SV=1	27	1	15.53	QFFCNIPQLLSLLDPK	Phospho (ST)	0.0000000000400000.0				771	CE350_HUMAN	Centrosome-associated protein 350 OS=Homo sapiens GN=CEP350 PE=1 SV=1	148	74	13.9	QTTIKLQEKLK	2 Deamidated (NQ); 2 Phospho (ST)	0.24400020000.0				304	COPB_HUMAN	Coatomer subunit beta OS=Homo sapiens GN=COPB1 PE=1 SV=3	47	30	15.5	EDQFQLSLLAAMGNTQR	3 Deamidated (NQ); Phospho (ST)	0.00200040000002020.0
896	AN34A_HUMAN	Ankyrin repeat domain-containing protein 34A OS=Homo sapiens GN=ANKRD34A PE=2 SV=2	23	14	15.51	GDRETLATLLDACKAK	Carbamidomethyl (C); Phospho (ST)	0.0000400000001000.0				745	CJ068_HUMAN	Uncharacterized protein C10orf68 OS=Homo sapiens GN=C10orf68 PE=2 SV=1	84	20	13.89	NTRIVVPNESVISVHQDSK	2 Deamidated (NQ); Phospho (ST)	0.0000000200004002000.0				642	XRN1_HUMAN	5~-3~ exoribonuclease 1 OS=Homo sapiens GN=XRN1 PE=1 SV=1	58	35	15.5	APELFSYIAK	Phospho (ST)	0.0000040000.0
99	EIF3G_HUMAN	Eukaryotic translation initiation factor 3 subunit G OS=Homo sapiens GN=EIF3G PE=1 SV=2	32	14	15.5	GIPLATGDTSPEPELLPGAPLPPPK	Phospho (ST)	0.0000000004000000000000000.0				52	APOB_HUMAN	Apolipoprotein B-100 OS=Homo sapiens GN=APOB PE=1 SV=1	163	102	13.88	EAQEVFKAIQSLKTTEVLR	2 Deamidated (NQ); 2 Phospho (ST)	0.0020000002400040000.0				648	DYN1_HUMAN	Dynamin-1 OS=Homo sapiens GN=DNM1 PE=1 SV=2	50	29	15.5	RSPTSSPTPQRR	2 Phospho (ST)	0.000400040000.0
844	WWC2_HUMAN	Protein WWC2 OS=Homo sapiens GN=WWC2 PE=1 SV=2	71	35	15.5	ESNCAKDLRSQPPTR	Carbamidomethyl (C); Deamidated (NQ); Phospho (ST)	0.042100000000000.0				407	ESF1_HUMAN	ESF1 homolog OS=Homo sapiens GN=ESF1 PE=1 SV=1	60	20	13.88	ESQRKSIDPALSMLIK	2 Phospho (ST)	0.0000040000040000.0				772	TEN1_HUMAN	Teneurin-1 OS=Homo sapiens GN=ODZ1 PE=1 SV=2	89	45	15.5	KPRQSYNSR	2 Deamidated (NQ); Phospho (ST)	0.000240200.0
307	ZO2_HUMAN	Tight junction protein ZO-2 OS=Homo sapiens GN=TJP2 PE=1 SV=1	70	32	15.49	SRGRSIDQDYER	Phospho (ST)	0.000040000000.0				595	GCC2_HUMAN	GRIP and coiled-coil domain-containing protein 2 OS=Homo sapiens GN=GCC2 PE=1 SV=3	145	87	13.88	ERLLPVINTMLQLSPEEK	Deamidated (NQ); Oxidation (M); Phospho (ST)	0.000000020300040000.0				794	HME1_HUMAN	Homeobox protein engrailed-1 OS=Homo sapiens GN=EN1 PE=1 SV=3	86	6	15.5	QTLAQELSLNESQIK	2 Deamidated (NQ); 2 Phospho (ST)	0.000000040204200.0
454	RFPLA_HUMAN	Ret finger protein-like 4A OS=Homo sapiens GN=RFPL4A PE=1 SV=2	73	9	15.48	SPWQAALTPDLSCPQK	2 Deamidated (NQ); Phospho (ST)	0.0002000000040020.0				363	SSRD_HUMAN	Translocon-associated protein subunit delta OS=Homo sapiens GN=SSR4 PE=1 SV=1	13	4	13.86	AAMASLGALALLLLSSLSR	2 Phospho (ST)	0.0000000000000004040.0				956	ZMYM4_HUMAN	Zinc finger MYM-type protein 4 OS=Homo sapiens GN=ZMYM4 PE=1 SV=1	80	47	15.5	LPPSQPPR	Phospho (ST)	0.00040000.0
835	ERCC2_HUMAN	TFIIH basal transcription factor complex helicase subunit OS=Homo sapiens GN=ERCC2 PE=1 SV=1	172	20	15.45	RTLDAKGHGVLEMPSGTGK	Oxidation (M); Phospho (ST)	0.0000000000003040000.0				420	PCM1_HUMAN	Pericentriolar material 1 protein OS=Homo sapiens GN=PCM1 PE=1 SV=3	96	50	13.83	HSAQTEEPVQAKVFSR	Phospho (ST)	0.0000000000000040.0				781	ANK3_HUMAN	Ankyrin-3 OS=Homo sapiens GN=ANK3 PE=1 SV=3	210	148	15.49	GSISQSKAPDGPQSGFQLK	Deamidated (NQ); 2 Phospho (ST)	0.0004240000000000000.0
983	PSRC1_HUMAN	Proline/serine-rich coiled-coil protein 1 OS=Homo sapiens GN=PSRC1 PE=1 SV=1	23	7	15.44	DSPVRDLLPTVNSLTR	Phospho (ST)	0.0000000000000040.0				895	CENPE_HUMAN	Centromere-associated protein E OS=Homo sapiens GN=CENPE PE=1 SV=2	228	137	13.83	ENTKEIVAK	Deamidated (NQ); Phospho (ST)	0.024000000.0				958	RHG21_HUMAN	Rho GTPase-activating protein 21 OS=Homo sapiens GN=ARHGAP21 PE=1 SV=1	105	71	15.46	SPLVKVRSNSLK	Deamidated (NQ); Phospho (ST)	0.000000002400.0
892	XPO2_HUMAN	Exportin-2 OS=Homo sapiens GN=CSE1L PE=1 SV=3	35	23	15.43	KEHDPVGQMVNNPKIHLAQSLHK	2 Deamidated (NQ); Oxidation (M); Phospho (ST)	0.00000000302200000004000.0				381	BPAEA_HUMAN	Bullous pemphigoid antigen 1, isoforms 6/9/10 OS=Homo sapiens GN=DST PE=1 SV=3	270	175	13.82	LESQYAKLLNTSRNQER	2 Deamidated (NQ); Phospho (ST)	0.00020000020400000.0				865	TITIN_HUMAN	Titin OS=Homo sapiens GN=TTN PE=1 SV=2	1113	749	15.44	VGVGPTIETK	Phospho (ST)	0.0000000040.0
947	CLC4G_HUMAN	C-type lectin domain family 4 member G OS=Homo sapiens GN=CLEC4G PE=1 SV=1	18	3	15.43	TNASKQTAALGALK	Deamidated (NQ); 2 Phospho (ST)	0.00040240000000.0				509	1A01_HUMAN	HLA class I histocompatibility antigen, A-1 alpha chain OS=Homo sapiens GN=HLA-A PE=1 SV=1	16	8	13.82	CVDGLRRYLENGK	Phospho (Y)	0.0000000500000.0				636	FA50A_HUMAN	Protein FAM50A OS=Homo sapiens GN=FAM50A PE=1 SV=2	31	14	15.42	EQSKELQMKLEK	Deamidated (NQ); Oxidation (M); Phospho (ST)	0.024000030000.0
656	GOGB1_HUMAN	Golgin subfamily B member 1 OS=Homo sapiens GN=GOLGB1 PE=1 SV=2	208	144	15.42	VCDTLQGENKELLSQLEETR	Carbamidomethyl (C); 2 Deamidated (NQ); Phospho (ST)	0.01000200200000000040.0				79	SPTB2_HUMAN	Spectrin beta chain, brain 1 OS=Homo sapiens GN=SPTBN1 PE=1 SV=2	146	68	13.81	KEIEELQSQAQALSQEGKSTDEVDSK	Deamidated (NQ); Phospho (ST)	0.00000004002000000000000000.0				133	SFPQ_HUMAN	Splicing factor, proline- and glutamine-rich OS=Homo sapiens GN=SFPQ PE=1 SV=2	28	17	15.41	YGEPGEVFINKGK	Deamidated (NQ); Phospho (Y)	0.5000000002000.0
913	TLR4_HUMAN	Toll-like receptor 4 OS=Homo sapiens GN=TLR4 PE=1 SV=2	233	8	15.42	TLLRQQVELYRLLSR	2 Deamidated (NQ); Phospho (ST); Phospho (Y)	0.000022000500040.0				685	ACLY_HUMAN	ATP-citrate synthase OS=Homo sapiens GN=ACLY PE=1 SV=3	47	25	13.81	SAKAISEQTGKELLYK	Phospho (Y)	0.0000000000000050.0				810	SDCG1_HUMAN	Serologically defined colon cancer antigen 1 OS=Homo sapiens GN=SDCCAG1 PE=1 SV=4	63	36	15.41	ATLLLESGIR	2 Phospho (ST)	0.0400004000.0
307	ZO2_HUMAN	Tight junction protein ZO-2 OS=Homo sapiens GN=TJP2 PE=1 SV=1	70	32	15.41	GEMVTILAQSR	Deamidated (NQ); Oxidation (M); Phospho (ST)	0.00304000200.0				28	CATA_HUMAN	Catalase OS=Homo sapiens GN=CAT PE=1 SV=3	32	7	13.8	NAIHTFVQSGSHLAAR	Phospho (ST)	0.0000000040000000.0				516	DYH2_HUMAN	Dynein heavy chain 2, axonemal OS=Homo sapiens GN=DNAH2 PE=1 SV=3	154	99	15.4	VQVMSLELEDAKK	Deamidated (NQ); Oxidation (M); Phospho (ST)	0.0203400000000.0
700	DYH6_HUMAN	Dynein heavy chain 6, axonemal OS=Homo sapiens GN=DNAH6 PE=1 SV=3	161	98	15.4	DGLMALSVR	Phospho (ST)	0.000000400.0				382	IQGA2_HUMAN	Ras GTPase-activating-like protein IQGAP2 OS=Homo sapiens GN=IQGAP2 PE=1 SV=3	72	44	13.79	AWVNQLETQTGEASK	3 Deamidated (NQ); Phospho (ST)	0.000220002400000.0				741	SETD2_HUMAN	Histone-lysine N-methyltransferase SETD2 OS=Homo sapiens GN=SETD2 PE=1 SV=2	130	99	15.4	EMSQFIVQCLNPYRKPDCK	Carbamidomethyl (C); Deamidated (NQ); Oxidation (M); Phospho (Y)	0.0300000200005000010.0
161	RL3_HUMAN	60S ribosomal protein L3 OS=Homo sapiens GN=RPL3 PE=1 SV=2	94	9	15.36	QKKAHLMEIQVNGGTVAEK	3 Deamidated (NQ); Phospho (ST)	0.2000000002020040000.0				651	MYO5B_HUMAN	Myosin-Vb OS=Homo sapiens GN=MYO5B PE=1 SV=2	118	54	13.79	QVLSDLSIQIYQQLIK	2 Deamidated (NQ); Phospho (ST); Phospho (Y)	0.0004000000522000.0				883	HERC3_HUMAN	Probable E3 ubiquitin-protein ligase HERC3 OS=Homo sapiens GN=HERC3 PE=1 SV=1	20	13	15.4	GQLGTGHTCNVK	Carbamidomethyl (C); Deamidated (NQ); Phospho (ST)	0.020000041000.0
984	MINK1_HUMAN	Misshapen-like kinase 1 OS=Homo sapiens GN=MINK1 PE=1 SV=1	37	29	15.36	RFQQMDVLEGLNLLITISGK	Deamidated (NQ); Oxidation (M); Phospho (ST)	0.00003000000200000400.0				702	DCST1_HUMAN	DC-STAMP domain-containing protein 1 OS=Homo sapiens GN=DCST1 PE=2 SV=1	26	9	13.79	MYELKTKLR	Phospho (ST)	0.000004000.0				613	FSIP2_HUMAN	Fibrous sheath-interacting protein 2 OS=Homo sapiens GN=FSIP2 PE=1 SV=3	194	139	15.39	QPRISSPSDTKEK	Phospho (ST)	0.0000000400000.0
889	O14L1_HUMAN	Putative olfactory receptor 14L1 OS=Homo sapiens GN=OR14L1P PE=5 SV=1	27	1	15.35	QFFCNIPQLLSLLDPK	Phospho (ST)	0.0000000000400000.0				381	BPAEA_HUMAN	Bullous pemphigoid antigen 1, isoforms 6/9/10 OS=Homo sapiens GN=DST PE=1 SV=3	270	175	13.78	LESQYAKLLNTSRNQER	2 Deamidated (NQ); Phospho (ST)	0.00020000020400000.0				788	UTY_HUMAN	Histone demethylase UTY OS=Homo sapiens GN=UTY PE=1 SV=2	50	35	15.39	SINSVTSLNSPHSGLHTVNGEGLGK	2 Deamidated (NQ); Phospho (ST)	0.0020040000000000002000000.0
170	CO3_HUMAN	Complement C3 OS=Homo sapiens GN=C3 PE=1 SV=2	76	40	15.34	TKKQELSEAEQATR	Deamidated (NQ); Phospho (ST)	0.00020000000040.0				293	PLCL2_HUMAN	Inactive phospholipase C-like protein 2 OS=Homo sapiens GN=PLCL2 PE=1 SV=2	57	22	13.77	KTVSFSSMPTEKK	Oxidation (M); Phospho (ST)	0.0400000300000.0				895	GAK18_HUMAN	HERV-K_22q11.23 provirus ancestral Gag polyprotein OS=Homo sapiens PE=3 SV=2	24	10	15.38	SCPGLNKQNIINQAINSKK	Carbamidomethyl (C); 3 Deamidated (NQ); Phospho (ST)	0.0100020000002002400.0
338	RL1D1_HUMAN	Ribosomal L1 domain-containing protein 1 OS=Homo sapiens GN=RSL1D1 PE=1 SV=3	38	20	15.34	NNYGLLLNENESLFLMVVLWK	2 Deamidated (NQ); Phospho (ST)	0.020000000204000000000.0				379	VPS4B_HUMAN	Vacuolar protein sorting-associated protein 4B OS=Homo sapiens GN=VPS4B PE=1 SV=2	42	13	13.77	LHLGTTQNSLTEADFR	Phospho (ST)	0.0000000000400000.0				309	MGRN1_HUMAN	Probable E3 ubiquitin-protein ligase MGRN1 OS=Homo sapiens GN=MGRN1 PE=1 SV=2	19	6	15.37	AASIENVLQDSSPEHCGR	Deamidated (NQ); Phospho (ST)	0.000002000040000000.0
854	BRCA2_HUMAN	Breast cancer type 2 susceptibility protein OS=Homo sapiens GN=BRCA2 PE=1 SV=2	164	95	15.33	KDFLTSENSLPRISSLPK	2 Phospho (ST)	0.000004000000004000.0				748	EMR3_HUMAN	EGF-like module-containing mucin-like hormone receptor-like 3 OS=Homo sapiens GN=EMR3 PE=1 SV=1	73	18	13.77	KDQVYLNSQVVSAAIGPK	Deamidated (NQ); Phospho (ST); Phospho (Y)	0.000050042000000000.0				678	WDR87_HUMAN	WD repeat-containing protein 87 OS=Homo sapiens GN=WDR87 PE=2 SV=2	102	70	15.37	LMALRISGSQTK	Phospho (ST)	0.000000000040.0
589	ASPC1_HUMAN	Tether containing UBX domain for GLUT4 OS=Homo sapiens GN=ASPSCR1 PE=1 SV=1	28	17	15.32	APAAAPFVPFSGGGQR	Phospho (ST)	0.0000000000400000.0				730	JIP4_HUMAN	C-Jun-amino-terminal kinase-interacting protein 4 OS=Homo sapiens GN=SPAG9 PE=1 SV=4	68	32	13.75	KDLQTRVESLESQTR	Phospho (ST)	0.000040000000000.0				913	PRD10_HUMAN	PR domain zinc finger protein 10 OS=Homo sapiens GN=PRDM10 PE=1 SV=2	24	13	15.36	RFISSEQLQQHLNSHDEK	3 Deamidated (NQ); Phospho (ST)	0.000400002200200000.0
720	XRN1_HUMAN	5~-3~ exoribonuclease 1 OS=Homo sapiens GN=XRN1 PE=1 SV=1	85	40	15.32	APELFSYIAK	Phospho (ST)	0.0000040000.0				638	BPA1_HUMAN	Bullous pemphigoid antigen 1, isoforms 1/2/3/4/5/8 (Fragment) OS=Homo sapiens GN=DST PE=1 SV=3	159	95	13.71	SHEQLLQNIK	Deamidated (NQ); Phospho (ST)	0.4000002000.0				264	MK03_HUMAN	Mitogen-activated protein kinase 3 OS=Homo sapiens GN=MAPK3 PE=1 SV=4	17	12	15.35	APEIMLNSKGYTK	Oxidation (M); 2 Phospho (ST)	0.0000300400040.0
938	SGOL2_HUMAN	Shugoshin-like 2 OS=Homo sapiens GN=SGOL2 PE=1 SV=2	141	58	15.32	TQKQSTTTLNKK	3 Deamidated (NQ); Phospho (ST)	0.020200040200.0				904	TITIN_HUMAN	Titin OS=Homo sapiens GN=TTN PE=1 SV=2	915	632	13.71	AQIEVTSSFTMLVIDNVTR	Phospho (ST)	0.0000000000000000040.0				265	MK01_HUMAN	Mitogen-activated protein kinase 1 OS=Homo sapiens GN=MAPK1 PE=1 SV=3	11	9	15.35	APEIMLNSKGYTK	Oxidation (M); 2 Phospho (ST)	0.0000300400040.0
591	NMBR_HUMAN	Neuromedin-B receptor OS=Homo sapiens GN=NMBR PE=2 SV=2	29	9	15.3	GTSYLLSSSAVR	Phospho (ST)	0.000000040000.0				448	PML_HUMAN	Probable transcription factor PML OS=Homo sapiens GN=PML PE=1 SV=3	47	17	13.69	LSVYRQIVDAQAVCTR	Carbamidomethyl (C); Phospho (ST)	0.0000000000000140.0				381	RCC1_HUMAN	Regulator of chromosome condensation OS=Homo sapiens GN=RCC1 PE=1 SV=1	13	7	15.35	SIPTLISR	Phospho (ST)	0.00040000.0
211	ENOB_HUMAN	Beta-enolase OS=Homo sapiens GN=ENO3 PE=1 SV=4	30	14	15.28	SKFGANAILGVSLAVCKAGAAEK	Carbamidomethyl (C); 2 Phospho (ST)	0.40000000000400010000000.0				407	ESF1_HUMAN	ESF1 homolog OS=Homo sapiens GN=ESF1 PE=1 SV=1	60	20	13.67	ESQRKSIDPALSMLIK	2 Phospho (ST)	0.0000040000040000.0				598	K1731_HUMAN	Leucine-rich repeat-containing protein KIAA1731 OS=Homo sapiens GN=KIAA1731 PE=2 SV=3	94	66	15.35	TVKEKPSISSSVSR	Phospho (ST)	0.40000000000000.0
461	LARP1_HUMAN	La-related protein 1 OS=Homo sapiens GN=LARP1 PE=1 SV=2	27	24	15.28	VQALTTDISLIFAALK	Deamidated (NQ); 2 Phospho (ST)	0.0200440000000000.0				606	LRIQ4_HUMAN	Leucine-rich repeat and IQ domain-containing protein 4 OS=Homo sapiens GN=LRRIQ4 PE=2 SV=2	30	13	13.67	NQFEVFPQELCVLYTLEIIDLDENK	Carbamidomethyl (C); 3 Deamidated (NQ); Phospho (ST)	0.2200000000100040000000020.0				595	HNRPR_HUMAN	Heterogeneous nuclear ribonucleoprotein R OS=Homo sapiens GN=HNRNPR PE=1 SV=1	27	15	15.34	ESDLSHVQNKSAFLCGVMK	Carbamidomethyl (C); 2 Deamidated (NQ); 2 Phospho (ST)	0.0000400220400010000.0
840	SOX6_HUMAN	Transcription factor SOX-6 OS=Homo sapiens GN=SOX6 PE=1 SV=3	44	25	15.27	QIEQLYAAQLASMQVSPGAK	2 Deamidated (NQ); Oxidation (M); Phospho (ST)	0.00020000000032040000.0				544	SYIM_HUMAN	Isoleucyl-tRNA synthetase, mitochondrial OS=Homo sapiens GN=IARS2 PE=1 SV=2	40	22	13.66	FIPGSALNGMVEMMDRRPYWCISR	Deamidated (NQ); Oxidation (M); Phospho (ST)	0.000000020000030000000040.0				686	GBRG3_HUMAN	Gamma-aminobutyric acid receptor subunit gamma-3 OS=Homo sapiens GN=GABRG3 PE=2 SV=2	15	6	15.33	TTSLLHPDSSR	Phospho (ST)	0.04000000000.0
661	HS74L_HUMAN	Heat shock 70 kDa protein 4L OS=Homo sapiens GN=HSPA4L PE=1 SV=2	56	31	15.26	QVYVDKLQELK	Phospho (Y)	0.00500000000.0				929	ECM29_HUMAN	Proteasome-associated protein ECM29 homolog OS=Homo sapiens GN=ECM29 PE=1 SV=2	86	54	13.64	VRESSCLALNDLLR	Deamidated (NQ); Phospho (ST)	0.00004000020000.0				773	CIP4_HUMAN	Cdc42-interacting protein 4 OS=Homo sapiens GN=TRIP10 PE=1 SV=3	13	10	15.33	KEGGEGYVPTSYLR	Phospho (Y)	0.00000000000500.0
936	TRIPB_HUMAN	Thyroid receptor-interacting protein 11 OS=Homo sapiens GN=TRIP11 PE=1 SV=2	153	97	15.25	HEASEIQIKQQSTSYR	Deamidated (NQ); Phospho (ST)	0.0004002000000000.0				452	CHD4_HUMAN	Chromodomain-helicase-DNA-binding protein 4 OS=Homo sapiens GN=CHD4 PE=1 SV=1	59	32	13.63	IRKQVNYNDGSQEDR	3 Deamidated (NQ); Phospho (Y)	0.000202520000000.0				946	ANR31_HUMAN	Ankyrin repeat domain-containing protein 31 OS=Homo sapiens GN=ANKRD31 PE=5 SV=2	85	63	15.33	QCFCDDGKTIDSSSLSHQERSR	Deamidated (NQ); 4 Phospho (ST)	0.2000000040044000000040.0
706	VP13A_HUMAN	Vacuolar protein sorting-associated protein 13A OS=Homo sapiens GN=VPS13A PE=1 SV=2	101	57	15.24	QTAEVEVKKAGYK	Phospho (Y)	0.0000000000050.0				638	BPA1_HUMAN	Bullous pemphigoid antigen 1, isoforms 1/2/3/4/5/8 (Fragment) OS=Homo sapiens GN=DST PE=1 SV=3	159	95	13.63	SHEQLLQNIK	2 Deamidated (NQ); Phospho (ST)	0.4000002200.0				558	KIZ_HUMAN	Centrosomal protein kizuna OS=Homo sapiens GN=PLK1S1 PE=1 SV=2	35	26	15.29	ESSTNAPTREPGQTPDSDVPR	2 Deamidated (NQ); Phospho (ST)	0.000020000000240000000.0
783	RB6I2_HUMAN	ELKS/RAB6-interacting/CAST family member 1 OS=Homo sapiens GN=ERC1 PE=1 SV=1	76	45	15.24	TNAEKQVEELLMAMEK	Deamidated (NQ); 2 Oxidation (M); Phospho (ST)	0.4200000000030300.0				207	PA1B2_HUMAN	Platelet-activating factor acetylhydrolase IB subunit beta OS=Homo sapiens GN=PAFAH1B2 PE=1 SV=1	13	2	13.6	VNQLLKVSLPK	Deamidated (NQ); Phospho (ST)	0.00200004000.0				704	NEBU_HUMAN	Nebulin OS=Homo sapiens GN=NEB PE=1 SV=3	360	243	15.29	YSSPVDMLGIVLAKKCQTLVSDVDYK	Oxidation (M); 2 Phospho (ST); Phospho (Y)	0.04000030000000000000400050.0
889	O14L1_HUMAN	Putative olfactory receptor 14L1 OS=Homo sapiens GN=OR14L1P PE=5 SV=1	27	1	15.22	QFFCNIPQLLSLLDPK	Phospho (ST)	0.0000000000400000.0				886	DYH3_HUMAN	Dynein heavy chain 3, axonemal OS=Homo sapiens GN=DNAH3 PE=2 SV=1	146	104	13.59	HNVEKLNELSK	Deamidated (NQ); Phospho (ST)	0.02000000040.0				639	CN038_HUMAN	Uncharacterized protein C14orf38 OS=Homo sapiens GN=C14orf38 PE=2 SV=1	49	34	15.28	TENEIELLK	Deamidated (NQ); Phospho (ST)	0.402000000.0
18	SND1_HUMAN	Staphylococcal nuclease domain-containing protein 1 OS=Homo sapiens GN=SND1 PE=1 SV=1	84	30	15.2	NGKGLHSKK	Deamidated (NQ); Phospho (ST)	0.200000400.0				207	PA1B2_HUMAN	Platelet-activating factor acetylhydrolase IB subunit beta OS=Homo sapiens GN=PAFAH1B2 PE=1 SV=1	13	2	13.57	VNQLLKVSLPK	Deamidated (NQ); Phospho (ST)	0.00200004000.0				9	ACTN4_HUMAN	Alpha-actinin-4 OS=Homo sapiens GN=ACTN4 PE=1 SV=2	41	22	15.27	DYETATLSDIKALIR	2 Phospho (ST)	0.000004040000000.0
62	RRBP1_HUMAN	Ribosome-binding protein 1 OS=Homo sapiens GN=RRBP1 PE=1 SV=4	114	57	15.18	KTEGTPNQGKK	2 Deamidated (NQ); Phospho (ST)	0.00004022000.0				316	GCN1L_HUMAN	Translational activator GCN1 OS=Homo sapiens GN=GCN1L1 PE=1 SV=5	115	64	13.57	QLSSCLPNIVPK	Carbamidomethyl (C); Deamidated (NQ); Phospho (ST)	0.000410020000.0				801	CTRO_HUMAN	Citron Rho-interacting kinase OS=Homo sapiens GN=CIT PE=1 SV=2	92	56	15.27	VKMEGTISQQTK	2 Phospho (ST)	0.000000040040.0
454	RFPLA_HUMAN	Ret finger protein-like 4A OS=Homo sapiens GN=RFPL4A PE=1 SV=2	73	9	15.18	SPWQAALTPDLSCPQK	2 Deamidated (NQ); Phospho (ST)	0.0002000000040020.0				904	TITIN_HUMAN	Titin OS=Homo sapiens GN=TTN PE=1 SV=2	915	632	13.57	LVSPDLQLDASVRDR	Phospho (ST)	0.004000000000000.0				262	PSMD1_HUMAN	26S proteasome non-ATPase regulatory subunit 1 OS=Homo sapiens GN=PSMD1 PE=1 SV=2	39	25	15.26	LCMSLMQNKQFR	Phospho (ST)	0.000400000000.0
769	BPA1_HUMAN	Bullous pemphigoid antigen 1, isoforms 1/2/3/4/5/8 (Fragment) OS=Homo sapiens GN=DST PE=1 SV=3	240	113	15.17	SHEQLLQNIK	Deamidated (NQ); Phospho (ST)	0.4000002000.0				351	RL3_HUMAN	60S ribosomal protein L3 OS=Homo sapiens GN=RPL3 PE=1 SV=2	158	10	13.54	QKKAHLMEIQVNGGTVAEK	2 Deamidated (NQ); Phospho (ST)	0.2000000002000040000.0				555	H13_HUMAN	Histone H1.3 OS=Homo sapiens GN=HIST1H1D PE=1 SV=2	11	9	15.26	KVKTPQPK	Phospho (ST)	0.00040000.0
772	ATP4A_HUMAN	Potassium-transporting ATPase alpha chain 1 OS=Homo sapiens GN=ATP4A PE=2 SV=5	35	20	15.15	TSPQQKLVIVESCQR	2 Deamidated (NQ); Phospho (ST)	0.040220000000000.0				537	DAG1_HUMAN	Dystroglycan OS=Homo sapiens GN=DAG1 PE=1 SV=2	24	15	13.54	MTPKQRIDLLHR	Oxidation (M); Phospho (ST)	0.340000000000.0				642	XRN1_HUMAN	5~-3~ exoribonuclease 1 OS=Homo sapiens GN=XRN1 PE=1 SV=1	58	35	15.26	APELFSYIAK	Phospho (ST)	0.0000040000.0
987	ACSF3_HUMAN	Acyl-CoA synthetase family member 3, mitochondrial OS=Homo sapiens GN=ACSF3 PE=1 SV=2	11	10	15.14	RLGCALASCRLAPAR	Carbamidomethyl (C); Phospho (ST)	0.000100040000000.0				141	DYHC1_HUMAN	Cytoplasmic dynein 1 heavy chain 1 OS=Homo sapiens GN=DYNC1H1 PE=1 SV=5	188	101	13.53	TVENIKDPLFRFFER	Phospho (ST)	0.400000000000000.0				959	RL36A_HUMAN	60S ribosomal protein L36a OS=Homo sapiens GN=RPL36A PE=1 SV=2	11	7	15.25	QSGYGGQTKPIFRK	Phospho (ST)	0.04000000000000.0
72	MYH9_HUMAN	Myosin-9 OS=Homo sapiens GN=MYH9 PE=1 SV=4	97	56	15.12	EKQLAAENRLTEMETLQSQLMAEK	Deamidated (NQ); Oxidation (M); 2 Phospho (ST)	0.000000000000004004203000.0				635	VP13A_HUMAN	Vacuolar protein sorting-associated protein 13A OS=Homo sapiens GN=VPS13A PE=1 SV=2	104	67	13.53	QDTFAEKLVTQIIK	Phospho (ST)	0.00000000040000.0				204	SPCS2_HUMAN	Signal peptidase complex subunit 2 OS=Homo sapiens GN=SPCS2 PE=1 SV=3	16	10	15.23	YVENFGLIDGR	Deamidated (NQ); Phospho (Y)	0.50020000000.0
700	DYH6_HUMAN	Dynein heavy chain 6, axonemal OS=Homo sapiens GN=DNAH6 PE=1 SV=3	161	98	15.12	YGSQPPIELLR	Phospho (ST)	0.00400000000.0				575	PAIRB_HUMAN	Plasminogen activator inhibitor 1 RNA-binding protein OS=Homo sapiens GN=SERBP1 PE=1 SV=2	25	10	13.52	NPLPPSVGVVDKK	Deamidated (NQ); Phospho (ST)	0.2000040000000.0				784	CJ012_HUMAN	Uncharacterized protein C10orf12 OS=Homo sapiens GN=C10orf12 PE=1 SV=1	90	58	15.21	ALSEEAWNSGFMGNSSR	Deamidated (NQ); Oxidation (M); Phospho (ST)	0.00000002000300040.0
988	HS904_HUMAN	Putative heat shock protein HSP 90-alpha A4 OS=Homo sapiens GN=HSP90AA4P PE=5 SV=1	17	10	15.12	TLTIVDTGIGMTKADLINNLGTITK	2 Phospho (ST)	0.0000004000000000000004000.0				713	FA83G_HUMAN	Protein FAM83G OS=Homo sapiens GN=FAM83G PE=1 SV=2	17	13	13.5	ATEEHPSPFGIPYSKLSQSK	Deamidated (NQ); Phospho (ST)	0.00000000000004000200.0				411	NEK10_HUMAN	Serine/threonine-protein kinase Nek10 OS=Homo sapiens GN=NEK10 PE=2 SV=2	55	32	15.2	KSLFSQQSNPCNLK	2 Deamidated (NQ); Phospho (ST)	0.00000024200000.0
618	SYNE1_HUMAN	Nesprin-1 OS=Homo sapiens GN=SYNE1 PE=1 SV=3	470	273	15.1	LQELQSVYDSVLQK	3 Deamidated (NQ); Phospho (ST)	0.02002400000020.0				904	TITIN_HUMAN	Titin OS=Homo sapiens GN=TTN PE=1 SV=2	915	632	13.49	VLDSPSAPVNLTIR	Deamidated (NQ); 2 Phospho (ST)	0.00040400020000.0				758	TRPV1_HUMAN	Transient receptor potential cation channel subfamily V member 1 OS=Homo sapiens GN=TRPV1 PE=1 SV=1	25	16	15.2	KHLTDNEFK	Deamidated (NQ); Phospho (ST)	0.000402000.0
693	LTV1_HUMAN	Protein LTV1 homolog OS=Homo sapiens GN=LTV1 PE=1 SV=1	34	13	15.1	GLTAKQTERIQMINGSDLPK	2 Deamidated (NQ); Phospho (ST)	0.00000040002002000000.0				277	MYH9_HUMAN	Myosin-9 OS=Homo sapiens GN=MYH9 PE=1 SV=4	78	55	13.48	GFMDGKQACVLMIKALELDSNLYR	Carbamidomethyl (C); Deamidated (NQ); 2 Oxidation (M); Phospho (ST)	0.003000201003000000040000.0				801	CTRO_HUMAN	Citron Rho-interacting kinase OS=Homo sapiens GN=CIT PE=1 SV=2	92	56	15.2	VKMEGTISQQTK	2 Phospho (ST)	0.000000040040.0
820	SRPK1_HUMAN	Serine/threonine-protein kinase SRPK1 OS=Homo sapiens GN=SRPK1 PE=1 SV=2	15	10	15.1	CRIIHTDIKPENILLSVNEQYIRR	Carbamidomethyl (C); Deamidated (NQ); Phospho (Y)	0.100000000000000002005000.0				775	DYH11_HUMAN	Dynein heavy chain 11, axonemal OS=Homo sapiens GN=DNAH11 PE=1 SV=2	150	86	13.47	SRQRATDELFEPLK	2 Phospho (ST)	0.40000400000000.0				792	CJ081_HUMAN	PH domain-containing protein C10orf81 OS=Homo sapiens GN=C10orf81 PE=1 SV=2	24	11	15.19	CQSAAPSQLDKPRLNRAPK	Carbamidomethyl (C); 3 Deamidated (NQ); Phospho (ST)	0.1200004200000020000.0
989	SNX19_HUMAN	Sorting nexin-19 OS=Homo sapiens GN=SNX19 PE=1 SV=1	32	18	15.1	IQDALCALESSQALEPK	Carbamidomethyl (C); Phospho (ST)	0.00000100004000000.0				967	MATN1_HUMAN	Cartilage matrix protein OS=Homo sapiens GN=MATN1 PE=1 SV=1	36	22	13.47	LAQVGLVQYSSSVR	2 Phospho (ST)	0.00000000044000.0				466	ARP2_HUMAN	Actin-related protein 2 OS=Homo sapiens GN=ACTR2 PE=1 SV=1	27	9	15.18	SMLEVNYPMENGIVR	Deamidated (NQ); 2 Oxidation (M); Phospho (ST)	0.430000003020000.0
530	JIP4_HUMAN	C-Jun-amino-terminal kinase-interacting protein 4 OS=Homo sapiens GN=SPAG9 PE=1 SV=4	82	41	15.08	CLHSIKLK	Phospho (ST)	0.00040000.0				333	CP51A_HUMAN	Lanosterol 14-alpha demethylase OS=Homo sapiens GN=CYP51A1 PE=1 SV=3	22	12	13.45	QHVSIIEK	Phospho (ST)	0.00040000.0				613	FSIP2_HUMAN	Fibrous sheath-interacting protein 2 OS=Homo sapiens GN=FSIP2 PE=1 SV=3	194	139	15.17	SVKEICFNSK	Carbamidomethyl (C); Phospho (ST)	0.0000010040.0
657	GRASP_HUMAN	General receptor for phosphoinositides 1-associated scaffold protein OS=Homo sapiens GN=GRASP PE=1 SV=1	19	7	15.08	WGEYRSLMVQEQRLVHGLVVK	Deamidated (NQ); Oxidation (M); Phospho (ST)	0.000004030200000000000.0				350	CADM1_HUMAN	Cell adhesion molecule 1 OS=Homo sapiens GN=CADM1 PE=1 SV=2	14	8	13.44	FQLLNFSSSELK	Deamidated (NQ); Phospho (ST)	0.000020004000.0				810	SDCG1_HUMAN	Serologically defined colon cancer antigen 1 OS=Homo sapiens GN=SDCCAG1 PE=1 SV=4	63	36	15.17	ATLLLESGIR	2 Phospho (ST)	0.0400004000.0
786	RTN3_HUMAN	Reticulon-3 OS=Homo sapiens GN=RTN3 PE=1 SV=2	57	26	15.08	EFSIKGVQGNMQK	2 Deamidated (NQ); Oxidation (M); Phospho (ST)	0.0040000200320.0				628	SF3B2_HUMAN	Splicing factor 3B subunit 2 OS=Homo sapiens GN=SF3B2 PE=1 SV=1	18	9	13.44	QQEIAKMGTPVPRPPQDMGQIGVR	4 Deamidated (NQ); Oxidation (M); Phospho (ST)	0.220000004000000203020000.0				622	E2F7_HUMAN	Transcription factor E2F7 OS=Homo sapiens GN=E2F7 PE=1 SV=2	50	28	15.15	ETYGQIQVCAKQK	Carbamidomethyl (C); 2 Deamidated (NQ); Phospho (ST)	0.0400202010000.0
799	TOP1_HUMAN	DNA topoisomerase 1 OS=Homo sapiens GN=TOP1 PE=1 SV=2	40	22	15.07	IMPEDIIINCSKDAK	Oxidation (M); Phospho (ST)	0.030000000040000.0				730	JIP4_HUMAN	C-Jun-amino-terminal kinase-interacting protein 4 OS=Homo sapiens GN=SPAG9 PE=1 SV=4	68	32	13.42	KDLQTRVESLESQTR	Phospho (ST)	0.000040000000000.0				794	HME1_HUMAN	Homeobox protein engrailed-1 OS=Homo sapiens GN=EN1 PE=1 SV=3	86	6	15.14	QTLAQELSLNESQIK	2 Deamidated (NQ); 2 Phospho (ST)	0.000000040204200.0
769	BPA1_HUMAN	Bullous pemphigoid antigen 1, isoforms 1/2/3/4/5/8 (Fragment) OS=Homo sapiens GN=DST PE=1 SV=3	240	113	15.05	SHEQLLQNIK	2 Deamidated (NQ); Phospho (ST)	0.4000002200.0				835	RL1D1_HUMAN	Ribosomal L1 domain-containing protein 1 OS=Homo sapiens GN=RSL1D1 PE=1 SV=3	32	14	13.41	VPVSVNLLSKNLSREINDCIGGTVLNISK	Deamidated (NQ); 3 Phospho (ST)	0.00000200400040000000004000000.0				961	TLE4_HUMAN	Transducin-like enhancer protein 4 OS=Homo sapiens GN=TLE4 PE=1 SV=3	26	14	15.14	QINTLNHGEVVCAVTISNPTR	Carbamidomethyl (C); 2 Deamidated (NQ); 2 Phospho (ST)	0.002402000001000000040.0
546	EXPH5_HUMAN	Exophilin-5 OS=Homo sapiens GN=EXPH5 PE=1 SV=2	111	64	15.04	DPSLGEREEK	Phospho (ST)	0.0040000000.0				362	NEK3_HUMAN	Serine/threonine-protein kinase Nek3 OS=Homo sapiens GN=NEK3 PE=1 SV=2	22	12	13.4	QMFKRNPSHRPSATTLLSR	Deamidated (NQ); 2 Phospho (ST)	0.2000000000000040040.0				962	TLE1_HUMAN	Transducin-like enhancer protein 1 OS=Homo sapiens GN=TLE1 PE=1 SV=2	25	12	15.14	QINTLNHGEVVCAVTISNPTR	Carbamidomethyl (C); 2 Deamidated (NQ); 2 Phospho (ST)	0.002402000001000000040.0
702	EMR3_HUMAN	EGF-like module-containing mucin-like hormone receptor-like 3 OS=Homo sapiens GN=EMR3 PE=1 SV=1	89	22	15.04	KDQVYLNSQVVSAAIGPK	Deamidated (NQ); Phospho (ST); Phospho (Y)	0.000050042000000000.0				854	NRIP3_HUMAN	Nuclear receptor-interacting protein 3 OS=Homo sapiens GN=NRIP3 PE=2 SV=1	17	10	13.4	VPWASKTNKLNQAK	3 Deamidated (NQ); Phospho (ST)	0.00000042002200.0				794	HME1_HUMAN	Homeobox protein engrailed-1 OS=Homo sapiens GN=EN1 PE=1 SV=3	86	6	15.13	QTLAQELSLNESQIK	2 Deamidated (NQ); 2 Phospho (ST)	0.000000040204200.0
745	LRIQ4_HUMAN	Leucine-rich repeat and IQ domain-containing protein 4 OS=Homo sapiens GN=LRRIQ4 PE=2 SV=2	31	16	15.03	NQFEVFPQELCVLYTLEIIDLDENK	Carbamidomethyl (C); 3 Deamidated (NQ); Phospho (ST)	0.0200000200100040000000020.0				201	TR150_HUMAN	Thyroid hormone receptor-associated protein 3 OS=Homo sapiens GN=THRAP3 PE=1 SV=2	31	14	13.39	IDISPSTFR	Phospho (ST)	0.000400000.0				148	SFRS1_HUMAN	Splicing factor, arginine/serine-rich 1 OS=Homo sapiens GN=SFRS1 PE=1 SV=2	33	15	15.12	SGRGTGRGGGGGGGGGAPR	Phospho (ST)	0.4000000000000000000.0
994	MXRA5_HUMAN	Matrix-remodeling-associated protein 5 OS=Homo sapiens GN=MXRA5 PE=2 SV=2	137	79	15.03	VSTGALMTPNTRIQR	Deamidated (NQ); Oxidation (M); 2 Phospho (ST)	0.004000300240000.0				528	ENPP1_HUMAN	Ectonucleotide pyrophosphatase/phosphodiesterase family member 1 OS=Homo sapiens GN=ENPP1 PE=1 SV=2	17	14	13.39	YYSFNYEGIARNLSCR	2 Deamidated (NQ); Phospho (Y)	0.0000250000020000.0				963	KI20A_HUMAN	Kinesin-like protein KIF20A OS=Homo sapiens GN=KIF20A PE=1 SV=1	59	39	15.1	TELQKLGESLQSAERACCHSTGAGK	Carbamidomethyl (C); 2 Deamidated (NQ); Phospho (ST)	0.0002000000200000010400000.0
811	PCDB4_HUMAN	Protocadherin beta-4 OS=Homo sapiens GN=PCDHB4 PE=2 SV=1	20	10	15	KYPDLVQDKPLDR	Deamidated (NQ); Phospho (Y)	0.0500002000000.0				745	CJ068_HUMAN	Uncharacterized protein C10orf68 OS=Homo sapiens GN=C10orf68 PE=2 SV=1	84	20	13.39	NTRIVVPNESVISVHQDSK	Deamidated (NQ); Phospho (ST)	0.0000000200004000000.0				964	GRDN_HUMAN	Girdin OS=Homo sapiens GN=CCDC88A PE=1 SV=2	121	68	15.09	VDKLESEVSRYK	Phospho (ST)	0.000004000000.0
64	PSD12_HUMAN	26S proteasome non-ATPase regulatory subunit 12 OS=Homo sapiens GN=PSMD12 PE=1 SV=3	43	18	14.99	INTKFFQEENTEK	2 Deamidated (NQ); Phospho (ST)	0.0200000002400.0				727	K1731_HUMAN	Leucine-rich repeat-containing protein KIAA1731 OS=Homo sapiens GN=KIAA1731 PE=2 SV=3	81	56	13.38	RRQTVAQMPPQLVELPYK	Deamidated (NQ); Oxidation (M); Phospho (ST)	0.000400030020000000.0				929	ATR_HUMAN	Serine/threonine-protein kinase ATR OS=Homo sapiens GN=ATR PE=1 SV=3	96	66	15.08	KMALNSLMSLMK	Phospho (ST)	0.000004000000.0
838	ROBO2_HUMAN	Roundabout homolog 2 OS=Homo sapiens GN=ROBO2 PE=1 SV=2	27	19	14.98	NASLEVALLR	Phospho (ST)	0.0040000000.0				828	SYNE1_HUMAN	Nesprin-1 OS=Homo sapiens GN=SYNE1 PE=1 SV=3	478	271	13.38	ETKLMPQEGSEK	Deamidated (NQ); Phospho (ST)	0.040000200000.0				965	NID1_HUMAN	Nidogen-1 OS=Homo sapiens GN=NID1 PE=1 SV=3	22	19	15.08	QCVAEGSPQRVNGK	Carbamidomethyl (C); Phospho (ST)	0.01000040000000.0
436	KS6A1_HUMAN	Ribosomal protein S6 kinase alpha-1 OS=Homo sapiens GN=RPS6KA1 PE=1 SV=2	25	17	14.97	CVHKATNMEYAVK	Oxidation (M); Phospho (Y)	0.0000000305000.0				207	PA1B2_HUMAN	Platelet-activating factor acetylhydrolase IB subunit beta OS=Homo sapiens GN=PAFAH1B2 PE=1 SV=1	13	2	13.37	VNQLLKVSLPK	Deamidated (NQ); Phospho (ST)	0.00200004000.0				216	RAB2A_HUMAN	Ras-related protein Rab-2A OS=Homo sapiens GN=RAB2A PE=1 SV=1	13	6	15.07	QHSNSNMVIMLIGNK	Oxidation (M); Phospho (ST)	0.000040300000000.0
60	CN37_HUMAN	2~,3~-cyclic-nucleotide 3~-phosphodiesterase OS=Homo sapiens GN=CNP PE=1 SV=2	49	18	14.95	LDCAQLKEKNQWQLSADDLK	2 Deamidated (NQ); Phospho (ST)	0.00000000022000400000.0				721	ITA8_HUMAN	Integrin alpha-8 OS=Homo sapiens GN=ITGA8 PE=1 SV=2	68	20	13.37	ILNCTNIECLQISCAVGRLEGGESAVLK	Deamidated (NQ); 2 Phospho (ST)	0.0020400000004000000000000000.0				781	ANK3_HUMAN	Ankyrin-3 OS=Homo sapiens GN=ANK3 PE=1 SV=3	210	148	15.05	GNQAEPTEVIIR	2 Deamidated (NQ); Phospho (ST)	0.022000400000.0
245	DHE3_HUMAN	Glutamate dehydrogenase 1, mitochondrial OS=Homo sapiens GN=GLUD1 PE=1 SV=2	20	11	14.95	NYTDNELEKITR	Deamidated (NQ); Phospho (ST)	0.004020000000.0				847	SLIK2_HUMAN	SLIT and NTRK-like protein 2 OS=Homo sapiens GN=SLITRK2 PE=1 SV=1	52	21	13.37	SLPDNIFGGTALTR	2 Phospho (ST)	0.40000000000040.0				276	MYOME_HUMAN	Myomegalin OS=Homo sapiens GN=PDE4DIP PE=2 SV=1	131	71	15.04	GQLEQSIQGNNCLRLQLQQQLESGAGK	3 Deamidated (NQ); 2 Phospho (ST)	0.000004000000000202200040000.0
454	RFPLA_HUMAN	Ret finger protein-like 4A OS=Homo sapiens GN=RFPL4A PE=1 SV=2	73	9	14.94	SPWQAALTPDLSCPQK	2 Deamidated (NQ); Phospho (ST)	0.0002000000040020.0				245	NOC2L_HUMAN	Nucleolar complex protein 2 homolog OS=Homo sapiens GN=NOC2L PE=1 SV=3	37	20	13.36	DSSRMLQPSSSPLWGK	Deamidated (NQ); Phospho (ST)	0.0000002000400000.0				736	GBB1_HUMAN	Guanine nucleotide-binding protein G(I)/G(S)/G(T) subunit beta-1 OS=Homo sapiens GN=GNB1 PE=1 SV=3	16	7	15.04	ACADATLSQITNNIDPVGR	Carbamidomethyl (C); 2 Deamidated (NQ); 2 Phospho (ST)	0.0100000420420000000.0
994	MXRA5_HUMAN	Matrix-remodeling-associated protein 5 OS=Homo sapiens GN=MXRA5 PE=2 SV=2	137	79	14.94	EPETNVAEGRR	Phospho (ST)	0.00040000000.0				717	ULK2_HUMAN	Serine/threonine-protein kinase ULK2 OS=Homo sapiens GN=ULK2 PE=1 SV=2	36	21	13.36	IEQNLTSTASSGTNVHGSPRSAVVRR	Deamidated (NQ); 2 Phospho (ST)	0.00020000000040000400000000.0				758	TRPV1_HUMAN	Transient receptor potential cation channel subfamily V member 1 OS=Homo sapiens GN=TRPV1 PE=1 SV=1	25	16	15.04	KHLTDNEFK	Deamidated (NQ); Phospho (ST)	0.000402000.0
368	DDX50_HUMAN	ATP-dependent RNA helicase DDX50 OS=Homo sapiens GN=DDX50 PE=1 SV=1	44	22	14.93	KLSSNAVSQITRMCLLK	2 Deamidated (NQ); Oxidation (M); 2 Phospho (ST)	0.00042000204030000.0				968	RBM26_HUMAN	RNA-binding protein 26 OS=Homo sapiens GN=RBM26 PE=1 SV=3	32	21	13.36	VPPELNNISK	Phospho (ST)	0.0000000040.0				418	HSP13_HUMAN	Heat shock 70 kDa protein 13 OS=Homo sapiens GN=HSPA13 PE=1 SV=1	29	12	15.03	QGGMFLTRAMSGNNKLGGQDFNQR	4 Deamidated (NQ); Oxidation (M); 2 Phospho (ST)	0.000000400340220000200200.0
389	NAR3_HUMAN	Ecto-ADP-ribosyltransferase 3 OS=Homo sapiens GN=ART3 PE=1 SV=2	36	7	14.93	KTQIFLPMNFK	Deamidated (NQ); Oxidation (M); Phospho (ST)	0.04000003200.0				544	SYIM_HUMAN	Isoleucyl-tRNA synthetase, mitochondrial OS=Homo sapiens GN=IARS2 PE=1 SV=2	40	22	13.35	FIPGSALNGMVEMMDRRPYWCISR	Deamidated (NQ); Oxidation (M); Phospho (ST)	0.000000020000030000000040.0				966	NELFD_HUMAN	Negative elongation factor C/D OS=Homo sapiens GN=TH1L PE=1 SV=2	17	9	15.03	GASELVAELSTLYQCIR	Deamidated (NQ); 2 Phospho (ST); Phospho (Y)	0.00400000004052000.0
546	EXPH5_HUMAN	Exophilin-5 OS=Homo sapiens GN=EXPH5 PE=1 SV=2	111	64	14.89	SSVKHRLAAMSK	Oxidation (M); Phospho (ST)	0.040000000300.0				854	NRIP3_HUMAN	Nuclear receptor-interacting protein 3 OS=Homo sapiens GN=NRIP3 PE=2 SV=1	17	10	13.34	VPWASKTNKLNQAK	3 Deamidated (NQ); Phospho (ST)	0.00000042002200.0				736	GBB1_HUMAN	Guanine nucleotide-binding protein G(I)/G(S)/G(T) subunit beta-1 OS=Homo sapiens GN=GNB1 PE=1 SV=3	16	7	14.99	ACADATLSQITNNIDPVGR	Carbamidomethyl (C); Deamidated (NQ); 2 Phospho (ST)	0.0100000420400000000.0
606	FLIP1_HUMAN	Filamin-A-interacting protein 1 OS=Homo sapiens GN=FILIP1 PE=1 SV=1	105	49	14.88	EDDVMASGTVKRHLK	Phospho (ST)	0.000000400000000.0				534	NAT10_HUMAN	N-acetyltransferase 10 OS=Homo sapiens GN=NAT10 PE=1 SV=1	46	28	13.33	AGPNASIISLKSDKK	Deamidated (NQ); Phospho (ST)	0.000200000004000.0				865	TITIN_HUMAN	Titin OS=Homo sapiens GN=TTN PE=1 SV=2	1113	749	14.99	YGTDHTSATLIVKDEK	Phospho (ST)	0.0040000000000000.0
896	AN34A_HUMAN	Ankyrin repeat domain-containing protein 34A OS=Homo sapiens GN=ANKRD34A PE=2 SV=2	23	14	14.86	GDRETLATLLDACKAK	Carbamidomethyl (C); Phospho (ST)	0.0000400000001000.0				537	DAG1_HUMAN	Dystroglycan OS=Homo sapiens GN=DAG1 PE=1 SV=2	24	15	13.33	MTPKQRIDLLHR	Oxidation (M); Phospho (ST)	0.340000000000.0				915	JHD2C_HUMAN	Probable JmjC domain-containing histone demethylation protein 2C OS=Homo sapiens GN=JMJD1C PE=1 SV=2	148	75	14.99	RSPPPETIK	Phospho (ST)	0.040000000.0
862	U634B_HUMAN	UPF0634 protein B OS=Homo sapiens GN=ANKRD36B PE=2 SV=3	94	49	14.85	LEKILQHSSLMLQVFES	Deamidated (NQ); Oxidation (M); Phospho (ST)	0.00000000403020000.0				836	CARD8_HUMAN	Caspase recruitment domain-containing protein 8 OS=Homo sapiens GN=CARD8 PE=1 SV=1	34	8	13.33	LQTSPPMEPLNFGSSYIVSNSANLKVMPK	Deamidated (NQ); 2 Oxidation (M); 2 Phospho (ST)	0.02000030000000400040000000300.0				517	TBAL3_HUMAN	Tubulin alpha chain-like 3 OS=Homo sapiens GN=TUBAL3 PE=1 SV=2	13	11	14.98	TKLEFSVYPAPR	Phospho (ST)	0.000004000000.0
863	U634A_HUMAN	UPF0634 protein KIAA1641 OS=Homo sapiens GN=KIAA1641 PE=2 SV=2	98	50	14.85	LEKILQHSSLMLQVFES	Deamidated (NQ); Oxidation (M); Phospho (ST)	0.00000000403020000.0				182	PTK7_HUMAN	Tyrosine-protein kinase-like 7 OS=Homo sapiens GN=PTK7 PE=1 SV=2	70	19	13.31	NCLVSAQRQVKVSALGLSK	2 Deamidated (NQ); 2 Phospho (ST)	0.2000402000000000040.0				598	K1731_HUMAN	Leucine-rich repeat-containing protein KIAA1731 OS=Homo sapiens GN=KIAA1731 PE=2 SV=3	94	66	14.98	TVKEKPSISSSVSR	Phospho (ST)	0.40000000000000.0
754	RED1_HUMAN	Double-stranded RNA-specific editase 1 OS=Homo sapiens GN=ADARB1 PE=1 SV=1	58	19	14.84	KVLAGVVMTTGTDVKDAK	2 Phospho (ST)	0.000000000404000000.0				203	ACTBM_HUMAN	Beta-actin-like protein 3 OS=Homo sapiens GN=ACTBL3 PE=1 SV=1	21	7	13.31	MQKEITALAPSIMK	Oxidation (M); Phospho (ST)	0.30000400000000.0				772	TEN1_HUMAN	Teneurin-1 OS=Homo sapiens GN=ODZ1 PE=1 SV=2	89	45	14.98	ENVLMSTNLTATSTIYILK	2 Deamidated (NQ); 2 Phospho (ST)	0.0200004200000400000.0
897	RBM16_HUMAN	Putative RNA-binding protein 16 OS=Homo sapiens GN=RBM16 PE=1 SV=1	37	18	14.83	QSVDNVTNPEK	Phospho (ST)	0.00000040000.0				460	HSP7C_HUMAN	Heat shock cognate 71 kDa protein OS=Homo sapiens GN=HSPA8 PE=1 SV=1	37	18	13.3	IINEPTAAAIAYGLDKK	Deamidated (NQ); Phospho (ST)	0.00200400000000000.0				914	NCPR_HUMAN	NADPH--cytochrome P450 reductase OS=Homo sapiens GN=POR PE=1 SV=2	18	12	14.98	DGALTQLNVAFSR	2 Deamidated (NQ); Phospho (ST)	0.0000020200040.0
992	UBP47_HUMAN	Ubiquitin carboxyl-terminal hydrolase 47 OS=Homo sapiens GN=USP47 PE=1 SV=2	57	23	14.83	EIERNTCKIK	Carbamidomethyl (C); Deamidated (NQ); Phospho (ST)	0.0000241000.0				705	HSP72_HUMAN	Heat shock-related 70 kDa protein 2 OS=Homo sapiens GN=HSPA2 PE=1 SV=1	15	12	13.3	IINEPTAAAIAYGLDKK	Deamidated (NQ); Phospho (ST)	0.00200400000000000.0				686	GBRG3_HUMAN	Gamma-aminobutyric acid receptor subunit gamma-3 OS=Homo sapiens GN=GABRG3 PE=2 SV=2	15	6	14.96	TTSLLHPDSSR	Phospho (ST)	0.04000000000.0
579	NCK1_HUMAN	Cytoplasmic protein NCK1 OS=Homo sapiens GN=NCK1 PE=1 SV=1	10	5	14.82	ETVYCIGQRK	Phospho (Y)	0.0005000000.0				571	CING_HUMAN	Cingulin OS=Homo sapiens GN=CGN PE=1 SV=2	79	38	13.29	QPAQSQNLSPLSGFSR	Deamidated (NQ); Phospho (ST)	0.0000402000000000.0				967	M3K1_HUMAN	Mitogen-activated protein kinase kinase kinase 1 OS=Homo sapiens GN=MAP3K1 PE=1 SV=4	47	27	14.95	ESVVINYTEQLLR	2 Phospho (ST)	0.0400000400000.0
786	RTN3_HUMAN	Reticulon-3 OS=Homo sapiens GN=RTN3 PE=1 SV=2	57	26	14.81	EFSIKGVQGNMQK	2 Deamidated (NQ); Oxidation (M); Phospho (ST)	0.0040000200320.0				566	GRAP1_HUMAN	GRIP1-associated protein 1 OS=Homo sapiens GN=GRIPAP1 PE=1 SV=1	53	27	13.27	KLQNMLEEQLTKNMHLHK	3 Deamidated (NQ); Oxidation (M); Phospho (ST)	0.002200000040230000.0				498	TRIM3_HUMAN	Tripartite motif-containing protein 3 OS=Homo sapiens GN=TRIM3 PE=1 SV=2	24	14	14.93	DGRLVRTGSAELR	Phospho (ST)	0.0000000040000.0
223	GBLP_HUMAN	Guanine nucleotide-binding protein subunit beta-2-like 1 OS=Homo sapiens GN=GNB2L1 PE=1 SV=3	19	10	14.8	GTLKGHNGWVTQIATTPQFPDMILSASR	Oxidation (M); 3 Phospho (ST)	0.0000000000000004000003004040.0				829	DCTN1_HUMAN	Dynactin subunit 1 OS=Homo sapiens GN=DCTN1 PE=1 SV=3	89	36	13.27	DQLDETVNVEPLTK	2 Deamidated (NQ); Phospho (ST)	0.02000402000000.0				498	TRIM3_HUMAN	Tripartite motif-containing protein 3 OS=Homo sapiens GN=TRIM3 PE=1 SV=2	24	14	14.93	QKVLQSQLDTLR	2 Deamidated (NQ); Phospho (ST)	0.200000200400.0
618	SYNE1_HUMAN	Nesprin-1 OS=Homo sapiens GN=SYNE1 PE=1 SV=3	470	273	14.79	LMPQEGSEKIIK	Deamidated (NQ); Phospho (ST)	0.000200400000.0				875	RED1_HUMAN	Double-stranded RNA-specific editase 1 OS=Homo sapiens GN=ADARB1 PE=1 SV=1	51	12	13.27	KVLAGVVMTTGTDVKDAK	2 Phospho (ST)	0.000000004004000000.0				686	GBRG3_HUMAN	Gamma-aminobutyric acid receptor subunit gamma-3 OS=Homo sapiens GN=GABRG3 PE=2 SV=2	15	6	14.93	TTSLLHPDSSR	Phospho (ST)	0.04000000000.0
993	SFXN1_HUMAN	Sideroflexin-1 OS=Homo sapiens GN=SFXN1 PE=1 SV=4	10	9	14.78	NILLTNEQLESAR	3 Deamidated (NQ); Phospho (ST)	0.2000020200400.0				784	BNC1_HUMAN	Zinc finger protein basonuclin-1 OS=Homo sapiens GN=BNC1 PE=1 SV=2	79	17	13.24	TQLSPEAKVKPERNSLGTK	Phospho (ST)	0.0000000000000040000.0				400	DYH5_HUMAN	Dynein heavy chain 5, axonemal OS=Homo sapiens GN=DNAH5 PE=1 SV=3	164	118	14.92	ADMVLKEVTMKAQAAEK	Deamidated (NQ); Phospho (ST)	0.00000000400020000.0
906	GPSM2_HUMAN	G-protein-signaling modulator 2 OS=Homo sapiens GN=GPSM2 PE=1 SV=2	29	16	14.77	MMLKTSSVPVVSPNTDEFLDLLASSQSR	Deamidated (NQ); Phospho (ST)	0.0000000000000200000000004000.0				290	CASP3_HUMAN	Caspase-3 OS=Homo sapiens GN=CASP3 PE=1 SV=2	15	12	13.23	SLTGKPKLFIIQACR	Carbamidomethyl (C); 2 Phospho (ST)	0.404000000000010.0				781	ANK3_HUMAN	Ankyrin-3 OS=Homo sapiens GN=ANK3 PE=1 SV=3	210	148	14.91	GNQAEPTEVIIR	2 Deamidated (NQ); Phospho (ST)	0.022000400000.0
249	PARP1_HUMAN	Poly [ADP-ribose] polymerase 1 OS=Homo sapiens GN=PARP1 PE=1 SV=4	60	31	14.76	GTNSYYKLQLLEDDK	Phospho (ST)	0.000400000000000.0				452	CHD4_HUMAN	Chromodomain-helicase-DNA-binding protein 4 OS=Homo sapiens GN=CHD4 PE=1 SV=1	59	32	13.23	IRKQVNYNDGSQEDR	3 Deamidated (NQ); Phospho (Y)	0.000202520000000.0				862	DZIP3_HUMAN	E3 ubiquitin-protein ligase DZIP3 OS=Homo sapiens GN=DZIP3 PE=1 SV=2	62	38	14.9	TQYNEQINKVK	2 Deamidated (NQ); Phospho (Y)	0.00500202000.0
454	RFPLA_HUMAN	Ret finger protein-like 4A OS=Homo sapiens GN=RFPL4A PE=1 SV=2	73	9	14.76	SPWQAALTPDLSCPQK	Deamidated (NQ); Phospho (ST)	0.0002000000040000.0				550	PDLI1_HUMAN	PDZ and LIM domain protein 1 OS=Homo sapiens GN=PDLIM1 PE=1 SV=4	11	8	13.23	IKGCTDNLTLTVAR	Carbamidomethyl (C); Deamidated (NQ); Phospho (ST)	0.00014020000000.0				491	NU205_HUMAN	Nuclear pore complex protein Nup205 OS=Homo sapiens GN=NUP205 PE=1 SV=2	50	38	14.88	VQKASTEGVAIQGQQGTR	Deamidated (NQ); 3 Phospho (ST)	0.000044000000002040.0
715	ABLM2_HUMAN	Actin-binding LIM protein 2 OS=Homo sapiens GN=ABLIM2 PE=1 SV=2	94	17	14.76	FGIRCDSCEK	2 Carbamidomethyl (C); Phospho (ST)	0.0000104100.0				727	K1731_HUMAN	Leucine-rich repeat-containing protein KIAA1731 OS=Homo sapiens GN=KIAA1731 PE=2 SV=3	81	56	13.23	TKQEAYAQNRAR	Deamidated (NQ); Phospho (Y)	0.000005002000.0				981	MUSK_HUMAN	Muscle, skeletal receptor tyrosine-protein kinase OS=Homo sapiens GN=MUSK PE=1 SV=1	16	11	14.88	LLSLEYPRNNIEYVR	2 Deamidated (NQ); Phospho (Y)	0.000000002200500.0
18	SND1_HUMAN	Staphylococcal nuclease domain-containing protein 1 OS=Homo sapiens GN=SND1 PE=1 SV=1	84	30	14.75	KEVPIHRVADISGDTQK	Deamidated (NQ); Phospho (ST)	0.00000000000000420.0				915	MYH7B_HUMAN	Myosin-7B OS=Homo sapiens GN=MYH7B PE=2 SV=2	84	53	13.22	KDSELSQLSLRVEDEQLLGAQMQK	Deamidated (NQ); 2 Phospho (ST)	0.004000204000000000000000.0				820	NUP98_HUMAN	Nuclear pore complex protein Nup98-Nup96 OS=Homo sapiens GN=NUP98 PE=1 SV=3	42	24	14.87	HSNSNSVDDTIVALNMR	2 Deamidated (NQ); Oxidation (M); Phospho (ST)	0.00202400000000030.0
869	RIOK2_HUMAN	Serine/threonine-protein kinase RIO2 OS=Homo sapiens GN=RIOK2 PE=1 SV=2	17	10	14.73	TLSSRQVVESVGNQMGVGK	Deamidated (NQ); Oxidation (M); Phospho (ST)	0.0000000004000230000.0				274	FREM2_HUMAN	FRAS1-related extracellular matrix protein 2 OS=Homo sapiens GN=FREM2 PE=1 SV=2	109	50	13.21	SRGAPVGSPALK	Phospho (ST)	0.000000040000.0				917	ANO8_HUMAN	Anoctamin-8 OS=Homo sapiens GN=ANO8 PE=2 SV=3	19	16	14.87	AEPGSNGAGGQARPDGTPSSGSSRVQR	Deamidated (NQ); 3 Phospho (ST)	0.000000000020000040440000000.0
525	DECR_HUMAN	2,4-dienoyl-CoA reductase, mitochondrial OS=Homo sapiens GN=DECR1 PE=1 SV=1	31	14	14.71	TITDIVLNGTAFVTLEIGK	2 Phospho (ST)	0.0040000004000000000.0				771	CE350_HUMAN	Centrosome-associated protein 350 OS=Homo sapiens GN=CEP350 PE=1 SV=1	148	74	13.21	QTTIKLQEKLK	2 Deamidated (NQ); 2 Phospho (ST)	0.24400020000.0				280	A1AT_HUMAN	Alpha-1-antitrypsin OS=Homo sapiens GN=SERPINA1 PE=1 SV=3	15	8	14.84	RSASLHLPK	Phospho (ST)	0.000400000.0
972	TBC9B_HUMAN	TBC1 domain family member 9B OS=Homo sapiens GN=TBC1D9B PE=1 SV=2	22	17	14.71	SKMTFLFANLKDR	Phospho (ST)	0.0004000000000.0				748	EMR3_HUMAN	EGF-like module-containing mucin-like hormone receptor-like 3 OS=Homo sapiens GN=EMR3 PE=1 SV=1	73	18	13.19	KDQVYLNSQVVSAAIGPK	Deamidated (NQ); Phospho (ST); Phospho (Y)	0.000050042000000000.0				362	TCPD_HUMAN	T-complex protein 1 subunit delta OS=Homo sapiens GN=CCT4 PE=1 SV=4	44	20	14.84	MIQDGKGDVTITNDGATILK	2 Deamidated (NQ); Oxidation (M); Phospho (ST)	0.30200000000020004000.0
60	CN37_HUMAN	2~,3~-cyclic-nucleotide 3~-phosphodiesterase OS=Homo sapiens GN=CNP PE=1 SV=2	49	18	14.7	LDCAQLKEKNQWQLSADDLK	2 Deamidated (NQ); Phospho (ST)	0.00000000022000400000.0				477	ATF2_HUMAN	Cyclic AMP-dependent transcription factor ATF-2 OS=Homo sapiens GN=ATF2 PE=1 SV=4	20	14	13.18	KAEDLSSLNGQLQSEVTLLR	Phospho (ST)	0.00000000000000004000.0				370	LIMC1_HUMAN	LIM and calponin homology domains-containing protein 1 OS=Homo sapiens GN=LIMCH1 PE=1 SV=3	48	32	14.83	NSQDVLKTFK	Deamidated (NQ); Phospho (ST)	0.0020000400.0
994	MXRA5_HUMAN	Matrix-remodeling-associated protein 5 OS=Homo sapiens GN=MXRA5 PE=2 SV=2	137	79	14.7	LILQLTVLEPMEKPIFHDPISEK	Deamidated (NQ); Oxidation (M); Phospho (ST)	0.00020400003000000000000.0				750	BFSP1_HUMAN	Filensin OS=Homo sapiens GN=BFSP1 PE=1 SV=3	20	11	13.16	QLAVAQQTLKNELDR	3 Deamidated (NQ); Phospho (ST)	0.200002240000000.0				663	FA92B_HUMAN	Protein FAM92B OS=Homo sapiens GN=FAM92B PE=2 SV=1	28	16	14.83	YFGQFCSLLAAYTR	2 Phospho (ST); Phospho (Y)	0.00000040000540.0
913	TLR4_HUMAN	Toll-like receptor 4 OS=Homo sapiens GN=TLR4 PE=1 SV=2	233	8	14.69	TLLRQQVELYRLLSR	2 Deamidated (NQ); Phospho (ST); Phospho (Y)	0.000022000500040.0				858	SCND3_HUMAN	SCAN domain-containing protein 3 OS=Homo sapiens GN=SCAND3 PE=2 SV=1	63	42	13.16	VAQVPLSNDTIAR	Deamidated (NQ); Phospho (ST)	0.0000004200000.0				911	PARVA_HUMAN	Alpha-parvin OS=Homo sapiens GN=PARVA PE=1 SV=1	17	12	14.83	VLYNLFTK	Phospho (ST)	0.00000040.0
264	SYRC_HUMAN	Arginyl-tRNA synthetase, cytoplasmic OS=Homo sapiens GN=RARS PE=1 SV=2	33	21	14.68	RAYQCVVLLQGK	Deamidated (NQ); Phospho (Y)	0.005200000000.0				114	IF2P_HUMAN	Eukaryotic translation initiation factor 5B OS=Homo sapiens GN=EIF5B PE=1 SV=4	36	18	13.15	DPIVMGVTVEAGQVKQGTPMCVPSK	Carbamidomethyl (C); Deamidated (NQ); 2 Oxidation (M); Phospho (ST)	0.0000300000000002040310000.0				578	SYNE1_HUMAN	Nesprin-1 OS=Homo sapiens GN=SYNE1 PE=1 SV=3	427	281	14.82	QTVEATNSMNKNESDLIEK	4 Deamidated (NQ); Oxidation (M); Phospho (ST)	0.2000042032020000000.0
343	PCM1_HUMAN	Pericentriolar material 1 protein OS=Homo sapiens GN=PCM1 PE=1 SV=3	108	62	14.67	EYERMKTEAESNSNMR	2 Deamidated (NQ); 2 Oxidation (M); Phospho (ST)	0.0000300000420230.0				668	PP1A_HUMAN	Serine/threonine-protein phosphatase PP1-alpha catalytic subunit OS=Homo sapiens GN=PPP1CA PE=1 SV=1	18	10	13.15	LNLDSIIGR	Deamidated (NQ); Phospho (ST)	0.020040000.0				686	GBRG3_HUMAN	Gamma-aminobutyric acid receptor subunit gamma-3 OS=Homo sapiens GN=GABRG3 PE=2 SV=2	15	6	14.79	TTSLLHPDSSR	Phospho (ST)	0.04000000000.0
715	ABLM2_HUMAN	Actin-binding LIM protein 2 OS=Homo sapiens GN=ABLIM2 PE=1 SV=2	94	17	14.66	FGIRCDSCEK	2 Carbamidomethyl (C); Phospho (ST)	0.0000104100.0				3	AL1A1_HUMAN	Retinal dehydrogenase 1 OS=Homo sapiens GN=ALDH1A1 PE=1 SV=2	138	13	13.14	GYFVQPTVFSNVTDEMRIAK	Phospho (ST); Phospho (Y)	0.05000040000000000000.0				794	HME1_HUMAN	Homeobox protein engrailed-1 OS=Homo sapiens GN=EN1 PE=1 SV=3	86	6	14.79	QTLAQELSLNESQIK	2 Deamidated (NQ); 2 Phospho (ST)	0.000000040204200.0
518	NEUL_HUMAN	Neurolysin, mitochondrial OS=Homo sapiens GN=NLN PE=1 SV=1	45	22	14.65	TRTEELIVQTK	Deamidated (NQ); Phospho (ST)	0.40000000200.0				381	BPAEA_HUMAN	Bullous pemphigoid antigen 1, isoforms 6/9/10 OS=Homo sapiens GN=DST PE=1 SV=3	270	175	13.14	MQSSADLIIQEFMDLR	Deamidated (NQ); Oxidation (M); Phospho (ST)	0.3204000000000000.0				933	AGO2_HUMAN	Protein argonaute-2 OS=Homo sapiens GN=EIF2C2 PE=1 SV=3	52	27	14.79	KPSIAAVVGSMDAHPNR	Deamidated (NQ); Oxidation (M); Phospho (ST)	0.00400000003000020.0
769	BPA1_HUMAN	Bullous pemphigoid antigen 1, isoforms 1/2/3/4/5/8 (Fragment) OS=Homo sapiens GN=DST PE=1 SV=3	240	113	14.65	SHEQLLQNIK	2 Deamidated (NQ); Phospho (ST)	0.4000002200.0				566	GRAP1_HUMAN	GRIP1-associated protein 1 OS=Homo sapiens GN=GRIPAP1 PE=1 SV=1	53	27	13.14	KLQNMLEEQLTKNMHLHK	3 Deamidated (NQ); Oxidation (M); Phospho (ST)	0.002200000040230000.0				604	CALB1_HUMAN	Calbindin OS=Homo sapiens GN=CALB1 PE=1 SV=2	29	11	14.78	NIMALSDGGK	Phospho (ST)	0.0000040000.0
769	BPA1_HUMAN	Bullous pemphigoid antigen 1, isoforms 1/2/3/4/5/8 (Fragment) OS=Homo sapiens GN=DST PE=1 SV=3	240	113	14.65	ASNVASVSMNLIK	Phospho (ST)	0.0000000400000.0				638	BPA1_HUMAN	Bullous pemphigoid antigen 1, isoforms 1/2/3/4/5/8 (Fragment) OS=Homo sapiens GN=DST PE=1 SV=3	159	95	13.14	MQSSADLIIQEFMDLR	Deamidated (NQ); Oxidation (M); Phospho (ST)	0.3204000000000000.0				325	DHB12_HUMAN	Estradiol 17-beta-dehydrogenase 12 OS=Homo sapiens GN=HSD17B12 PE=1 SV=2	16	11	14.75	IVMNMNKSTR	2 Deamidated (NQ); Oxidation (M); Phospho (ST)	0.0002320040.0
802	ATS16_HUMAN	A disintegrin and metalloproteinase with thrombospondin motifs 16 OS=Homo sapiens GN=ADAMTS16 PE=1 SV=2	47	27	14.65	NSSVALSTCQGLSGMIR	2 Phospho (ST)	0.00000004000040000.0				56	MTP_HUMAN	Microsomal triglyceride transfer protein large subunit OS=Homo sapiens GN=MTTP PE=1 SV=1	66	19	13.13	YERLSTGRGYVSQK	Deamidated (NQ); Phospho (Y)	0.00000000050020.0				495	M3K4_HUMAN	Mitogen-activated protein kinase kinase kinase 4 OS=Homo sapiens GN=MAP3K4 PE=1 SV=1	72	45	14.75	TLISQSKDTASK	Deamidated (NQ); Phospho (ST)	0.000020000040.0
706	VP13A_HUMAN	Vacuolar protein sorting-associated protein 13A OS=Homo sapiens GN=VPS13A PE=1 SV=2	101	57	14.63	LIIPWKNLYTQPVEAVLEEIYLLIVPSSR	Deamidated (NQ); 3 Phospho (ST); Phospho (Y)	0.00000020540000000000000000440.0				164	TCPG_HUMAN	T-complex protein 1 subunit gamma OS=Homo sapiens GN=CCT3 PE=1 SV=4	43	21	13.13	VQSGNINAAKTIADIIR	3 Deamidated (NQ); Phospho (ST)	0.02402020000000000.0				656	HASP_HUMAN	Serine/threonine-protein kinase haspin OS=Homo sapiens GN=GSG2 PE=1 SV=2	49	30	14.75	MLKQMTFKTK	Deamidated (NQ); Oxidation (M); Phospho (ST)	0.3002040000.0
762	SPRL1_HUMAN	SPARC-like protein 1 OS=Homo sapiens GN=SPARCL1 PE=1 SV=2	9	5	14.61	NILMQLYEANSEHAGYLNEK	2 Deamidated (NQ); Oxidation (M); Phospho (ST)	0.20032000004000000000.0				455	SMC4_HUMAN	Structural maintenance of chromosomes protein 4 OS=Homo sapiens GN=SMC4 PE=1 SV=2	81	57	13.13	LIGIYKTYNITKSVAVNPK	Deamidated (NQ); Phospho (ST); Phospho (Y)	0.0000000500400000200.0				971	DAPLE_HUMAN	Protein Daple OS=Homo sapiens GN=CCDC88C PE=1 SV=2	73	60	14.75	QAQPPQSLSLGRPR	Deamidated (NQ); Phospho (ST)	0.20000000400000.0
578	INCE_HUMAN	Inner centromere protein OS=Homo sapiens GN=INCENP PE=1 SV=3	63	35	14.58	LLNVEVPQKVGSEQK	Deamidated (NQ); Phospho (ST)	0.002000000004000.0				61	LMAN1_HUMAN	Protein ERGIC-53 OS=Homo sapiens GN=LMAN1 PE=1 SV=2	27	12	13.12	ITYYQNTLTVMINNGFTPDKNDYEFCAK	2 Deamidated (NQ); Phospho (Y)	0.0005200000000000000020000000.0				512	D42E2_HUMAN	Putative short-chain dehydrogenase/reductase family 42E member 2 OS=Homo sapiens GN=SDR42E2 PE=3 SV=3	12	7	14.74	SVAVTHTFQIAK	Deamidated (NQ); 2 Phospho (ST)	0.000040402000.0
887	F186A_HUMAN	Protein FAM186A OS=Homo sapiens GN=FAM186A PE=2 SV=3	117	70	14.58	VMQVWTEKQKSLGQK	2 Deamidated (NQ); Phospho (ST)	0.002000002040000.0				969	CHD7_HUMAN	Chromodomain-helicase-DNA-binding protein 7 OS=Homo sapiens GN=CHD7 PE=1 SV=3	91	57	13.12	TQMELLQAGLSR	Deamidated (NQ); Phospho (ST)	0.000000200040.0				964	GRDN_HUMAN	Girdin OS=Homo sapiens GN=CCDC88A PE=1 SV=2	121	68	14.74	LQQENMNLLSDARSARMYR	3 Deamidated (NQ); Oxidation (M); Phospho (ST)	0.0220002000000400300.0
302	DZIP3_HUMAN	E3 ubiquitin-protein ligase DZIP3 OS=Homo sapiens GN=DZIP3 PE=1 SV=2	93	44	14.56	TQYNEQINKVK	3 Deamidated (NQ); Phospho (Y)	0.00520202000.0				209	SP16H_HUMAN	FACT complex subunit SPT16 OS=Homo sapiens GN=SUPT16H PE=1 SV=1	65	28	13.11	KVEFLKQIANTK	Deamidated (NQ); Phospho (ST)	0.000000000240.0				793	SVIL_HUMAN	Supervillin OS=Homo sapiens GN=SVIL PE=1 SV=2	101	66	14.72	EMEKSFDEQNVPK	Deamidated (NQ); Oxidation (M); Phospho (ST)	0.0300400002000.0
314	FREM2_HUMAN	FRAS1-related extracellular matrix protein 2 OS=Homo sapiens GN=FREM2 PE=1 SV=2	112	49	14.56	SRAGIAISAFNLK	Phospho (ST)	0.0000000400000.0				227	SYQ_HUMAN	Glutaminyl-tRNA synthetase OS=Homo sapiens GN=QARS PE=1 SV=1	30	15	13.1	EAATQAQQTLGSTIDK	2 Deamidated (NQ); 2 Phospho (ST)	0.0000002240040000.0				873	GSDMB_HUMAN	Gasdermin-B OS=Homo sapiens GN=GSDMB PE=1 SV=2	37	11	14.72	SDRQYKFWSQISQGHLSYK	Deamidated (NQ); Phospho (ST); Phospho (Y)	0.4000500002000000000.0
535	MYH11_HUMAN	Myosin-11 OS=Homo sapiens GN=MYH11 PE=1 SV=3	93	63	14.56	EELAEELASSLSGR	Phospho (ST)	0.00000000040000.0				646	YSK4_HUMAN	SPS1/STE20-related protein kinase YSK4 OS=Homo sapiens GN=YSK4 PE=1 SV=1	61	39	13.1	DVSPPQEMSQEDLK	Deamidated (NQ); Phospho (ST)	0.00400000020000.0				794	HME1_HUMAN	Homeobox protein engrailed-1 OS=Homo sapiens GN=EN1 PE=1 SV=3	86	6	14.71	QTLAQELSLNESQIK	2 Deamidated (NQ); 2 Phospho (ST)	0.000000040204200.0
60	CN37_HUMAN	2~,3~-cyclic-nucleotide 3~-phosphodiesterase OS=Homo sapiens GN=CNP PE=1 SV=2	49	18	14.55	LDCAQLKEKNQWQLSADDLK	2 Deamidated (NQ); Phospho (ST)	0.00000000022000400000.0				593	CNN3_HUMAN	Calponin-3 OS=Homo sapiens GN=CNN3 PE=1 SV=1	36	20	13.08	CASQAGMTAYGTRRHLYDPK	Carbamidomethyl (C); Oxidation (M); Phospho (ST)	0.10000034000000000000.0				847	HERC1_HUMAN	Probable E3 ubiquitin-protein ligase HERC1 OS=Homo sapiens GN=HERC1 PE=1 SV=1	134	88	14.71	GVTIPNSGADTLGR	Deamidated (NQ); 2 Phospho (ST)	0.00400200004000.0
715	ABLM2_HUMAN	Actin-binding LIM protein 2 OS=Homo sapiens GN=ABLIM2 PE=1 SV=2	94	17	14.55	FGIRCDSCEK	2 Carbamidomethyl (C); Phospho (ST)	0.0000104100.0				890	PAR14_HUMAN	Poly [ADP-ribose] polymerase 14 OS=Homo sapiens GN=PARP14 PE=1 SV=2	88	52	13.08	NGSTSSLKIMEDIIR	Oxidation (M); Phospho (ST)	0.000040000300000.0				926	PRP8_HUMAN	Pre-mRNA-processing-splicing factor 8 OS=Homo sapiens GN=PRPF8 PE=1 SV=2	90	49	14.71	EAVVNTQELLDLLVKCENK	2 Deamidated (NQ); Phospho (ST)	0.0000242000000000000.0
997	PHLB3_HUMAN	Pleckstrin homology-like domain family B member 3 OS=Homo sapiens GN=PHLDB3 PE=2 SV=2	14	9	14.53	ELLEQQAASEQRGRQQR	2 Deamidated (NQ); Phospho (ST)	0.00000000402000020.0				443	AHNK_HUMAN	Neuroblast differentiation-associated protein AHNAK OS=Homo sapiens GN=AHNAK PE=1 SV=2	205	124	13.07	ISMPDVDLHVKGTK	Phospho (ST)	0.00000000000040.0				956	ZMYM4_HUMAN	Zinc finger MYM-type protein 4 OS=Homo sapiens GN=ZMYM4 PE=1 SV=1	80	47	14.71	MCSYCLQTSPKLVQNNLGGK	Carbamidomethyl (C); 2 Deamidated (NQ); 2 Phospho (ST); Phospho (Y)	0.00051024400002000000.0
571	WDFY3_HUMAN	WD repeat and FYVE domain-containing protein 3 OS=Homo sapiens GN=WDFY3 PE=1 SV=2	94	55	14.5	GYQLLAMLLK	Deamidated (NQ); Oxidation (M); Phospho (Y)	0.0520003000.0				566	GRAP1_HUMAN	GRIP1-associated protein 1 OS=Homo sapiens GN=GRIPAP1 PE=1 SV=1	53	27	13.07	KLQNMLEEQLTKNMHLHK	3 Deamidated (NQ); Oxidation (M); Phospho (ST)	0.002200000040230000.0				438	CAND1_HUMAN	Cullin-associated NEDD8-dissociated protein 1 OS=Homo sapiens GN=CAND1 PE=1 SV=2	44	30	14.7	VKEYQVETIVDTLCTNMLSDK	Carbamidomethyl (C); Deamidated (NQ); Oxidation (M); 2 Phospho (ST)	0.000000000004014230000.0
998	ZNF23_HUMAN	Zinc finger protein 23 OS=Homo sapiens GN=ZNF23 PE=2 SV=3	24	11	14.5	AFSVNGSLSRHQR	Deamidated (NQ); 2 Phospho (ST)	0.0040200040000.0				721	ITA8_HUMAN	Integrin alpha-8 OS=Homo sapiens GN=ITGA8 PE=1 SV=2	68	20	13.07	ILNCTNIECLQISCAVGRLEGGESAVLK	2 Deamidated (NQ); 2 Phospho (ST)	0.0020420000004000000000000000.0				505	KDM5D_HUMAN	Lysine-specific demethylase 5D OS=Homo sapiens GN=KDM5D PE=1 SV=2	48	30	14.7	RARSSGIMSQVGR	Deamidated (NQ); Oxidation (M); 2 Phospho (ST)	0.0004400302000.0
715	ABLM2_HUMAN	Actin-binding LIM protein 2 OS=Homo sapiens GN=ABLIM2 PE=1 SV=2	94	17	14.49	FGIRCDSCEK	2 Carbamidomethyl (C); Phospho (ST)	0.0000104100.0				961	PKP1_HUMAN	Plakophilin-1 OS=Homo sapiens GN=PKP1 PE=1 SV=2	54	35	13.07	GLMSSGMSQLIGLK	Deamidated (NQ); Oxidation (M); Phospho (ST)	0.00304000200000.0				329	KCRB_HUMAN	Creatine kinase B-type OS=Homo sapiens GN=CKB PE=1 SV=1	21	6	14.69	VISMQKGGNMKEVFTR	Oxidation (M); Phospho (ST)	0.0000000003000040.0
656	GOGB1_HUMAN	Golgin subfamily B member 1 OS=Homo sapiens GN=GOLGB1 PE=1 SV=2	208	144	14.47	VCDTLQGENKELLSQLEETR	Carbamidomethyl (C); 2 Deamidated (NQ); Phospho (ST)	0.01000200200000000040.0				246	CAZA2_HUMAN	F-actin-capping protein subunit alpha-2 OS=Homo sapiens GN=CAPZA2 PE=1 SV=3	10	5	13.06	IVEAAENEYQTAISENYQTMSDTTFKALR	Oxidation (M); Phospho (Y)	0.00000000500000000003000000000.0				591	DHC24_HUMAN	24-dehydrocholesterol reductase OS=Homo sapiens GN=DHCR24 PE=1 SV=2	17	10	14.68	LTQGETLR	Deamidated (NQ); Phospho (ST)	0.00200400.0
723	UB2G1_HUMAN	Ubiquitin-conjugating enzyme E2 G1 OS=Homo sapiens GN=UBE2G1 PE=1 SV=3	8	5	14.47	TELQSALLLRR	Deamidated (NQ); 2 Phospho (ST)	0.40024000000.0				896	SPO11_HUMAN	Meiotic recombination protein SPO11 OS=Homo sapiens GN=SPO11 PE=2 SV=1	30	16	13.06	LVQSNTYATKR	2 Deamidated (NQ); Phospho (ST)	0.00202000400.0				864	IL1AP_HUMAN	Interleukin-1 receptor accessory protein OS=Homo sapiens GN=IL1RAP PE=1 SV=2	17	7	14.68	GNINVILVQYKAVKETK	3 Deamidated (NQ); Phospho (ST)	0.02020000200000040.0
882	NPA1P_HUMAN	Nucleolar pre-ribosomal-associated protein 1 OS=Homo sapiens GN=URB1 PE=1 SV=4	52	34	14.47	ILLTLVANPYSYTDKASDFVQEASMLQATMTK	2 Oxidation (M); Phospho (Y)	0.00000000000500000000000030000300.0				73	USO1_HUMAN	General vesicular transport factor p115 OS=Homo sapiens GN=USO1 PE=1 SV=2	88	32	13.04	ASQKPQPNFPSPEYMIFDHEFTKLVK	2 Deamidated (NQ); Oxidation (M); Phospho (Y)	0.00200002000005300000000000.0				865	TITIN_HUMAN	Titin OS=Homo sapiens GN=TTN PE=1 SV=2	1113	749	14.66	ITIENVPK	Deamidated (NQ); Phospho (ST)	0.04002000.0
590	PROX1_HUMAN	Prospero homeobox protein 1 OS=Homo sapiens GN=PROX1 PE=2 SV=2	42	27	14.45	ANSYEDAMMPFPGATIISQLLK	Phospho (ST)	0.0040000000000000000000.0				443	AHNK_HUMAN	Neuroblast differentiation-associated protein AHNAK OS=Homo sapiens GN=AHNAK PE=1 SV=2	205	124	13.04	ISMPDVDLHVKGTK	Phospho (ST)	0.00000000000040.0				103	TPR_HUMAN	Nucleoprotein TPR OS=Homo sapiens GN=TPR PE=1 SV=3	143	102	14.65	RIQQLTEEIGR	Deamidated (NQ); Phospho (ST)	0.00020400000.0
618	SYNE1_HUMAN	Nesprin-1 OS=Homo sapiens GN=SYNE1 PE=1 SV=3	470	273	14.45	QHLLSEMESLKPK	Oxidation (M); Phospho (ST)	0.0000403000000.0				595	GCC2_HUMAN	GRIP and coiled-coil domain-containing protein 2 OS=Homo sapiens GN=GCC2 PE=1 SV=3	145	87	13.04	ETQTVKEELESLR	Deamidated (NQ); Phospho (ST)	0.0420000000000.0				593	MCM2_HUMAN	DNA replication licensing factor MCM2 OS=Homo sapiens GN=MCM2 PE=1 SV=4	41	28	14.65	YIIYAKER	Phospho (Y)	0.50000000.0
23	FETA_HUMAN	Alpha-fetoprotein OS=Homo sapiens GN=AFP PE=1 SV=1	76	18	14.4	TFQAITVTKLSQK	Deamidated (NQ); 3 Phospho (ST)	0.4020000400400.0				694	CC110_HUMAN	Coiled-coil domain-containing protein 110 OS=Homo sapiens GN=CCDC110 PE=2 SV=1	87	45	13.04	VLQQQLESFQALR	3 Deamidated (NQ); Phospho (ST)	0.0022200400000.0				862	DZIP3_HUMAN	E3 ubiquitin-protein ligase DZIP3 OS=Homo sapiens GN=DZIP3 PE=1 SV=2	62	38	14.62	KEQANPHSVSR	Deamidated (NQ); Phospho (ST)	0.00200000040.0
618	SYNE1_HUMAN	Nesprin-1 OS=Homo sapiens GN=SYNE1 PE=1 SV=3	470	273	14.4	ETLVAVQQLDKNMSSLR	2 Deamidated (NQ); Oxidation (M); Phospho (ST)	0.00000002000230400.0				904	TITIN_HUMAN	Titin OS=Homo sapiens GN=TTN PE=1 SV=2	915	632	13.04	IFPSAMSIEQINSLTVEPLK	Deamidated (NQ); Oxidation (M); Phospho (ST)	0.00000340000200000000.0				728	GON4L_HUMAN	GON-4-like protein OS=Homo sapiens GN=GON4L PE=1 SV=1	49	36	14.61	NALSSMDPEVR	Oxidation (M); Phospho (ST)	0.00004300000.0
664	AN30B_HUMAN	Ankyrin repeat domain-containing protein 30B OS=Homo sapiens GN=ANKRD30B PE=2 SV=2	99	48	14.39	VLTAENTMLTSK	Oxidation (M); Phospho (ST)	0.000000030040.0				796	SLAF1_HUMAN	Signaling lymphocytic activation molecule OS=Homo sapiens GN=SLAMF1 PE=1 SV=1	16	10	13	INKSMNKSIHIVVTMAK	Deamidated (NQ); Oxidation (M); Phospho (ST)	0.02003000000004000.0				865	TITIN_HUMAN	Titin OS=Homo sapiens GN=TTN PE=1 SV=2	1113	749	14.61	VVAVNEKGRSDPR	Deamidated (NQ); Phospho (ST)	0.0000200004000.0
612	LRC8B_HUMAN	Leucine-rich repeat-containing protein 8B OS=Homo sapiens GN=LRRC8B PE=2 SV=2	31	13	14.37	SSLKQYSFEALR	Deamidated (NQ); Phospho (ST)	0.000020400000.0				113	VPS35_HUMAN	Vacuolar protein sorting-associated protein 35 OS=Homo sapiens GN=VPS35 PE=1 SV=2	40	20	12.99	YKQIVLTGILEQVVNCR	3 Deamidated (NQ); Phospho (Y)	0.50200000000200200.0				203	IDHC_HUMAN	Isocitrate dehydrogenase [NADP] cytoplasmic OS=Homo sapiens GN=IDH1 PE=1 SV=2	21	10	14.6	SDYLNTFEFMDK	Deamidated (NQ); Phospho (ST); Phospho (Y)	0.005024000000.0
171	ACON_HUMAN	Aconitate hydratase, mitochondrial OS=Homo sapiens GN=ACO2 PE=1 SV=2	24	16	14.36	MKKYLSK	Phospho (Y)	0.0005000.0				632	RFPLA_HUMAN	Ret finger protein-like 4A OS=Homo sapiens GN=RFPL4A PE=1 SV=2	69	8	12.98	SPWQAALTPDLSCPQK	2 Deamidated (NQ); Phospho (ST)	0.0002000000040020.0				674	NF1_HUMAN	Neurofibromin OS=Homo sapiens GN=NF1 PE=1 SV=2	136	74	14.6	YFTLFMNLLNDCSEVEDESAQTGGRKR	Deamidated (NQ); Oxidation (M); 3 Phospho (ST)	0.004003000000400000402000000.0
546	EXPH5_HUMAN	Exophilin-5 OS=Homo sapiens GN=EXPH5 PE=1 SV=2	111	64	14.36	KPLTSGMDASELTPR	Oxidation (M); 2 Phospho (ST)	0.000440300000000.0				784	BNC1_HUMAN	Zinc finger protein basonuclin-1 OS=Homo sapiens GN=BNC1 PE=1 SV=2	79	17	12.98	TQLSPEAKVKPERNSLGTK	Phospho (ST)	0.0000000000000000040.0				741	SETD2_HUMAN	Histone-lysine N-methyltransferase SETD2 OS=Homo sapiens GN=SETD2 PE=1 SV=2	130	99	14.6	YKSTLSKPIPK	Phospho (ST)	0.00000400000.0
293	MAP4_HUMAN	Microtubule-associated protein 4 OS=Homo sapiens GN=MAP4 PE=1 SV=3	71	43	14.35	VSSKCGSKANIK	Carbamidomethyl (C); Deamidated (NQ); Phospho (ST)	0.004010000200.0				141	DYHC1_HUMAN	Cytoplasmic dynein 1 heavy chain 1 OS=Homo sapiens GN=DYNC1H1 PE=1 SV=5	188	101	12.97	KVQQRNLGVSGR	3 Deamidated (NQ); Phospho (ST)	0.002202000400.0				865	TITIN_HUMAN	Titin OS=Homo sapiens GN=TTN PE=1 SV=2	1113	749	14.6	KPIIERTLK	Phospho (ST)	0.000000400.0
563	AKAP9_HUMAN	A-kinase anchor protein 9 OS=Homo sapiens GN=AKAP9 PE=1 SV=3	336	178	14.35	TNIQNLNQLREDELGSDISALTLR	5 Deamidated (NQ); Phospho (ST)	0.420220220000000000000000.0				725	MAP4_HUMAN	Microtubule-associated protein 4 OS=Homo sapiens GN=MAP4 PE=1 SV=3	67	50	12.97	ASPIKMDLAPSKDMGPPK	Oxidation (M); Phospho (ST)	0.000000000040030000.0				865	TITIN_HUMAN	Titin OS=Homo sapiens GN=TTN PE=1 SV=2	1113	749	14.59	TTLTVKDSMR	Oxidation (M); Phospho (ST)	0.0004000030.0
887	F186A_HUMAN	Protein FAM186A OS=Homo sapiens GN=FAM186A PE=2 SV=3	117	70	14.35	DIISRIER	Phospho (ST)	0.00040000.0				745	CJ068_HUMAN	Uncharacterized protein C10orf68 OS=Homo sapiens GN=C10orf68 PE=2 SV=1	84	20	12.97	NTRIVVPNESVISVHQDSK	2 Deamidated (NQ); Phospho (ST)	0.0000000200004002000.0				146	EZRI_HUMAN	Ezrin OS=Homo sapiens GN=EZR PE=1 SV=4	39	19	14.58	QLLTLSSELSQARDENK	Deamidated (NQ); 2 Phospho (ST)	0.20000040040000000.0
1000	LGR4_HUMAN	Leucine-rich repeat-containing G-protein coupled receptor 4 OS=Homo sapiens GN=LGR4 PE=2 SV=2	14	11	14.34	SLSAKDIMKNGK	Oxidation (M); Phospho (ST)	0.004000030000.0				713	FA83G_HUMAN	Protein FAM83G OS=Homo sapiens GN=FAM83G PE=1 SV=2	17	13	12.96	ATEEHPSPFGIPYSKLSQSK	Deamidated (NQ); Phospho (ST)	0.00000000000004000200.0				557	ZN484_HUMAN	Zinc finger protein 484 OS=Homo sapiens GN=ZNF484 PE=1 SV=1	23	16	14.58	CGENQNKPLSR	Deamidated (NQ); Phospho (ST)	0.00020000040.0
454	RFPLA_HUMAN	Ret finger protein-like 4A OS=Homo sapiens GN=RFPL4A PE=1 SV=2	73	9	14.3	SPWQAALTPDLSCPQK	Deamidated (NQ); Phospho (ST)	0.0000000000040020.0				781	SRBD1_HUMAN	S1 RNA-binding domain-containing protein 1 OS=Homo sapiens GN=SRBD1 PE=1 SV=2	41	32	12.95	KNKLDTVQTLK	2 Deamidated (NQ); 2 Phospho (ST)	0.02000402400.0				495	M3K4_HUMAN	Mitogen-activated protein kinase kinase kinase 4 OS=Homo sapiens GN=MAP3K4 PE=1 SV=1	72	45	14.57	TDCPADRLK	Carbamidomethyl (C); Phospho (ST)	0.401000000.0
585	KANK1_HUMAN	KN motif and ankyrin repeat domain-containing protein 1 OS=Homo sapiens GN=KANK1 PE=1 SV=3	90	38	14.3	EIELQQQTIESLKEKIYR	Deamidated (NQ); Phospho (ST)	0.000020000040000000.0				381	BPAEA_HUMAN	Bullous pemphigoid antigen 1, isoforms 6/9/10 OS=Homo sapiens GN=DST PE=1 SV=3	270	175	12.94	IDKDQDGKITR	Deamidated (NQ); Phospho (ST)	0.00002000040.0				614	CDKL2_HUMAN	Cyclin-dependent kinase-like 2 OS=Homo sapiens GN=CDKL2 PE=2 SV=1	14	10	14.56	KCSIPFVKPNR	Carbamidomethyl (C); Phospho (ST)	0.01400000000.0
715	ABLM2_HUMAN	Actin-binding LIM protein 2 OS=Homo sapiens GN=ABLIM2 PE=1 SV=2	94	17	14.3	FGIRCDSCEK	2 Carbamidomethyl (C); Phospho (ST)	0.0000104100.0				669	MACF4_HUMAN	Microtubule-actin cross-linking factor 1, isoform 4 OS=Homo sapiens GN=MACF1 PE=1 SV=1	331	189	12.94	IDKDQDGKITR	Deamidated (NQ); Phospho (ST)	0.00002000040.0				295	APOB_HUMAN	Apolipoprotein B-100 OS=Homo sapiens GN=APOB PE=1 SV=1	162	116	14.55	DPNTGRLNGESNLR	3 Deamidated (NQ); Phospho (ST)	0.00200002004200.0
898	EXT1_HUMAN	Exostosin-1 OS=Homo sapiens GN=EXT1 PE=1 SV=2	25	10	14.3	IAESYQNILAAIEGSR	Deamidated (NQ); Phospho (ST); Phospho (Y)	0.0000502000000040.0				670	MACF1_HUMAN	Microtubule-actin cross-linking factor 1, isoforms 1/2/3/5 OS=Homo sapiens GN=MACF1 PE=1 SV=3	262	167	12.94	IDKDQDGKITR	Deamidated (NQ); Phospho (ST)	0.00002000040.0				865	TITIN_HUMAN	Titin OS=Homo sapiens GN=TTN PE=1 SV=2	1113	749	14.55	CNTTPTKIR	Carbamidomethyl (C); Deamidated (NQ); Phospho (ST)	0.120004000.0
802	ATS16_HUMAN	A disintegrin and metalloproteinase with thrombospondin motifs 16 OS=Homo sapiens GN=ADAMTS16 PE=1 SV=2	47	27	14.29	NSSVALSTCQGLSGMIR	2 Phospho (ST)	0.00000004000040000.0				745	CJ068_HUMAN	Uncharacterized protein C10orf68 OS=Homo sapiens GN=C10orf68 PE=2 SV=1	84	20	12.94	SHQETDVEPLTNAIGSSKTIGEIKTQLR	2 Phospho (ST)	0.0000400000400000000000000000.0				295	APOB_HUMAN	Apolipoprotein B-100 OS=Homo sapiens GN=APOB PE=1 SV=1	162	116	14.54	DPNTGRLNGESNLR	3 Deamidated (NQ); Phospho (ST)	0.00200002004200.0
806	GT252_HUMAN	Procollagen galactosyltransferase 2 OS=Homo sapiens GN=GLT25D2 PE=1 SV=1	21	10	14.29	TIVAPMLESR	2 Phospho (ST)	0.4000000040.0				780	NFM_HUMAN	Neurofilament medium polypeptide OS=Homo sapiens GN=NEFM PE=1 SV=3	46	22	12.93	TVEKITSEGGDGATKYITK	Phospho (ST)	0.0000004000000000000.0				561	MYO6_HUMAN	Myosin-VI OS=Homo sapiens GN=MYO6 PE=1 SV=4	60	42	14.54	CGGIQYLQNAIESRQARPTYATAMLQSLLK	Deamidated (NQ); Phospho (ST)	0.000000000000000000000000024000.0
550	UBR1_HUMAN	E3 ubiquitin-protein ligase UBR1 OS=Homo sapiens GN=UBR1 PE=1 SV=1	83	45	14.26	SFLKILTCMQGMEEIRR	Deamidated (NQ); Phospho (ST)	0.00000040020000000.0				117	SPTA2_HUMAN	Spectrin alpha chain, brain OS=Homo sapiens GN=SPTAN1 PE=1 SV=3	107	58	12.92	GDSLDSVEALIKK	2 Phospho (ST)	0.0040040000000.0				672	F185A_HUMAN	Protein FAM185A OS=Homo sapiens GN=FAM185A PE=2 SV=2	18	10	14.54	RQSWFQSLK	Phospho (ST)	0.004000000.0
606	FLIP1_HUMAN	Filamin-A-interacting protein 1 OS=Homo sapiens GN=FILIP1 PE=1 SV=1	105	49	14.26	DLLNELEVVKSRVK	Phospho (ST)	0.00000000004000.0				453	PGK1_HUMAN	Phosphoglycerate kinase 1 OS=Homo sapiens GN=PGK1 PE=1 SV=3	30	14	12.91	MSLSNKLTLDKLDVK	Deamidated (NQ); Phospho (ST)	0.040020000000000.0				578	SYNE1_HUMAN	Nesprin-1 OS=Homo sapiens GN=SYNE1 PE=1 SV=3	427	281	14.53	KAIILSINLCSPEFTQADSK	Carbamidomethyl (C); Deamidated (NQ); 2 Phospho (ST)	0.00000400010000020040.0
128	VIGLN_HUMAN	Vigilin OS=Homo sapiens GN=HDLBP PE=1 SV=2	85	41	14.23	KTTTIAVEVKK	Phospho (ST)	0.00040000000.0				507	CO3_HUMAN	Complement C3 OS=Homo sapiens GN=C3 PE=1 SV=2	59	35	12.9	RPQDAKNTMILEICTRYR	Phospho (ST); Phospho (Y)	0.000000040000000050.0				236	UTRO_HUMAN	Utrophin OS=Homo sapiens GN=UTRN PE=1 SV=2	163	97	14.52	TGRHIVQKQQTDNPK	4 Deamidated (NQ); 2 Phospho (ST)	0.400000202240200.0
258	MACF4_HUMAN	Microtubule-actin cross-linking factor 1, isoform 4 OS=Homo sapiens GN=MACF1 PE=1 SV=1	273	179	14.23	SKAAKELAENK	Deamidated (NQ); Phospho (ST)	0.40000000020.0				507	CO3_HUMAN	Complement C3 OS=Homo sapiens GN=C3 PE=1 SV=2	59	35	12.88	TKKQELSEAEQATR	Deamidated (NQ); Phospho (ST)	0.00020000000040.0				459	PGK1_HUMAN	Phosphoglycerate kinase 1 OS=Homo sapiens GN=PGK1 PE=1 SV=3	18	13	14.52	IVKDLMSKAEK	Oxidation (M); Phospho (ST)	0.00000340000.0
259	MACF1_HUMAN	Microtubule-actin cross-linking factor 1, isoforms 1/2/3/5 OS=Homo sapiens GN=MACF1 PE=1 SV=3	231	167	14.23	SKAAKELAENK	Deamidated (NQ); Phospho (ST)	0.40000000020.0				638	BPA1_HUMAN	Bullous pemphigoid antigen 1, isoforms 1/2/3/4/5/8 (Fragment) OS=Homo sapiens GN=DST PE=1 SV=3	159	95	12.88	SHEQLLQNIK	2 Deamidated (NQ); Phospho (ST)	0.4000002200.0				732	PI4KA_HUMAN	Phosphatidylinositol 4-kinase alpha OS=Homo sapiens GN=PI4KA PE=1 SV=3	109	68	14.5	SPLLTFPSKEPLR	3 Phospho (ST)	0.4000400400000.0
62	RRBP1_HUMAN	Ribosome-binding protein 1 OS=Homo sapiens GN=RRBP1 PE=1 SV=4	114	57	14.22	EVAGLRQLLLESQSQLDAAK	Deamidated (NQ); 2 Phospho (ST)	0.00000000000404200000.0				669	MACF4_HUMAN	Microtubule-actin cross-linking factor 1, isoform 4 OS=Homo sapiens GN=MACF1 PE=1 SV=1	331	189	12.88	TQTLCSVKDAVTVGLLDKETATR	Phospho (ST)	0.00000000000000000000040.0				966	NELFD_HUMAN	Negative elongation factor C/D OS=Homo sapiens GN=TH1L PE=1 SV=2	17	9	14.5	LISDAGYQGEITSVSTACQQLEVFSR	Carbamidomethyl (C); Deamidated (NQ); 5 Phospho (ST); Phospho (Y)	0.00000050000440440102000040.0
835	ERCC2_HUMAN	TFIIH basal transcription factor complex helicase subunit OS=Homo sapiens GN=ERCC2 PE=1 SV=1	172	20	14.22	FETREDIAVIR	Phospho (ST)	0.00400000000.0				677	DOCK3_HUMAN	Dedicator of cytokinesis protein 3 OS=Homo sapiens GN=DOCK3 PE=1 SV=1	69	42	12.88	QLLSGHLTQDQVR	Phospho (ST)	0.0000000400000.0				865	TITIN_HUMAN	Titin OS=Homo sapiens GN=TTN PE=1 SV=2	1113	749	14.49	VEETRKDFR	Phospho (ST)	0.000400000.0
109	IQGA2_HUMAN	Ras GTPase-activating-like protein IQGAP2 OS=Homo sapiens GN=IQGAP2 PE=1 SV=3	116	43	14.21	AWVNQLETQTGEASK	3 Deamidated (NQ); Phospho (ST)	0.000220002400000.0				281	MANF_HUMAN	Mesencephalic astrocyte-derived neurotrophic factor OS=Homo sapiens GN=MANF PE=1 SV=2	13	7	12.87	YDKQIDLSTVDLK	Deamidated (NQ); Phospho (Y)	0.5002000000000.0				400	DYH5_HUMAN	Dynein heavy chain 5, axonemal OS=Homo sapiens GN=DNAH5 PE=1 SV=3	164	118	14.46	LYITTKLPNPAYTPEISAR	Deamidated (NQ); Phospho (ST); Phospho (Y)	0.0000400020050000000.0
765	UBE4B_HUMAN	Ubiquitin conjugation factor E4 B OS=Homo sapiens GN=UBE4B PE=1 SV=1	91	39	14.19	APKMCSQPAVSQLLSNIR	3 Deamidated (NQ); Oxidation (M); Phospho (ST)	0.000304200002000200.0				85	PSMD1_HUMAN	26S proteasome non-ATPase regulatory subunit 1 OS=Homo sapiens GN=PSMD1 PE=1 SV=2	77	30	12.86	VSTAVLSITAKAK	2 Phospho (ST)	0.0440000000000.0				724	PUS10_HUMAN	Putative tRNA pseudouridine synthase Pus10 OS=Homo sapiens GN=PUS10 PE=1 SV=1	23	15	14.46	ELQQKINNSSNK	3 Deamidated (NQ); Phospho (ST)	0.000000220420.0
986	NALP7_HUMAN	NACHT, LRR and PYD domains-containing protein 7 OS=Homo sapiens GN=NLRP7 PE=1 SV=1	68	24	14.16	TTLAKKCMLDWTDCNLSPTLR	Deamidated (NQ); Oxidation (M); 2 Phospho (ST)	0.440000030000002000000.0				632	RFPLA_HUMAN	Ret finger protein-like 4A OS=Homo sapiens GN=RFPL4A PE=1 SV=2	69	8	12.86	SPWQAALTPDLSCPQK	2 Deamidated (NQ); Phospho (ST)	0.0002000000040020.0				535	GEMI_HUMAN	Geminin OS=Homo sapiens GN=GMNN PE=1 SV=1	17	13	14.45	NLGGVTQESFDLMIK	Oxidation (M); Phospho (ST)	0.000004000000300.0
1002	CNDD3_HUMAN	Condensin-2 complex subunit D3 OS=Homo sapiens GN=NCAPD3 PE=1 SV=2	72	36	14.15	VISCVFHQMLSVILMLEVGEGSHR	Deamidated (NQ); Phospho (ST)	0.004000020000000000000000.0				783	RAB10_HUMAN	Ras-related protein Rab-10 OS=Homo sapiens GN=RAB10 PE=1 SV=1	7	6	12.86	KTYDLLFK	Phospho (ST)	0.04000000.0				494	ACADM_HUMAN	Medium-chain specific acyl-CoA dehydrogenase, mitochondrial OS=Homo sapiens GN=ACADM PE=1 SV=1	20	12	14.44	TFGKLLVEHQAISFMLAEMAMK	2 Phospho (ST)	0.4000000000004000000000.0
1003	F90AL_HUMAN	Putative protein FAM90A-like OS=Homo sapiens PE=3 SV=2	29	13	14.15	MPPTSRPPENSASAQSPR	Deamidated (NQ); Phospho (ST)	0.000000000200400000.0				825	GUC1A_HUMAN	Guanylyl cyclase-activating protein 1 OS=Homo sapiens GN=GUCA1A PE=1 SV=3	15	2	12.86	DQMLLDTLTRSLDLTR	Deamidated (NQ); Oxidation (M); Phospho (ST)	0.0230004000000000.0				479	CAR11_HUMAN	Caspase recruitment domain-containing protein 11 OS=Homo sapiens GN=CARD11 PE=1 SV=3	65	43	14.43	SRSSIMSITAEPPGNDSIVRR	Oxidation (M); 2 Phospho (ST)	0.000403000000000040000.0
1004	RAB6B_HUMAN	Ras-related protein Rab-6B OS=Homo sapiens GN=RAB6B PE=1 SV=1	16	9	14.15	RVASALPGMENVQEK	Oxidation (M); Phospho (ST)	0.000400003000000.0				118	BCLF1_HUMAN	Bcl-2-associated transcription factor 1 OS=Homo sapiens GN=BCLAF1 PE=1 SV=2	36	23	12.85	ITVKKETQSPEQVK	Deamidated (NQ); 2 Phospho (ST)	0.00000040400200.0				907	F186A_HUMAN	Protein FAM186A OS=Homo sapiens GN=FAM186A PE=2 SV=3	139	69	14.43	MKNEIDNDPESEKCIK	2 Deamidated (NQ); Phospho (ST)	0.0020002000400000.0
60	CN37_HUMAN	2~,3~-cyclic-nucleotide 3~-phosphodiesterase OS=Homo sapiens GN=CNP PE=1 SV=2	49	18	14.13	LDCAQLKEKNQWQLSADDLK	2 Deamidated (NQ); Phospho (ST)	0.00000000022000400000.0				448	PML_HUMAN	Probable transcription factor PML OS=Homo sapiens GN=PML PE=1 SV=3	47	17	12.85	LRQEEPQSLQAAVR	Deamidated (NQ); Phospho (ST)	0.00000004020000.0				964	GRDN_HUMAN	Girdin OS=Homo sapiens GN=CCDC88A PE=1 SV=2	121	68	14.43	MHNLSILVR	Deamidated (NQ); Phospho (ST)	0.002040000.0
913	TLR4_HUMAN	Toll-like receptor 4 OS=Homo sapiens GN=TLR4 PE=1 SV=2	233	8	14.13	TLLRQQVELYRLLSR	2 Deamidated (NQ); Phospho (ST); Phospho (Y)	0.000022000500040.0				721	ITA8_HUMAN	Integrin alpha-8 OS=Homo sapiens GN=ITGA8 PE=1 SV=2	68	20	12.85	QSPAKILNCTNIECLQISCAVGR	Carbamidomethyl (C); 2 Deamidated (NQ); Phospho (ST)	0.20000000140000020000000.0				413	AFF3_HUMAN	AF4/FMR2 family member 3 OS=Homo sapiens GN=AFF3 PE=1 SV=2	54	39	14.42	KPKADSQLQPHGGDLTKAAHNNSENIPLHK	5 Deamidated (NQ); Phospho (ST)	0.000004202000000000002200200000.0
40	SPTA2_HUMAN	Spectrin alpha chain, brain OS=Homo sapiens GN=SPTAN1 PE=1 SV=3	149	64	14.11	DLASVQALLR	Phospho (ST)	0.0004000000.0				351	RL3_HUMAN	60S ribosomal protein L3 OS=Homo sapiens GN=RPL3 PE=1 SV=2	158	10	12.84	QKKAHLMEIQVNGGTVAEK	2 Deamidated (NQ); Phospho (ST)	0.2000000002000040000.0				817	OPA1_HUMAN	Dynamin-like 120 kDa protein, mitochondrial OS=Homo sapiens GN=OPA1 PE=1 SV=3	36	27	14.42	EGCTVSPETISLNVKGPGLQR	Carbamidomethyl (C); 2 Deamidated (NQ); Phospho (ST)	0.001000000040200000020.0
762	SPRL1_HUMAN	SPARC-like protein 1 OS=Homo sapiens GN=SPARCL1 PE=1 SV=2	9	5	14.11	NILMQLYEANSEHAGYLNEK	2 Deamidated (NQ); Oxidation (M); Phospho (Y)	0.00032050020000000000.0				635	VP13A_HUMAN	Vacuolar protein sorting-associated protein 13A OS=Homo sapiens GN=VPS13A PE=1 SV=2	104	67	12.84	EVHLAQLTAATLTK	2 Phospho (ST)	0.00000004000040.0				752	UBP31_HUMAN	Ubiquitin carboxyl-terminal hydrolase 31 OS=Homo sapiens GN=USP31 PE=1 SV=2	62	38	14.41	STDLGKTALLSKK	Phospho (ST)	0.0000000000400.0
449	UBXN1_HUMAN	UBX domain-containing protein 1 OS=Homo sapiens GN=UBXN1 PE=1 SV=2	11	6	14.1	EPTSSEQGGLEGSGSAAGEGKPALSEEERQEQTKR	Deamidated (NQ); Phospho (ST)	0.00004000000000000000000000000002000.0				588	HMMR_HUMAN	Hyaluronan mediated motility receptor OS=Homo sapiens GN=HMMR PE=1 SV=2	58	35	12.83	QLIELTRTNELLK	Deamidated (NQ); Phospho (ST)	0.0000040020000.0				847	HERC1_HUMAN	Probable E3 ubiquitin-protein ligase HERC1 OS=Homo sapiens GN=HERC1 PE=1 SV=1	134	88	14.41	KGLLATSGNDGTIRVWNVTK	Deamidated (NQ); 3 Phospho (ST)	0.00000040200400000040.0
454	RFPLA_HUMAN	Ret finger protein-like 4A OS=Homo sapiens GN=RFPL4A PE=1 SV=2	73	9	14.1	SPWQAALTPDLSCPQK	2 Deamidated (NQ); Phospho (ST)	0.0002000000040020.0				113	VPS35_HUMAN	Vacuolar protein sorting-associated protein 35 OS=Homo sapiens GN=VPS35 PE=1 SV=2	40	20	12.81	YKQIVLTGILEQVVNCR	Carbamidomethyl (C); Deamidated (NQ); Phospho (ST); Phospho (Y)	0.50200040000000010.0				540	AT2A2_HUMAN	Sarcoplasmic/endoplasmic reticulum calcium ATPase 2 OS=Homo sapiens GN=ATP2A2 PE=1 SV=1	60	31	14.39	KSMSVYCTPNKPSRTSMSK	Carbamidomethyl (C); Oxidation (M); Phospho (ST)	0.0030001000000004000.0
667	FRAP_HUMAN	Serine/threonine-protein kinase mTOR OS=Homo sapiens GN=FRAP1 PE=1 SV=1	102	67	14.09	LREEMEEITQQQLVHDKYCK	Carbamidomethyl (C); 3 Deamidated (NQ); Phospho (Y)	0.00000000022200000510.0				703	HUWE1_HUMAN	E3 ubiquitin-protein ligase HUWE1 OS=Homo sapiens GN=HUWE1 PE=1 SV=3	96	67	12.8	QTGRLGSSGLGSASSIQAAVR	Deamidated (NQ); Phospho (ST)	0.000000000000004020000.0				764	UBN1_HUMAN	Ubinuclein-1 OS=Homo sapiens GN=UBN1 PE=1 SV=2	35	25	14.39	ELAALNSRAAGNSEFTLPAPSK	Deamidated (NQ); 2 Phospho (ST)	0.0000020000000004000040.0
914	ZN407_HUMAN	Zinc finger protein 407 OS=Homo sapiens GN=ZNF407 PE=2 SV=2	81	44	14.09	INKEAQDLTK	Deamidated (NQ); Phospho (ST)	0.0000020040.0				774	HD_HUMAN	Huntingtin OS=Homo sapiens GN=HTT PE=1 SV=1	112	55	12.79	CRPYLVNLLPCLTR	Deamidated (NQ); Phospho (ST)	0.00000020000040.0				418	HSP13_HUMAN	Heat shock 70 kDa protein 13 OS=Homo sapiens GN=HSPA13 PE=1 SV=1	29	12	14.38	QGGMFLTRAMSGNNKLGGQDFNQR	4 Deamidated (NQ); Oxidation (M); 2 Phospho (ST)	0.000300400040220000200200.0
923	MGST2_HUMAN	Microsomal glutathione S-transferase 2 OS=Homo sapiens GN=MGST2 PE=1 SV=1	16	5	14.09	AGNSILLAAVSILSACQQSYFALQVGKARLK	Carbamidomethyl (C); 2 Deamidated (NQ); Phospho (ST)	0.0020000000400001200000000000000.0				66	TERA_HUMAN	Transitional endoplasmic reticulum ATPase OS=Homo sapiens GN=VCP PE=1 SV=4	55	23	12.78	FARRSVSDNDIR	Phospho (ST)	0.000000400000.0				590	GPR98_HUMAN	G-protein coupled receptor 98 OS=Homo sapiens GN=GPR98 PE=1 SV=1	83	55	14.37	ATLISLQVAR	Deamidated (NQ); 2 Phospho (ST)	0.0400402000.0
756	LC7L3_HUMAN	Luc7-like protein 3 OS=Homo sapiens GN=LUC7L3 PE=1 SV=2	13	9	14.08	IDVLLQQIEELGSEGKVEEAQGMMK	Deamidated (NQ); Oxidation (M); Phospho (ST)	0.0000002000004000000000030.0				296	PUR6_HUMAN	Multifunctional protein ADE2 OS=Homo sapiens GN=PAICS PE=1 SV=3	36	12	12.78	EVYELLDSPGKVLLQSKDQITAGNAAR	Deamidated (NQ); Phospho (ST); Phospho (Y)	0.005000000000002000004000000.0				590	GPR98_HUMAN	G-protein coupled receptor 98 OS=Homo sapiens GN=GPR98 PE=1 SV=1	83	55	14.37	ATLISLQVAR	Deamidated (NQ); 2 Phospho (ST)	0.0400402000.0
265	MANF_HUMAN	Mesencephalic astrocyte-derived neurotrophic factor OS=Homo sapiens GN=MANF PE=1 SV=2	13	7	14.07	YDKQIDLSTVDLK	Deamidated (NQ); Phospho (Y)	0.5002000000000.0				782	CI093_HUMAN	Uncharacterized protein C9orf93 OS=Homo sapiens GN=C9orf93 PE=2 SV=1	75	45	12.78	NLNTSSNTGDTQR	Phospho (ST)	0.0004000000000.0				736	GBB1_HUMAN	Guanine nucleotide-binding protein G(I)/G(S)/G(T) subunit beta-1 OS=Homo sapiens GN=GNB1 PE=1 SV=3	16	7	14.34	ACADATLSQITNNIDPVGR	Carbamidomethyl (C); Deamidated (NQ); 2 Phospho (ST)	0.0100000420400000000.0
314	FREM2_HUMAN	FRAS1-related extracellular matrix protein 2 OS=Homo sapiens GN=FREM2 PE=1 SV=2	112	49	14.06	SRAGIAISAFNLK	Deamidated (NQ); Phospho (ST)	0.0000000400200.0				875	RED1_HUMAN	Double-stranded RNA-specific editase 1 OS=Homo sapiens GN=ADARB1 PE=1 SV=1	51	12	12.75	KVLAGVVMTTGTDVKDAK	2 Phospho (ST)	0.000000000404000000.0				768	GOGB1_HUMAN	Golgin subfamily B member 1 OS=Homo sapiens GN=GOLGB1 PE=1 SV=2	181	122	14.34	DQQLSHLQNLIR	Deamidated (NQ); Phospho (ST)	0.002040000000.0
974	TRI55_HUMAN	Tripartite motif-containing protein 55 OS=Homo sapiens GN=TRIM55 PE=1 SV=2	32	15	14.06	AEVAAAAASERAAVSGK	Phospho (ST)	0.00000000000000400.0				638	BPA1_HUMAN	Bullous pemphigoid antigen 1, isoforms 1/2/3/4/5/8 (Fragment) OS=Homo sapiens GN=DST PE=1 SV=3	159	95	12.73	SHEQLLQNIK	Deamidated (NQ); Phospho (ST)	0.4000002000.0				578	SYNE1_HUMAN	Nesprin-1 OS=Homo sapiens GN=SYNE1 PE=1 SV=3	427	281	14.33	SAVSKVLENASSVIVTR	Deamidated (NQ); 2 Phospho (ST)	0.40040000200000000.0
1005	UCP2_HUMAN	Mitochondrial uncoupling protein 2 OS=Homo sapiens GN=UCP2 PE=2 SV=1	13	12	14.06	VRLQIQGESQGPVRATASAQYR	Deamidated (NQ); Phospho (ST); Phospho (Y)	0.0000000040000000000250.0				839	SLN12_HUMAN	Schlafen family member 12 OS=Homo sapiens GN=SLFN12 PE=1 SV=2	51	12	12.73	DITSAKVMNATAALEFLK	Phospho (ST)	0.000000000040000000.0				608	CL040_HUMAN	Uncharacterized protein C12orf40 OS=Homo sapiens GN=C12orf40 PE=2 SV=3	135	40	14.32	SIQKYPANSMGNIPSEELHSK	Deamidated (NQ); Oxidation (M); Phospho (ST)	0.000000020300004000000.0
343	PCM1_HUMAN	Pericentriolar material 1 protein OS=Homo sapiens GN=PCM1 PE=1 SV=3	108	62	14.05	TGFSVSVEKSTSSNR	Deamidated (NQ); Phospho (ST)	0.000000000000420.0				209	SP16H_HUMAN	FACT complex subunit SPT16 OS=Homo sapiens GN=SUPT16H PE=1 SV=1	65	28	12.72	QIANTKGNENANGAPAITLLIR	2 Deamidated (NQ); Phospho (ST)	0.2002000000000000040000.0				108	ACTBM_HUMAN	Beta-actin-like protein 3 OS=Homo sapiens GN=ACTBL3 PE=1 SV=1	27	14	14.31	MQKEITALAPSIMK	Oxidation (M); Phospho (ST)	0.30000400000000.0
618	SYNE1_HUMAN	Nesprin-1 OS=Homo sapiens GN=SYNE1 PE=1 SV=3	470	273	14.05	QWEELCHQLSLR	Deamidated (NQ); Phospho (ST)	0.200000000400.0				293	PLCL2_HUMAN	Inactive phospholipase C-like protein 2 OS=Homo sapiens GN=PLCL2 PE=1 SV=2	57	22	12.72	KTVSFSSMPTEKK	Oxidation (M); Phospho (ST)	0.0004000300000.0				214	GDIB_HUMAN	Rab GDP dissociation inhibitor beta OS=Homo sapiens GN=GDI2 PE=1 SV=2	17	7	14.31	DLGTESQIFISR	Deamidated (NQ); Phospho (ST)	0.000000200040.0
280	MYO1B_HUMAN	Myosin-Ib OS=Homo sapiens GN=MYO1B PE=1 SV=3	64	39	14.04	QEKVSTTLNVAQAYYAR	Phospho (ST)	0.00004000000000000.0				763	LBA1_HUMAN	Lupus brain antigen 1 homolog OS=Homo sapiens GN=LBA1 PE=2 SV=4	109	57	12.72	CINDPNSMFLTGDTAQSIMKGVAFR	2 Deamidated (NQ); 2 Phospho (ST)	0.0020024000400000000000000.0				595	HNRPR_HUMAN	Heterogeneous nuclear ribonucleoprotein R OS=Homo sapiens GN=HNRNPR PE=1 SV=1	27	15	14.31	ESDLSHVQNKSAFLCGVMK	Carbamidomethyl (C); 2 Deamidated (NQ); 2 Phospho (ST)	0.0000400220400010000.0
530	JIP4_HUMAN	C-Jun-amino-terminal kinase-interacting protein 4 OS=Homo sapiens GN=SPAG9 PE=1 SV=4	82	41	14.03	CLHSIKLK	Phospho (ST)	0.00040000.0				875	RED1_HUMAN	Double-stranded RNA-specific editase 1 OS=Homo sapiens GN=ADARB1 PE=1 SV=1	51	12	12.72	KVLAGVVMTTGTDVKDAK	2 Phospho (ST)	0.000000004004000000.0				220	CTND1_HUMAN	Catenin delta-1 OS=Homo sapiens GN=CTNND1 PE=1 SV=1	51	28	14.28	EVHLGACGALKNISFGR	Deamidated (NQ); Phospho (ST)	0.00000000000204000.0
59	VATE1_HUMAN	V-type proton ATPase subunit E 1 OS=Homo sapiens GN=ATP6V1E1 PE=1 SV=1	43	11	14.01	IQMSNLMNQARLK	Deamidated (NQ); Oxidation (M); Phospho (ST)	0.0004003020000.0				85	PSMD1_HUMAN	26S proteasome non-ATPase regulatory subunit 1 OS=Homo sapiens GN=PSMD1 PE=1 SV=2	77	30	12.7	VNQFRQLYSKVINDK	2 Deamidated (NQ); Phospho (ST)	0.022000004000000.0				278	CHCH6_HUMAN	Coiled-coil-helix-coiled-coil-helix domain-containing protein 6 OS=Homo sapiens GN=CHCHD6 PE=1 SV=1	20	13	14.28	ESTLPRSGSSGGQQPSGMK	3 Phospho (ST)	0.0400000004000004000.0
577	CHD5_HUMAN	Chromodomain-helicase-DNA-binding protein 5 OS=Homo sapiens GN=CHD5 PE=1 SV=1	48	29	14.01	IPMSKMMTVLGAK	2 Oxidation (M); Phospho (ST)	0.0000033400000.0				606	LRIQ4_HUMAN	Leucine-rich repeat and IQ domain-containing protein 4 OS=Homo sapiens GN=LRRIQ4 PE=2 SV=2	30	13	12.69	LREIYLKR	Phospho (Y)	0.00005000.0				70	HSP7C_HUMAN	Heat shock cognate 71 kDa protein OS=Homo sapiens GN=HSPA8 PE=1 SV=1	31	20	14.27	NQVAMNPTNTVFDAKR	2 Deamidated (NQ); Oxidation (M); Phospho (ST)	0.0000320024000000.0
612	LRC8B_HUMAN	Leucine-rich repeat-containing protein 8B OS=Homo sapiens GN=LRRC8B PE=2 SV=2	31	13	14	SSLKQYSFEALR	Deamidated (NQ); Phospho (ST)	0.000020400000.0				828	SYNE1_HUMAN	Nesprin-1 OS=Homo sapiens GN=SYNE1 PE=1 SV=3	478	271	12.69	KTLTLIEKGSQSVQK	Deamidated (NQ); 2 Phospho (ST)	0.000400000400020.0				393	SF3B2_HUMAN	Splicing factor 3B subunit 2 OS=Homo sapiens GN=SF3B2 PE=1 SV=1	27	16	14.26	LDKLENSAAPK	Phospho (ST)	0.00000040000.0
702	EMR3_HUMAN	EGF-like module-containing mucin-like hormone receptor-like 3 OS=Homo sapiens GN=EMR3 PE=1 SV=1	89	22	13.99	KDQVYLNSQVVSAAIGPK	Deamidated (NQ); Phospho (ST); Phospho (Y)	0.000050042000000000.0				632	RFPLA_HUMAN	Ret finger protein-like 4A OS=Homo sapiens GN=RFPL4A PE=1 SV=2	69	8	12.68	SPWQAALTPDLSCPQK	2 Deamidated (NQ); Phospho (ST)	0.0002000000040020.0				964	GRDN_HUMAN	Girdin OS=Homo sapiens GN=CCDC88A PE=1 SV=2	121	68	14.24	TMLEDQLEGTR	Deamidated (NQ); Phospho (ST)	0.40000200000.0
761	ADDA_HUMAN	Alpha-adducin OS=Homo sapiens GN=ADD1 PE=1 SV=2	58	23	13.99	IREQNLQDIKTAGPQSQVLCGVVMDR	Carbamidomethyl (C); Deamidated (NQ); 2 Phospho (ST)	0.00020000004000040001000000.0				904	TITIN_HUMAN	Titin OS=Homo sapiens GN=TTN PE=1 SV=2	915	632	12.68	KIVPQKPSRTPVQEEVIEVK	2 Deamidated (NQ); Phospho (ST)	0.00002004000020000000.0				401	DDX3Y_HUMAN	ATP-dependent RNA helicase DDX3Y OS=Homo sapiens GN=DDX3Y PE=1 SV=2	29	21	14.23	IVEQDTMPPKGVRHTMMFSATFPK	2 Oxidation (M); 2 Phospho (ST)	0.000004300000004030000000.0
514	ROCK2_HUMAN	Rho-associated protein kinase 2 OS=Homo sapiens GN=ROCK2 PE=1 SV=4	124	65	13.98	KYVIVSSKK	Phospho (Y)	0.050000000.0				381	BPAEA_HUMAN	Bullous pemphigoid antigen 1, isoforms 6/9/10 OS=Homo sapiens GN=DST PE=1 SV=3	270	175	12.67	IDKDQDGKITR	Deamidated (NQ); Phospho (ST)	0.00002000040.0				402	DDX3X_HUMAN	ATP-dependent RNA helicase DDX3X OS=Homo sapiens GN=DDX3X PE=1 SV=3	30	22	14.23	IVEQDTMPPKGVRHTMMFSATFPK	2 Oxidation (M); 2 Phospho (ST)	0.000004300000004030000000.0
530	JIP4_HUMAN	C-Jun-amino-terminal kinase-interacting protein 4 OS=Homo sapiens GN=SPAG9 PE=1 SV=4	82	41	13.97	KDLQTRVESLESQTR	Phospho (ST)	0.000040000000000.0				669	MACF4_HUMAN	Microtubule-actin cross-linking factor 1, isoform 4 OS=Homo sapiens GN=MACF1 PE=1 SV=1	331	189	12.67	IDKDQDGKITR	Deamidated (NQ); Phospho (ST)	0.00002000040.0				504	KDM5A_HUMAN	Lysine-specific demethylase 5A OS=Homo sapiens GN=KDM5A PE=1 SV=3	73	44	14.21	SCSQGSSTPRKQPR	Deamidated (NQ); 2 Phospho (ST)	0.00020044000000.0
783	RB6I2_HUMAN	ELKS/RAB6-interacting/CAST family member 1 OS=Homo sapiens GN=ERC1 PE=1 SV=1	76	45	13.97	QTLNARDESIKK	2 Deamidated (NQ); Phospho (ST)	0.200200004000.0				670	MACF1_HUMAN	Microtubule-actin cross-linking factor 1, isoforms 1/2/3/5 OS=Homo sapiens GN=MACF1 PE=1 SV=3	262	167	12.67	IDKDQDGKITR	Deamidated (NQ); Phospho (ST)	0.00002000040.0				390	FREM2_HUMAN	FRAS1-related extracellular matrix protein 2 OS=Homo sapiens GN=FREM2 PE=1 SV=2	82	59	14.2	ESAEPMSGYPVICITACNPKYSDYDK	2 Phospho (ST); Phospho (Y)	0.00000000000000400000540000.0
783	RB6I2_HUMAN	ELKS/RAB6-interacting/CAST family member 1 OS=Homo sapiens GN=ERC1 PE=1 SV=1	76	45	13.97	QTLNARDESIKK	2 Deamidated (NQ); Phospho (ST)	0.200200004000.0				904	TITIN_HUMAN	Titin OS=Homo sapiens GN=TTN PE=1 SV=2	915	632	12.66	IDVTPVGSKLEIR	Phospho (ST)	0.0000000400000.0				406	IF6_HUMAN	Eukaryotic translation initiation factor 6 OS=Homo sapiens GN=EIF6 PE=1 SV=1	9	6	14.2	LNEAQPSTIATSMR	Oxidation (M); 2 Phospho (ST)	0.00000044000030.0
862	U634B_HUMAN	UPF0634 protein B OS=Homo sapiens GN=ANKRD36B PE=2 SV=3	94	49	13.96	LEKILQHSSLMLQVFES	Deamidated (NQ); Oxidation (M); Phospho (ST)	0.00000000403020000.0				928	NSF_HUMAN	Vesicle-fusing ATPase OS=Homo sapiens GN=NSF PE=1 SV=3	39	23	12.65	TTIAQQVK	2 Deamidated (NQ); Phospho (ST)	0.04002200.0				802	GPDM_HUMAN	Glycerol-3-phosphate dehydrogenase, mitochondrial OS=Homo sapiens GN=GPD2 PE=1 SV=3	28	19	14.16	LVSEFPYIEAEVKYGIK	Phospho (ST); Phospho (Y)	0.00400050000000000.0
863	U634A_HUMAN	UPF0634 protein KIAA1641 OS=Homo sapiens GN=KIAA1641 PE=2 SV=2	98	50	13.96	LEKILQHSSLMLQVFES	Deamidated (NQ); Oxidation (M); Phospho (ST)	0.00000000403020000.0				875	RED1_HUMAN	Double-stranded RNA-specific editase 1 OS=Homo sapiens GN=ADARB1 PE=1 SV=1	51	12	12.64	KVLAGVVMTTGTDVKDAK	2 Phospho (ST)	0.000000000404000000.0				981	MUSK_HUMAN	Muscle, skeletal receptor tyrosine-protein kinase OS=Homo sapiens GN=MUSK PE=1 SV=1	16	11	14.16	LLSLEYPRNNIEYVR	2 Deamidated (NQ); Phospho (Y)	0.000000002200500.0
612	LRC8B_HUMAN	Leucine-rich repeat-containing protein 8B OS=Homo sapiens GN=LRRC8B PE=2 SV=2	31	13	13.95	SSLKQYSFEALR	Deamidated (NQ); Phospho (Y)	0.000025000000.0				730	JIP4_HUMAN	C-Jun-amino-terminal kinase-interacting protein 4 OS=Homo sapiens GN=SPAG9 PE=1 SV=4	68	32	12.63	KDLQTRVESLESQTR	Phospho (ST)	0.000040000000000.0				772	TEN1_HUMAN	Teneurin-1 OS=Homo sapiens GN=ODZ1 PE=1 SV=2	89	45	14.13	ENVLMSTNLTATSTIYILK	Deamidated (NQ); 2 Phospho (ST)	0.0200040000000400000.0
370	FXRD1_HUMAN	FAD-dependent oxidoreductase domain-containing protein 1 OS=Homo sapiens GN=FOXRED1 PE=1 SV=2	22	10	13.93	FNPSGYLLLASEK	Phospho (ST)	0.0004000000000.0				351	RL3_HUMAN	60S ribosomal protein L3 OS=Homo sapiens GN=RPL3 PE=1 SV=2	158	10	12.62	FSAPRHGSLGFLPR	Phospho (ST)	0.04000000000000.0				974	K1486_HUMAN	Uncharacterized protein KIAA1486 OS=Homo sapiens GN=KIAA1486 PE=1 SV=2	26	19	14.13	SHSTSPSPVSMGR	2 Phospho (ST)	0.0004400000000.0
618	SYNE1_HUMAN	Nesprin-1 OS=Homo sapiens GN=SYNE1 PE=1 SV=3	470	273	13.93	MKWESLHQEFSTK	Deamidated (NQ); Oxidation (M); Phospho (ST)	0.3000400200000.0				421	CUL4A_HUMAN	Cullin-4A OS=Homo sapiens GN=CUL4A PE=1 SV=3	32	23	12.62	SLLGMLSDLQVYK	Deamidated (NQ); Phospho (ST)	0.0000004002000.0				151	CC108_HUMAN	Coiled-coil domain-containing protein 108 OS=Homo sapiens GN=CCDC108 PE=2 SV=2	60	34	14.11	QSRFLVLLNDGNCTLYYR	3 Deamidated (NQ); Phospho (Y)	0.200000002002000050.0
618	SYNE1_HUMAN	Nesprin-1 OS=Homo sapiens GN=SYNE1 PE=1 SV=3	470	273	13.92	SKTPTGPELDTSYK	Phospho (ST)	0.00004000000000.0				839	SLN12_HUMAN	Schlafen family member 12 OS=Homo sapiens GN=SLFN12 PE=1 SV=2	51	12	12.62	DITSAKVMNATAALEFLK	Deamidated (NQ); Phospho (ST)	0.000000002040000000.0				434	PERQ2_HUMAN	PERQ amino acid-rich with GYF domain-containing protein 2 OS=Homo sapiens GN=GIGYF2 PE=1 SV=1	31	23	14.11	LPSSSTWGQQSNTTACQSQATLSLAEIQK	Carbamidomethyl (C); Deamidated (NQ); 3 Phospho (ST)	0.00000000020000010400404000000.0
491	DPOLA_HUMAN	DNA polymerase alpha catalytic subunit OS=Homo sapiens GN=POLA1 PE=1 SV=2	97	38	13.9	KKYAALVVEPTSDGNYVTK	Phospho (Y)	0.0050000000000000000.0				569	NCK1_HUMAN	Cytoplasmic protein NCK1 OS=Homo sapiens GN=NCK1 PE=1 SV=1	9	6	12.59	ETVYCIGQRK	Phospho (Y)	0.0005000000.0				585	BIG2_HUMAN	Brefeldin A-inhibited guanine nucleotide-exchange protein 2 OS=Homo sapiens GN=ARFGEF2 PE=1 SV=3	86	54	14.11	ETKELTIATK	2 Phospho (ST)	0.0000040040.0
715	ABLM2_HUMAN	Actin-binding LIM protein 2 OS=Homo sapiens GN=ABLIM2 PE=1 SV=2	94	17	13.89	FGIRCDSCEK	2 Carbamidomethyl (C); Phospho (ST)	0.0000104100.0				818	UBP16_HUMAN	Ubiquitin carboxyl-terminal hydrolase 16 OS=Homo sapiens GN=USP16 PE=1 SV=1	31	19	12.59	DLNGQAKMIESVTDNQK	2 Deamidated (NQ); Oxidation (M); Phospho (ST)	0.00002003004000020.0				732	PI4KA_HUMAN	Phosphatidylinositol 4-kinase alpha OS=Homo sapiens GN=PI4KA PE=1 SV=3	109	68	14.11	KTNRGSQLHK	Deamidated (NQ); 2 Phospho (ST)	0.0420040000.0
[truncated: 1,036 more rows]

## Sheet: 6H
6h phospho proteome dataset
BIOLOGICAL REPLICATE 1												BIOLOGICAL REPLICATE 2												BIOLOGICAL REPLICATE 3
[truncated: 2,132 more rows]

## Sheet: 12H
12h phospho proteome dataset
[truncated: 1,783 more rows]

## Sheet: 18H
18h phospho proteome dataset
[truncated: 2,069 more rows]

## Sheet: 24H
24h phospho proteome dataset
[truncated: 1,947 more rows]
