# Supplementary material for: Proteomic analysis reveals USP7 as a novel regulator of palmitic acid-induced hepatocellular carcinoma cell death
Source: Cell Death Dis. 2022 Jun 22;13(6):563. doi: 10.1038/s41419-022-05003-4 (PMC9217975; doi:10.1038/s41419-022-05003-4)
Supplement: Supplementary file 18 — Supplementary Data 7 [file 41419_2022_5003_MOESM18_ESM.xlsx]

## Sheet: 0h
0 h Phosphoprotein with phos site				Literature Based Kinase-Substrate Library with Phosphosites
Gene name_PHOS site	Uniprot_PHOS site			Node Name	Corrected P-value with Benjamini-Hochberg	Corrected P-Value with Bonferroni	Original P-Value	Total Genes in Gene Set	Total Genes in Input	Total Genes Intersected	Intersecting Genes
HFM1_T556	A2PYH4_T556			DAPK3	0.168	0.168371	0.00623597	20	43	2	DAPK3_T299,	DAPK3_T306
TYW5_ Y189	A2RUC4_ Y189			CDK2	0.186	0.371963	0.0137764	711	43	9	RRBP1_S615,	THRAP3_S682,	RBM39_S136,	BCLAF1_S531,	BCLAF1_S658,	LMNA_S22,	LMNA_T19,	SMARCC1_S330,	EIF4G2_T508
TYW5_Y187	A2RUC4_Y187			PKN1	0.187	0.559961	0.0207393	39	43	2	MARCKS_S170,	MARCKS_S163
TYW5_Y48	A2RUC4_Y48			MAPK10	0.354	1.41602	0.0524451	153	43	3	MARK2_S483,	BCOR_S423,	RBM39_S136
CCDC144A_S1043	A2RUR9_S1043			PRKCA	0.373	1.86323	0.0690084	666	43	7	TFRC_S24,	MARCKS_S167,	MARCKS_S170,	MARCKS_S163,	DNM1_S795,	LMNA_T19,	BNC1_S541
CCDC144A_S115	A2RUR9_S115			AKT1	0.494	3.31699	0.122851	222	43	3	TJP2_S244,	SMARCC1_S328,	CCDC88A_S1417
GSAP_ T112	A4D1B5_ T112			MAPK14	0.494	3.45906	0.128113	630	43	6	CASP3_S150,	RRBP1_S615,	MAP4_T521,	MAP4_S280,	SRRM1_T220,	SMARCC1_T335
GSAP_S107	A4D1B5_S107			MARK1	0.623	5.18674	0.192102	38	43	1	MAP2_S1679
FAM83G_S781	A6ND36_S781			CSNK2A1	0.623	5.7999	0.214811	435	43	4	ABCA1_T1242,	ABCA1_T1243,	HSP90AB1_S255,	HSP90AA1_S263
FAM83G_Y304	A6ND36_Y304			ROCK1	0.623	6.79999	0.251852	52	43	1	DAPK3_T299
FAM186A_ S1010	A6NE01_ S1010			CSNK1E	0.623	7.36552	0.272797	186	43	2	NPM1_S125,	G3BP1_S149
FAM186A_ S2195	A6NE01_ S2195			MAPK3	0.623	7.47522	0.27686	188	43	2	MBP_T232,	LMNA_S22
FAM186A_ T1008	A6NE01_ T1008			MAPK8	0.623	8.09414	0.299783	349	43	3	BCLAF1_S658,	LMNA_S22,	LMNA_T19
FAM186A_T1005	A6NE01_T1005			CDK1	0.73	10.2253	0.378714	737	43	5	NPM1_T219,	LMNA_T19,	LMNA_S22,	SMARCC1_S328,	SMARCC1_T335
FAM186A_Y2185	A6NE01_Y2185			EGFR	0.749	12.2472	0.453602	109	43	1	EZR_Y146
NPEPPSL1_ T466	A6NEC2_ T466			CSNK1A1	0.749	12.7292	0.471451	115	43	1	SON_S1697
NPEPPSL1_T329	A6NEC2_T329			RPS6KA3	0.749	13.8278	0.512142	493	43	3	TJP2_S244,	SKIV2L_S256,	SMARCC1_S328
NPEPPSL1_Y464	A6NEC2_Y464			LCK	0.749	13.8678	0.51362	130	43	1	EZR_Y146
RIMBP3C_T1452	A6NJZ7_T1452			PRKACB	0.749	14.2272	0.526932	135	43	1	GOLGA4_S71
RGPD3_ T1185	A6NKT7_ T1185			MAPK9	0.783	16.2505	0.601869	166	43	1	EIF3G_S42
RGPD3_ T92	A6NKT7_ T92
RGPD3_S86	A6NKT7_S86
RGPD3_T1178	A6NKT7_T1178
FAM90A27P_S413	A6NNH2_S413
RIMBP3B_T1452	A6NNM3_T1452
ANKRD36_ S649	A6QL64_ S649
ANKRD36_S644	A6QL64_S644
MYH7B_T667	A7E2Y1_T667
EIF3CL_S733	B5ME19_S733
EIF3CL_T613	B5ME19_T613
NACA_ S2054	E9PAV3_ S2054
NACA_S2049	E9PAV3_S2049
DCDC1_S283	M0R2J8_S283
SULT2B1_S137	O00204_S137
SULT2B1_T253	O00204_T253
TLR4_S790	O00206_S790
PSMD12_ S434	O00232_ S434
PSMD12_ S437	O00232_ S437
PSMD12_ T219	O00232_ T219
MEN1_T599	O00255_T599
PGRMC1_ S181	O00264_ S181
PGRMC1_ S190	O00264_ S190
PGRMC1_ Y180	O00264_ Y180
PGRMC1_T178	O00264_T178
IPO5_S20	O00410_S20
IGF2BP3_T217	O00425_T217
GOLIM4_Y673	O00461_Y673
LAD1_ S123	O00515_ S123
LAD1_ S134	O00515_ S134
LAD1_S121	O00515_S121
LAD1_S12	O00515_S12
LAD1_S209	O00515_S209
LAD1_S468	O00515_S468
DDX3x_ T438	O00571_ T438
DDX3x_S429	O00571_S429
NCKAP5_ S20	O14513_ S20
NCKAP5_S1069	O14513_S1069
NCKAP5_S17	O14513_S17
RGPD8_ T1184	O14715_ T1184
RGPD8_ T92	O14715_ T92
RGPD8_S1742	O14715_S1742
RGPD8_S86	O14715_S86
RGPD8_T1177	O14715_T1177
SLC9A3R1_T156	O14745_T156
GIPC1_ S222	O14908_ S222
CASK_ S465	O14936_ S465
CASK_T460	O14936_T460
ZNF609_ S452	O15014_ S452
ZNF609_ S453	O15014_ S453
ZNF609_ S454	O15014_ S454
ZNF609_ S457	O15014_ S457
ZNF609_S446	O15014_S446
U2SURP_ S97	O15042_ S97
U2SURP_ T95	O15042_ T95
U2SURP_T91	O15042_T91
TRANK1_S2741	O15050_S2741
TRANK1_S616	O15050_S616
SNPH_ S458	O15079_ S458
SNPH_Y166	O15079_Y166
SNPH_Y455	O15079_Y455
ARPC2_ S156	O15144_ S156
ARPC2_ Y153	O15144_ Y153
ARPC2_T151	O15144_T151
SPTLC1_S443	O15269_S443
EIF3D_T241	O15371_T241
EIF3D_T91	O15371_T91
ABCC4_S260	O15439_S260
DDX3Y_Y38	O15523_Y38
MAP3K13_S921	O43283_S921
SART1_ S789	O43290_ S789
SART1_ Y783	O43290_ Y783
SART1_T22	O43290_T22
SART1_T781	O43290_T781
DAPK3_ T306	O43293_ T306
DAPK3_ Y305	O43293_ Y305
DAPK3_T299	O43293_T299
SRGAP3_S770	O43295_S770
HNRNPR_ S228	O43390_ S228
HNRNPR_ S95	O43390_ S95
HNRNPR_ Y229	O43390_ Y229
EIF4G3_ S1131	O43432_ S1131
EIF4G3_S1128	O43432_S1128
EPB41L2_ S208	O43491_ S208
EPB41L2_ S649	O43491_ S649
EPB41L2_S647	O43491_S647
EPB41L2_T199	O43491_T199
ACTN4_ S121	O43707_ S121
ACTN4_ S447	O43707_ S447
ACTN4_ T445	O43707_ T445
ACTN4_T682	O43707_T682
ACTN4_Y441	O43707_Y441
MYO1B_ S110	O43795_ S110
MYO1B_T107	O43795_T107
KALRN_S2402	O60229_S2402
SPAG9_S123	O60271_S123
ZNF292_S2000	O60281_S2000
URB1_ T1080	O60287_ T1080
URB1_ T430	O60287_ T430
URB1_S517	O60287_S517
URB1_S719	O60287_S719
URB1_T429	O60287_T429
URB1_Y1075	O60287_Y1075
PPL_S779	O60437_S779
BUB1B_ T40	O60566_ T40
BUB1B_ T54	O60566_ T54
BUB1B_S39	O60566_S39
PLIN3_ S167	O60664_ S167
PLIN3_ S175	O60664_ S175
PLIN3_ S179	O60664_ S179
PLIN3_ T170	O60664_ T170
PLIN3_T165	O60664_T165
CTNND1_ S811	O60716_ S811
CTNND1_T799	O60716_T799
USO1_ S12	O60763_ S12
NBN_S738	O60934_S738
ZBED4_Y1025	O75132_Y1025
PPFIA2_ S476	O75334_ S476
PPFIA2_ T474	O75334_ T474
PPFIA2_T468	O75334_T468
VPS4B_ S320	O75351_ S320
VPS4B_T317	O75351_T317
FLNB_ S2425	O75369_ S2425
FLNB_ S2532	O75369_ S2532
FLNB_ S2542	O75369_ S2542
FLNB_ T2434	O75369_ T2434
FLNB_ T2553	O75369_ T2553
FLNB_ T2554	O75369_ T2554
FLNB_ Y2061	O75369_ Y2061
FLNB_S2060	O75369_S2060
FLNB_S2418	O75369_S2418
FLNB_S2531	O75369_S2531
FLNB_T911	O75369_T911
TRIM3_S359	O75382_S359
CSDE1_ S419	O75534_ S419
CSDE1_ S422	O75534_ S422
CSDE1_ S424	O75534_ S424
EIF3G_ S42	O75821_ S42
EIF3G_ T206	O75821_ T206
EIF3G_ T41	O75821_ T41
EIF3G_T38	O75821_T38
IDH1_ Y391	O75874_ Y391
IDH1_S389	O75874_S389
DGKI_ T594	O75912_ T594
DGKI_T591	O75912_T591
DYSF_T1384	O75923_T1384
DNAJC8_S35	O75937_S35
TRIO_ S1779	O75962_ S1779
TRIO_T1778	O75962_T1778
RSL1D1_ S127	O76021_ S127
RSL1D1_ S361	O76021_ S361
RSL1D1_ T106	O76021_ T106
RSL1D1_S105	O76021_S105
RSL1D1_S127	O76021_S127
RSL1D1_T358	O76021_T358
RSL1D1_Y54	O76021_Y54
ZFAND5_ S54	O76080_ S54
ZFAND5_ S56	O76080_ S56
ZFAND5_ S58	O76080_ S58
ZFAND5_ S61	O76080_ S61
ZFAND5_ T52	O76080_ T52
ZFAND5_S48	O76080_S48
STK10_S844	O94804_S844
MYO1D_S738	O94832_S738
LUC7L3_S148	O95232_S148
LUC7L3_Y38	O95232_Y38
KIF4A_ S207	O95239_ S207
KIF4A_ S209	O95239_ S209
KIF4A_ S210	O95239_ S210
KIF4A_ T199	O95239_ T199
KIF4A_ T203	O95239_ T203
KIF4A_S197	O95239_S197
SBF1_ S553	O95248_ S553
SBF1_ S559	O95248_ S559
SBF1_T546	O95248_T546
SMC2_S268	O95347_S268
ABCA1_ T1243	O95477_ T1243
ABCA1_T1242	O95477_T1242
ALDH1A1_Y380	P00352_Y380
PGK1_ S4	P00558_ S4
PGK1_S2	P00558_S2
F12_ S368	P00748_ S368
F12_ T371	P00748_ T371
F12_S366	P00748_S366
LMNA_ S12	P02545_ S12
LMNA_ S17	P02545_ S17
LMNA_ S18	P02545_ S18
LMNA_ S22	P02545_ S22
LMNA_ S533	P02545_ S533
LMNA_ T19	P02545_ T19
LMNA_ T24	P02545_ T24
LMNA_ T534	P02545_ T534
LMNA_S12	P02545_S12
LMNA_T10	P02545_T10
LMNA_T528	P02545_T528
MBP_T232	P02686_T232
TFRC_ S10	P02786_ S10
TFRC_ S19	P02786_ S19
TFRC_ S24	P02786_ S24
TFRC_ T21	P02786_ T21
TFRC_ Y20	P02786_ Y20
TFRC_S7	P02786_S7
TF_T654	P02787_T654
CAT_ S515	P04040_ S515
CAT_ S517	P04040_ S517
CAT_T511	P04040_T511
APOB_S296	P04114_S296
APOB_S520	P04114_S520
APOB_T2515	P04114_T2515
APOB_Y2480	P04114_Y2480
TUBB4A_ S335	P04350_ S335
TUBB4A_S332	P04350_S332
ASL_S446	P04424_S446
ATP1A1_ S216	P05023_ S216
ATP1A1_ S217	P05023_ S217
ATP1A1_ S222	P05023_ S222
ATP1A1_ S484	P05023_ S484
ATP1A1_ T226	P05023_ T226
ATP1A1_ T617	P05023_ T617
ATP1A1_ T623	P05023_ T623
ATP1A1_S207	P05023_S207
CYP1A2_S298	P05177_S298
EDN1_ S170	P05305_ S170
EDN1_ T177	P05305_ T177
EDN1_S169	P05305_S169
ITGB1_ S224	P05556_ S224
ITGB1_ T226	P05556_ T226
ITGB1_T394-ga	P05556_T394-ga
NPM1_ S112	P06748_ S112
NPM1_ S125	P06748_ S125
NPM1_ S214	P06748_ S214
NPM1_ S217	P06748_ S217
NPM1_ S218	P06748_ S218
NPM1_ T219	P06748_ T219
NPM1_S106	P06748_S106
NPM1_S207	P06748_S207
EPHX1_ Y425	P07099_ Y425
EPHX1_Y361	P07099_Y361
EPHX1_Y423	P07099_Y423
NEFM_ Y872	P07197_ Y872
NEFM_Y872	P07197_Y872
CTSD_ S252	P07339_ S252
CTSD_T250	P07339_T250
TUBB_ T285	P07437_ T285
TUBB_ T290	P07437_ T290
TUBB_ Y281	P07437_ Y281
TUBB_S278	P07437_S278
TUBB_T285	P07437_T285
EPRS1_ S1000	P07814_ S1000
EPRS1_ S998	P07814_ S998
EPRS1_ S999	P07814_ S999
EPRS1_S990	P07814_S990
EPRS1_T467	P07814_T467
HSP90AA1_ S113	P07900_ S113
HSP90AA1_ S263	P07900_ S263
HSP90AA1_ T115	P07900_ T115
HSP90AA1_ T88	P07900_ T88
HSP90AA1_ T90	P07900_ T90
HSP90AA1_ T94	P07900_ T94
HSP90AA1_ T99	P07900_ T99
HSP90AA1_S252	P07900_S252
HSP90AA1_S406	P07900_S406
HSP90AA1_T109	P07900_T109
HSP90AA1_T88	P07900_T88
HNRNPC_ T9	P07910_ T9
HNRNPC_S3	P07910_S3
RET_S891	P07949_S891
RET_T675	P07949_T675
ANXA6_ S658	P08133_ S658
ANXA6_T657	P08133_T657
SLC3A2_ S134	P08195_ S134
SLC3A2_S129	P08195_S129
HSP90AB1_ S108	P08238_ S108
HSP90AB1_ S261	P08238_ S261
HSP90AB1_ S615	P08238_ S615
HSP90AB1_ T290	P08238_ T290
HSP90AB1_ T297	P08238_ T297
HSP90AB1_ T616	P08238_ T616
HSP90AB1_ T85	P08238_ T85
HSP90AB1_ T89	P08238_ T89
HSP90AB1_ T94	P08238_ T94
HSP90AB1_ Y301	P08238_ Y301
HSP90AB1_ Y305	P08238_ Y305
HSP90AB1_ Y619	P08238_ Y619
HSP90AB1_S255	P08238_S255
HSP90AB1_S398	P08238_S398
HSP90AB1_T104	P08238_T104
HSP90AB1_T285	P08238_T285
HSP90AB1_T83	P08238_T83
MME_ S6	P08473_ S6
MME_ T11	P08473_ T11
MME_ T15	P08473_ T15
MME_S4	P08473_S4
RPSA_ Y47	P08865_ Y47
RPSA_S43	P08865_S43
HNRNPA1_ T103	P09651_ T103
HNRNPA1_S95	P09651_S95
PARP1_T88	P09874_T88
PARP1_Y689	P09874_Y689
POLA1_ T406	P09884_ T406
POLA1_ Y1055	P09884_ Y1055
POLA1_S1327	P09884_S1327
LTA4H_T34	P09960_T34
RGPD1_ T1169	P0DJD0_ T1169
RGPD1_T1162	P0DJD0_T1162
RGPD2_ T1177	P0DJD1_ T1177
RGPD2_T1170	P0DJD1_T1170
LAMC1_ S1605	P11047_ S1605
LAMC1_T1603-ga	P11047_T1603-ga
MYH3_T961	P11055_T961
MAP2_ T1680	P11137_ T1680
MAP2_S1679	P11137_S1679
HSPA8_ Y183	P11142_ Y183
HSPA8_T177	P11142_T177
ERG_Y362	P11308_Y362
TOP1_Y426	P11387_Y426
TOP2A_S312	P11388_S312
TPR_ Y725	P12270_ Y725
TPR_T764	P12270_T764
ACE_T697	P12821_T697
MYH1_T664	P12882_T664
MYH1_T964	P12882_T964
MYH7_T660	P12883_T660
MYH7_T960	P12883_T960
XRCC5_ T472	P13010_ T472
RNH1_ S7	P13489_ S7
RNH1_S2	P13489_S2
MYH6_T662	P13533_T662
MYH6_T962	P13533_T962
MYH8_T663	P13535_T663
MYH8_T963	P13535_T963
ITGA4_ S1011	P13612_ S1011
ITGA4_S1011	P13612_S1011
ATP1A3_ T607	P13637_ T607
ATP1A3_ T613	P13637_ T613
EEF2_ S623	P13639_ S623
EEF2_S274	P13639_S274
EEF2_V2-n-ub	P13639_V2-n-ub
ENO3_S104	P13929_S104
PKM_ T143	P14618_ T143
PKM_ T459	P14618_ T459
PKM_ Y148	P14618_ Y148
PKM_T454	P14618_T454
HSP90B1_ T133	P14625_ T133
HSP90B1_ Y94	P14625_ Y94
HSP90B1_S127	P14625_S127
HSP90B1_S92	P14625_S92
EZR_ S144	P15311_ S144
EZR_ S149	P15311_ S149
EZR_ Y146	P15311_ Y146
ATF2_ T116	P15336_ T116
ATF2_S112	P15336_S112
DSP_ S1754	P15924_ S1754
DSP_ S32	P15924_ S32
DSP_ S38	P15924_ S38
DSP_ S43	P15924_ S43
DSP_ T31	P15924_ T31
DSP_ T37	P15924_ T37
DSP_ Y41	P15924_ Y41
DSP_ Y42	P15924_ Y42
DSP_T2460	P15924_T2460
DSP_Y28	P15924_Y28
NCK1_ S347	P16333_ S347
NCK1_Y339	P16333_Y339
H1-3_ T180	P16402_ T180
ATP2A2_ S538	P16615_ S538
ATP2A2_ T532	P16615_ T532
ATP2A2_S531	P16615_S531
YBX3_Y104	P16989_Y104
ZSCAN20_T755	P17040_T755
FLT1_T588	P17948_T588
SON_ S1697	P18583_ S1697
SON_S1688	P18583_S1688
SON_S94	P18583_S94
ATF6_T166	P18850_T166
HDC_ S610	P19113_ S610
HDC_S609	P19113_S609
SRM_T72	P19623_T72
ATP2B1_ S1178	P20020_ S1178
ATP2B1_ S1182	P20020_ S1182
ATP2B1_S1177	P20020_S1177
ATP2B1_S580	P20020_S580
RAB6A_S184	P20340_S184
LMNB1_ S126	P20700_ S126
LMNB1_ S13	P20700_ S13
LMNB1_ S302	P20700_ S302
LMNB1_ S304	P20700_ S304
LMNB1_ S305	P20700_ S305
LMNB1_ S534	P20700_ S534
LMNB1_ T5	P20700_ T5
LMNB1_S302	P20700_S302
LMNB1_T3	P20700_T3
NEB_ Y5476	P20929_ Y5476
NEB_ Y5480	P20929_ Y5480
NEB_S5472	P20929_S5472
NEB_S646	P20929_S646
NEB_Y6247	P20929_Y6247
FLNA_ S1454	P21333_ S1454
FLNA_ S1459	P21333_ S1459
FLNA_ S2576	P21333_ S2576
FLNA_ S2577	P21333_ S2577
FLNA_ S753	P21333_ S753
FLNA_ S757	P21333_ S757
FLNA_ S767	P21333_ S767
FLNA_S748	P21333_S748
FLNA_Y2571	P21333_Y2571
VDAC1_ S215	P21796_ S215
VDAC1_ T204	P21796_ T204
PAICS_ S27	P22234_ S27
PAICS_ S35	P22234_ S35
PAICS_ T40	P22234_ T40
PAICS_Y22	P22234_Y22
UBA1_S293	P22314_S293
FGFR4_ Y643	P22455_ Y643
FGFR4_Y642	P22455_Y642
ITGA6_ T592	P23229_ T592
ITGA6_S648	P23229_S648
ITGA6_T512	P23229_T512
ITGA6_T588	P23229_T588
ITGA6_Y1110	P23229_Y1110
PTPRG_ S436	P23470_ S436
PTPRG_S433	P23470_S433
RRM1_ S415	P23921_ S415
RRM1_ T422	P23921_ T422
GUCY2C_Y256	P25092_Y256
LMO1_D8-ca	P25800_D8-ca
RPL13_T170	P26373_T170
HMGB2_ Y78	P26583_ Y78
CALR_Y285	P27797_Y285
MAP4_ S1000	P27816_ S1000
MAP4_ S1002	P27816_ S1002
MAP4_ S1006	P27816_ S1006
MAP4_ S1037	P27816_ S1037
MAP4_ S1041	P27816_ S1041
MAP4_ S367	P27816_ S367
MAP4_ S393	P27816_ S393
MAP4_ S853	P27816_ S853
MAP4_ S859	P27816_ S859
MAP4_ S876	P27816_ S876
MAP4_ S983	P27816_ S983
MAP4_ T282	P27816_ T282
MAP4_ T287	P27816_ T287
MAP4_ T526	P27816_ T526
MAP4_ T872	P27816_ T872
MAP4_ T874	P27816_ T874
MAP4_ T878	P27816_ T878
MAP4_ Y1001	P27816_ Y1001
MAP4_S1036	P27816_S1036
MAP4_S280	P27816_S280
MAP4_S295	P27816_S295
MAP4_S358	P27816_S358
MAP4_S384	P27816_S384
MAP4_S996	P27816_S996
MAP4_T256	P27816_T256
MAP4_T521	P27816_T521
MAP4_T977	P27816_T977
NMBR_ S352	P28336_ S352
NMBR_ S356	P28336_ S356
NMBR_T351	P28336_T351
LAP3_ T363	P28838_ T363
CCN2_ Y340	P29279_ Y340
CCN2_T322	P29279_T322
KDM5A_ T46	P29375_ T46
TKT_ S308	P29401_ S308
TKT_S305	P29401_S305
MARCKS_ S167	P29966_ S167
MARCKS_ S170	P29966_ S170
MARCKS_S163	P29966_S163
RPL12_ T128	P30050_ T128
RPL12_S126	P30050_S126
HIVEP2_ S1032	P31629_ S1032
HIVEP2_S1031	P31629_S1031
ATIC_ S202	P31939_ S202
ATIC_ S398	P31939_ S398
ATIC_ S401	P31939_ S401
ATIC_ T405	P31939_ T405
YWHAB_ S6	P31946_ S6
YWHAB_T2	P31946_T2
STIP1_ Y261	P31948_ Y261
STIP1_ Y269	P31948_ Y269
STIP1_D255-ca	P31948_D255-ca
KIF5B_S206	P33176_S206
KIF5B_S599	P33176_S599
HSPA4_S756	P34932_S756
CTNNA1_ S696	P35221_ S696
CTNNA1_S690	P35221_S690
CTNNA1_Y837	P35221_Y837
MYH9_ S364	P35579_ S364
MYH9_ S876	P35579_ S876
MYH9_ T369	P35579_ T369
MYH9_ T869	P35579_ T869
MYH9_ Y754	P35579_ Y754
MYH9_S751	P35579_S751
MYH9_T360	P35579_T360
MYH9_T807	P35579_T807
MYH10_T1203	P35580_T1203
ADD1_ S334	P35611_ S334
ADD1_T331	P35611_T331
SOX6_S380	P35712_S380
SOX6_S411	P35712_S411
MYH11_ S1266	P35749_ S1266
MYH11_ S371	P35749_ S371
MYH11_ T1421	P35749_ T1421
MYH11_ T376	P35749_ T376
MYH11_T367	P35749_T367
MYH11_Y1415	P35749_Y1415
PPM1A_S285	P35813_S285
RPL3_ S13	P39023_ S13
RPL3_S7	P39023_S7
RPL3_T189	P39023_T189
PSMB10_ S229	P40306_ S229
PSMB10_ S230	P40306_ S230
MTREX_S758	P42285_S758
CASP3_ T152	P42574_ T152
CASP3_S150	P42574_S150
TEC_T5	P42680_T5
HTT_ S276	P42858_ S276
HTT_S2892	P42858_S2892
HTT_T269	P42858_T269
RAD52_S199	P43351_S199
MAGEB1_T246	P43366_T246
MAPK8_T243	P45983_T243
NSF_T693	P46459_T693
RPL5_ S230	P46777_ S230
RPL5_ T232	P46777_ T232
RPL5_ Y240	P46777_ Y240
MAP1B_T704	P46821_T704
UTRN_S2482	P46939_S2482
UTRN_S2567	P46939_S2567
UTRN_S604	P46939_S604
UTRN_S623	P46939_S623
UTRN_T2649	P46939_T2649
IQGAP1_ S1515	P46940_ S1515
IQGAP1_ S1540	P46940_ S1540
IQGAP1_ Y1510	P46940_ Y1510
IQGAP1_S1057	P46940_S1057
IQGAP1_T1509	P46940_T1509
IQGAP1_Y831	P46940_Y831
QARS1_T47	P47897_T47
ARCN1_ S342	P48444_ S342
ARCN1_T339	P48444_T339
GSS_ S149	P48637_ S149
GSS_ T147	P48637_ T147
GSS_S137	P48637_S137
CCT5_ T521	P48643_ T521
CCT5_ Y12	P48643_ Y12
CCT5_S3	P48643_S3
CCT5_S518	P48643_S518
CCT5_S51	P48643_S51
NASP_ S428	P49321_ S428
NASP_ T425	P49321_ T425
NASP_ T448	P49321_ T448
NASP_S421	P49321_S421
FASN_ S2192	P49327_ S2192
FASN_ S2198	P49327_ S2198
FASN_ T211	P49327_ T211
FASN_ T2204	P49327_ T2204
FASN_ Y1067	P49327_ Y1067
FASN_ Y222	P49327_ Y222
FASN_S207	P49327_S207
CCT3_ S135	P49368_ S135
CCT3_ T136	P49368_ T136
CCT3_S24	P49368_S24
ALDH7A1_ Y88	P49419_ Y88
ALDH7A1_S84	P49419_S84
CENPF_ S2542	P49454_ S2542
CENPF_ S963	P49454_ S963
MCM2_ S754	P49736_ S754
MCM2_ S769	P49736_ S769
MCM2_ T757	P49736_ T757
MCM2_ T763	P49736_ T763
RBM25_ S675	P49756_ S675
RBM25_ S677	P49756_ S677
RBM25_ S683	P49756_ S683
RBM25_S669	P49756_S669
CLK1_ S36	P49759_ S36
CLK1_ S37	P49759_ S37
CLK1_S34	P49759_S34
NUP153_ T413	P49790_ T413
NUP153_ Y301	P49790_ Y301
NUP153_S297	P49790_S297
RANBP2_ T2160	P49792_ T2160
RANBP2_ T92	P49792_ T92
RANBP2_S86	P49792_S86
RANBP2_T2153	P49792_T2153
LIG3_ S210	P49916_ S210
LIG3_ T205	P49916_ T205
LIG3_ T209	P49916_ T209
LIG3_T204	P49916_T204
MRE11_S165	P49959_S165
GDI2_ S316	P50395_ S316
GDI2_S305	P50395_S305
DNM2_ S532	P50570_ S532
DNM2_ T286	P50570_ T286
DNM2_ Y663	P50570_ Y663
DNM2_S662	P50570_S662
DNM2_T280	P50570_T280
DNM2_T527	P50570_T527
METAP2_T145	P50579_T145
CCT4_ S180	P50991_ S180
CCT4_ S184	P50991_ S184
CCT4_ T538	P50991_ T538
CCT4_S170	P50991_S170
ATP1A2_ T614	P50993_ T614
ATP1A2_ T620	P50993_ T620
SSR4_S16	P51571_S16
SSR4_Y67	P51571_Y67
BRCA2_ S451	P51587_ S451
BRCA2_ Y949	P51587_ Y949
BRCA2_S445	P51587_S445
BRCA2_T3306	P51587_T3306
RPS6KA3_ S556	P51812_ S556
RPS6KA3_ T278	P51812_ T278
NEK3_S253	P51956_S253
HNRNPM_S397	P52272_S397
ACLY_ S478	P53396_ S478
ACLY_ S481	P53396_ S481
ACLY_ S656	P53396_ S656
ACLY_ S663	P53396_ S663
ACLY_ S667	P53396_ S667
ACLY_ S675	P53396_ S675
ACLY_ Y659	P53396_ Y659
ACLY_Y652	P53396_Y652
COPA_ Y370	P53621_ Y370
COPA_Y394	P53621_Y394
CLTCL1_ S1019	P53675_ S1019
CLTCL1_ S966	P53675_ S966
CLTCL1_ T963	P53675_ T963
CLTCL1_S1016	P53675_S1016
CLTCL1_T1396	P53675_T1396
CLTCL1_Y754	P53675_Y754
MAPK10_T281	P53779_T281
HSPA2_ T164	P54652_ T164
HSPA2_ T166	P54652_ T166
HSPA2_ Y184	P54652_ Y184
HSPA2_T159	P54652_T159
HSPA2_T178	P54652_T178
ATP12A_ T632	P54707_ T632
ATP12A_ T638	P54707_ T638
CSE1L_ S931	P55060_ S931
CSE1L_T191	P55060_T191
VCP_ S748	P55072_ S748
VCP_S746	P55072_S746
MANF_ S128	P55145_ S128
MANF_ T129	P55145_ T129
MANF_S128	P55145_S128
MANF_Y121	P55145_Y121
CASP6_C277a	P55212_C277a
NPEPPS_ T466	P55786_ T466
NPEPPS_T329	P55786_T329
NPEPPS_Y464	P55786_Y464
EIF3B_ Y768	P55884_ Y768
RP1_ S466	P56715_ S466
RP1_ T468	P56715_ T468
RP1_S462	P56715_S462
EPPK1_S1021	P58107_S1021
SEC61B_ S13	P60468_ S13
SEC61B_ S14	P60468_ S14
SEC61B_ S17	P60468_ S17
SEC61B_ S19	P60468_ S19
SEC61B_ S7	P60468_ S7
SEC61B_ T5	P60468_ T5
SEC61B_ T9	P60468_ T9
SEC61B_P2-n-ub	P60468_P2-n-ub
ACTB_ S233	P60709_ S233
ACTB_ S235	P60709_ S235
ACTB_ T229	P60709_ T229
ACTB_Y218	P60709_Y218
RAB10_ Y6	P61026_ Y6
RAB10_T5	P61026_T5
PPP1CA_S11	P62136_S11
PSMC1_T246	P62191_T246
UBE2G1_ S6	P62253_ S6
UBE2G1_T2	P62253_T2
VSNL1_T134	P62760_T134
GNB1_S31	P62873_S31
RACK1_ T24	P63244_ T24
RACK1_T10	P63244_T10
ACTG1_ S233	P63261_ S233
ACTG1_ S235	P63261_ S235
ACTG1_ T229	P63261_ T229
ACTG1_Y218	P63261_Y218
YBX1_Y72	P67809_Y72
FAM193A_ S1256	P78312_ S1256
FAM193A_S1249	P78312_S1249
EIF4G2_ T508	P78344_ T508
EIF4G2_ T514	P78344_ T514
EIF4G2_T506	P78344_T506
GTF2I_S932	P78347_S932
PIP4K2B_S17	P78356_S17
ABCA4_ T2061	P78363_ T2061
ABCA4_ Y2063	P78363_ Y2063
ABCA4_S2057	P78363_S2057
ABCA4_T1930	P78363_T1930
PRKDC_ S3657	P78527_ S3657
PRKDC_ S4026	P78527_ S4026
PRKDC_ S875	P78527_ S875
PRKDC_ S876	P78527_ S876
PRKDC_ T1620	P78527_ T1620
PRKDC_ T1621	P78527_ T1621
PRKDC_ T3663	P78527_ T3663
PRKDC_S1726	P78527_S1726
PRKDC_S861	P78527_S861
GPSM2_ S541	P81274_ S541
GPSM2_ S554	P81274_ S554
GPSM2_ S556	P81274_ S556
GPSM2_ S677	P81274_ S677
GPSM2_ T544	P81274_ T544
GPSM2_S535	P81274_S535
MUC5AC_ S5504	P98088_ S5504
MUC5AC_S5502	P98088_S5502
HDLBP_ S583	Q00341_ S583
HDLBP_ S667	Q00341_ S667
HDLBP_ T296	Q00341_ T296
HDLBP_ T297	Q00341_ T297
HDLBP_ T671	Q00341_ T671
HDLBP_ Y582	Q00341_ Y582
HDLBP_S581	Q00341_S581
HDLBP_S659	Q00341_S659
CLTC_ S1019	Q00610_ S1019
CLTC_S1016	Q00610_S1016
CLTC_S1524	Q00610_S1524
HNRNPU_ T554	Q00839_ T554
HNRNPU_S690	Q00839_S690
HNRNPU_T549	Q00839_T549
HNRNPU_T554	Q00839_T554
SET_S7	Q01105_S7
FLI1_Y332	Q01543_Y332
EXOSC10_ S593	Q01780_ S593
ATP2B2_S604	Q01814_S604
XPC_S903	Q01831_S903
BNC1_S338	Q01954_S338
BNC1_S541	Q01954_S541
CENPE_T1951	Q02224_T1951
DSG1_ T519	Q02413_ T519
DSG1_ T520	Q02413_ T520
DSG1_Y515	Q02413_Y515
ID3_S65	Q02535_S65
FKBP4_ S341	Q02790_ S341
FKBP4_S336	Q02790_S336
NUCB1_ S193	Q02818_ S193
NUCB1_Y190	Q02818_Y190
KMT2A_ S261	Q03164_ S261
KMT2A_ S746	Q03164_ S746
KMT2A_ S750	Q03164_ S750
KMT2A_ S752	Q03164_ S752
KMT2A_ S754	Q03164_ S754
KMT2A_S742	Q03164_S742
KMT2A_T259	Q03164_T259
UBXN1_ S87	Q04323_ S87
EIF4G1_ S1028	Q04637_ S1028
EIF4G1_S1231	Q04637_S1231
DNM1_S795	Q05193_S795
PTPN11_S165	Q06124_S165
GFPT1_ T262	Q06210_ T262
GFPT1_ T263	Q06210_ T263
GFPT1_S261	Q06210_S261
GOLGA3_ S360	Q08378_ S360
GOLGA3_ Y343	Q08378_ Y343
GOLGA3_T338	Q08378_T338
NSUN2_T129	Q08J23_T129
NSUN2_Y646	Q08J23_Y646
AHNAK_ S2080	Q09666_ S2080
AHNAK_ S256	Q09666_ S256
AHNAK_ S3483	Q09666_ S3483
AHNAK_ S3485	Q09666_ S3485
AHNAK_ S4540	Q09666_ S4540
AHNAK_ S4903	Q09666_ S4903
AHNAK_ S4908	Q09666_ S4908
AHNAK_ S4912	Q09666_ S4912
AHNAK_ S5186	Q09666_ S5186
AHNAK_ S5190	Q09666_ S5190
AHNAK_ S5195	Q09666_ S5195
AHNAK_S3692	Q09666_S3692
AHNAK_S4900	Q09666_S4900
AHNAK_S521	Q09666_S521
AHNAK_S698	Q09666_S698
AHNAK_T247	Q09666_T247
AHNAK_T490	Q09666_T490
AHNAK_T5184	Q09666_T5184
ANK3_ S1556	Q12955_ S1556
ANK3_ S1559	Q12955_ S1559
ANK3_ S1560	Q12955_ S1560
ANK3_ T1552	Q12955_ T1552
ANK3_S1551	Q12955_S1551
ARHGAP5_ T1024	Q13017_ T1024
ARHGAP5_Y1019	Q13017_Y1019
CHAF1A_ S873	Q13111_ S873
CHAF1A_ S876	Q13111_ S876
IK_ T48	Q13123_ T48
IK_T42	Q13123_T42
PSMD2_ S46	Q13200_ S46
GRIN2B_T1410	Q13224_T1410
MAP3K1_ S1087	Q13233_ S1087
MAP3K1_ S1089	Q13233_ S1089
MAP3K1_T1082	Q13233_T1082
TRIM28_ S784	Q13263_ S784
TRIM28_S355	Q13263_S355
G3BP1_ S149	Q13283_ S149
G3BP1_ S231	Q13283_ S231
G3BP1_ S232	Q13283_ S232
G3BP1_ T143	Q13283_ T143
G3BP1_ T241	Q13283_ T241
G3BP1_S230	Q13283_S230
G3BP1_Y133	Q13283_Y133
SF3B2_ S887	Q13435_ S887
SF3B2_ T201	Q13435_ T201
SF3B2_S883	Q13435_S883
GOLGA4_ S74	Q13439_ S74
GOLGA4_S71	Q13439_S71
MYO9B_ S1398	Q13459_ S1398
MYO9B_ S1405	Q13459_ S1405
MYO9B_ S1408	Q13459_ S1408
MYO9B_S1397	Q13459_S1397
TUBB3_S335	Q13509_S335
ASAH1_S90	Q13510_S90
ATR_T533	Q13535_T533
NAE1_ S376	Q13564_ S376
NAE1_S374	Q13564_S374
NAE1_Y226	Q13564_Y226
IQGAP2_ Y885	Q13576_ Y885
IQGAP2_ Y890	Q13576_ Y890
IQGAP2_T881	Q13576_T881
CUL1_Y425	Q13616_Y425
CUL4A_Y227	Q13619_Y227
ATP1A4_ T623	Q13733_ T623
ATP1A4_ T629	Q13733_ T629
PKP1_ S174	Q13835_ S174
PKP1_ T179	Q13835_ T179
PKP1_ T180	Q13835_ T180
PKP1_T171	Q13835_T171
TUBB2A_ S168	Q13885_ S168
TUBB2A_ S172	Q13885_ S172
TUBB2A_T166	Q13885_T166
CKAP5_S1809	Q14008_S1809
SAFB2_ S226	Q14151_ S226
SAFB2_ S444	Q14151_ S444
SAFB2_ S479	Q14151_ S479
SAFB2_ T440	Q14151_ T440
SAFB2_S886	Q14151_S886
SAFB2_T471	Q14151_T471
DYNC1H1_S2231	Q14204_S2231
DYNC1H1_S4493	Q14204_S4493
DYNC1H1_T2042	Q14204_T2042
DYNC1H1_T240	Q14204_T240
DYNC1H1_T4127	Q14204_T4127
TRIM25_ T246	Q14258_ T246
TRIM25_ T258	Q14258_ T258
TRIM25_Y245	Q14258_Y245
TRIM25_Y57	Q14258_Y57
FLNC_ S1975	Q14315_ S1975
FLNC_ S1980	Q14315_ S1980
FLNC_ T1978	Q14315_ T1978
FLNC_S1972	Q14315_S1972
FLNC_S2146	Q14315_S2146
RBM39_ T146	Q14498_ T146
RBM39_S136	Q14498_S136
HSP90AA2P_ S113	Q14568_ S113
HSP90AA2P_ T99	Q14568_ T99
HSP90AA2P_T109	Q14568_T109
HSP90AA2P_T94	Q14568_T94
SMC1A_ S703	Q14683_ S703
SMC1A_S318	Q14683_S318
SMC1A_S703	Q14683_S703
LPIN1_T14	Q14693_T14
GANAB_ Y396	Q14697_ Y396
GANAB_Y379	Q14697_Y379
GOLGB1_ S1327	Q14789_ S1327
GOLGB1_ T1329	Q14789_ T1329
GOLGB1_ T2444	Q14789_ T2444
GOLGB1_S1326	Q14789_S1326
GOLGB1_S1966	Q14789_S1966
GOLGB1_S3135	Q14789_S3135
GOLGB1_T2438	Q14789_T2438
GOLGB1_Y1647	Q14789_Y1647
GOLGB1_Y2970	Q14789_Y2970
CHD4_ S1808	Q14839_ S1808
CHD4_S1349	Q14839_S1349
CHD4_S1839	Q14839_S1839
CHD4_Y1804	Q14839_Y1804
LASP1_ Y13	Q14847_ Y13
PSME4_ S1753	Q14997_ S1753
PSME4_S1746	Q14997_S1746
SART3_Y48	Q15020_Y48
WDR43_ T189	Q15061_ T189
WDR43_S185	Q15061_S185
ACOX1_ S26	Q15067_ S26
ACOX1_T20	Q15067_T20
EEA1_ Y1021	Q15075_ Y1021
EEA1_S1015	Q15075_S1015
EEA1_T1252	Q15075_T1252
PDIA6_ Y316	Q15084_ Y316
PDIA6_S315	Q15084_S315
PDIA6_S428	Q15084_S428
PLEC_ S1565	Q15149_ S1565
PLEC_ S361	Q15149_ S361
PLEC_ S4268	Q15149_ S4268
PLEC_ S4269	Q15149_ S4269
PLEC_ S4271	Q15149_ S4271
PLEC_ S4272	Q15149_ S4272
PLEC_ S4607	Q15149_ S4607
PLEC_ S482	Q15149_ S482
PLEC_ S647	Q15149_ S647
PLEC_ S796	Q15149_ S796
PLEC_ T370	Q15149_ T370
PLEC_ T3807	Q15149_ T3807
PLEC_ Y3800	Q15149_ Y3800
PLEC_ Y480	Q15149_ Y480
PLEC_ Y795	Q15149_ Y795
PLEC_S1554	Q15149_S1554
PLEC_S224	Q15149_S224
PLEC_S4590	Q15149_S4590
PLEC_S794	Q15149_S794
PLEC_T351	Q15149_T351
PLEC_T3521	Q15149_T3521
PLEC_T3799	Q15149_T3799
PLEC_T4267	Q15149_T4267
PLEC_T4501	Q15149_T4501
PLEC_T638	Q15149_T638
PCM1_ S1229	Q15154_ S1229
PCM1_ S1231	Q15154_ S1231
PCM1_ S1348	Q15154_ S1348
PCM1_ T1338	Q15154_ T1338
PCM1_ T1532	Q15154_ T1532
PCM1_S1335	Q15154_S1335
PCM1_T1226	Q15154_T1226
PCM1_T556	Q15154_T556
PCM1_Y1527	Q15154_Y1527
NONO_ T6	Q15233_ T6
RCN1_ T185	Q15293_ T185
ERBB4_T327	Q15303_T327
TTF1_S41	Q15361_S41
PCBP1_T127	Q15365_T127
DHCR24_ T373	Q15392_ T373
DHCR24_T369	Q15392_T369
CNN3_ S175	Q15417_ S175
CNN3_ T184	Q15417_ T184
CNN3_ Y182	Q15417_ Y182
CNN3_S162	Q15417_S162
CNN3_S175	Q15417_S175
SAFB_ S227	Q15424_ S227
SAFB_ S443	Q15424_ S443
SAFB_ S504	Q15424_ S504
SAFB_ S507	Q15424_ S507
SAFB_ T439	Q15424_ T439
SKIV2L_ S256	Q15477_ S256
SKIV2L_S255	Q15477_S255
NCOA2_ S471	Q15596_ S471
NCOA2_ S474	Q15596_ S474
NCOA2_ S487	Q15596_ S487
NCOA2_S469	Q15596_S469
JMJD1C_ S1982	Q15652_ S1982
JMJD1C_ S630	Q15652_ S630
JMJD1C_ T1978	Q15652_ T1978
JMJD1C_ T622	Q15652_ T622
JMJD1C_ T629	Q15652_ T629
JMJD1C_S1682	Q15652_S1682
JMJD1C_S1973	Q15652_S1973
JMJD1C_S617	Q15652_S617
ITSN1_S624	Q15811_S624
NEDD8_ S65	Q15843_ S65
NEDD8_ Y59	Q15843_ Y59
EXT1_ S141	Q16394_ S141
EXT1_Y131	Q16394_Y131
IMMT_ S113	Q16891_ S113
IMMT_ S115	Q16891_ S115
IMMT_ S121	Q16891_ S121
IMMT_ S126	Q16891_ S126
IMMT_ T630	Q16891_ T630
IMMT_ Y636	Q16891_ Y636
IMMT_S112	Q16891_S112
IMMT_Y626	Q16891_Y626
SMU1_ S436	Q2TAY7_ S436
SMU1_S434	Q2TAY7_S434
KIF4B_ S207	Q2VIQ3_ S207
KIF4B_ S209	Q2VIQ3_ S209
KIF4B_ S210	Q2VIQ3_ S210
KIF4B_ T199	Q2VIQ3_ T199
KIF4B_ T203	Q2VIQ3_ T203
KIF4B_S197	Q2VIQ3_S197
HNRNPA1L2_ T103	Q32P51_ T103
HNRNPA1L2_S95	Q32P51_S95
POLR1F_T215	Q3B726_T215
INAVA_ T391	Q3KP66_ T391
INAVA_S387	Q3KP66_S387
TKFC_S511	Q3LXA3_S511
CCDC144B_S115	Q3MJ40_S115
GON4L_ S2147	Q3T8J9_ S2147
GON4L_ S2148	Q3T8J9_ S2148
GON4L_S2144	Q3T8J9_S2144
CCDC88A_ S1278	Q3V6T2_ S1278
CCDC88A_ S1417	Q3V6T2_ S1417
CCDC88A_ S1787	Q3V6T2_ S1787
CCDC88A_ S1788	Q3V6T2_ S1788
CCDC88A_ S1790	Q3V6T2_ S1790
CCDC88A_ S1796	Q3V6T2_ S1796
CCDC88A_ T1419	Q3V6T2_ T1419
CCDC88A_ T1421	Q3V6T2_ T1421
CCDC88A_ T1801	Q3V6T2_ T1801
CCDC88A_ Y1799	Q3V6T2_ Y1799
CCDC88A_S1273	Q3V6T2_S1273
CCDC14_ S550	Q49A88_ S550
CCDC14_S544	Q49A88_S544
CCDC14_S670	Q49A88_S670
ZNF585B_ S762	Q52M93_ S762
ZNF585B_S759	Q52M93_S759
COBLL1_ S168	Q53SF7_ S168
COBLL1_ S282	Q53SF7_ S282
COBLL1_ T275	Q53SF7_ T275
COBLL1_ T284	Q53SF7_ T284
COBLL1_ Y280	Q53SF7_ Y280
COBLL1_S164	Q53SF7_S164
COBLL1_S273	Q53SF7_S273
SGO2_S34	Q562F6_S34
ACTBL2_ S324	Q562R1_ S324
ACTBL2_T320	Q562R1_T320
ESCO2_ S223	Q56NI9_ S223
ESCO2_S222	Q56NI9_S222
HSP90AB3P_ Y492	Q58FF7_ Y492
HSP90AB2P_ S183	Q58FF8_ S183
HSP90AB2P_S177	Q58FF8_S177
HSP90AA4P_ T30	Q58FG1_ T30
HSP90AA4P_ T34	Q58FG1_ T34
HSP90AA4P_ T39	Q58FG1_ T39
HSP90AA4P_T28	Q58FG1_T28
CCDC178_S168	Q5BJE1_S168
RABL3_ S15	Q5HYI8_ S15
ANKRD36C_ S1090	Q5JPF3_ S1090
ANKRD36C_ T1088	Q5JPF3_ T1088
ANKRD36C_S1086	Q5JPF3_S1086
LRRK2_ S973	Q5S007_ S973
LRRK2_ S975	Q5S007_ S975
LRRK2_ S976	Q5S007_ S976
LRRK2_ S979	Q5S007_ S979
LRRK2_S971	Q5S007_S971
HP1BP3_ S156	Q5SSJ5_ S156
HP1BP3_S155	Q5SSJ5_S155
FREM2_S1134	Q5SZK8_S1134
FREM2_S295	Q5SZK8_S295
ARHGAP21_ Y425	Q5T5U3_ Y425
ARHGAP21_T423	Q5T5U3_T423
BEND3_ S215	Q5T5X7_ S215
BEND3_ S221	Q5T5X7_ S221
BEND3_ S225	Q5T5X7_ S225
BEND3_S208	Q5T5X7_S208
FRY_ S903	Q5TBA9_ S903
FRY_ T904	Q5TBA9_ T904
FRY_T595	Q5TBA9_T595
FRY_T902	Q5TBA9_T902
AK9_T1711	Q5TCS8_T1711
CEP350_ S1830	Q5VT06_ S1830
CEP350_S1828	Q5VT06_S1828
ZKSCAN2_T289	Q63HK3_T289
WASHC2A_ S1179	Q641Q2_ S1179
WASHC2A_ S1180	Q641Q2_ S1180
WASHC2A_S1169	Q641Q2_S1169
CEP135_S548	Q66GS9_S548
CEP135_S976	Q66GS9_S976
CEP135_T784	Q66GS9_T784
TBC1D9B_ T374	Q66K14_ T374
TBC1D9B_ Y853	Q66K14_ Y853
TBC1D9B_ Y857	Q66K14_ Y857
TBC1D9B_S371	Q66K14_S371
TBC1D9B_S463	Q66K14_S463
TBC1D9B_S850	Q66K14_S850
WWC2_S245	Q6AWC2_S245
CCDC144NL_S115	Q6NUI1_S115
PRPF8_ S2037	Q6P2Q9_ S2037
PRPF8_ T2042	Q6P2Q9_ T2042
PRPF8_S2037	Q6P2Q9_S2037
ZNF585A_ S762	Q6P3V2_ S762
ZNF585A_S759	Q6P3V2_S759
PSRC1_ S133	Q6PGN9_ S133
PSRC1_S122	Q6PGN9_S122
LARP1_ T788	Q6PKG0_ T788
LARP1_T785	Q6PKG0_T785
POTEE_ S933	Q6S8J3_ S933
POTEE_ S935	Q6S8J3_ S935
POTEE_ T929	Q6S8J3_ T929
POTEE_Y918	Q6S8J3_Y918
CCDC171_S7	Q6TFL3_S7
BCOR_ S423	Q6W2J9_ S423
BCOR_S422	Q6W2J9_S422
RAB11FIP1_ S496	Q6WKZ4_ S496
RAB11FIP1_ S758	Q6WKZ4_ S758
RAB11FIP1_ T491	Q6WKZ4_ T491
RAB11FIP1_S487	Q6WKZ4_S487
RAB11FIP1_S754	Q6WKZ4_S754
GIGYF2_S98	Q6Y7W6_S98
WDR87_ S988	Q6ZQQ6_ S988
WDR87_T987	Q6ZQQ6_T987
TTLL7_ S171	Q6ZT98_ S171
TTLL7_T156	Q6ZT98_T156
USP34_S1950	Q70CQ2_S1950
USP31_ S1103	Q70CQ4_ S1103
USP31_ S1106	Q70CQ4_ S1106
USP31_ S1109	Q70CQ4_ S1109
USP31_ S1111	Q70CQ4_ S1111
USP31_ S1208	Q70CQ4_ S1208
USP31_ T1247	Q70CQ4_ T1247
USP31_S1100	Q70CQ4_S1100
USP31_S1200	Q70CQ4_S1200
USP31_S1241	Q70CQ4_S1241
LARP4_ S144	Q71RC2_ S144
LARP4_ S148	Q71RC2_ S148
LARP4_ S505	Q71RC2_ S505
LARP4_Y141	Q71RC2_Y141
SUPT6H_T1172	Q7KZ85_T1172
SND1_ S508	Q7KZF4_ S508
MARK2_ S471	Q7KZI7_ S471
MARK2_ S477	Q7KZI7_ S477
MARK2_ S479	Q7KZI7_ S479
MARK2_ S483	Q7KZI7_ S483
MARK2_ T467	Q7KZI7_ T467
MARK2_ T469	Q7KZI7_ T469
MARK2_ T472	Q7KZI7_ T472
MARK2_T466	Q7KZI7_T466
DDX46_ T452	Q7L014_ T452
DDX46_ T454	Q7L014_ T454
DDX46_ Y336	Q7L014_ Y336
DDX46_S439	Q7L014_S439
BZW1_ S12	Q7L1Q6_ S12
ZC3HAV1_ T294	Q7Z2W4_ T294
ZC3HAV1_S284	Q7Z2W4_S284
ZNF550_ S102	Q7Z398_ S102
ZNF550_ T96	Q7Z398_ T96
ZNF550_ Y97	Q7Z398_ Y97
ZNF550_T95	Q7Z398_T95
RGPD4_ T1185	Q7Z3J3_ T1185
RGPD4_ T92	Q7Z3J3_ T92
RGPD4_S1743	Q7Z3J3_S1743
RGPD4_S86	Q7Z3J3_S86
RGPD4_T1178	Q7Z3J3_T1178
CYP2U1_S181	Q7Z449_S181
HEATR3_ S135	Q7Z4Q2_ S135
HEATR3_T125	Q7Z4Q2_T125
WAPL_ Y616	Q7Z5K2_ Y616
WAPL_T613	Q7Z5K2_T613
SDK1_ S619	Q7Z5N4_ S619
SDK1_ S620	Q7Z5N4_ S620
SDK1_ T621	Q7Z5N4_ T621
SDK1_T617	Q7Z5N4_T617
SRGAP1_ Y773	Q7Z6B7_ Y773
SRGAP1_S769	Q7Z6B7_S769
TAMALIN_ T77	Q7Z6J2_ T77
TAMALIN_S74	Q7Z6J2_S74
TAMALIN_S94	Q7Z6J2_S94
HUWE1_ S2069	Q7Z6Z7_ S2069
HUWE1_ S3165	Q7Z6Z7_ S3165
HUWE1_ S3167	Q7Z6Z7_ S3167
HUWE1_ S3752	Q7Z6Z7_ S3752
HUWE1_ S3753	Q7Z6Z7_ S3753
HUWE1_ S3757	Q7Z6Z7_ S3757
HUWE1_ S3759	Q7Z6Z7_ S3759
HUWE1_ S3760	Q7Z6Z7_ S3760
HUWE1_ T2068	Q7Z6Z7_ T2068
HUWE1_ T2070	Q7Z6Z7_ T2070
HUWE1_ T3171	Q7Z6Z7_ T3171
HUWE1_S3158	Q7Z6Z7_S3158
HUWE1_T3747	Q7Z6Z7_T3747
FILIP1_T633	Q7Z7B0_T633
GALNT5_ S292-ga	Q7Z7M9_ S292-ga
GALNT5_ S300-ga	Q7Z7M9_ S300-ga
GALNT5_ S300	Q7Z7M9_ S300
GALNT5_ T296-ga	Q7Z7M9_ T296-ga
GALNT5_ T296	Q7Z7M9_ T296
GALNT5_S292	Q7Z7M9_S292
MYPN_S1038	Q86TC9_S1038
MYPN_S719	Q86TC9_S719
ABCA12_ Y814	Q86UK0_ Y814
ABCA12_S702	Q86UK0_S702
ABCA12_S988	Q86UK0_S988
ABCA12_Y811	Q86UK0_Y811
RALGAPB_T390	Q86X10_T390
FBXO11_S118	Q86XK2_S118
GCC2_ S1487	Q8IWJ2_ S1487
GCC2_ S1490	Q8IWJ2_ S1490
GCC2_S1483	Q8IWJ2_S1483
GCC2_S1649	Q8IWJ2_S1649
GCC2_T988	Q8IWJ2_T988
ANKHD1_ S1665	Q8IWZ3_ S1665
ANKHD1_ S1669	Q8IWZ3_ S1669
ANKHD1_ S1670	Q8IWZ3_ S1670
ANKHD1_ S1679	Q8IWZ3_ S1679
ANKHD1_ T1678	Q8IWZ3_ T1678
ANKHD1_ Y857	Q8IWZ3_ Y857
ANKHD1_T1663	Q8IWZ3_T1663
MASK-BP3_ S1669	Q8IWZ3-6_ S1669
MASK-BP3_ S1670	Q8IWZ3-6_ S1670
MASK-BP3_ S1679	Q8IWZ3-6_ S1679
MASK-BP3_ T1678	Q8IWZ3-6_ T1678
MASK-BP3_ Y857	Q8IWZ3-6_ Y857
MASK-BP3_S1665	Q8IWZ3-6_S1665
CCDC144CP_S115	Q8IYA2_S115
SRRM1_ S227	Q8IYB3_ S227
SRRM1_T220	Q8IYB3_T220
ULK2_ S430	Q8IYT8_ S430
ULK2_T425	Q8IYT8_T425
XRN1_Y829	Q8IZH2_Y829
MAML2_ S189	Q8IZL2_ S189
MAML2_S185	Q8IZL2_S185
ASPM_ S643	Q8IZT6_ S643
ASPM_ S650	Q8IZT6_ S650
ASPM_ T647	Q8IZT6_ T647
ASPM_T2191	Q8IZT6_T2191
ASPM_T640	Q8IZT6_T640
ZNF710_ Y284	Q8N1W2_ Y284
ZNF710_S283	Q8N1W2_S283
ANKRD36B_ S324	Q8N2N9_ S324
ANKRD36B_ S359	Q8N2N9_ S359
ANKRD36B_ S664	Q8N2N9_ S664
ANKRD36B_ T322	Q8N2N9_ T322
ANKRD36B_ T662	Q8N2N9_ T662
ANKRD36B_S320	Q8N2N9_S320
ANKRD36B_S354	Q8N2N9_S354
ANKRD36B_S660	Q8N2N9_S660
ANKRD36B_Y1141	Q8N2N9_Y1141
ARHGAP18_S92	Q8N392_S92
OXR1_S294	Q8N573_S294
OXR1_S526	Q8N573_S526
SRBD1_T107	Q8N5C6_T107
CCNYL1_ S344	Q8N7R7_ S344
CCNYL1_S342	Q8N7R7_S342
UNC13C_ Y1244	Q8NB66_ Y1244
UNC13C_S1240	Q8NB66_S1240
SERBP1_S85	Q8NC51_S85
PLA2G15_S225	Q8NCC3_S225
CARMIL3_T312	Q8ND23_T312
LSM14A_ S203	Q8ND56_ S203
LSM14A_ T194	Q8ND56_ T194
LSM14A_ T201	Q8ND56_ T201
LSM14A_S192	Q8ND56_S192
SLAIN1_ S293	Q8ND83_ S293
SLAIN1_ S295	Q8ND83_ S295
SLAIN1_ S297	Q8ND83_ S297
SLAIN1_ S301	Q8ND83_ S301
SLAIN1_ S307	Q8ND83_ S307
SLAIN1_Y289	Q8ND83_Y289
ABCF1_S652	Q8NE71_S652
TRPV1_T336	Q8NER1_T336
SYNE1_ T8033	Q8NF91_ T8033
SYNE1_ T8360	Q8NF91_ T8360
SYNE1_ T8362	Q8NF91_ T8362
SYNE1_ T8368	Q8NF91_ T8368
SYNE1_S4828	Q8NF91_S4828
SYNE1_S525	Q8NF91_S525
SYNE1_S6301	Q8NF91_S6301
SYNE1_S790	Q8NF91_S790
SYNE1_S8358	Q8NF91_S8358
SYNE1_Y2091	Q8NF91_Y2091
SYNE1_Y8032	Q8NF91_Y8032
CFAP251_ Y720	Q8TBY9_ Y720
CFAP251_S714	Q8TBY9_S714
BICD2_T703	Q8TD16_T703
DMXL2_ S1400	Q8TDJ6_ S1400
DMXL2_ S1402	Q8TDJ6_ S1402
DMXL2_ S1404	Q8TDJ6_ S1404
DMXL2_S2399	Q8TDJ6_S2399
DMXL2_T1398	Q8TDJ6_T1398
DLG5_S150	Q8TDM6_S150
FNIP1_ S296	Q8TF40_ S296
FNIP1_ S716	Q8TF40_ S716
FNIP1_ S724	Q8TF40_ S724
FNIP1_ T294	Q8TF40_ T294
FNIP1_S181	Q8TF40_S181
FNIP1_S292	Q8TF40_S292
FNIP1_S714	Q8TF40_S714
SLC16A10_ S501	Q8TF71_ S501
SLC16A10_ S504	Q8TF71_ S504
SLC16A10_S498	Q8TF71_S498
HASPIN_S349	Q8TF76_S349
PDCD6IP_Y258	Q8WUM4_Y258
PDCD6IP_Y39	Q8WUM4_Y39
PRUNE2_S171	Q8WUY3_S171
SLC35F5_ S216	Q8WV83_ S216
SLC35F5_S207	Q8WV83_S207
SLC35F5_S216	Q8WV83_S216
LEO1_ S296	Q8WVC0_ S296
LEO1_ S300	Q8WVC0_ S300
LEO1_ T302	Q8WVC0_ T302
LEO1_S294	Q8WVC0_S294
PHIP_ S1548	Q8WWQ0_ S1548
PHIP_S911	Q8WWQ0_S911
SYNE2_ S2784	Q8WXH0_ S2784
SYNE2_S2781	Q8WXH0_S2781
GATAD2B_ S586	Q8WXI9_ S586
AHCTF1_ S1214	Q8WYP5_ S1214
AHCTF1_ S1216	Q8WYP5_ S1216
AHCTF1_ S1218	Q8WYP5_ S1218
AHCTF1_ S1222	Q8WYP5_ S1222
AHCTF1_ S509	Q8WYP5_ S509
AHCTF1_ T1210	Q8WYP5_ T1210
AHCTF1_S1209	Q8WYP5_S1209
AHCTF1_S506	Q8WYP5_S506
TTN_ S25093	Q8WZ42_ S25093
TTN_ S25094	Q8WZ42_ S25094
TTN_ S25097	Q8WZ42_ S25097
TTN_ S6686	Q8WZ42_ S6686
TTN_ Y6682	Q8WZ42_ Y6682
TTN_S14387	Q8WZ42_S14387
TTN_S18586	Q8WZ42_S18586
TTN_S21455	Q8WZ42_S21455
TTN_S29637	Q8WZ42_S29637
TTN_S323	Q8WZ42_S323
TTN_S6680	Q8WZ42_S6680
TTN_T15781	Q8WZ42_T15781
TTN_T23898	Q8WZ42_T23898
TTN_Y2010	Q8WZ42_Y2010
TTN_Y25089	Q8WZ42_Y25089
TTN_Y8212	Q8WZ42_Y8212
DDX1_ S106	Q92499_ S106
DDX1_ S86	Q92499_ S86
DDX1_ Y96	Q92499_ Y96
DDX1_T83	Q92499_T83
DDX1_Y496	Q92499_Y496
TOPBP1_ S879	Q92547_ S879
TOPBP1_S878	Q92547_S878
GCN1_ S1644	Q92616_ S1644
GCN1_ Y1643	Q92616_ Y1643
GCN1_S2612	Q92616_S2612
HDAC2_T477	Q92769_T477
PROX1_ S94	Q92786_ S94
PROX1_ T91	Q92786_ T91
PROX1_ Y80	Q92786_ Y80
PROX1_S79	Q92786_S79
SMARCC1_ S330	Q92922_ S330
SMARCC1_ S339	Q92922_ S339
SMARCC1_ T335	Q92922_ T335
SMARCC1_ T337	Q92922_ T337
SMARCC1_S328	Q92922_S328
NINJ1_ S50	Q92982_ S50
NINJ1_S46	Q92982_S46
EXOC4_T406	Q96A65_T406
FUBP1_ T229	Q96AE4_ T229
E2F7_ T413	Q96AV8_ T413
E2F7_S410	Q96AV8_S410
E2F7_T876	Q96AV8_T876
HOOK2_S210	Q96ED9_S210
SCRN2_S196	Q96FV2_S196
LTV1_ S408	Q96GA3_ S408
LTV1_S408	Q96GA3_S408
MACIR_ S133	Q96GV9_ S133
MACIR_ S167	Q96GV9_ S167
MACIR_ T138	Q96GV9_ T138
MACIR_ Y170	Q96GV9_ Y170
MACIR_S132	Q96GV9_S132
MACIR_S25	Q96GV9_S25
FUBP3_ S296	Q96I24_ S296
ITCH_ S10	Q96J02_ S10
ITCH_ S6	Q96J02_ S6
ITCH_S2	Q96J02_S2
YTHDC1_S308	Q96MU7_S308
ZNF48_ S464	Q96MX3_ S464
ZNF48_S125	Q96MX3_S125
ZNF48_S463	Q96MX3_S463
SYNGAP1_ S1184	Q96PV0_ S1184
SYNGAP1_ S1186	Q96PV0_ S1186
SYNGAP1_ S1190	Q96PV0_ S1190
SYNGAP1_Y1183	Q96PV0_Y1183
VPS13A_T138	Q96RL7_T138
PCNX1_ S1217	Q96RV3_ S1217
PCNX1_ S2154	Q96RV3_ S2154
PCNX1_ S2163	Q96RV3_ S2163
PCNX1_ T2153	Q96RV3_ T2153
PCNX1_S1216	Q96RV3_S1216
PCNX1_S2152	Q96RV3_S2152
IFT140_S388	Q96RY7_S388
SMC6_ S907	Q96SB8_ S907
SMC6_Y902	Q96SB8_Y902
RBM15_T568	Q96T37_T568
RUFY1_S123	Q96T51_S123
SPEN_S2134	Q96T58_S2134
SPEN_S2634	Q96T58_S2634
SPEN_T3236	Q96T58_T3236
PSMB7_S277	Q99436_S277
PSMD1_ S834	Q99460_ S834
PSMD1_T830	Q99460_T830
PSMD1_Y713	Q99460_Y713
PLIN2_S148	Q99541_S148
FEV_Y98	Q99581_Y98
SCAF11_ S533	Q99590_ S533
SCAF11_ S535	Q99590_ S535
SCAF11_ S608	Q99590_ S608
SCAF11_ T1153	Q99590_ T1153
SCAF11_ Y1161	Q99590_ Y1161
SCAF11_ Y1162	Q99590_ Y1162
SCAF11_S530	Q99590_S530
SCAF11_S902	Q99590_S902
SCAF11_T602	Q99590_T602
EIF3C_S732	Q99613_S732
EIF3C_T612	Q99613_T612
IL12RB2_T390	Q99665_T390
RGPD5_ T1184	Q99666_ T1184
RGPD5_ T92	Q99666_ T92
RGPD5_S1742	Q99666_S1742
RGPD5_S86	Q99666_S86
RGPD5_T1177	Q99666_T1177
MGST2_Y21	Q99735_Y21
SH3GL1_ S14	Q99961_ S14
SH3GL1_ S18	Q99961_ S18
AKAP9_ T400	Q99996_ T400
AKAP9_S390	Q99996_S390
AKAP9_T208	Q99996_T208
DDX50_S713	Q9BQ39_S713
ESYT1_ S123	Q9BSJ8_ S123
ESYT1_ S506	Q9BSJ8_ S506
ESYT1_ S514	Q9BSJ8_ S514
ESYT1_ T511	Q9BSJ8_ T511
ESYT1_ Y121	Q9BSJ8_ Y121
PI4K2A_ S461	Q9BTU6_ S461
PI4K2A_ S462	Q9BTU6_ S462
PI4K2A_ S464	Q9BTU6_ S464
PI4K2A_ S468	Q9BTU6_ S468
PI4K2A_ T466	Q9BTU6_ T466
PI4K2A_ Y465	Q9BTU6_ Y465
PI4K2A_S460	Q9BTU6_S460
TUBB6_ S168	Q9BUF5_ S168
TUBB6_ S172	Q9BUF5_ S172
TUBB6_S335	Q9BUF5_S335
TUBB6_T166	Q9BUF5_T166
DDX23_ S107	Q9BUQ8_ S107
DDX23_ S109	Q9BUQ8_ S109
DDX23_S106	Q9BUQ8_S106
TUBB2B_ S168	Q9BVA1_ S168
TUBB2B_ S172	Q9BVA1_ S172
TUBB2B_T166	Q9BVA1_T166
TUBB2B_Y50	Q9BVA1_Y50
UTP14A_ S453	Q9BVJ6_ S453
UTP14A_ S458	Q9BVJ6_ S458
UTP14A_S451	Q9BVJ6_S451
SCRT1_ S218	Q9BWW7_ S218
SCRT1_S215	Q9BWW7_S215
CARD14_ S241	Q9BXL6_ S241
CARD14_ S250	Q9BXL6_ S250
CARD14_ S280	Q9BXL6_ S280
CARD14_ T278	Q9BXL6_ T278
CARD14_S240	Q9BXL6_S240
CARD14_S276	Q9BXL6_S276
CARD11_ S535	Q9BXL7_ S535
CARD11_ S538	Q9BXL7_ S538
CARD11_ S541	Q9BXL7_ S541
CARD11_ S547	Q9BXL7_ S547
CARD11_ T549	Q9BXL7_ T549
CARD11_T532	Q9BXL7_T532
ADGRE3_ S159	Q9BY15_ S159
ADGRE3_S158	Q9BY15_S158
CADM1_S103	Q9BY67_S103
ACE2_ S547	Q9BYF1_ S547
ACE2_ T548	Q9BYF1_ T548
ACE2_S545	Q9BYF1_S545
STK33_ T382	Q9BYT3_ T382
TRIM55_S292	Q9BYV6_S292
SETD2_ S1084	Q9BYW2_ S1084
SETD2_ T1083	Q9BYW2_ T1083
SETD2_S1068	Q9BYW2_S1068
POTEKP_T318	Q9BYX7_T318
ASPSCR1_S246	Q9BZE9_S246
PKIB_ S53	Q9C010_ S53
SPEF2_S570	Q9C093_S570
SPEF2_Y1750	Q9C093_Y1750
CEP295_ S1578	Q9C0D2_ S1578
CEP295_ S2527	Q9C0D2_ S2527
CEP295_ Y2577	Q9C0D2_ Y2577
CEP295_S714	Q9C0D2_S714
CEP295_T2572	Q9C0D2_T2572
NACA2_T214	Q9H009_T214
NAT10_ S438	Q9H0A0_ S438
NAT10_ S593	Q9H0A0_ S593
NAT10_ S987	Q9H0A0_ S987
NAT10_ S990	Q9H0A0_ S990
NAT10_S435	Q9H0A0_S435
NAT10_S589	Q9H0A0_S589
NAT10_S984	Q9H0A0_S984
NAT10_Y416	Q9H0A0_Y416
KLC2_ S608	Q9H0B6_ S608
KLC2_ S609	Q9H0B6_ S609
KLC2_ S610	Q9H0B6_ S610
KLC2_ S611	Q9H0B6_ S611
KLC2_ S615	Q9H0B6_ S615
KLC2_T606	Q9H0B6_T606
SLITRK2_T497	Q9H156_T497
PIGM_Y159	Q9H3S5_Y159
PLEKHA4_ S237	Q9H4M7_ S237
PLEKHA4_ S241	Q9H4M7_ S241
PLEKHA4_ T234	Q9H4M7_ T234
PLEKHA4_S229	Q9H4M7_S229
ESF1_ S823	Q9H501_ S823
ESF1_S819	Q9H501_S819
PIEZO2_S2577	Q9H5I5_S2577
RABEP2_S27	Q9H5N1_S27
CCDC86_ S18	Q9H6F5_ S18
CCDC86_ S218	Q9H6F5_ S218
CCDC86_ S219	Q9H6F5_ S219
CCDC86_ S21	Q9H6F5_ S21
CCDC86_ S224	Q9H6F5_ S224
CCDC86_ S24	Q9H6F5_ S24
CCDC86_ S26	Q9H6F5_ S26
CCDC86_ T23	Q9H6F5_ T23
CCDC86_S217	Q9H6F5_S217
AZI2_ S250	Q9H6S1_ S250
AZI2_ T251	Q9H6S1_ T251
AZI2_T249	Q9H6S1_T249
CCSER2_ S184	Q9H7U1_ S184
CCSER2_Y177	Q9H7U1_Y177
EML4_ S502	Q9HC35_ S502
EML4_ T201	Q9HC35_ T201
EML4_S200	Q9HC35_S200
EML4_Y499	Q9HC35_Y499
TANC2_ T11	Q9HCD6_ T11
TANC2_S1977	Q9HCD6_S1977
TANC2_S5	Q9HCD6_S5
ANO8_ S942	Q9HCE9_ S942
ANO8_ S943	Q9HCE9_ S943
ANO8_T941	Q9HCE9_T941
NCKAP5L_S948	Q9HCH0_S948
KIAA1586_S704	Q9HCI6_S704
ROBO2_T791	Q9HCK4_T791
RAB18_T172	Q9NP72_T172
ADAP2_ Y256	Q9NPF8_ Y256
ADAP2_S246	Q9NPF8_S246
UBN1_S231	Q9NPG3_S231
IL1RAP_T509	Q9NPH3_T509
RTN4_S823	Q9NQC3_S823
INCENP_ S373	Q9NQS7_ S373
DDX21_ S458	Q9NR30_ S458
DDX21_ S466	Q9NR30_ S466
DDX21_S455	Q9NR30_S455
KCNQ5_ S457	Q9NR82_ S457
KCNQ5_ T459	Q9NR82_ T459
KCNQ5_S447	Q9NR82_S447
MXRA5_ T1897	Q9NR99_ T1897
MXRA5_T1892	Q9NR99_T1892
UBQLN4_ S318	Q9NRR5_ S318
UBQLN4_S191	Q9NRR5_S191
UBQLN4_S315	Q9NRR5_S315
SNX15_ T229	Q9NRS6_ T229
SNX15_S227	Q9NRS6_S227
RAB6B_S172	Q9NRW1_S172
C1GALT1_ S236	Q9NS00_ S236
C1GALT1_ S237	Q9NS00_ S237
C1GALT1_S235	Q9NS00_S235
FARSB_Y72	Q9NSD9_Y72
PDS5B_T1050	Q9NTI5_T1050
SMC4_ S589	Q9NTJ3_ S589
SMC4_ S595	Q9NTJ3_ S595
SMC4_S355	Q9NTJ3_S355
SMC4_S588	Q9NTJ3_S588
SMC4_Y1266	Q9NTJ3_Y1266
CCDC198_ S196	Q9NVL8_ S196
CCDC198_ T197	Q9NVL8_ T197
CCDC198_T193	Q9NVL8_T193
DDX18_ T368	Q9NVP1_ T368
DDX18_T360	Q9NVP1_T360
SYBU_Y358	Q9NX95_Y358
CWC25_ S218	Q9NXE8_ S218
CWC25_ S222	Q9NXE8_ S222
CWC25_S217	Q9NXE8_S217
CNTLN_S979	Q9NXG0_S979
BCLAF1_ S496	Q9NYF8_ S496
BCLAF1_ S531	Q9NYF8_ S531
BCLAF1_ S660	Q9NYF8_ S660
BCLAF1_ T494	Q9NYF8_ T494
BCLAF1_ T526	Q9NYF8_ T526
BCLAF1_ T661	Q9NYF8_ T661
BCLAF1_S525	Q9NYF8_S525
BCLAF1_S658	Q9NYF8_S658
BCLAF1_T489	Q9NYF8_T489
BCLAF1_T494	Q9NYF8_T494
MAP3K20_ T586	Q9NYL2_ T586
MAP3K20_S584	Q9NYL2_S584
UGGT2_S203	Q9NYU1_S203
IGF2BP1_ T517	Q9NZI8_ T517
IGF2BP1_T217	Q9NZI8_T217
DIP2B_ S53	Q9P265_ S53
DIP2B_ T56	Q9P265_ T56
DIP2B_ T59	Q9P265_ T59
DIP2B_S50	Q9P265_S50
DIP2B_S956	Q9P265_S956
CHD7_S1566	Q9P2D1_S1566
CHD7_S2395	Q9P2D1_S2395
CHPF2_T89	Q9P2E5_T89
RRBP1_ S1403	Q9P2E9_ S1403
RRBP1_ S604	Q9P2E9_ S604
RRBP1_ S615	Q9P2E9_ S615
RRBP1_ T610	Q9P2E9_ T610
RRBP1_ T954	Q9P2E9_ T954
RRBP1_S1402	Q9P2E9_S1402
RRBP1_S951	Q9P2E9_S951
RRBP1_T235	Q9P2E9_T235
RRBP1_T600	Q9P2E9_T600
IGSF9_ S797	Q9P2J2_ S797
IGSF9_ S800	Q9P2J2_ S800
IGSF9_S782	Q9P2J2_S782
CGN_ S100	Q9P2M7_ S100
CGN_ S252	Q9P2M7_ S252
CGN_ T28	Q9P2M7_ T28
CGN_S22	Q9P2M7_S22
CGN_S248	Q9P2M7_S248
CGN_Y99	Q9P2M7_Y99
RBM27_T513	Q9P2N5_T513
ATXN10_ T82	Q9UBB4_ T82
ATXN10_S77	Q9UBB4_S77
EPS15L1_ S434	Q9UBC2_ S434
EPS15L1_ T418	Q9UBC2_ T418
COPG2_S339	Q9UBF2_S339
FAM8A1_T195	Q9UBU6_T195
ZMYM2_ T1253	Q9UBW7_ T1253
TJP2_ S244	Q9UDY2_ S244
TJP2_ S590	Q9UDY2_ S590
TJP2_ S711	Q9UDY2_ S711
TJP2_ S713	Q9UDY2_ S713
TJP2_ T707	Q9UDY2_ T707
TJP2_ Y249	Q9UDY2_ Y249
TJP2_S240	Q9UDY2_S240
TJP2_S702	Q9UDY2_S702
TJP2_S966	Q9UDY2_S966
TJP2_T585	Q9UDY2_T585
RIMBP3_T1452	Q9UFD9_T1452
SEC63_ S544	Q9UGP8_ S544
SEC63_T537	Q9UGP8_T537
TRMT112_ T5	Q9UI30_ T5
XPO7_ S1087	Q9UIA9_ S1087
XPO7_S1082	Q9UIA9_S1082
TSKS_ T570	Q9UJT2_ T570
TSKS_S569	Q9UJT2_S569
JPT1_ S88	Q9UK76_ S88
JPT1_ S91	Q9UK76_ S91
JPT1_ S92	Q9UK76_ S92
JPT1_S87	Q9UK76_S87
RALY_S135	Q9UKM9_S135
FBXO5_ S336	Q9UKT4_ S336
FBXO5_ T335	Q9UKT4_ T335
FBXO5_S331	Q9UKT4_S331
MYH2_T666	Q9UKX2_T666
MYH2_T966	Q9UKX2_T966
MYH13_T664	Q9UKX3_T664
ZHX1_T668	Q9UKY1_T668
TENM1_ T1698	Q9UKZ4_ T1698
TENM1_S1697	Q9UKZ4_S1697
FAM184B_T1016	Q9ULE4_T1016
MYO5B_S1446	Q9ULV0_S1446
NOB1_S184	Q9ULX3_S184
FZR1_ S35	Q9UM11_ S35
FZR1_ S36	Q9UM11_ S36
FZR1_ S39	Q9UM11_ S39
FZR1_ S40	Q9UM11_ S40
FZR1_ S42	Q9UM11_ S42
FZR1_ T32	Q9UM11_ T32
FZR1_T30	Q9UM11_T30
G3BP2_S67	Q9UN86_S67
NSFL1C_ S114	Q9UNZ2_ S114
NSFL1C_ S177	Q9UNZ2_ S177
NSFL1C_S114	Q9UNZ2_S114
NSFL1C_S176	Q9UNZ2_S176
BSN_T2694	Q9UPA5_T2694
PLCL2_ S123	Q9UPR0_ S123
PLCL2_ S125	Q9UPR0_ S125
PLCL2_ S126	Q9UPR0_ S126
PLCL2_ T129	Q9UPR0_ T129
PLCL2_T121	Q9UPR0_T121
MOK_ Y161	Q9UQ07_ Y161
MOK_T159	Q9UQ07_T159
RIMS2_ T1052	Q9UQ26_ T1052
RIMS2_T1050	Q9UQ26_T1050
SRRM2_ S1398	Q9UQ35_ S1398
SRRM2_ S1401	Q9UQ35_ S1401
SRRM2_ S1403	Q9UQ35_ S1403
SRRM2_ S1404	Q9UQ35_ S1404
SRRM2_ S1415	Q9UQ35_ S1415
SRRM2_ S1460	Q9UQ35_ S1460
SRRM2_ S1462	Q9UQ35_ S1462
SRRM2_ S1463	Q9UQ35_ S1463
SRRM2_ S1474	Q9UQ35_ S1474
SRRM2_ T1413	Q9UQ35_ T1413
SRRM2_ T1472	Q9UQ35_ T1472
SRRM2_S1397	Q9UQ35_S1397
SRRM2_S1458	Q9UQ35_S1458
RUVBL2_ S339	Q9Y230_ S339
RUVBL2_ S342	Q9Y230_ S342
RUVBL2_ Y340	Q9Y230_ Y340
RUVBL2_T338	Q9Y230_T338
RUVBL1_ S179	Q9Y265_ S179
PIKFYVE_ S88	Q9Y2I7_ S88
PIKFYVE_ T90	Q9Y2I7_ T90
PIKFYVE_ Y92	Q9Y2I7_ Y92
PIKFYVE_S1549	Q9Y2I7_S1549
PIKFYVE_T83	Q9Y2I7_T83
MYH15_ S1695	Q9Y2K3_ S1695
MYH15_S1691	Q9Y2K3_S1691
DIS3_ S730	Q9Y2L1_ S730
YBX2_T57	Q9Y2T7_T57
YBX2_Y107	Q9Y2T7_Y107
CARHSP1_ T45	Q9Y2V2_ T45
CARHSP1_S41	Q9Y2V2_S41
THRAP3_ S684	Q9Y2W1_ S684
THRAP3_ T685	Q9Y2W1_ T685
THRAP3_S619	Q9Y2W1_S619
THRAP3_S682	Q9Y2W1_S682
STRAP_S90	Q9Y3F4_S90
NOC2L_ S146	Q9Y3T9_ S146
NOC2L_ S240	Q9Y3T9_ S240
NOC2L_ T150	Q9Y3T9_ T150
NOC2L_S238	Q9Y3T9_S238
TLN1_ S1535	Q9Y490_ S1535
TLN1_S1260	Q9Y490_S1260
TLN1_S1528	Q9Y490_S1528
TLN1_T1616	Q9Y490_T1616
TLN1_T354	Q9Y490_T354
WASHC2C_ S1158	Q9Y4E1_ S1158
WASHC2C_ S1159	Q9Y4E1_ S1159
WASHC2C_S1148	Q9Y4E1_S1148
LAS1L_ T91	Q9Y4W2_ T91
LAS1L_S90	Q9Y4W2_S90
RNF114_ S129	Q9Y508_ S129
RNF114_ Y116	Q9Y508_ Y116
RNF114_Y113	Q9Y508_Y113
PRRC2C_ S926	Q9Y520_ S926
PRRC2C_ S929	Q9Y520_ S929
PRRC2C_S924	Q9Y520_S924
SUPT16H_ S1026	Q9Y5B9_ S1026
SUPT16H_ S1027	Q9Y5B9_ S1027
SUPT16H_S1023	Q9Y5B9_S1023
SUPT16H_S360	Q9Y5B9_S360
SUPT16H_S508	Q9Y5B9_S508
PCDHB4_S791	Q9Y5E5_S791
HEY1_S78	Q9Y5J3_S78
SRPRB_ S112	Q9Y5M8_ S112
SRPRB_ T114	Q9Y5M8_ T114
USP16_ S524	Q9Y5T5_ S524
LRRFIP2_ S328	Q9Y608_ S328
LRRFIP2_ S332	Q9Y608_ S332
LRRFIP2_ S333	Q9Y608_ S333
LRRFIP2_ S340	Q9Y608_ S340
LRRFIP2_ S342	Q9Y608_ S342
LRRFIP2_ T331	Q9Y608_ T331
MYH4_S1261	Q9Y623_S1261
MYH4_T664	Q9Y623_T664
MYH4_T964	Q9Y623_T964
ARFGEF2_S260	Q9Y6D5_S260
DYNC1LI1_S487	Q9Y6G9_S487
MAP3K4_S1282	Q9Y6R4_S1282
MORC2_S615	Q9Y6X9_S615
MORC2_T582	Q9Y6X9_T582

## Sheet: 6h
6 h Phosphoprotein with phos site	Phosphoprotein with phos site		Literature Based Kinase-Substrate Library with Phosphosites
Gene name_PHOS site	Uniprot_PHOS site		Node Name	Corrected P-value with Benjamini-Hochberg	Corrected P-Value with Bonferroni	Original P-Value	Total Genes in Gene Set	Total Genes in Input	Total Genes Intersected	Intersecting Genes
TYW5_Y187	A2RUC4_Y187		CDK2	0.017	0.0169936	0.00053105	711	39	11	CTTN_S418,	CHD4_S1535,	CHD4_S1537,	THRAP3_S682,	RBM39_S136,	BCLAF1_S531,	BCLAF1_S658,	HSF1_S307,	HSF1_S303,	SMARCC1_S330,	EIF4G2_T508
TYW5_ Y189	A2RUC4_ Y189		MAPK14	0.0524	0.104706	0.00327206	630	39	9	MAP4_T521,	MAP4_S280,	CHD4_S1535,	SRRM1_T574,	SRRM1_T220,	SRRM1_S551,	HSF1_S307,	HSF1_S303,	SMARCC1_T335
POTEF_Y918	A5A3E0_Y918		GSK3B	0.0801	0.240374	0.0075117	992	39	11	HSF1_S303,	CTTN_S418,	CHD4_S1535,	SRRM1_S549,	SRRM1_T574,	SRRM1_S551,	BCLAF1_S531,	BCLAF1_S658,	HSF1_S307,	SMARCC1_S330,	SMARCC1_T335
POTEF_ T929	A5A3E0_ T929		IKBKE	0.184	0.936754	0.0292736	5	39	1	NFKBIA_S32
FAM186A_S613	A6NE01_S613		RPS6KA3	0.184	1.08884	0.0340262	493	39	6	SRRM1_S549,	SRRM1_S551,	TJP2_S244,	NFKBIA_S32,	SKIV2L_S256,	SMARCC1_S328
FAM186A_T1005	A6NE01_T1005		MAPK10	0.184	1.31662	0.0411443	153	39	3	MARK2_S483,	BCOR_S423,	RBM39_S136
FAM186A_Y2185	A6NE01_Y2185		RPS6KA1	0.184	1.52603	0.0476883	69	39	2	NFKBIA_S32,	FAM53C_S122
FAM186A_ T1008	A6NE01_ T1008		SGK1	0.184	1.92976	0.0603051	79	39	2	SRRM1_T574,	SRRM1_S551
FAM186A_ S2195	A6NE01_ S2195		FER	0.184	1.99589	0.0623716	12	39	1	CTTN_Y421
FAM186A_ S1010	A6NE01_ S1010		MAP3K14	0.184	2.14429	0.0670092	13	39	1	NFKBIA_S32
MROH2A_T436	A6NES4_T436		MAPK3	0.184	2.15775	0.0674295	188	39	3	HSF1_S307,	MBP_T232,	CTTN_S418
MROH2A_S777	A6NES4_S777		CDK1	0.184	2.20894	0.0690294	737	39	7	HMGA1_T53,	NPM1_T219,	SRRM1_S549,	SRRM1_T574,	SRRM1_S551,	SMARCC1_S328,	SMARCC1_T335
MROH2A_T63	A6NES4_T63		AKT1	0.243	3.15879	0.0987123	222	39	3	TJP2_S244,	SMARCC1_S328,	CCDC88A_S1417
MROH2A_ T440	A6NES4_ T440		CHUK	0.246	3.44814	0.107754	22	39	1	NFKBIA_S32
PCNX2_S1078	A6NKB5_S1078		EIF2AK2	0.322	4.83181	0.150994	32	39	1	NFKBIA_S32
ANKRD36_S644	A6QL64_S644		MAP2K1	0.339	5.49892	0.171841	37	39	1	CTTN_S418
ANKRD36_ S649	A6QL64_ S649		IKBKB	0.339	5.8915	0.184109	40	39	1	NFKBIA_S32
MYH7B_T667	A7E2Y1_T667		GSK3A	0.339	6.40613	0.200192	44	39	1	HSF1_S303
WDR64_S962	B1ANS9_S962		MAPK9	0.339	6.43261	0.201019	166	39	2	CTTN_S418,	EIF3G_S42
MYO9A_T1731	B2RTY4_T1731		MAPK1	0.357	7.14266	0.223208	328	39	3	MBP_T232,	CHD4_S1535,	HSF1_S303
MYO9A_ S1733	B2RTY4_ S1733
MYO9A_ T1738	B2RTY4_ T1738
EIF3CL_S733	B5ME19_S733
NACA_S1995	E9PAV3_S1995
NACA_S2049	E9PAV3_S2049
NACA_ S2054	E9PAV3_ S2054
DCDC1_S283	M0R2J8_S283
SULT2B1_T253	O00204_T253
HIP1_S537	O00291_S537
SAP18_T25	O00422_T25
SAP18_ T25	O00422_ T25
SAP18_ T35	O00422_ T35
EML1_ Y186	O00423_ Y186
GOLIM4_Y673	O00461_Y673
DDX3X_S429	O00571_S429
DDX3X_Y243	O00571_Y243
DDX3X_ T438	O00571_ T438
NCKAP5_S17	O14513_S17
NCKAP5_S1069	O14513_S1069
NCKAP5_ S20	O14513_ S20
CHD1_S1353	O14646_S1353
CHD1_S89	O14646_S89
CHD1_ S1355	O14646_ S1355
CHD1_ S90	O14646_ S90
CHD1_ S1356	O14646_ S1356
CHD1_ S92	O14646_ S92
CHD1_ S1360	O14646_ S1360
CHD1_ S1371	O14646_ S1371
CHD1_ S1363	O14646_ S1363
CHD1_ S1373	O14646_ S1373
SLC9A3R1_S77	O14745_S77
CASK_T741	O14936_T741
CASK_T460	O14936_T460
CASK_ S465	O14936_ S465
ATP2A1_S473	O14983_S473
U2SURP_ T95	O15042_ T95
U2SURP_ S97	O15042_ S97
NACAD_S1538	O15069_S1538
NACAD_S131	O15069_S131
CEP290_S598	O15078_S598
CEP290_T382	O15078_T382
CEP290_S348	O15078_S348
ARPC2_T151	O15144_T151
ARPC2_ Y153	O15144_ Y153
ARPC2_ S156	O15144_ S156
AXIN1_Y148	O15169_Y148
AXIN1_ T160	O15169_ T160
OGT_T325	O15294_T325
EIF3D_T91	O15371_T91
ABCC4_S260	O15439_S260
SGSM2_ S105	O43147_ S105
PSMD3_Y264	O43242_Y264
PSMD3_S450	O43242_S450
MAP3K13_S921	O43283_S921
ADCY6_T572	O43306_T572
ADCY6_ S576	O43306_ S576
PAX4_T64	O43316_T64
EIF4G3_S1128	O43432_S1128
EIF4G3_ S1131	O43432_ S1131
EPB41L2_S715	O43491_S715
EPB41L2_ S87	O43491_ S87
EPB41L2_ T103	O43491_ T103
EPB41L2_ S208	O43491_ S208
EPB41L2_ S718	O43491_ S718
EPB41L2_ Y88	O43491_ Y88
EPB41L2_ T89	O43491_ T89
KCNQ2_Y755	O43526_Y755
KCNQ2_ S762	O43526_ S762
ACTN4_Y441	O43707_Y441
ACTN4_T682	O43707_T682
ACTN4_ T445	O43707_ T445
ACTN4_ S447	O43707_ S447
MYO1B_T569	O43795_T569
MYO1B_Y535	O43795_Y535
MYO1B_ S572	O43795_ S572
MYO1B_ S577	O43795_ S577
MYO1B_ T580	O43795_ T580
KALRN_S2402	O60229_S2402
SPAG9_S123	O60271_S123
SPAG9_T418	O60271_T418
ST18_T952	O60284_T952
BUB1B_S39	O60566_S39
BUB1B_ T40	O60566_ T40
BUB1B_ T54	O60566_ T54
PLIN3_S130	O60664_S130
PLIN3_S148	O60664_S148
PLIN3_ T154	O60664_ T154
PLIN3_ T170	O60664_ T170
UGDH_S386	O60701_S386
CTNND1_S47	O60716_S47
CTNND1_ T59	O60716_ T59
CTNND1_ T61	O60716_ T61
USO1_ S799	O60763_ S799
EIF5B_S214	O60841_S214
NBN_Y429	O60934_Y429
NBN_ S432	O60934_ S432
NBN_ T434	O60934_ T434
EFCAB14_S142	O75071_S142
ROCK2_S550	O75116_S550
ROCK2_T16	O75116_T16
ROCK2_ Y722	O75116_ Y722
ROCK2_ S724	O75116_ S724
HIP1R_S575	O75146_S575
NPHP4_S943	O75161_S943
HMMR_S656	O75330_S656
HMMR_S65	O75330_S65
FLNB_T2443	O75369_T2443
FLNB_S1988	O75369_S1988
FLNB_ S2453	O75369_ S2453
FLNB_ S1991	O75369_ S1991
FLNB_ S2465	O75369_ S2465
FLNB_ S1997	O75369_ S1997
NCOR1_S1117	O75376_S1117
NCOR1_T1484	O75376_T1484
NCOR1_T2201	O75376_T2201
NCOR1_S1293	O75376_S1293
NCOR1_ S1636	O75376_ S1636
NCOR1_ Y1488	O75376_ Y1488
NCOR1_ S2202	O75376_ S2202
NCOR1_ T1300	O75376_ T1300
NCOR1_ S1493	O75376_ S1493
TRIM3_S454	O75382_S454
TRIM3_S359	O75382_S359
TRIM3_ S455	O75382_ S455
TRIM3_ Y457	O75382_ Y457
PRPF40A_ S40	O75400_ S40
CSDE1_T443	O75534_T443
CSDE1_ S419	O75534_ S419
CSDE1_ S422	O75534_ S422
CSDE1_ S445	O75534_ S445
CSDE1_ S424	O75534_ S424
UTP20_S2347	O75691_S2347
UTP20_ T2349	O75691_ T2349
UTP20_ S2352	O75691_ S2352
TRPA1_S428	O75762_S428
EIF3G_T38	O75821_T38
EIF3G_ S189	O75821_ S189
EIF3G_ T41	O75821_ T41
EIF3G_ T190	O75821_ T190
EIF3G_ S42	O75821_ S42
IDH1_S237	O75874_S237
IDH1_Y208	O75874_Y208
IDH1_ T214	O75874_ T214
DYSF_T1384	O75923_T1384
DNAJC8_S35	O75937_S35
RAD17_T55	O75943_T55
TRIO_T1778	O75962_T1778
TRIO_ S1779	O75962_ S1779
RSL1D1_S105	O76021_S105
RSL1D1_T358	O76021_T358
RSL1D1_Y54	O76021_Y54
RSL1D1_S127	O76021_S127
RSL1D1_ T312	O76021_ T312
RSL1D1_ S127	O76021_ S127
RSL1D1_ T106	O76021_ T106
RSL1D1_ S361	O76021_ S361
RSL1D1_ S314	O76021_ S314
RSL1D1_ S317	O76021_ S317
STK10_S844	O94804_S844
UFL1_ S63	O94874_ S63
FRYL_S1957	O94915_S1957
FRYL_ T1786	O94915_ T1786
FRYL_ T1959	O94915_ T1959
KIF4A_S197	O95239_S197
KIF4A_ T199	O95239_ T199
KIF4A_ T203	O95239_ T203
KIF4A_ S207	O95239_ S207
KIF4A_ S209	O95239_ S209
KIF4A_ S210	O95239_ S210
SBF1_T546	O95248_T546
SBF1_ S553	O95248_ S553
SBF1_ S559	O95248_ S559
SMC2_S906	O95347_S906
SMC2_S268	O95347_S268
IPO7_S1020	O95373_S1020
MED26_S491	O95402_S491
MED26_ S7	O95402_ S7
AHSA1_Y151	O95433_Y151
POLR1A_S1091	O95602_S1091
POLR1A_ Y1092	O95602_ Y1092
POLR1A_ S1093	O95602_ S1093
NTSR2_T148	O95665_T148
HSPA4L_S54	O95757_S54
HSPA4L_ S54	O95757_ S54
WIZ_S1263	O95785_S1263
WIZ_T989	O95785_T989
WIZ_ S996	O95785_ S996
WIZ_ T998	O95785_ T998
LDHA_ Y127	P00338_ Y127
PGK1_S2	P00558_S2
PGK1_ S4	P00558_ S4
SERPINA1_S383	P01009_S383
C3_T885	P01024_T885
LMNA_T528	P02545_T528
LMNA_ S533	P02545_ S533
LMNA_ T534	P02545_ T534
MBP_T232	P02686_T232
FN1_Y1975	P02751_Y1975
ALB_ S443	P02768_ S443
ALB_ T444	P02768_ T444
ALB_ T446	P02768_ T446
ALB_ S451	P02768_ S451
TFRC_S326	P02786_S326
TFRC_ S327	P02786_ S327
TFRC_ S10	P02786_ S10
TFRC_ S338	P02786_ S338
TFRC_ Y20	P02786_ Y20
TFRC_ T21	P02786_ T21
TF_T654	P02787_T654
CAT_T511	P04040_T511
CAT_T107	P04040_T107
CAT_ S515	P04040_ S515
CAT_ T115	P04040_ T115
CAT_ S517	P04040_ S517
APOB_Y2480	P04114_Y2480
APOB_T2515	P04114_T2515
TUBB4A_S332	P04350_S332
TUBB4A_ S335	P04350_ S335
ATP1A1_T498	P05023_T498
ATP1A1_S722	P05023_S722
ATP1A1_S207	P05023_S207
ATP1A1_ S484	P05023_ S484
ATP1A1_ T617	P05023_ T617
ATP1A1_ S499	P05023_ S499
ATP1A1_ S216	P05023_ S216
ATP1A1_ T623	P05023_ T623
ATP1A1_ S217	P05023_ S217
ATP1A1_ S222	P05023_ S222
ATP1A1_ T226	P05023_ T226
EDN1_S169	P05305_S169
EDN1_ S170	P05305_ S170
EDN1_ T177	P05305_ T177
ENO1_T351	P06733_T351
ENO1_ S353	P06733_ S353
ENO1_ S370	P06733_ S370
NPM1_ S214	P06748_ S214
NPM1_ S112	P06748_ S112
NPM1_ S125	P06748_ S125
NPM1_ T219	P06748_ T219
Ephx1_Y423	P07099_Y423
TUBB_S278	P07437_S278
TUBB_T366	P07437_T366
TUBB_ Y281	P07437_ Y281
TUBB_ T285	P07437_ T285
TUBB_ S382	P07437_ S382
TUBB_ T386	P07437_ T386
EPRS1_T467	P07814_T467
HSP90AA1_T293	P07900_T293
HSP90AA1_Y438	P07900_Y438
HSP90AA1_T88	P07900_T88
HSP90AA1_T109	P07900_T109
HSP90AA1_S406	P07900_S406
HSP90AA1_S252	P07900_S252
HSP90AA1_S505	P07900_S505
HSP90AA1_ T305	P07900_ T305
HSP90AA1_ S442	P07900_ S442
HSP90AA1_ T90	P07900_ T90
HSP90AA1_ S113	P07900_ S113
HSP90AA1_ Y309	P07900_ Y309
HSP90AA1_ T94	P07900_ T94
HSP90AA1_ Y313	P07900_ Y313
HSP90AA1_ T99	P07900_ T99
HNRNPC_S3	P07910_S3
HNRNPC_ T9	P07910_ T9
ANXA6_S630	P08133_S630
ANXA6_ T269	P08133_ T269
ANXA6_ T273	P08133_ T273
HSP90AB1_T83	P08238_T83
HSP90AB1_S398	P08238_S398
HSP90AB1_T104	P08238_T104
HSP90AB1_S45	P08238_S45
HSP90AB1_ S615	P08238_ S615
HSP90AB1_ T593	P08238_ T593
HSP90AB1_ T85	P08238_ T85
HSP90AB1_ T595	P08238_ T595
HSP90AB1_ S108	P08238_ S108
HSP90AB1_ S48	P08238_ S48
HSP90AB1_ T616	P08238_ T616
HSP90AB1_ Y596	P08238_ Y596
HSP90AB1_ T599	P08238_ T599
HSP90AB1_ Y619	P08238_ Y619
ADH4_S117	P08319_S117
MME_ T11	P08473_ T11
MME_ T15	P08473_ T15
ANXA5_T111	P08758_T111
ANXA5_ S88	P08758_ S88
ANXA5_ S116	P08758_ S116
RPSA_S43	P08865_S43
RPSA_ Y47	P08865_ Y47
VIL1_S356	P09327_S356
VIL1_ S5	P09327_ S5
HNRNPA1_S95	P09651_S95
POLA1_S1327	P09884_S1327
POLA1_ Y1055	P09884_ Y1055
POLA1_ T406	P09884_ T406
LTA4H_T34	P09960_T34
CGB3_S14	P0DN86_S14
GLI3_S19	P10071_S19
MYH3_T961	P11055_T961
ERG_Y362	P11308_Y362
TOP1_Y426	P11387_Y426
TOP1_T649	P11387_T649
TOP1_T295	P11387_T295
TOP1_ S298	P11387_ S298
TOP1_ T303	P11387_ T303
COL6A3_S561	P12111_S561
TPR_T923	P12270_T923
TPR_S1385	P12270_S1385
TPR_T764	P12270_T764
TPR_T1268	P12270_T1268
TPR_ Y725	P12270_ Y725
CKB_T255	P12277_T255
ACTN1_S91	P12814_S91
ACTN1_ S102	P12814_ S102
ACE_T697	P12821_T697
MYH1_T1722	P12882_T1722
MYH1_T664	P12882_T664
MYH1_T964	P12882_T964
MYH1_ T1725	P12882_ T1725
MYH1_ S1726	P12882_ S1726
MYH1_ T1730	P12882_ T1730
MYH7_Y609	P12883_Y609
MYH7_T660	P12883_T660
MYH7_T960	P12883_T960
XRCC5_S436	P13010_S436
XRCC5_T472	P13010_T472
XRCC5_ T472	P13010_ T472
XRCC5_ S437	P13010_ S437
MYH6_T662	P13533_T662
MYH6_T962	P13533_T962
MYH8_T1721	P13535_T1721
MYH8_Y1463	P13535_Y1463
MYH8_T663	P13535_T663
MYH8_T963	P13535_T963
MYH8_ T1724	P13535_ T1724
MYH8_ T1466	P13535_ T1466
MYH8_ S1725	P13535_ S1725
MYH8_ S1477	P13535_ S1477
MYH8_ T1729	P13535_ T1729
ITGA4_S1011	P13612_S1011
ATP1A3_S712	P13637_S712
ATP1A3_ T607	P13637_ T607
ATP1A3_ T613	P13637_ T613
EEF2_S274	P13639_S274
EEF2_T355	P13639_T355
EEF2_ S360	P13639_ S360
PDIA4_S351	P13667_S351
PKM_T454	P14618_T454
PKM_ Y148	P14618_ Y148
HSP90B1_T165	P14625_T165
HSP90B1_S106	P14625_S106
HSP90B1_S64	P14625_S64
HSP90B1_ Y94	P14625_ Y94
HSP90B1_ S169	P14625_ S169
HSP90B1_ S109	P14625_ S109
HSP90B1_ T171	P14625_ T171
HSP90B1_ S172	P14625_ S172
hnRNP L_Y574	P14866_Y574
HNRNPL_ Y576	P14866_ Y576
HNRNPL_ T577	P14866_ T577
HNRNPL_ S589	P14866_ S589
EZR_ S144	P15311_ S144
EZR_ Y146	P15311_ Y146
EZR_ S149	P15311_ S149
ATF2_S112	P15336_S112
ATF2_T283	P15336_T283
ATF2_ T116	P15336_ T116
ATF2_ T290	P15336_ T290
DSP_Y28	P15924_Y28
DSP_T2460	P15924_T2460
DSP_ S1754	P15924_ S1754
DSP_ T31	P15924_ T31
DSP_ Y41	P15924_ Y41
DSP_ S32	P15924_ S32
DSP_ Y42	P15924_ Y42
DSP_ T37	P15924_ T37
DSP_ S43	P15924_ S43
DSP_ S38	P15924_ S38
ITGB4_T383	P16144_T383
ITGB4_S771	P16144_S771
ITGB4_ S387	P16144_ S387
ITGB4_ T776	P16144_ T776
ATP2A2_S531	P16615_S531
ATP2A2_T624	P16615_T624
ATP2A2_T226	P16615_T226
ATP2A2_ T230	P16615_ T230
ATP2A2_ T242	P16615_ T242
YBX3_Y131	P16989_Y131
YBX3_ S134	P16989_ S134
ZNF17_Y621	P17021_Y621
ZSCAN20_T755	P17040_T755
HMGA1_S36	P17096_S36
HMGA1_S8	P17096_S8
HMGA1_ T39	P17096_ T39
HMGA1_ S9	P17096_ S9
HMGA1_ S44	P17096_ S44
HMGA1_ S14	P17096_ S14
HMGA1_ S49	P17096_ S49
HMGA1_ T53	P17096_ T53
AKR1C4_S208	P17516_S208
SON_S1688	P18583_S1688
SON_ S1697	P18583_ S1697
NCL_ T301	P19338_ T301
NCL_ T304	P19338_ T304
ATP2B1_S580	P20020_S580
ATP2B1_S1177	P20020_S1177
ATP2B1_ Y53	P20020_ Y53
ATP2B1_ S1178	P20020_ S1178
ATP2B1_ Y57	P20020_ Y57
ATP2B1_ S1182	P20020_ S1182
EIF2S2_S286	P20042_S286
RAB6A_S184	P20340_S184
LMNB1_S302	P20700_S302
LMNB1_T3	P20700_T3
LMNB1_S404	P20700_S404
LMNB1_ S302	P20700_ S302
LMNB1_ S304	P20700_ S304
LMNB1_ T5	P20700_ T5
LMNB1_ S405	P20700_ S405
LMNB1_ Y212	P20700_ Y212
LMNB1_ S305	P20700_ S305
LMNB1_ S13	P20700_ S13
LMNB1_ S406	P20700_ S406
LMNB1_ S408	P20700_ S408
LMNB1_ T411	P20700_ T411
LMNB1_ T412	P20700_ T412
NEB_T6319	P20929_T6319
NEB_Y5091	P20929_Y5091
NEB_S133	P20929_S133
NEB_S5472	P20929_S5472
NEB_Y5242	P20929_Y5242
NEB_S3306	P20929_S3306
NEB_S2944	P20929_S2944
NEB_S5664	P20929_S5664
NEB_S646	P20929_S646
NEB_Y6247	P20929_Y6247
NEB_ T6322	P20929_ T6322
NEB_ Y5476	P20929_ Y5476
NEB_ S2948	P20929_ S2948
NEB_ Y5665	P20929_ Y5665
NEB_ Y5480	P20929_ Y5480
FLNA_Y2571	P21333_Y2571
FLNA_T2209	P21333_T2209
FLNA_Y403	P21333_Y403
FLNA_ S2576	P21333_ S2576
FLNA_ S2213	P21333_ S2213
FLNA_ S2577	P21333_ S2577
PAICS_T18	P22234_T18
PAICS_ Y22	P22234_ Y22
PAICS_ S27	P22234_ S27
UBA1_S46	P22314_S46
UBA1_S293	P22314_S293
UBA1_ Y55	P22314_ Y55
UBA1_ S56	P22314_ S56
UBA1_ Y60	P22314_ Y60
ITGA6_S648	P23229_S648
ITGA6_T588	P23229_T588
ITGA6_ T592	P23229_ T592
PTPRG_S433	P23470_S433
PTPRG_ S436	P23470_ S436
RRM1_ S415	P23921_ S415
RRM1_ T422	P23921_ T422
NFKBIA_S32	P25963_S32
DDX6_T199	P26196_T199
RPL13_T170	P26373_T170
HMGB2_ Y78	P26583_ Y78
YWHAQ_S92	P27348_S92
CALR_Y285	P27797_Y285
MAP4_S1036	P27816_S1036
MAP4_S1058	P27816_S1058
MAP4_T977	P27816_T977
MAP4_S280	P27816_S280
MAP4_T521	P27816_T521
MAP4_ S853	P27816_ S853
MAP4_ T706	P27816_ T706
MAP4_ S1037	P27816_ S1037
MAP4_ S983	P27816_ S983
MAP4_ T282	P27816_ T282
MAP4_ S859	P27816_ S859
MAP4_ S1041	P27816_ S1041
MAP4_ T287	P27816_ T287
NMBR_ S352	P28336_ S352
NMBR_ S356	P28336_ S356
SMARCA1_S713	P28370_S713
SMARCA1_ S714	P28370_ S714
SMARCA1_ S725	P28370_ S725
LAP3_ T363	P28838_ T363
IMPA1_S56	P29218_S56
IMPA1_ T161	P29218_ T161
CCN2_ Y340	P29279_ Y340
KDM5A_ T46	P29375_ T46
RPL12_ T128	P30050_ T128
PEBP1_Y64	P30086_Y64
PEBP1_ T69	P30086_ T69
PEBP1_ S75	P30086_ S75
NKTR_S767	P30414_S767
NKTR_S717	P30414_S717
NKTR_ S468	P30414_ S468
CLIP1_T333	P30622_T333
SERPINB1_S366	P30740_S366
RRM2_T12	P31350_T12
ATIC_ S398	P31939_ S398
ATIC_ S413	P31939_ S413
ATIC_ S401	P31939_ S401
ATIC_ T405	P31939_ T405
YWHAB_T2	P31946_T2
YWHAB_ S6	P31946_ S6
STIP1_ Y261	P31948_ Y261
STIP1_ Y269	P31948_ Y269
GBP1_S52	P32455_S52
GTF2H1_S368	P32780_S368
CDH5_T392	P33151_T392
HSPA4_S756	P34932_S756
PCGF2_T334	P35227_T334
PCGF2_ T344	P35227_ T344
MYH9_T807	P35579_T807
MYH9_ S1195	P35579_ S1195
MYH9_ S1398	P35579_ S1398
MYH9_ S364	P35579_ S364
MYH9_ T369	P35579_ T369
MYH10_T1203	P35580_T1203
SOX6_S411	P35712_S411
SOX6_S380	P35712_S380
MYH11_S1367	P35749_S1367
MYH11_T367	P35749_T367
MYH11_ T1368	P35749_ T1368
MYH11_ S371	P35749_ S371
MYH11_ T376	P35749_ T376
RPL4_S290	P36578_S290
RPL4_ S295	P36578_ S295
RPL3_T189	P39023_T189
MTOR_S2155	P42345_S2155
MTOR_ S2159	P42345_ S2159
MTOR_ T2164	P42345_ T2164
PI4KA_Y847	P42356_Y847
MATR3_ S8	P43243_ S8
MSH2_S738	P43246_S738
MSH2_ T740	P43246_ T740
MSH2_ S743	P43246_ S743
MAGEB1_T246	P43366_T246
MAPK8_T243	P45983_T243
MAP1B_T704	P46821_T704
UTRN_S1405	P46939_S1405
UTRN_S2567	P46939_S2567
UTRN_T2255	P46939_T2255
UTRN_S604	P46939_S604
UTRN_Y2355	P46939_Y2355
UTRN_S1861	P46939_S1861
UTRN_Y2285	P46939_Y2285
UTRN_S623	P46939_S623
UTRN_T2649	P46939_T2649
UTRN_ S1408	P46939_ S1408
UTRN_ Y2360	P46939_ Y2360
UTRN_ S1866	P46939_ S1866
UTRN_ S1415	P46939_ S1415
IQGAP1_S1227	P46940_S1227
IQGAP1_ S1540	P46940_ S1540
IQGAP1_ S1237	P46940_ S1237
GCLM_ Y265	P48507_ Y265
CCT5_S463	P48643_S463
CCT5_ S466	P48643_ S466
CCT5_ T473	P48643_ T473
FASN_ Y1067	P49327_ Y1067
FASN_ T211	P49327_ T211
FASN_ Y222	P49327_ Y222
CCT3_S24	P49368_S24
CCT3_ S135	P49368_ S135
CCT3_ T136	P49368_ T136
MCM2_ S754	P49736_ S754
MCM2_ T757	P49736_ T757
MCM2_ T763	P49736_ T763
MCM2_ S769	P49736_ S769
RBM25_S669	P49756_S669
RBM25_Y832	P49756_Y832
RBM25_ S675	P49756_ S675
RBM25_ S677	P49756_ S677
RBM25_ S683	P49756_ S683
CLK1_S34	P49759_S34
CLK1_ S36	P49759_ S36
CLK1_ S37	P49759_ S37
RANBP2_S86	P49792_S86
RANBP2_S1928	P49792_S1928
RANBP2_ T92	P49792_ T92
LIG3_S472	P49916_S472
LIG3_ S476	P49916_ S476
LIG3_ T479	P49916_ T479
HNMT_T164	P50135_T164
HNMT_S174	P50135_S174
HNMT_ S174	P50135_ S174
HNMT_ S176	P50135_ S176
GDI2_T394	P50395_T394
GDI2_ S396	P50395_ S396
DNM2_T527	P50570_T527
DNM2_ S532	P50570_ S532
METAP2_T145	P50579_T145
CCT4_S170	P50991_S170
CCT4_ T538	P50991_ T538
CCT4_ S180	P50991_ S180
CCT4_ S184	P50991_ S184
ATP1A2_S719	P50993_S719
ATP1A2_ T614	P50993_ T614
ATP1A2_ T620	P50993_ T620
SSR4_S16	P51571_S16
PLXNA3_T1322	P51805_T1322
RPS6KA3_ S556	P51812_ S556
NEK3_S253	P51956_S253
HNRNPM_S397	P52272_S397
ACLY_S952	P53396_S952
ACLY_T322	P53396_T322
ACLY_ T930	P53396_ T930
ACLY_ S263	P53396_ S263
ACLY_ S325	P53396_ S325
COPB1_S933	P53618_S933
COPB1_Y865	P53618_Y865
COPB1_ S939	P53618_ S939
CLTCL1_T224	P53675_T224
CLTCL1_T1396	P53675_T1396
CLTCL1_S477	P53675_S477
MAPK10_T281	P53779_T281
HSPA2_Y16	P54652_Y16
ATP12A_ T632	P54707_ T632
ATP12A_ T638	P54707_ T638
CSE1L_T191	P55060_T191
CSE1L_ S931	P55060_ S931
VCP_S37	P55072_S37
VCP_S746	P55072_S746
VCP_ S748	P55072_ S748
MANF_Y121	P55145_Y121
MANF_ S128	P55145_ S128
MANF_ T129	P55145_ T129
MTTP_S211	P55157_S211
MTTP_S563	P55157_S563
CASP6_ C277a	P55212_ C277a
ADAR_ T167	P55265_ T167
NPEPPS_T329	P55786_T329
EIF3B_T500	P55884_T500
EIF3B_ Y768	P55884_ Y768
EPPK1_S1562	P58107_S1562
EPPK1_S1021	P58107_S1021
EPPK1_T2637	P58107_T2637
EPPK1_T3171	P58107_T3171
EPPK1_T3705	P58107_T3705
EPPK1_T4239	P58107_T4239
EPPK1_T4773	P58107_T4773
TPI1_T177	P60174_T177
SEC61B_ S19	P60468_ S19
PSME3_T23	P61289_T23
PSME3_ Y214	P61289_ Y214
PSME3_ S24	P61289_ S24
RND3_S218	P61587_S218
RND3_ S227	P61587_ S227
RND3_ T231	P61587_ T231
HNRNPK_S379	P61978_S379
HNRNPK_ Y380	P61978_ Y380
HNRNPK_ T389	P61978_ T389
HNRNPK_ Y449	P61978_ Y449
HNRNPK_ T390	P61978_ T390
HNRNPK_ S454	P61978_ S454
HNRNPK_ T393	P61978_ T393
VSNL1_T134	P62760_T134
GNB1_S31	P62873_S31
AP2B1_ Y874	P63010_ Y874
YBX1_Y99	P67809_Y99
YBX1_ T108	P67809_ T108
EEF1A1_S21	P68104_S21
EEF1A1_ T22	P68104_ T22
EEF1A1_ T23	P68104_ T23
EEF1A1_ T24	P68104_ T24
EEF1A1_ Y29	P68104_ Y29
TUBB4B_T285	P68371_T285
FAM193A_S1249	P78312_S1249
FAM193A_ S1256	P78312_ S1256
EIF4G2_T506	P78344_T506
EIF4G2_ T508	P78344_ T508
EIF4G2_ T514	P78344_ T514
GTF2I_ S95	P78347_ S95
DLG4_S425	P78352_S425
ABCA4_T1930	P78363_T1930
PRKDC_S3657	P78527_S3657
PRKDC_S1790	P78527_S1790
PRKDC_T1275	P78527_T1275
PRKDC_ S3657	P78527_ S3657
PRKDC_ T3663	P78527_ T3663
PRKDC_ T1793	P78527_ T1793
CXCL6_T62	P80162_T62
MUC5AC_S5502	P98088_S5502
MUC5AC_ S5504	P98088_ S5504
HDLBP_T1076	Q00341_T1076
HDLBP_ T296	Q00341_ T296
HDLBP_ T297	Q00341_ T297
CLTC_Y899	Q00610_Y899
CLTC_Y1513	Q00610_Y1513
CLTC_S1524	Q00610_S1524
CLTC_S1109	Q00610_S1109
CLTC_Y1218	Q00610_Y1218
CLTC_ Y900	Q00610_ Y900
CLTC_ S1222	Q00610_ S1222
CLTC_ S902	Q00610_ S902
CLTC_ S1229	Q00610_ S1229
CLTC_ T1230	Q00610_ T1230
CLTC_ Y1237	Q00610_ Y1237
HSF1_ S303	Q00613_ S303
HSF1_ S307	Q00613_ S307
HNRNPU_Y525	Q00839_Y525
HNRNPU_T549	Q00839_T549
HNRNPU_ T532	Q00839_ T532
HNRNPU_ T554	Q00839_ T554
SET_S63	Q01105_S63
FOXK2_S239	Q01167_S239
CAP1_S338	Q01518_S338
CAP1_Y164	Q01518_Y164
CAP1_ T165	Q01518_ T165
FLI1_Y332	Q01543_Y332
ID3_Y11	Q02535_Y11
ID3_ S18	Q02535_ S18
ID3_ S21	Q02535_ S21
FKBP4_S336	Q02790_S336
FKBP4_ S341	Q02790_ S341
KMT2A_T259	Q03164_T259
KMT2A_ S261	Q03164_ S261
EIF4G1_S1231	Q04637_S1231
AKR1C1_ S162	Q04828_ S162
AKR1C1_ S166	Q04828_ S166
DNM1_S795	Q05193_S795
GFPT1_S261	Q06210_S261
GFPT1_ T262	Q06210_ T262
GFPT1_ T263	Q06210_ T263
CKAP4_ S195	Q07065_ S195
CKAP4_ S198	Q07065_ S198
DHX9_Y1234	Q08211_Y1234
DHX9_T216	Q08211_T216
DHX9_ Y1241	Q08211_ Y1241
CAMSAP2_ S862	Q08AD1_ S862
CAMSAP2_ T864	Q08AD1_ T864
CAMSAP2_ T865	Q08AD1_ T865
NSUN2_Y646	Q08J23_Y646
NSUN2_T129	Q08J23_T129
AHNAK_S5298	Q09666_S5298
AHNAK_S3672	Q09666_S3672
AHNAK_S5851	Q09666_S5851
AHNAK_S176	Q09666_S176
AHNAK_S698	Q09666_S698
AHNAK_T490	Q09666_T490
AHNAK_ S3483	Q09666_ S3483
AHNAK_ S5310	Q09666_ S5310
AHNAK_ S5854	Q09666_ S5854
AHNAK_ S177	Q09666_ S177
AHNAK_ S3485	Q09666_ S3485
AHNAK_ S5318	Q09666_ S5318
AHNAK_ S5857	Q09666_ S5857
AHNAK_ S5321	Q09666_ S5321
AP1B1_S393	Q10567_S393
SF3A3_T491	Q12874_T491
ANK3_S1551	Q12955_S1551
ANK3_ T1552	Q12955_ T1552
ANK3_ S1556	Q12955_ S1556
ANK3_ S1559	Q12955_ S1559
ANK3_ S1560	Q12955_ S1560
ARHGAP5_Y1019	Q13017_Y1019
ARHGAP5_ T1024	Q13017_ T1024
PRDM2_T737	Q13029_T737
PRDM2_T1529	Q13029_T1529
PRDM2_S1571	Q13029_S1571
PRDM2_ S738	Q13029_ S738
PRDM2_ S739	Q13029_ S739
PRDM2_ S742	Q13029_ S742
PRDM2_ S747	Q13029_ S747
TRDN_T674	Q13061_T674
TRDN_ S678	Q13061_ S678
TRDN_ T680	Q13061_ T680
CHAF1A_ S873	Q13111_ S873
CHAF1A_ S876	Q13111_ S876
IK_S382	Q13123_S382
IK_ Y383	Q13123_ Y383
PRKAA1_Y463	Q13131_Y463
PRKAA1_ S467	Q13131_ S467
MAP3K1_T1082	Q13233_T1082
MAP3K1_ S1087	Q13233_ S1087
MAP3K1_ S1089	Q13233_ S1089
TRIM28_ S784	Q13263_ S784
G3BP1_S230	Q13283_S230
G3BP1_Y133	Q13283_Y133
G3BP1_ S231	Q13283_ S231
G3BP1_ T143	Q13283_ T143
G3BP1_ S232	Q13283_ S232
SLAMF1_S73	Q13291_S73
SF3B2_S883	Q13435_S883
SF3B2_ S887	Q13435_ S887
BIRC3_S7	Q13489_S7
BIRC3_ S11	Q13489_ S11
ASAH1_S90	Q13510_S90
ATR_T533	Q13535_T533
RIPK1_S6	Q13546_S6
NAE1_S374	Q13564_S374
NAE1_Y226	Q13564_Y226
NAE1_ S376	Q13564_ S376
CUL4A_Y227	Q13619_Y227
ATP1A4_ T629	Q13733_ T629
GNL2_S312	Q13823_S312
GNL2_ Y318	Q13823_ Y318
BLMH_S4	Q13867_S4
BLMH_ Y288	Q13867_ Y288
SNTB1_S389	Q13884_S389
SNTB1_ S397	Q13884_ S397
SNTB1_ T400	Q13884_ T400
TUBB2A_Y159	Q13885_Y159
TUBB2A_T166	Q13885_T166
TUBB2A_ T166	Q13885_ T166
TUBB2A_ S168	Q13885_ S168
BOP1_T197	Q14137_T197
SAFB2_T471	Q14151_T471
DYNC1H1_S4162	Q14204_S4162
DYNC1H1_S1230	Q14204_S1230
DYNC1H1_S1824	Q14204_S1824
DYNC1H1_S4234	Q14204_S4234
DYNC1H1_T2042	Q14204_T2042
DYNC1H1_S346	Q14204_S346
DYNC1H1_ S4241	Q14204_ S4241
DYNC1H1_ T348	Q14204_ T348
CTTN_Y538	Q14247_Y538
CTTN_S417	Q14247_S417
CTTN_ Y545	Q14247_ Y545
CTTN_ S418	Q14247_ S418
CTTN_ Y421	Q14247_ Y421
CTTN_ S426	Q14247_ S426
TRIM25_Y245	Q14258_Y245
TRIM25_ T246	Q14258_ T246
TRIM25_ T258	Q14258_ T258
RBM39_S136	Q14498_S136
RBM39_ T146	Q14498_ T146
HSP90AA2P_T94	Q14568_T94
PLS1_S541	Q14651_S541
KANK1_S144	Q14678_S144
SMC1A_S161	Q14683_S161
SMC1A_ Y168	Q14683_ Y168
RRP1B_T265	Q14684_T265
RRP1B_S579	Q14684_S579
PDCD11_T459	Q14690_T459
PDCD11_ T462	Q14690_ T462
LPIN1_T14	Q14693_T14
GANAB_T141	Q14697_T141
LTBP2_S250	Q14767_S250
GOLGB1_S1966	Q14789_S1966
GOLGB1_T2438	Q14789_T2438
GOLGB1_S2982	Q14789_S2982
GOLGB1_Y1647	Q14789_Y1647
GOLGB1_Y2970	Q14789_Y2970
GOLGB1_S3135	Q14789_S3135
GOLGB1_ T2444	Q14789_ T2444
CHD4_S1349	Q14839_S1349
CHD4_Y1804	Q14839_Y1804
CHD4_ S1531	Q14839_ S1531
CHD4_ T1679	Q14839_ T1679
CHD4_ S1808	Q14839_ S1808
CHD4_ S1535	Q14839_ S1535
CHD4_ S1537	Q14839_ S1537
ZNF638_S1462	Q14966_S1462
ZNF638_ S1468	Q14966_ S1468
KPNB1_ T175	Q14974_ T175
SHPRH_Y691	Q149N8_Y691
ARHGAP19_T404	Q14CB8_T404
SART3_S215	Q15020_S215
SART3_Y48	Q15020_Y48
ACOX1_T20	Q15067_T20
ACOX1_ S26	Q15067_ S26
EEA1_S1015	Q15075_S1015
EEA1_S926	Q15075_S926
EEA1_T908	Q15075_T908
EEA1_ T908	Q15075_ T908
EEA1_ Y1021	Q15075_ Y1021
PLEC_S4590	Q15149_S4590
PLEC_T3799	Q15149_T3799
PLEC_T1235	Q15149_T1235
PLEC_T1227	Q15149_T1227
PLEC_ Y480	Q15149_ Y480
PLEC_ S3252	Q15149_ S3252
PLEC_ S3479	Q15149_ S3479
PLEC_ S4607	Q15149_ S4607
PLEC_ S720	Q15149_ S720
PLEC_ Y3800	Q15149_ Y3800
PLEC_ T1235	Q15149_ T1235
PLEC_ S482	Q15149_ S482
PLEC_ T3807	Q15149_ T3807
PCM1_S1335	Q15154_S1335
PCM1_T556	Q15154_T556
PCM1_ T1338	Q15154_ T1338
PCM1_ S1348	Q15154_ S1348
ERBB4_T327	Q15303_T327
PCBP1_T127	Q15365_T127
DHCR24_T369	Q15392_T369
DHCR24_ T373	Q15392_ T373
CNN3_S162	Q15417_S162
CNN3_ S175	Q15417_ S175
CNN3_ Y182	Q15417_ Y182
CNN3_ T184	Q15417_ T184
PPP1R7_T277	Q15435_T277
SKIV2L_S255	Q15477_S255
SKIV2L_ S256	Q15477_ S256
NCOA2_S469	Q15596_S469
NCOA2_ S474	Q15596_ S474
NCOA2_ S487	Q15596_ S487
TRIP11_S432	Q15643_S432
TRIP11_S527	Q15643_S527
TRIP11_S595	Q15643_S595
TRIP11_T508	Q15643_T508
TRIP11_ S444	Q15643_ S444
TRIP11_ S601	Q15643_ S601
JMJD1C_S1973	Q15652_S1973
JMJD1C_ T622	Q15652_ T622
JMJD1C_ T1978	Q15652_ T1978
JMJD1C_ S1982	Q15652_ S1982
JMJD1C_ S630	Q15652_ S630
ELAVL1_Y26	Q15717_Y26
HERC1_S4459	Q15751_S4459
ITSN1_S188	Q15811_S188
ITSN1_ S192	Q15811_ S192
ZBTB6_S202	Q15916_S202
ZYX_ S143	Q15942_ S143
ZYX_ S150	Q15942_ S150
EXT1_ S141	Q16394_ S141
CRY1_S568	Q16526_S568
CRY1_ S492	Q16526_ S492
DBN1_ T241	Q16643_ T241
LAMA3_T2218	Q16787_T2218
LAMA3_ S2220	Q16787_ S2220
INF2_S129	Q27J81_S129
INF2_ T134	Q27J81_ T134
KIF7_ S684	Q2M1P5_ S684
SMU1_S434	Q2TAY7_S434
LRRFIP1_S104	Q32MZ4_S104
LRRFIP1_ S110	Q32MZ4_ S110
LRRFIP1_ T114	Q32MZ4_ T114
LRRFIP1_ S115	Q32MZ4_ S115
INAVA_S387	Q3KP66_S387
INAVA_ T391	Q3KP66_ T391
CCDC88A_S1273	Q3V6T2_S1273
CCDC88A_ S1787	Q3V6T2_ S1787
CCDC88A_ S1796	Q3V6T2_ S1796
CCDC88A_ S1417	Q3V6T2_ S1417
CCDC88A_ S1278	Q3V6T2_ S1278
CCDC88A_ S1788	Q3V6T2_ S1788
CCDC88A_ Y1799	Q3V6T2_ Y1799
CCDC88A_ T1419	Q3V6T2_ T1419
CCDC88A_ S1790	Q3V6T2_ S1790
CCDC88A_ T1801	Q3V6T2_ T1801
CCDC88A_ T1421	Q3V6T2_ T1421
RABL6_Y42	Q3YEC7_Y42
TIMM50_S341	Q3ZCQ8_S341
CCDC14_S819	Q49A88_S819
ZBED5_S673	Q49AG3_S673
ZBED5_S490	Q49AG3_S490
CRY2_ S511	Q49AN0_ S511
HSD17B12_S164	Q53GQ0_S164
HSP90AB3P_S340	Q58FF7_S340
HSP90AB3P_ Y492	Q58FF7_ Y492
HSP90AB2P_S48	Q58FF8_S48
HSP90AA4P_T28	Q58FG1_T28
HSP90AA4P_ T30	Q58FG1_ T30
HSP90AA4P_ T34	Q58FG1_ T34
NOM1_S763	Q5C9Z4_S763
NOM1_T530	Q5C9Z4_T530
NOM1_S15	Q5C9Z4_S15
ANKRD36C_S1086	Q5JPF3_S1086
ANKRD36C_ T1088	Q5JPF3_ T1088
ANKRD36C_ S1090	Q5JPF3_ S1090
MIA3_S1553	Q5JRA6_S1553
RRP12_S49	Q5JTH9_S49
RRP12_ S64	Q5JTH9_ S64
RRP12_ S66	Q5JTH9_ S66
SAMD9_S858	Q5K651_S858
LRRK2_S971	Q5S007_S971
LRRK2_ S973	Q5S007_ S973
LRRK2_ S975	Q5S007_ S975
LRRK2_ S979	Q5S007_ S979
HP1BP3_S155	Q5SSJ5_S155
HP1BP3_ S140	Q5SSJ5_ S140
HP1BP3_ S142	Q5SSJ5_ S142
CEP170_S739	Q5SW79_S739
CEP170_S1515	Q5SW79_S1515
FREM2_S1134	Q5SZK8_S1134
FREM2_T1319	Q5SZK8_T1319
UBR4_ T4819	Q5T4S7_ T4819
ARHGAP21_T423	Q5T5U3_T423
ARHGAP21_ Y425	Q5T5U3_ Y425
BEND3_ S215	Q5T5X7_ S215
BEND3_ S221	Q5T5X7_ S221
BEND3_ S225	Q5T5X7_ S225
RBM26_ S132	Q5T8P6_ S132
DEPDC1_S625	Q5TB30_S625
DEPDC1_S512	Q5TB30_S512
FRY_T2793	Q5TBA9_T2793
FRY_T595	Q5TBA9_T595
FRY_T902	Q5TBA9_T902
FRY_ S2795	Q5TBA9_ S2795
FRY_ S903	Q5TBA9_ S903
FRY_ S2808	Q5TBA9_ S2808
FRY_ T904	Q5TBA9_ T904
RSPH4A_ T79	Q5TD94_ T79
RSPH4A_ S80	Q5TD94_ S80
RSPH4A_ S86	Q5TD94_ S86
CEP350_Y661	Q5VT06_Y661
CEP350_S1828	Q5VT06_S1828
CEP350_Y2393	Q5VT06_Y2393
CEP350_S1265	Q5VT06_S1265
CEP350_ S1830	Q5VT06_ S1830
PDE4DIP_T1256	Q5VU43_T1256
PDE4DIP_Y1251	Q5VU43_Y1251
PDE4DIP_S1671	Q5VU43_S1671
PDE4DIP_ S1259	Q5VU43_ S1259
PDE4DIP_ T1256	Q5VU43_ T1256
PDE4DIP_ S1673	Q5VU43_ S1673
PDE4DIP_ S1265	Q5VU43_ S1265
PDE4DIP_ T1680	Q5VU43_ T1680
KIAA0319_T706	Q5VV43_T706
ECPAS_T632	Q5VYK3_T632
ECPAS_S1403	Q5VYK3_S1403
ECPAS_S1333	Q5VYK3_S1333
ECPAS_ S635	Q5VYK3_ S635
ECPAS_ S1407	Q5VYK3_ S1407
ECPAS_ S636	Q5VYK3_ S636
ECPAS_ S643	Q5VYK3_ S643
ECPAS_ S642	Q5VYK3_ S642
ECPAS_ S644	Q5VYK3_ S644
RNF123_S610	Q5XPI4_S610
ZKSCAN2_T289	Q63HK3_T289
CEP135_T1121	Q66GS9_T1121
CEP135_T156	Q66GS9_T156
CEP135_ S1126	Q66GS9_ S1126
CARMIL2_S1246	Q6F5E8_S1246
CGB2_S44	Q6NT52_S44
KANK3_S271	Q6NY19_S271
PRPF8_S2037	Q6P2Q9_S2037
PRPF8_ S2037	Q6P2Q9_ S2037
PRPF8_ T2042	Q6P2Q9_ T2042
ZNF585A_S759	Q6P3V2_S759
PDXDC1_ Y567	Q6P996_ Y567
PI16_S249	Q6UXB8_S249
PI16_ T254	Q6UXB8_ T254
VIT_ T601	Q6UXI7_ T601
BCOR_S422	Q6W2J9_S422
BCOR_ S423	Q6W2J9_ S423
GIGYF2_S98	Q6Y7W6_S98
STOX1_S517	Q6ZVD7_S517
USP34_S1950	Q70CQ2_S1950
USP31_S1221	Q70CQ4_S1221
USP31_S1100	Q70CQ4_S1100
USP31_S1200	Q70CQ4_S1200
USP31_ S1313	Q70CQ4_ S1313
USP31_ S1103	Q70CQ4_ S1103
USP31_ S1208	Q70CQ4_ S1208
USP31_ S1318	Q70CQ4_ S1318
USP31_ S1106	Q70CQ4_ S1106
USP31_ S1322	Q70CQ4_ S1322
USP31_ S1109	Q70CQ4_ S1109
USP31_ S1323	Q70CQ4_ S1323
USP31_ S1111	Q70CQ4_ S1111
MARK2_T466	Q7KZI7_T466
MARK2_ T467	Q7KZI7_ T467
MARK2_ T469	Q7KZI7_ T469
MARK2_ S471	Q7KZI7_ S471
MARK2_ S477	Q7KZI7_ S477
MARK2_ S479	Q7KZI7_ S479
MARK2_ S483	Q7KZI7_ S483
DDX46_S439	Q7L014_S439
DDX46_ T452	Q7L014_ T452
DDX46_ T454	Q7L014_ T454
TAOK1_T643	Q7L7X3_T643
TAOK1_Y309	Q7L7X3_Y309
TAOK1_ S421	Q7L7X3_ S421
ZC3HAV1_S284	Q7Z2W4_S284
ZC3HAV1_ T294	Q7Z2W4_ T294
TICRR_T680	Q7Z2Z1_T680
TICRR_S1064	Q7Z2Z1_S1064
TICRR_T1299	Q7Z2Z1_T1299
TICRR_S865	Q7Z2Z1_S865
TICRR_ S1074	Q7Z2Z1_ S1074
TICRR_ T1301	Q7Z2Z1_ T1301
TICRR_ S1078	Q7Z2Z1_ S1078
TICRR_ S1302	Q7Z2Z1_ S1302
TICRR_ S1080	Q7Z2Z1_ S1080
TICRR_ S1303	Q7Z2Z1_ S1303
TICRR_ T1307	Q7Z2Z1_ T1307
SETX_S642	Q7Z333_S642
SETX_ S858	Q7Z333_ S858
SETX_ S1330	Q7Z333_ S1330
SETX_ S1663	Q7Z333_ S1663
SETX_ S1335	Q7Z333_ S1335
SETX_ S1667	Q7Z333_ S1667
TAMALIN_S94	Q7Z6J2_S94
FRMD5_S306	Q7Z6J6_S306
CNTRL_T1772	Q7Z7A1_T1772
CNTRL_ S1775	Q7Z7A1_ S1775
PABPN1_ S235	Q86U42_ S235
MTDH_ S146	Q86UE4_ S146
MTDH_ T148	Q86UE4_ T148
KTN1_S1171	Q86UP2_S1171
KIF27_S911	Q86VH2_S911
RALGAPB_T390	Q86X10_T390
FBXO11_S118	Q86XK2_S118
DZIP3_ T1054	Q86Y13_ T1054
STX12_ S15	Q86Y82_ S15
MYO18B_S2366	Q8IUG5_S2366
MYO18B_S2127	Q8IUG5_S2127
MYO18B_T1188	Q8IUG5_T1188
MYO18B_ S2367	Q8IUG5_ S2367
MYO18B_ T2132	Q8IUG5_ T2132
MYO18B_ S1189	Q8IUG5_ S1189
MYO18B_ S2377	Q8IUG5_ S2377
MYO18B_ S2134	Q8IUG5_ S2134
MYO18B_ T2142	Q8IUG5_ T2142
MYO18B_ S2144	Q8IUG5_ S2144
LRRC49_Y631	Q8IUZ0_Y631
AHNAK2_S1253	Q8IVF2_S1253
NAV2_T1075	Q8IVL1_T1075
GCC2_S236	Q8IWJ2_S236
GCC2_T988	Q8IWJ2_T988
GCC2_T1141	Q8IWJ2_T1141
GCC2_S935	Q8IWJ2_S935
GCC2_ S1612	Q8IWJ2_ S1612
GCC2_ S937	Q8IWJ2_ S937
GCC2_ Y1618	Q8IWJ2_ Y1618
FTSJ3_T573	Q8IY81_T573
SLX4_S1469	Q8IY92_S1469
SLX4_ T1476	Q8IY92_ T1476
SRRM1_T220	Q8IYB3_T220
SRRM1_S549	Q8IYB3_S549
SRRM1_ S551	Q8IYB3_ S551
SRRM1_ T574	Q8IYB3_ T574
SRRM1_ T555	Q8IYB3_ T555
LRRC34_T262	Q8IZ02_T262
LRRC34_ Y268	Q8IZ02_ Y268
SPAG16_T244	Q8N0X2_T244
SPAG16_ S245	Q8N0X2_ S245
NUP93_ T766	Q8N1F7_ T766
NUP93_ S767	Q8N1F7_ S767
NUP93_ S770	Q8N1F7_ S770
NUP93_ S771	Q8N1F7_ S771
NUP93_ S772	Q8N1F7_ S772
SIX6OS1_T465	Q8N1H7_T465
ANKRD35_S776	Q8N283_S776
ABHD12_T43	Q8N2K0_T43
ANKRD36B_S354	Q8N2N9_S354
ANKRD36B_S320	Q8N2N9_S320
ANKRD36B_S660	Q8N2N9_S660
ANKRD36B_ S359	Q8N2N9_ S359
ANKRD36B_ T322	Q8N2N9_ T322
ANKRD36B_ T662	Q8N2N9_ T662
ANKRD36B_ S324	Q8N2N9_ S324
ANKRD36B_ S664	Q8N2N9_ S664
ARHGAP18_S587	Q8N392_S587
ASCC3_S1606	Q8N3C0_S1606
EHBP1L1_S1123	Q8N3D4_S1123
CMYA5_S2377	Q8N3K9_S2377
PCDH20_T774	Q8N6Y1_T774
DDX51_T435	Q8N8A6_T435
KCNH5_T929	Q8NCM2_T929
CARMIL3_T312	Q8ND23_T312
LSM14A_S192	Q8ND56_S192
LSM14A_ T194	Q8ND56_ T194
LSM14A_ T201	Q8ND56_ T201
LSM14A_ S203	Q8ND56_ S203
SLAIN1_Y289	Q8ND83_Y289
SLAIN1_ S293	Q8ND83_ S293
SLAIN1_ S301	Q8ND83_ S301
CCDC168_T2222	Q8NDH2_T2222
CCDC168_ T2226	Q8NDH2_ T2226
MYO3A_Y1459	Q8NEV4_Y1459
EXPH5_T1393	Q8NEV8_T1393
EXPH5_S1026	Q8NEV8_S1026
EXPH5_T338	Q8NEV8_T338
EXPH5_ T1396	Q8NEV8_ T1396
EXPH5_ S1028	Q8NEV8_ S1028
ATP6V1C2_S156	Q8NEY4_S156
DOCK8_S1350	Q8NF50_S1350
DOCK8_ T1351	Q8NF50_ T1351
ZMIZ2_Y109	Q8NF64_Y109
SYNE1_S790	Q8NF91_S790
SYNE1_Y8032	Q8NF91_Y8032
SYNE1_ T8033	Q8NF91_ T8033
SEMA6D_S973	Q8NFY4_S973
ZNF461_T324	Q8TAF7_T324
EXOC6_S801	Q8TAG9_S801
ERMN_S166	Q8TAM6_S166
DMXL2_T1398	Q8TDJ6_T1398
DMXL2_ S1400	Q8TDJ6_ S1400
DMXL2_ S1402	Q8TDJ6_ S1402
DMXL2_ S1404	Q8TDJ6_ S1404
DLG5_S200	Q8TDM6_S200
DLG5_ S200	Q8TDM6_ S200
DLG5_ S204	Q8TDM6_ S204
DLG5_ T210	Q8TDM6_ T210
LRRC8C_Y520	Q8TDW0_Y520
RB1CC1_S1370	Q8TDY2_S1370
PARD3B_T442	Q8TEW8_T442
PARD3B_ S346	Q8TEW8_ S346
PARD3B_ T456	Q8TEW8_ T456
SLC16A10_S498	Q8TF71_S498
SLC16A10_ S501	Q8TF71_ S501
HASPIN_S349	Q8TF76_S349
PDCD6IP_Y39	Q8WUM4_Y39
PDCD6IP_Y258	Q8WUM4_Y258
SYNE2_S2664	Q8WXH0_S2664
SYNE2_Y575	Q8WXH0_Y575
SYNE2_T665	Q8WXH0_T665
SYNE2_ T2669	Q8WXH0_ T2669
SYNE2_ T2675	Q8WXH0_ T2675
TTN_S18586	Q8WZ42_S18586
TTN_S29637	Q8WZ42_S29637
TTN_S6680	Q8WZ42_S6680
TTN_Y25089	Q8WZ42_Y25089
TTN_T15781	Q8WZ42_T15781
TTN_S21455	Q8WZ42_S21455
TTN_Y8212	Q8WZ42_Y8212
TTN_S14387	Q8WZ42_S14387
TTN_S323	Q8WZ42_S323
TTN_Y2010	Q8WZ42_Y2010
TTN_T23898	Q8WZ42_T23898
TTN_ Y6682	Q8WZ42_ Y6682
TTN_ S25093	Q8WZ42_ S25093
TTN_ S6686	Q8WZ42_ S6686
TTN_ S25094	Q8WZ42_ S25094
TTN_ S25097	Q8WZ42_ S25097
DDX1_Y496	Q92499_Y496
GCN1_S2058	Q92616_S2058
GCN1_T2220	Q92616_T2220
GCN1_ S593	Q92616_ S593
GCN1_ S594	Q92616_ S594
NUP205_T1225	Q92621_T1225
KIAA0232_S1338	Q92628_S1338
KIAA0232_ S1339	Q92628_ S1339
KIAA0232_ Y1341	Q92628_ Y1341
HDAC2_T477	Q92769_T477
PROX1_S79	Q92786_S79
PROX1_ Y80	Q92786_ Y80
PROX1_ T91	Q92786_ T91
PROX1_ S94	Q92786_ S94
EVPL_T388	Q92817_T388
SMARCC1_S328	Q92922_S328
SMARCC1_ S330	Q92922_ S330
SMARCC1_ T335	Q92922_ T335
SMARCC1_ T337	Q92922_ T337
SMARCC1_ S339	Q92922_ S339
KHSRP_S191	Q92945_S191
KHSRP_ S193	Q92945_ S193
KHSRP_ T195	Q92945_ T195
TNPO1_S881	Q92973_S881
PIGT_ S259	Q969N2_ S259
LRRC59_ S23	Q96AG4_ S23
LRRC59_ S25	Q96AG4_ S25
PBXIP1_S617	Q96AQ6_S617
E2F7_T45	Q96AV8_T45
E2F7_S301	Q96AV8_S301
E2F7_S410	Q96AV8_S410
E2F7_ T413	Q96AV8_ T413
ULK4_S335	Q96C45_S335
CHMP4C_T80	Q96CF2_T80
MACIR_S132	Q96GV9_S132
MACIR_ S167	Q96GV9_ S167
MACIR_ S133	Q96GV9_ S133
MACIR_ Y170	Q96GV9_ Y170
MACIR_ T138	Q96GV9_ T138
MS4A14_S532	Q96JA4_S532
PBK_ T26	Q96KB5_ T26
WDR90_S1046	Q96KV7_S1046
MARK4_S496	Q96L34_S496
MARK4_ S504	Q96L34_ S504
MARK4_ T507	Q96L34_ T507
YTHDC1_S308	Q96MU7_S308
ZNF48_ S464	Q96MX3_ S464
SYNGAP1_Y1183	Q96PV0_Y1183
SYNGAP1_ S1184	Q96PV0_ S1184
SYNGAP1_ S1186	Q96PV0_ S1186
SYNGAP1_ S1190	Q96PV0_ S1190
PUS7_T658	Q96PZ0_T658
PLIN4_T512	Q96Q06_T512
PLIN4_T190	Q96Q06_T190
SMG1_ S1218	Q96Q15_ S1218
SMG1_ S1221	Q96Q15_ S1221
KIF20B_S1712	Q96Q89_S1712
KIF20B_ S1715	Q96Q89_ S1715
SPAG5_T24	Q96R06_T24
SPAG5_ T1171	Q96R06_ T1171
SPAG5_ S1174	Q96R06_ S1174
VPS13A_S2552	Q96RL7_S2552
VPS13A_T138	Q96RL7_T138
VPS13A_S1976	Q96RL7_S1976
VPS13A_ T1983	Q96RL7_ T1983
VPS13A_ S1987	Q96RL7_ S1987
PCNX1_S1216	Q96RV3_S1216
PCNX1_S2152	Q96RV3_S2152
PCNX1_ S1217	Q96RV3_ S1217
PCNX1_ T2153	Q96RV3_ T2153
PCNX1_ S2154	Q96RV3_ S2154
PCNX1_ S2163	Q96RV3_ S2163
IFT140_S388	Q96RY7_S388
RBM15_T568	Q96T37_T568
RUFY1_S172	Q96T51_S172
RUFY1_S319	Q96T51_S319
PSMB7_S277	Q99436_S277
PSMD1_Y713	Q99460_Y713
PSMD1_T830	Q99460_T830
PSMD1_T348	Q99460_T348
PSMD1_ S834	Q99460_ S834
PLIN2_S362	Q99541_S362
FEV_Y98	Q99581_Y98
EIF3C_S732	Q99613_S732
RGPD5_ S1705	Q99666_ S1705
RGPD6_ Y1711	Q99666_ Y1711
ATXN2_Y454	Q99700_Y454
COL12A1_T1292	Q99715_T1292
NCAPG_S1002	Q9BPX3_S1002
NCAPG_ S1015	Q9BPX3_ S1015
FERMT1_ S179	Q9BQL6_ S179
RIOK1_Y440	Q9BRS2_Y440
ESYT1_ S506	Q9BSJ8_ S506
ESYT1_ Y121	Q9BSJ8_ Y121
ESYT1_ T511	Q9BSJ8_ T511
ESYT1_ S123	Q9BSJ8_ S123
ESYT1_ S514	Q9BSJ8_ S514
PI4K2A_S5	Q9BTU6_S5
TUBB6_Y310	Q9BUF5_Y310
TUBB6_ T315	Q9BUF5_ T315
DDX23_ S16	Q9BUQ8_ S16
MLPH_S574	Q9BV36_S574
TUBB2B_Y50	Q9BVA1_Y50
UTP14A_ S571	Q9BVJ6_ S571
IFT27_T40	Q9BW83_T40
CARD14_S240	Q9BXL6_S240
CARD14_S276	Q9BXL6_S276
CARD14_ S241	Q9BXL6_ S241
CARD14_ T278	Q9BXL6_ T278
CARD14_ S250	Q9BXL6_ S250
CARD14_ S280	Q9BXL6_ S280
CARD11_T532	Q9BXL7_T532
CARD11_ S535	Q9BXL7_ S535
CARD11_ S538	Q9BXL7_ S538
CARD11_ S541	Q9BXL7_ S541
CARD11_ T549	Q9BXL7_ T549
SRRT_S67	Q9BXP5_S67
SRRT_ S74	Q9BXP5_ S74
PAPPA2_S357	Q9BXP8_S357
ANKRD30B_T108	Q9BXX2_T108
EIF2A_T241	Q9BY44_T241
ACE2_S545	Q9BYF1_S545
ACE2_S692	Q9BYF1_S692
ACE2_ S547	Q9BYF1_ S547
ACE2_ T548	Q9BYF1_ T548
SETD2_S1068	Q9BYW2_S1068
SETD2_ T1083	Q9BYW2_ T1083
SETD2_ S1084	Q9BYW2_ S1084
POTEKP_T318	Q9BYX7_T318
ASPSCR1_S57	Q9BZE9_S57
ASPSCR1_S246	Q9BZE9_S246
API5_Y481	Q9BZZ5_Y481
API5_ S485	Q9BZZ5_ S485
DCLK3_S158	Q9C098_S158
CEP295_S714	Q9C0D2_S714
CEP295_ S2527	Q9C0D2_ S2527
CEP295_ S1578	Q9C0D2_ S1578
CHST5_S181	Q9GZS9_S181
NAT10_S435	Q9H0A0_S435
NAT10_S984	Q9H0A0_S984
NAT10_ S438	Q9H0A0_ S438
NAT10_ S987	Q9H0A0_ S987
NAT10_ S990	Q9H0A0_ S990
SLITRK2_T497	Q9H156_T497
SLITRK2_T732	Q9H156_T732
TAOK3_S551	Q9H2K8_S551
TAOK3_Y305	Q9H2K8_Y305
TAOK3_ T316	Q9H2K8_ T316
ESF1_T805	Q9H501_T805
ESF1_ T805	Q9H501_ T805
ESF1_ S823	Q9H501_ S823
RABEP2_S27	Q9H5N1_S27
DOCK5_S1222	Q9H7D0_S1222
DOCK5_ T1224	Q9H7D0_ T1224
TDRD3_ S458	Q9H7E2_ S458
TDRD3_ T460	Q9H7E2_ T460
CCSER2_Y177	Q9H7U1_Y177
COG4_S179	Q9H9E3_S179
MKNK2_S452	Q9HBH9_S452
TANC2_S1977	Q9HCD6_S1977
ZNF532_T187	Q9HCE3_T187
ZNF532_ S269	Q9HCE3_ S269
ANO8_T941	Q9HCE9_T941
ANO8_ S942	Q9HCE9_ S942
ANO8_ S943	Q9HCE9_ S943
NCKAP5L_S948	Q9HCH0_S948
APMAP_S265	Q9HDC9_S265
UBN1_S231	Q9NPG3_S231
IL1RAP_T509	Q9NPH3_T509
RTN4_T763	Q9NQC3_T763
INCENP_ S373	Q9NQS7_ S373
KIF13B_S1791	Q9NQT8_S1791
KIF13B_ S1795	Q9NQT8_ S1795
KIF13B_ S1797	Q9NQT8_ S1797
KIF13B_ T1799	Q9NQT8_ T1799
KIF13B_ S1803	Q9NQT8_ S1803
DDX21_S121	Q9NR30_S121
KCNQ5_S447	Q9NR82_S447
KCNQ5_ S457	Q9NR82_ S457
KCNQ5_ T459	Q9NR82_ T459
TLR8_S345	Q9NR97_S345
TLR8_ Y348	Q9NR97_ Y348
UBQLN4_S315	Q9NRR5_S315
UBQLN4_ S318	Q9NRR5_ S318
FARSB_Y72	Q9NSD9_Y72
PDS5B_T1050	Q9NTI5_T1050
CCDC198_T193	Q9NVL8_T193
CCDC198_ S196	Q9NVL8_ S196
CCDC198_ T197	Q9NVL8_ T197
DDX18_T360	Q9NVP1_T360
DDX18_ T368	Q9NVP1_ T368
CWC25_S217	Q9NXE8_S217
CWC25_ S218	Q9NXE8_ S218
CNTLN_T1117	Q9NXG0_T1117
ETAA1_S833	Q9NY74_S833
FAM53C_S122	Q9NYF3_S122
BCLAF1_T494	Q9NYF8_T494
BCLAF1_Y284	Q9NYF8_Y284
BCLAF1_S658	Q9NYF8_S658
BCLAF1_S525	Q9NYF8_S525
BCLAF1_ S496	Q9NYF8_ S496
BCLAF1_ S285	Q9NYF8_ S285
BCLAF1_ S660	Q9NYF8_ S660
BCLAF1_ T526	Q9NYF8_ T526
BCLAF1_ S287	Q9NYF8_ S287
BCLAF1_ T661	Q9NYF8_ T661
BCLAF1_ S531	Q9NYF8_ S531
BCLAF1_ S290	Q9NYF8_ S290
BCLAF1_ S297	Q9NYF8_ S297
MAP3K20_S584	Q9NYL2_S584
MAP3K20_ T586	Q9NYL2_ T586
STMN3_Y138	Q9NZ72_Y138
IGF2BP1_T217	Q9NZI8_T217
ARHGEF12_S1170	Q9NZN5_S1170
ARHGEF12_S818	Q9NZN5_S818
ARHGEF12_ S1176	Q9NZN5_ S1176
DIP2B_S50	Q9P265_S50
DIP2B_S956	Q9P265_S956
DIP2B_ S53	Q9P265_ S53
DIP2B_ T56	Q9P265_ T56
BAHCC1_T2056	Q9P281_T2056
BAHCC1_T1417	Q9P281_T1417
CFAP97_Y487	Q9P2B7_Y487
CFAP97_ S488	Q9P2B7_ S488
CFAP97_ S493	Q9P2B7_ S493
RRBP1_T600	Q9P2E9_T600
RRBP1_T235	Q9P2E9_T235
RRBP1_S1341	Q9P2E9_S1341
RRBP1_S951	Q9P2E9_S951
RRBP1_S1402	Q9P2E9_S1402
RRBP1_ T274	Q9P2E9_ T274
RRBP1_ S604	Q9P2E9_ S604
RRBP1_ T954	Q9P2E9_ T954
RRBP1_ S1403	Q9P2E9_ S1403
RRBP1_ T275	Q9P2E9_ T275
RRBP1_ T610	Q9P2E9_ T610
IGSF9_T972	Q9P2J2_T972
IGSF9_ S976	Q9P2J2_ S976
CGN_S248	Q9P2M7_S248
CGN_S1155	Q9P2M7_S1155
CGN_ S252	Q9P2M7_ S252
CGN_ S1157	Q9P2M7_ S1157
CGN_ S1161	Q9P2M7_ S1161
TFIP11_S392	Q9UBB9_S392
RPS6KB2_ Y96	Q9UBS0_ Y96
TJP2_ S244	Q9UDY2_ S244
TJP2_ Y249	Q9UDY2_ Y249
SLC12A6_T778	Q9UHW9_T778
SLC12A6_T991	Q9UHW9_T991
SLC12A6_ S781	Q9UHW9_ S781
TSKS_S569	Q9UJT2_S569
TSKS_ T570	Q9UJT2_ T570
DDX41_T603	Q9UJV9_T603
CDC23_Y115	Q9UJX2_Y115
CDC23_ Y120	Q9UJX2_ Y120
CDC23_ S121	Q9UJX2_ S121
JPT1_S87	Q9UK76_S87
JPT1_ S17	Q9UK76_ S17
JPT1_ S91	Q9UK76_ S91
RALY_S135	Q9UKM9_S135
MYH2_T1724	Q9UKX2_T1724
MYH2_T69	Q9UKX2_T69
MYH2_T666	Q9UKX2_T666
MYH2_T966	Q9UKX2_T966
MYH2_ T1727	Q9UKX2_ T1727
MYH2_ S1728	Q9UKX2_ S1728
MYH2_ T1732	Q9UKX2_ T1732
MYH13_Y611	Q9UKX3_Y611
TENM1_S1697	Q9UKZ4_S1697
TENM1_ T1698	Q9UKZ4_ T1698
FAM184B_T1016	Q9ULE4_T1016
KIDINS220_T1679	Q9ULH0_T1679
KIDINS220_ S1681	Q9ULH0_ S1681
KIDINS220_ T1682	Q9ULH0_ T1682
KIDINS220_ T1684	Q9ULH0_ T1684
KIDINS220_ S1689	Q9ULH0_ S1689
CORO1C_ T415	Q9ULV4_ T415
NOB1_T35	Q9ULX3_T35
FZR1_T30	Q9UM11_T30
FZR1_ T32	Q9UM11_ T32
FZR1_ S35	Q9UM11_ S35
FZR1_ S39	Q9UM11_ S39
ANAPC10_ T3	Q9UM13_ T3
ANAPC10_ T7	Q9UM13_ T7
NSFL1C_S114	Q9UNZ2_S114
NSFL1C_ S114	Q9UNZ2_ S114
SLC12A4_T926	Q9UP95_T926
BSN_S3345	Q9UPA5_S3345
BSN_T2694	Q9UPA5_T2694
BSN_T2838	Q9UPA5_T2838
LIMCH1_S898	Q9UPQ0_S898
LIMCH1_Y279	Q9UPQ0_Y279
LIMCH1_ S907	Q9UPQ0_ S907
PLCL2_T121	Q9UPR0_T121
PLCL2_ S126	Q9UPR0_ S126
HPS5_Y781	Q9UPZ3_Y781
MOK_T159	Q9UQ07_T159
MOK_ Y161	Q9UQ07_ Y161
SRRM2_S815	Q9UQ35_S815
SRRM2_T2329	Q9UQ35_T2329
SRRM2_S2677	Q9UQ35_S2677
SRRM2_ S818	Q9UQ35_ S818
SRRM2_ S2335	Q9UQ35_ S2335
SRRM2_ S2684	Q9UQ35_ S2684
SRRM2_ S819	Q9UQ35_ S819
SRRM2_ S2688	Q9UQ35_ S2688
SRRM2_ S820	Q9UQ35_ S820
EXO1_S494	Q9UQ84_S494
EXO1_S68	Q9UQ84_S68
EXO1_ T502	Q9UQ84_ T502
RUVBL2_S318	Q9Y230_S318
ICE1_S514	Q9Y2F5_S514
ICE1_S83	Q9Y2F5_S83
ICE1_T1809	Q9Y2F5_T1809
ICE1_S1888	Q9Y2F5_S1888
ICE1_ S516	Q9Y2F5_ S516
ICE1_ S1811	Q9Y2F5_ S1811
ICE1_ S1890	Q9Y2F5_ S1890
ICE1_ S1812	Q9Y2F5_ S1812
ICE1_ S1891	Q9Y2F5_ S1891
ICE1_ S1813	Q9Y2F5_ S1813
ICE1_ S1895	Q9Y2F5_ S1895
ICE1_ S1903	Q9Y2F5_ S1903
ICE1_ T1907	Q9Y2F5_ T1907
PIKFYVE_S305	Q9Y2I7_S305
PIKFYVE_ T309	Q9Y2I7_ T309
PIKFYVE_ S312	Q9Y2I7_ S312
DIS3_T250	Q9Y2L1_T250
DIS3_ T250	Q9Y2L1_ T250
DIS3_ S730	Q9Y2L1_ S730
FAN1_S126	Q9Y2M0_S126
FAN1_ Y128	Q9Y2M0_ Y128
FAN1_ S131	Q9Y2M0_ S131
MAP3K2_S26	Q9Y2U5_S26
CARHSP1_S41	Q9Y2V2_S41
CARHSP1_ T45	Q9Y2V2_ T45
THRAP3_S682	Q9Y2W1_S682
THRAP3_T365	Q9Y2W1_T365
THRAP3_S619	Q9Y2W1_S619
THRAP3_ T367	Q9Y2W1_ T367
THRAP3_ T685	Q9Y2W1_ T685
THRAP3_ S253	Q9Y2W1_ S253
THRAP3_ S257	Q9Y2W1_ S257
NOC2L_S238	Q9Y3T9_S238
NOC2L_ S240	Q9Y3T9_ S240
DMXL1_S1373	Q9Y485_S1373
DMXL1_S2399	Q9Y485_S2399
DMXL1_S1285	Q9Y485_S1285
DMXL1_ T1375	Q9Y485_ T1375
DMXL1_ S2403	Q9Y485_ S2403
DMXL1_ T1287	Q9Y485_ T1287
DMXL1_ S1377	Q9Y485_ S1377
DMXL1_ T2407	Q9Y485_ T2407
DMXL1_ S1288	Q9Y485_ S1288
DMXL1_ S1379	Q9Y485_ S1379
DMXL1_ S2414	Q9Y485_ S2414
DMXL1_ S1381	Q9Y485_ S1381
TLN1_S1535	Q9Y490_S1535
TLN1_T2183	Q9Y490_T2183
TLN1_T2030	Q9Y490_T2030
TLN1_S1311	Q9Y490_S1311
TLN1_S620	Q9Y490_S620
TLN1_ T2186	Q9Y490_ T2186
TLN1_ S2040	Q9Y490_ S2040
TLN2_T2184	Q9Y4G6_T2184
TLN2_ T2187	Q9Y4G6_ T2187
TELO2_T269	Q9Y4R8_T269
LAS1L_ S363	Q9Y4W2_ S363
LAS1L_ S249	Q9Y4W2_ S249
NEUROG3_T112	Q9Y4Z2_T112
PRRC2C_S924	Q9Y520_S924
PRRC2C_ S926	Q9Y520_ S926
PRRC2C_ S929	Q9Y520_ S929
SUPT16H_S508	Q9Y5B9_S508
CD2AP_ S224	Q9Y5K6_ S224
LRRFIP2_ S328	Q9Y608_ S328
LRRFIP2_ T331	Q9Y608_ T331
LRRFIP2_ S332	Q9Y608_ S332
LRRFIP2_ S333	Q9Y608_ S333
LRRFIP2_ S340	Q9Y608_ S340
LRRFIP2_ S342	Q9Y608_ S342
MYH4_S1261	Q9Y623_S1261
MYH4_Y1464	Q9Y623_Y1464
MYH4_ T1467	Q9Y623_ T1467
MYH4_ S1478	Q9Y623_ S1478
ADGRG1_S684	Q9Y653_S684
ADGRG1_ S685	Q9Y653_ S685
ADGRG1_ S687	Q9Y653_ S687
ADGRG1_ T688	Q9Y653_ T688
ADGRG1_ S689	Q9Y653_ S689
ADGRG1_ S690	Q9Y653_ S690
TACC3_T66	Q9Y6A5_T66
TACC3_ S12	Q9Y6A5_ S12
TACC3_ S71	Q9Y6A5_ S71
TACC3_ S73	Q9Y6A5_ S73
BZW2_T33	Q9Y6E2_T33
MAP3K4_S1282	Q9Y6R4_S1282
MORC2_S615	Q9Y6X9_S615

## Sheet: 12h
12 h Phosphoprotein with phos site	Phosphoprotein with phos site			Literature Based Kinase-Substrate Library with Phosphosites
Gene name_PHOS site	Uniprot_PHOS site			Node Name	Corrected P-value with Benjamini-Hochberg	Corrected P-Value with Bonferroni	Original P-Value	Total Genes in Gene Set	Total Genes in Input	Total Genes Intersected	Intersecting Genes
TESPA1_ Y293	A2RU30_ Y293			CDK2	0.002184	0.00218422	0.000109211	711	28	10	NPM1_T199,	RPS3_T221,	CREBBP_S2063,	THRAP3_S682,	RBM39_S136,	BCLAF1_S658,	LMNA_S22,	LMNA_T19,	SRRM2_S937,	NPM1_T234
TESPA1_ T294	A2RU30_ T294			MAPK8	0.0129	0.0258593	0.00129297	349	28	6	NPM1_T237,	NPM1_T234,	ELF2_S191,	BCLAF1_S658,	LMNA_S22,	LMNA_T19
WDR91_S272	A4D1P6_S272			CDK1	0.0228	0.0684048	0.00342024	737	28	8	NPM1_T234,	NPM1_T237,	NPM1_T199,	LMNA_S392,	LMNA_T19,	LMNA_S22,	DDX23_S14,	LMNA_S390
WDR91_ S274	A4D1P6_ S274			MAPK11	0.116	0.561261	0.0280631	7	28	1	HBP1_S402
WDR91_ S288	A4D1P6_ S288			RPS6KA3	0.116	0.577843	0.0288922	493	28	5	FLNA_S2152,	TJP2_S244,	DDX23_S14,	SKIV2L_S256,	SRRM2_S931
PMS2P1_T356	A4D2B8_T356			BRAF	0.117	0.699185	0.0349593	9	28	1	BRAF_S750
PMS2P1_ S358	A4D2B8_ S358			RPS6KA2	0.253	1.76912	0.0884558	25	28	1	FLNA_S2152
CCDC88B_S596	A6NC98_S596			MAPK10	0.26	2.08214	0.104107	153	28	2	BCOR_S423,	RBM39_S136
CCDC88B_ S597	A6NC98_ S597			MAPK9	0.264	2.38041	0.11902	166	28	2	RPS3_T221,	DDX23_S14
NPEPPSL1_T329	A6NEC2_T329			PAK1	0.314	3.50539	0.175269	53	28	1	FLNA_S2152
MROH2A_T774	A6NES4_T774			PRKACA	0.314	3.61113	0.180556	412	28	3	EIF2S2_S218,	FLNA_T2336,	FLNA_S2152
MROH2A_ S777	A6NES4_ S777			AKT1	0.314	3.76492	0.188246	222	28	2	TJP2_S244,	SRRM2_S931
TMEM200C_S524	A6NKL6_S524			RPS6KA1	0.34	4.42476	0.221238	69	28	1	FLNA_S2152
TMEM200C_ S525	A6NKL6_ S525			GSK3B	0.393	5.50774	0.275387	992	28	5	NPM1_T237,	RPS3_T221,	BCLAF1_S658,	LMNA_S390,	SRRM2_S937
TMEM200C_ S532	A6NKL6_ S532			MAPK14	0.524	7.85369	0.392685	630	28	3	MAP4_T521,	MAP4_S280,	CSNK1E_S363
RGPD3_S86	A6NKT7_S86			MAPK3	0.617	9.87098	0.493549	188	28	1	LMNA_S22
RGPD3_ T92	A6NKT7_ T92			PRKCB	0.839	15.5089	0.775446	408	28	1	SRRM2_S931
MYH7B_S650	A7E2Y1_S650			CSNK2A2	0.839	15.5758	0.778791	412	28	1	HSP90AA1_S263
MYH7B_ T667	A7E2Y1_ T667			CSNK2A1	0.839	15.9422	0.797112	435	28	1	HSP90AA1_S263
POM121C_S473	A8CG34_S473			PRKCA	0.916	18.3227	0.916135	666	28	1	LMNA_T19
POM121C_ T474	A8CG34_ T474
POM121C_ S478	A8CG34_ S478
BBIP1_S28	A8MTZ0_S28
WDR64_S962	B1ANS9_S962
WDR64_Y463	B1ANS9_Y463
EIF3CL_S201	B5ME19_S201
EIF3CL_ S205	B5ME19_ S205
NACA_S2049	E9PAV3_S2049
NACA_ S2054	E9PAV3_ S2054
SULT2B1_T253	O00204_T253
PSMD12_S434	O00232_S434
PSMD12_ S437	O00232_ S437
IGF2BP3_T217	O00425_T217
LAD1_T236	O00515_T236
LAD1_ S237	O00515_ S237
DDX3X_ S228	O00571_ S228
DDX3_S429	O00571_S429
DDX3_Y576	O00571_Y576
DDX3_ T438	O00571_ T438
DDX3_ Y580	O00571_ Y580
NCKAP5_S459	O14513_S459
OR7A17_S89	O14581_S89
ABLIM1_S540	O14639_S540
ABLIM1_ S541	O14639_ S541
CHD2_T828	O14647_T828
RGPD8_S86	O14715_S86
RGPD8_ T92	O14715_ T92
GIPC1_ S222	O14908_ S222
CASK_S600	O14936_S600
GAK_Y403	O14976_Y403
GAK_ Y412	O14976_ Y412
TRANK1_Y2144	O15050_Y2144
KDM6B_T1524	O15054_T1524
KDM6B_ S1528	O15054_ S1528
PFAS_S83	O15067_S83
NACAD_S1538	O15069_S1538
NACAD_T1060	O15069_T1060
NACAD_ S1068	O15069_ S1068
CEP290_S2189	O15078_S2189
ERC2_S319	O15083_S319
ERC2_ S321	O15083_ S321
PRORP_T207	O15091_T207
PRORP_ Y213	O15091_ Y213
NKRF_T514	O15226_T514
NKRF_ T517	O15226_ T517
NVL_S159	O15381_S159
NVL_ T164	O15381_ T164
ABCC5_ Y10	O15440_ Y10
ABCC5_ S14	O15440_ S14
ABCC5_ Y17	O15440_ Y17
GYG2_Y230	O15488_Y230
NUP42_S198	O15504_S198
NUP42_S305	O15504_S305
NUP42_ S313	O15504_ S313
UTX_T387	O15550_T387
KDM6A_ S388	O15550_ S388
SART1_Y249	O43290_Y249
SART1_ S250	O43290_ S250
SART1_ S265	O43290_ S265
HNRNPR_S426	O43390_S426
TPD52L2_T129	O43399_T129
TPD52L2_ S134	O43399_ S134
EPB41L2_ T103	O43491_ T103
EPB41L2_S647	O43491_S647
EPB41L2_T199	O43491_T199
EPB41L2_ S208	O43491_ S208
EPB41L2_ S649	O43491_ S649
TIMM44_S159	O43615_S159
ACTN4_ S608	O43707_ S608
ACTN4_ T359	O43707_ T359
ACTN4_S656	O43707_S656
ACTN4_Y441	O43707_Y441
ACTN4_ T362	O43707_ T362
ACTN4_ T445	O43707_ T445
ACTN4_ T667	O43707_ T667
ACTN4_ Y611	O43707_ Y611
ACTN4_ T612	O43707_ T612
ACTN4_ T615	O43707_ T615
ACTN4_ S621	O43707_ S621
ENSA_ S84	O43768_ S84
ENSA_Y41	O43768_Y41
ENSA_ S43	O43768_ S43
RAD21_S40	O60216_S40
RAD21_ S46	O60216_ S46
SPAG9_S123	O60271_S123
KIF5C_S835	O60282_S835
KIF5C_Y590	O60282_Y590
MGRN1_S515	O60291_S515
MGRN1_ S523	O60291_ S523
CEP104_T529	O60308_T529
CEP104_ T535	O60308_ T535
HBP1_S402	O60381_S402
HBP1_ S430	O60381_ S430
PPL_S1214	O60437_S1214
PPL_S1610	O60437_S1610
PPL_S205	O60437_S205
PPL_Y13	O60437_Y13
PPL_Y255	O60437_Y255
PPL_ S14	O60437_ S14
PPL_ Y218	O60437_ Y218
PPL_ S21	O60437_ S21
LY75_Y1110	O60449_Y1110
LY75_ Y1115	O60449_ Y1115
PLIN3_S160	O60664_S160
PLIN3_T342	O60664_T342
PLIN3_ S347	O60664_ S347
PLIN3_ T165	O60664_ T165
PLIN3_ T170	O60664_ T170
PLIN3_ S175	O60664_ S175
PLIN3_ S179	O60664_ S179
UGDH_S88	O60701_S88
UGDH_ T91	O60701_ T91
CTNND1_ S895	O60716_ S895
CTNND1_S895	O60716_S895
CTNND1_T916	O60716_T916
CTNND1_ S899	O60716_ S899
CTNND1_ S920	O60716_ S920
CTNND1_ Y904	O60716_ Y904
CTNND1_ S905	O60716_ S905
CTNND1_ T906	O60716_ T906
CYTIP_S154	O60759_S154
USO1_ S799	O60763_ S799
USO1_S164	O60763_S164
USO1_ S169	O60763_ S169
NBN_S535	O60934_S535
ROCK2_T16	O75116_T16
ROCK2_ S25	O75116_ S25
ZBED4_S574	O75132_S574
ZBED4_Y1025	O75132_Y1025
DNAJC13_Y1145	O75165_Y1145
ANKRD17_T205	O75179_T205
ANKRD17_ S206	O75179_ S206
ANKRD17_ S209	O75179_ S209
ANKRD17_ T220	O75179_ T220
HMMR_S656	O75330_S656
VPS4B_T317	O75351_T317
VPS4B_ S320	O75351_ S320
FLNB_ S316	O75369_ S316
FLNB_S2107	O75369_S2107
FLNB_S2227	O75369_S2227
FLNB_S2542	O75369_S2542
FLNB_S658	O75369_S658
FLNB_T2291	O75369_T2291
FLNB_ S2294	O75369_ S2294
FLNB_ T2110	O75369_ T2110
FLNB_ T2553	O75369_ T2553
FLNB_ Y319	O75369_ Y319
FLNB_ S2307	O75369_ S2307
PSIP1_T159	O75475_T159
PSIP1_ T166	O75475_ T166
PSIP1_ T169	O75475_ T169
PSIP1_ S171	O75475_ S171
SF3B1_T362	O75533_T362
SF3B1_ T369	O75533_ T369
SF3B1_ S377	O75533_ S377
SF3B1_ T379	O75533_ T379
CSDE1_ T443	O75534_ T443
CSDE1_ T444	O75534_ T444
PPM1B_S195	O75688_S195
UTP20_S2347	O75691_S2347
UTP20_Y467	O75691_Y467
UTP20_Y692	O75691_Y692
UTP20_ S472	O75691_ S472
UTP20_ T2349	O75691_ T2349
TRPA1_T673	O75762_T673
EIF3G_ S189	O75821_ S189
EIF3G_T38	O75821_T38
EIF3G_ T190	O75821_ T190
EIF3G_ T41	O75821_ T41
IDH1_S389	O75874_S389
IDH1_Y208	O75874_Y208
IDH1_ T214	O75874_ T214
IDH1_ Y391	O75874_ Y391
DNAJC8_S35	O75937_S35
RSL1D1_S127	O76021_S127
RSL1D1_T358	O76021_T358
RSL1D1_ S361	O76021_ S361
CST7_Y88	O76096_Y88
CST7_ T97	O76096_ T97
CST7_ T98	O76096_ T98
RECQL5_T676	O94762_T676
GFPT2_T227	O94808_T227
UFL1_S519	O94874_S519
UFL1_ T531	O94874_ T531
OR2F2_S148	O95006_S148
SBF1_T546	O95248_T546
SBF1_ S553	O95248_ S553
RAPGEF3_S494	O95398_S494
POLR1A_S1546	O95602_S1546
POLR1A_ Y1554	O95602_ Y1554
HSPA4L_S579	O95757_S579
HSPA4L_ S587	O95757_ S587
SYF2_Y127	O95926_Y127
LDHA_T95	P00338_T95
LDHA_Y127	P00338_Y127
LDHA_ S128	P00338_ S128
LDHA_ Y145	P00338_ Y145
ALDH1A1_T424	P00352_T424
ALDH1A1_ Y426	P00352_ Y426
F8_S1084	P00451_S1084
PGK1_ T378	P00558_ T378
PGK1_S2	P00558_S2
PGK1_T243	P00558_T243
PGK1_ S4	P00558_ S4
CFB_Y588	P00751_Y588
SERPINA3_S273	P01011_S273
C3_T1341	P01024_T1341
C3_T885	P01024_T885
C3_ S1343	P01024_ S1343
IGHG4_S244	P01861_S244
IGHG4_ T246	P01861_ T246
LMNA_S301	P02545_S301
LMNA_S390	P02545_S390
LMNA_T10	P02545_T10
LMNA_ S12	P02545_ S12
LMNA_ S303	P02545_ S303
LMNA_ S392	P02545_ S392
LMNA_ S18	P02545_ S18
LMNA_ S395	P02545_ S395
LMNA_ S398	P02545_ S398
LMNA_ T19	P02545_ T19
LMNA_ S22	P02545_ S22
LMNA_ T24	P02545_ T24
ALB_S443	P02768_S443
ALB_S82	P02768_S82
ALB_T260	P02768_T260
ALB_ S89	P02768_ S89
ALB_ T263	P02768_ T263
ALB_ T444	P02768_ T444
ALB_ T92	P02768_ T92
ALB_ T446	P02768_ T446
ALB_ S451	P02768_ S451
CAT_T511	P04040_T511
CAT_ S515	P04040_ S515
ALDOA_ Y328	P04075_ Y328
APOB_S312	P04114_S312
APOB_T1102	P04114_T1102
APOB_Y1157	P04114_Y1157
APOB_Y1287	P04114_Y1287
APOB_Y2480	P04114_Y2480
APOB_ T1114	P04114_ T1114
APOB_ T1288	P04114_ T1288
GAPDH_T176	P04406_T176
GAPDH_ T177	P04406_ T177
GAPDH_ T184	P04406_ T184
RPN1_ S542	P04843_ S542
ATP1B1_Y254	P05026_Y254
ENO1_T55	P06733_T55
ENO1_ Y57	P06733_ Y57
NPM1_S106	P06748_S106
NPM1_S195	P06748_S195
NPM1_T234	P06748_T234
NPM1_ S112	P06748_ S112
NPM1_ T199	P06748_ T199
NPM1_ T237	P06748_ T237
P4HB_ S88	P07237_ S88
PDIA1_ Y94	P07237_ Y94
PDIA1_ Y99	P07237_ Y99
TUBB_T285	P07437_T285
TUBB_ T290	P07437_ T290
EPRS1_T467	P07814_T467
HSP90AA1_S252	P07900_S252
HSP90AA1_T109	P07900_T109
HSP90AA1_T88	P07900_T88
HSP90AA1_ S113	P07900_ S113
HSP90AA1_ S263	P07900_ S263
HSP90AA1_ T90	P07900_ T90
HSP90AA1_ T94	P07900_ T94
HSP90AA1_ T99	P07900_ T99
LAMB1_ T231	P07942_ T231
ANXA6_S630	P08133_S630
ANXA6_Y297	P08133_Y297
ANXA6_ S300	P08133_ S300
ANXA6_ Y302	P08133_ Y302
ANXA6_ S303	P08133_ S303
SLC3A2_S129	P08195_S129
SLC3A2_T442	P08195_T442
SLC3A2_ S134	P08195_ S134
SLC3A2_ S443	P08195_ S443
HSP90AB1_ T479	P08238_ T479
HSP90AB1_ Y512	P08238_ Y512
HSP90AB1_T104	P08238_T104
HSP90AB1_T83	P08238_T83
HSP90AB1_ S108	P08238_ S108
HSP90AB1_ S482	P08238_ S482
HSP90AB1_ T85	P08238_ T85
HSP90AB1_ Y520	P08238_ Y520
HSP90AB1_ T89	P08238_ T89
HSP90AB1_ Y484	P08238_ Y484
HSP90AB1_ T94	P08238_ T94
HSP90AB1_ Y485	P08238_ Y485
HSP90AB1_ T487	P08238_ T487
HSP90AB1_ S490	P08238_ S490
RPS17_S113	P08708_S113
RPS17_ S115	P08708_ S115
RPS17_ T123	P08708_ T123
RPS17_ T130	P08708_ T130
RPSA_S2	P08865_S2
HMGB1_S35	P09429_S35
HMGB1_T77	P09429_T77
HMGB1_ S39	P09429_ S39
HMGB1_ Y78	P09429_ Y78
HNRNPA1_S95	P09651_S95
HNRNPA1_ T103	P09651_ T103
POLA1_ T406	P09884_ T406
POLA1_ Y1055	P09884_ Y1055
POLA1_S1327	P09884_S1327
ALDOC_S218	P09972_S218
ALDOC_ Y223	P09972_ Y223
HSPA5_ Y127	P11021_ Y127
HSPA5_T518	P11021_T518
LAMC1_S1493	P11047_S1493
LAMC1_T1127	P11047_T1127
MYH3_T852	P11055_T852
MYH3_Y163	P11055_Y163
MYH3_ T168	P11055_ T168
HSPA8_ T502	P11142_ T502
IGF2R_ S1865	P11717_ S1865
IGF2R_Y700	P11717_Y700
IGF2R_ S1871	P11717_ S1871
IGF2R_ Y701	P11717_ Y701
IGF2R_ Y709	P11717_ Y709
COL11A1_S67	P12107_S67
COL11A1_ S70	P12107_ S70
COL11A1_ T72	P12107_ T72
COL11A1_ Y74	P12107_ Y74
IMPDH2_S416	P12268_S416
IMPDH2_ S425	P12268_ S425
TPR_ S960	P12270_ S960
TPR_ T1268	P12270_ T1268
TPR_ T750	P12270_ T750
TPR_S1173	P12270_S1173
TPR_S1385	P12270_S1385
TPR_S1490	P12270_S1490
TPR_T764	P12270_T764
TPR_ S1185	P12270_ S1185
TPR_ S1398	P12270_ S1398
TPR_ S1492	P12270_ S1492
TPR_ T753	P12270_ T753
TPR_ T1503	P12270_ T1503
TPR_ S1505	P12270_ S1505
TPR_ T764	P12270_ T764
ACTN1_ T340	P12814_ T340
ACTN1_ T343	P12814_ T343
MYH1_S1603	P12882_S1603
MYH1_T1313	P12882_T1313
MYH1_Y163	P12882_Y163
MYH1_ T1604	P12882_ T1604
MYH1_ T168	P12882_ T168
XRCC5_ T472	P13010_ T472
MYH8_S1040	P13535_S1040
MYH8_T854	P13535_T854
MYH8_Y1463	P13535_Y1463
MYH8_Y165	P13535_Y165
MYH8_ T1466	P13535_ T1466
MYH8_ T170	P13535_ T170
EEF2_ T779	P13639_ T779
EEF2_ Y579	P13639_ Y579
EEF2_S23	P13639_S23
EEF2_S274	P13639_S274
EEF2_ S279	P13639_ S279
PDIA4_Y273	P13667_Y273
PDIA4_ Y278	P13667_ Y278
PKM_ S127	P14618_ S127
PKM_ T129	P14618_ T129
HSP90B1_ Y280	P14625_ Y280
HSP90B1_S127	P14625_S127
HSP90B1_ T133	P14625_ T133
BRAF_S729	P15056_S729
BRAF_ S732	P15056_ S732
BRAF_ Y746	P15056_ Y746
BRAF_ S750	P15056_ S750
ANPEP_S670	P15144_S670
ANPEP_T209	P15144_T209
EZR_S535	P15311_S535
EZR_ S536	P15311_ S536
HIVEP1_S1368	P15822_S1368
HIVEP1_S2703	P15822_S2703
HIVEP1_ S2706	P15822_ S2706
ITGB4_S368	P16144_S368
ITGB4_T383	P16144_T383
ITGB4_ S377	P16144_ S377
ITGB4_ S387	P16144_ S387
ANK1_S429	P16157_S429
ATP2A2_T441	P16615_T441
DES_Y122	P17661_Y122
DDX5_S30	P17844_S30
DDX5_Y514	P17844_Y514
DDX5_ Y518	P17844_ Y518
DDX5_ S520	P17844_ S520
RPL17_S5	P18621_S5
RPL17_Y63	P18621_Y63
ATP2B1_S474	P20020_S474
ATP2B1_T486	P20020_T486
EIF2S2_ S218	P20042_ S218
ANXA7_S447	P20073_S447
BTF3_ S173	P20290_ S173
LMNB1_ S126	P20700_ S126
Lamin B1_T3	P20700_T3
Lamin B1_ T5	P20700_ T5
CAST_S65	P20810_S65
NEB_S5472	P20929_S5472
NEB_T6319	P20929_T6319
NEB_Y5091	P20929_Y5091
NEB_Y5702	P20929_Y5702
NEB_Y6340	P20929_Y6340
NEB_ T6322	P20929_ T6322
NEB_ Y5476	P20929_ Y5476
FLNA_S1301	P21333_S1301
FLNA_S1367	P21333_S1367
FLNA_S2152	P21333_S2152
FLNA_S748	P21333_S748
FLNA_T2336	P21333_T2336
FLNA_T950	P21333_T950
FLNA_Y506	P21333_Y506
FLNA_ S2158	P21333_ S2158
FLNA_ S2338	P21333_ S2338
FLNA_ S753	P21333_ S753
FLNA_ T1305	P21333_ T1305
FLNA_ T1377	P21333_ T1377
FLNA_ T507	P21333_ T507
FLNA_ S2343	P21333_ S2343
FLNA_ Y1308	P21333_ Y1308
PAICS_S274	P22234_S274
PAICS_ S276	P22234_ S276
UBA1_S293	P22314_S293
ITGA6_S648	P23229_S648
ITGA6_T588	P23229_T588
ITGA6_T932	P23229_T932
ITGA6_ S934	P23229_ S934
ITGA6_ T592	P23229_ T592
RPS3_T220	P23396_T220
RPS3_T46	P23396_T46
RPS3_ T221	P23396_ T221
RPS3_ T242	P23396_ T242
ATP2B4_S464	P23634_S464
PRKCH_S317	P24723_S317
PRKCH_ S320	P24723_ S320
APC_S1436	P25054_S1436
APC_S2607	P25054_S2607
APC_ T1438	P25054_ T1438
APC_ T2611	P25054_ T2611
GUCY2C_S965	P25092_S965
GUCY2C_T404	P25092_T404
GUCY2C_ T414	P25092_ T414
PTBP1_ S392	P26599_ S392
YWHAQ_S64	P27348_S64
YWHAQ_T141	P27348_T141
YWHAQ_ S145	P27348_ S145
YWHAQ_ Y149	P27348_ Y149
YWHAQ_ S156	P27348_ S156
MAP4_S280	P27816_S280
MAP4_T256	P27816_T256
MAP4_T521	P27816_T521
MAP4_ T282	P27816_ T282
MAP4_ T526	P27816_ T526
TKT_S190	P29401_S190
TKT_T342	P29401_T342
TKT_ S345	P29401_ S345
TKT_ Y202	P29401_ Y202
TKT_ S348	P29401_ S348
OAS2_S385	P29728_S385
RPL12_ S101	P30050_ S101
RPL12_ T105	P30050_ T105
PKLR_S2	P30613_S2
PKLR_ S8	P30613_ S8
CLIP1_S1169	P30622_S1169
CLIP1_S2	P30622_S2
DNAJA1_S49	P31689_S49
DNAJA1_ Y52	P31689_ Y52
ATIC_T422	P31939_T422
YWHAB_T2	P31946_T2
YWHAB_Y151	P31946_Y151
YWHAB_ S6	P31946_ S6
KIF5B_S833	P33176_S833
HSPA1L_ S364	P34931_ S364
HSPA1L_ Y373	P34931_ Y373
USP6_ S1168	P35125_ S1168
USP6_S366	P35125_S366
MYH9_ T360	P35579_ T360
MYH9_ Y190	P35579_ Y190
MYH9_S169	P35579_S169
MYH9_T1286	P35579_T1286
MYH9_T807	P35579_T807
MYH9_Y151	P35579_Y151
MYH9_ S1290	P35579_ S1290
MYH9_ S364	P35579_ S364
MYH9_ T173	P35579_ T173
MYH9_ Y158	P35579_ Y158
MYH9_ Y193	P35579_ Y193
MYH10_S1312	P35580_S1312
MYH10_S173	P35580_S173
MYH10_S995	P35580_S995
ACTN2_ T347	P35609_ T347
ACTN2_ T350	P35609_ T350
ADD1_T331	P35611_T331
ADD1_ S334	P35611_ S334
ADD2_S512	P35612_S512
ADD2_S528	P35612_S528
ADD2_ S522	P35612_ S522
ADD2_ S530	P35612_ S530
ADD2_ T533	P35612_ T533
ADD2_ S532	P35612_ S532
ADD2_ S535	P35612_ S535
BSG_ S279	P35613_ S279
BSG_ S309	P35613_ S309
BSG_ T315	P35613_ T315
NUP214_S651	P35658_S651
NUP214_T670	P35658_T670
NUP214_ S655	P35658_ S655
NUP214_ S678	P35658_ S678
NUP214_ S657	P35658_ S657
NUP214_ S661	P35658_ S661
NUP214_ S666	P35658_ S666
MYH11_ T367	P35749_ T367
MYH11_S173	P35749_S173
MYH11_ S371	P35749_ S371
PPM1A_S190	P35813_S190
RPL4_ Y264	P36578_ Y264
RPL4_S290	P36578_S290
RPL4_T23	P36578_T23
RPL4_ T266	P36578_ T266
PIGA_S21	P37287_S21
PIGA_ S24	P37287_ S24
TAGLN2_S94	P37802_S94
RPL3_S7	P39023_S7
RPL3_T189	P39023_T189
RPL3_ S13	P39023_ S13
CUX1_S1312	P39880_S1312
CUX1_ S1319	P39880_ S1319
MTOR_S1893	P42345_S1893
MTOR_S2155	P42345_S2155
MTOR_ S2159	P42345_ S2159
PI4KA_S763	P42356_S763
MATR3_T811	P43243_T811
MAGEB1_T246	P43366_T246
MKI67_ S264	P46013_ S264
MKI67_ T1411	P46013_ T1411
MKI67_S1679	P46013_S1679
MKI67_S1686	P46013_S1686
MKI67_S2135	P46013_S2135
MKI67_S2466	P46013_S2466
MKI67_S411	P46013_S411
MKI67_S753	P46013_S753
MKI67_T1017	P46013_T1017
MKI67_T1540	P46013_T1540
MKI67_T1906	P46013_T1906
MKI67_T2862	P46013_T2862
MKI67_T2949	P46013_T2949
MKI67_T3213	P46013_T3213
MKI67_T601	P46013_T601
MKI67_T761	P46013_T761
MKI67_ S1414	P46013_ S1414
MKI67_ S1546	P46013_ S1546
MKI67_ S1686	P46013_ S1686
MKI67_ S1689	P46013_ S1689
MKI67_ S2471	P46013_ S2471
MKI67_ S2952	P46013_ S2952
MKI67_ S3216	P46013_ S3216
MKI67_ S605	P46013_ S605
MKI67_ T268	P46013_ T268
MKI67_ T761	P46013_ T761
MKI67_ T611	P46013_ T611
MKI67_ S1693	P46013_ S1693
MKI67_ T1691	P46013_ T1691
MKI67_ Y1552	P46013_ Y1552
MKI67_ T1557	P46013_ T1557
UTRN_S2567	P46939_S2567
UTRN_S604	P46939_S604
UTRN_S926	P46939_S926
UTRN_T2255	P46939_T2255
IQGAP1_S1227	P46940_S1227
IQGAP1_ S1237	P46940_ S1237
CAPZA2_Y277	P47755_Y277
QARS1_T47	P47897_T47
ARCN1_ S493	P48444_ S493
ARCN1_T339	P48444_T339
ARCN1_ S342	P48444_ S342
KCNJ3_S369	P48549_S369
PRRC2A_S64	P48634_S64
CCT5_S518	P48643_S518
CCT5_T168	P48643_T168
CCT5_T47	P48643_T47
CCT5_ S51	P48643_ S51
CCT5_ T521	P48643_ T521
NASP_S662	P49321_S662
NASP_ T683	P49321_ T683
NASP_ S690	P49321_ S690
NASP_ S696	P49321_ S696
FASN_ S2192	P49327_ S2192
FASN_S2417	P49327_S2417
FASN_T251	P49327_T251
FASN_ S2198	P49327_ S2198
FASN_ T253	P49327_ T253
FASN_ Y2424	P49327_ Y2424
FASN_ Y2425	P49327_ Y2425
CCT3_S243	P49368_S243
CCT3_S24	P49368_S24
CCT3_ S244	P49368_ S244
CCT3_ Y247	P49368_ Y247
CCT3_ S252	P49368_ S252
CCT3_ T254	P49368_ T254
CCT3_ T259	P49368_ T259
ALDH7A1_S130	P49419_S130
ALDH7A1_S84	P49419_S84
ALDH7A1_ S133	P49419_ S133
ALDH7A1_ Y88	P49419_ Y88
CENPF_S106	P49454_S106
CENPF_T2216	P49454_T2216
CSNK1E_T362	P49674_T362
CSNK1E_ S363	P49674_ S363
RBM25_S669	P49756_S669
RBM25_ S675	P49756_ S675
RBM25_ S683	P49756_ S683
RANBP2_S86	P49792_S86
RANBP2_ T92	P49792_ T92
LIG3_T191	P49916_T191
DNM2_S347	P50570_S347
DNM2_S662	P50570_S662
DNM2_T280	P50570_T280
DNM2_T527	P50570_T527
DNM2_Y449	P50570_Y449
DNM2_ S532	P50570_ S532
DNM2_ T286	P50570_ T286
DNM2_ T353	P50570_ T353
DNM2_ Y663	P50570_ Y663
TUB_S58	P50607_S58
CCT4_S170	P50991_S170
CCT4_ S180	P50991_ S180
SMARCA2_ T1004	P51531_ T1004
SMARCA2_ T1008	P51531_ T1008
SMARCA4_Y1123	P51532_Y1123
SSR4_S16	P51571_S16
SSR4_Y67	P51571_Y67
RPS6KA3_ T278	P51812_ T278
NEK3_S253	P51956_S253
RBM5_T770	P52756_T770
CAPZA1_Y277	P52907_Y277
ACLY_S979	P53396_S979
COPB1_ T879	P53618_ T879
COPB1_S933	P53618_S933
COPB1_ S939	P53618_ S939
COPA_S730	P53621_S730
COPA_Y370	P53621_Y370
COPA_ Y733	P53621_ Y733
CLTCL1_S1016	P53675_S1016
CLTCL1_ S1019	P53675_ S1019
HSPA2_T498	P54652_T498
HSPA2_ T505	P54652_ T505
CSE1L_ S931	P55060_ S931
MANF_T191	P55060_T191
VCP_S13	P55072_S13
VCP_S718	P55072_S718
VCP_S746	P55072_S746
VCP_T606	P55072_T606
VCP_ S612	P55072_ S612
VCP_ S748	P55072_ S748
VCP_ T14	P55072_ T14
VCP_ T613	P55072_ T613
ARMET_S128	P55145_S128
ARMET_Y121	P55145_Y121
ARMET_ S128	P55145_ S128
ARMET_ T129	P55145_ T129
MTTP_S211	P55157_S211
TPD52_ T131	P55327_ T131
TPD52_ S134	P55327_ S134
TPD52_ Y136	P55327_ Y136
NPEPPS_T329	P55786_T329
EIF3B_ Y768	P55884_ Y768
EPPK1_ T1543	P58107_ T1543
EPPK1_T2637	P58107_T2637
EPPK1_T3171	P58107_T3171
EPPK1_T3705	P58107_T3705
EPPK1_T4239	P58107_T4239
EPPK1_T4773	P58107_T4773
EPPK1_ S1548	P58107_ S1548
TPI1_ S232	P60174_ S232
TPI1_ S235	P60174_ S235
EIF4A1_ S130	P60842_ S130
SRP54_ S451	P61011_ S451
SRP54_T11	P61011_T11
SRP54_ S12	P61011_ S12
SRP54_ S453	P61011_ S453
SRP54_ T21	P61011_ T21
RAB2A_ S154	P61019_ S154
RAB2A_ T163	P61019_ T163
ARF3_T140	P61204_T140
YWHAG_T31	P61981_T31
YWHAG_ S38	P61981_ S38
UBE2G1_T2	P62253_T2
UBE2G1_ S6	P62253_ S6
YWHAE_ S148	P62258_ S148
YWHAE_ Y152	P62258_ Y152
PSMC6_S189	P62333_S189
RAB11A_S190	P62491_S190
H416_T30	P62805_T30
RPS25_ Y55	P62851_ Y55
RPS25_Y109	P62851_Y109
RPL8_S130	P62917_S130
RPL8_ Y133	P62917_ Y133
YWHAZ_S145	P63104_S145
YWHAZ_ Y149	P63104_ Y149
EIF5A_D6	P63241_D6
EIF5A_Y98	P63241_Y98
EIF5A_ S100	P63241_ S100
EIF5A_ T9	P63241_ T9
EIF5A_ S15	P63241_ S15
EIF5A_ T17	P63241_ T17
EIF5A_ S23	P63241_ S23
ABCA4_S2057	P78363_S2057
ABCA4_ T2061	P78363_ T2061
ABCA4_ Y2063	P78363_ Y2063
CCT2_S413	P78371_S413
CCT2_T165	P78371_T165
CCT2_T448	P78371_T448
CCT2_ T166	P78371_ T166
CCT2_ Y456	P78371_ Y456
CCT2_ S169	P78371_ S169
KCNJ10_Y8	P78508_Y8
KCNJ10_ Y9	P78508_ Y9
RELN_Y914	P78509_Y914
PRKDC_ S1052	P78527_ S1052
PRKDC_ S3657	P78527_ S3657
PRKDC_S3779	P78527_S3779
PRKDC_S841	P78527_S841
PRKDC_ S842	P78527_ S842
PRKDC_ T3663	P78527_ T3663
MAP1A_Y1388	P78559_Y1388
LCN2_Y72	P80188_Y72
LCN2_ Y76	P80188_ Y76
ADAMTSL3_Y1403	P82987_Y1403
ARF1_T140	P84077_T140
LRP2_S4587	P98164_S4587
LRP2_ Y4598	P98164_ Y4598
HDLBP_ T296	Q00341_ T296
HDLBP_T149	Q00341_T149
HDLBP_ T297	Q00341_ T297
CLTC_S1016	Q00610_S1016
CLTC_S1167	Q00610_S1167
CLTC_S1524	Q00610_S1524
CLTC_ S1019	Q00610_ S1019
CLTC_ T1180	Q00610_ T1180
ATP2B2_S498	Q01814_S498
CENPE_S2143	Q02224_S2143
CENPE_S2608	Q02224_S2608
CENPE_T2601	Q02224_T2601
CENPE_ S2605	Q02224_ S2605
CENPE_ T2612	Q02224_ T2612
DSG1_S579	Q02413_S579
ID3_S65	Q02535_S65
UBXN1_S270	Q04323_S270
EIF4G1_S1231	Q04637_S1231
EIF4G1_T1066	Q04637_T1066
ACVR1_S226	Q04771_S226
GFPT1_S261	Q06210_S261
GFPT1_ T262	Q06210_ T262
PRDX1_T111	Q06830_T111
PRDX1_T143	Q06830_T143
PRDX1_ Y116	Q06830_ Y116
CKAP4_S534	Q07065_S534
CKAP4_ S535	Q07065_ S535
KLC1_ S389	Q07866_ S389
GOLGA3_T203	Q08378_T203
GOLGA3_ Y210	Q08378_ Y210
PPID_Y252	Q08752_Y252
AHNAK_S3294	Q09666_S3294
AHNAK_S5851	Q09666_S5851
AHNAK_S698	Q09666_S698
AHNAK_T490	Q09666_T490
AHNAK_ S3305	Q09666_ S3305
AHNAK_ S5854	Q09666_ S5854
AHNAK_ S5860	Q09666_ S5860
CGNL1_S283	Q0VF96_S283
CGNL1_T231	Q0VF96_T231
CGNL1_T526	Q0VF96_T526
CGNL1_ S232	Q0VF96_ S232
CGNL1_ S293	Q0VF96_ S293
CGNL1_ T241	Q0VF96_ T241
GTF3C1_Y294	Q12789_Y294
GTF3C1_ Y296	Q12789_ Y296
KIF5A_S831	Q12840_S831
PTPN13_S512	Q12923_S512
PTPN13_ T528	Q12923_ T528
ACACA_S2318	Q13085_S2318
TRIM28_S280	Q13263_S280
TRIM28_ S285	Q13263_ S285
G3BP1_S230	Q13283_S230
G3BP1_Y133	Q13283_Y133
G3BP1_ S231	Q13283_ S231
G3BP1_ T143	Q13283_ T143
G3BP1_ T241	Q13283_ T241
ATM_ S83	Q13315_ S83
ATM_S2996	Q13315_S2996
ATM_ S85	Q13315_ S85
ATM_ T86	Q13315_ T86
GRB10_S104	Q13322_S104
ORC2_S138	Q13416_S138
SF3B2_ T201	Q13435_ T201
MYO9B_S1240	Q13459_S1240
MYO9B_S1397	Q13459_S1397
MYO9B_S1430	Q13459_S1430
MYO9B_S965	Q13459_S965
MYO9B_T1346	Q13459_T1346
MYO9B_ S1242	Q13459_ S1242
MYO9B_ S1398	Q13459_ S1398
MYO9B_ T1348	Q13459_ T1348
MYO9B_ S1253	Q13459_ S1253
MYO9B_ S1408	Q13459_ S1408
MYO9B_ S1258	Q13459_ S1258
ROCK1_S567	Q13464_S567
ROCK1_ T569	Q13464_ T569
ROCK1_ S574	Q13464_ S574
ROCK1_ S576	Q13464_ S576
ROCK1_ S580	Q13464_ S580
ATR_S435	Q13535_S435
ATR_ S436	Q13535_ S436
ATR_ S441	Q13535_ S441
HDAC1_T38	Q13547_T38
HDAC1_ Y45	Q13547_ Y45
HDAC1_ Y48	Q13547_ Y48
IQGAP2_S122	Q13576_S122
IQGAP2_T1002	Q13576_T1002
CUL4A_Y227	Q13619_Y227
ITGA7_S638	Q13683_S638
TUBB2A_T166	Q13885_T166
TUBB2A_ S168	Q13885_ S168
RAPGEF1_S253	Q13905_S253
RAPGEF1_ T261	Q13905_ T261
CKAP5_ S1788	Q14008_ S1788
CKAP5_S1446	Q14008_S1446
CKAP5_S733	Q14008_S733
CKAP5_S828	Q14008_S828
CKAP5_T1256	Q14008_T1256
CKAP5_T1363	Q14008_T1363
CKAP5_ S1447	Q14008_ S1447
CKAP5_ T1258	Q14008_ T1258
CKAP5_ T829	Q14008_ T829
CKAP5_ T832	Q14008_ T832
CKAP5_ S845	Q14008_ S845
DSG2_S75	Q14126_S75
BOP1_T197	Q14137_T197
SAFB2_Y165	Q14151_Y165
DYNC1H1_S2095	Q14204_S2095
DYNC1H1_S2231	Q14204_S2231
DYNC1H1_S4234	Q14204_S4234
DYNC1H1_S4341	Q14204_S4341
DYNC1H1_T2042	Q14204_T2042
DYNC1H1_T4127	Q14204_T4127
DYNC1H1_T574	Q14204_T574
DYNC1H1_Y1738	Q14204_Y1738
DYNC1H1_Y3552	Q14204_Y3552
DYNC1H1_ S2099	Q14204_ S2099
DYNC1H1_ S3554	Q14204_ S3554
DYNC1H1_ S4241	Q14204_ S4241
FLNC_S2348	Q14315_S2348
FAM50A_ S165	Q14320_ S165
RBM39_S136	Q14498_S136
RBM39_ T146	Q14498_ T146
HLTF_ S354	Q14527_ S354
MCM6_S153	Q14566_S153
HSP90AA2P_T109	Q14568_T109
HSP90AA2P_T94	Q14568_T94
HSP90AA2P_ S113	Q14568_ S113
HSP90AA2P_ T99	Q14568_ T99
KANK1_S144	Q14678_S144
MELK_S486	Q14680_S486
MELK_ T489	Q14680_ T489
MELK_ S498	Q14680_ S498
SMC1A_ Y530	Q14683_ Y530
SMC1A_S161	Q14683_S161
SMC1A_ Y168	Q14683_ Y168
RRP1B_S128	Q14684_S128
RRP1B_T665	Q14684_T665
RRP1B_ T677	Q14684_ T677
RRP1B_ S680	Q14684_ S680
PDCD11_T459	Q14690_T459
PDCD11_ T462	Q14690_ T462
GOLGB1_S1326	Q14789_S1326
GOLGB1_S1966	Q14789_S1966
GOLGB1_S2872	Q14789_S2872
GOLGB1_T1892	Q14789_T1892
GOLGB1_T2438	Q14789_T2438
GOLGB1_ S1327	Q14789_ S1327
GOLGB1_ S2878	Q14789_ S2878
GOLGB1_ T2444	Q14789_ T2444
KIF22_T134	Q14807_T134
KIF22_ S140	Q14807_ S140
CHD4_S1349	Q14839_S1349
LASP1_ T113	Q14847_ T113
LASP1_S99	Q14847_S99
LASP1_ S118	Q14847_ S118
LASP1_ T104	Q14847_ T104
NUMA1_S1601	Q14980_S1601
NUMA1_S2047	Q14980_S2047
NUMA1_T1489	Q14980_T1489
NUMA1_T1811	Q14980_T1811
NUMA1_ S2051	Q14980_ S2051
NUMA1_ T1812	Q14980_ T1812
NUMA1_ T1820	Q14980_ T1820
NR1D2_S193	Q14995_S193
PCLAF_S88	Q15004_S88
SPCS2_ S192	Q15005_ S192
TNIP1_ S403	Q15025_ S403
KIF14_S1466	Q15058_S1466
KIF14_S272	Q15058_S272
KIF14_Y1275	Q15058_Y1275
KIF14_ S1282	Q15058_ S1282
ACOX1_T20	Q15067_T20
ACOX1_ S26	Q15067_ S26
EEA1_S1015	Q15075_S1015
EEA1_S618	Q15075_S618
EEA1_T1252	Q15075_T1252
EEA1_T853	Q15075_T853
EEA1_ S856	Q15075_ S856
EEA1_ T621	Q15075_ T621
EEA1_ Y1021	Q15075_ Y1021
EEA1_ T857	Q15075_ T857
PRKD1_T395	Q15139_T395
PRKD1_ S397	Q15139_ S397
PRKD1_ S401	Q15139_ S401
PRKD1_ S412	Q15139_ S412
PLEC_ Y480	Q15149_ Y480
PLEC_S1218	Q15149_S1218
PLEC_S1435	Q15149_S1435
PLEC_S1554	Q15149_S1554
PLEC_S4590	Q15149_S4590
PLEC_T3799	Q15149_T3799
PLEC_ S1565	Q15149_ S1565
PLEC_ S4607	Q15149_ S4607
PLEC_ S482	Q15149_ S482
PLEC_ Y1221	Q15149_ Y1221
PLEC_ Y3800	Q15149_ Y3800
PCM1_S370	Q15154_S370
PCM1_S977	Q15154_S977
PCM1_ S372	Q15154_ S372
PCBP1_Y270	Q15365_Y270
PCBP1_ S273	Q15365_ S273
SF3B3_Y1041	Q15393_Y1041
SF3B3_ T1043	Q15393_ T1043
RYR3_S2251	Q15413_S2251
SKIV2L_S255	Q15477_S255
SKIV2L_ S256	Q15477_ S256
TAF7_ Y156	Q15545_ Y156
TAF7_S34	Q15545_S34
TAF7_ S159	Q15545_ S159
DLG2_S414	Q15700_S414
ELAVL1_T80	Q15717_T80
ELAVL1_ S88	Q15717_ S88
ELF2_T182	Q15723_T182
ELF2_ S185	Q15723_ S185
ELF2_ S191	Q15723_ S191
HERC1_S237	Q15751_S237
HERC1_ T241	Q15751_ T241
CACNA1E_T1567	Q15878_T1567
CACNA1E_ S1568	Q15878_ S1568
EXT1_Y131	Q16394_Y131
EXT1_ S141	Q16394_ S141
CDC37_ S339	Q16543_ S339
CDC37_ S346	Q16543_ S346
DBN1_ T241	Q16643_ T241
ATP2B3_S472	Q16720_S472
IMMT_S447	Q16891_S447
IMMT_Y95	Q16891_Y95
INF2_S129	Q27J81_S129
INF2_ T134	Q27J81_ T134
ZNF423_S599	Q2M1K9_S599
ZNF423_ S604	Q2M1K9_ S604
ZNF423_ S614	Q2M1K9_ S614
CCDC27_S206	Q2M243_S206
CCDC27_ T208	Q2M243_ T208
INSYN1_S272	Q2T9L4_S272
INSYN1_ S275	Q2T9L4_ S275
INSYN1_ T285	Q2T9L4_ T285
LRRFIP1_S104	Q32MZ4_S104
LRRFIP1_S618	Q32MZ4_S618
LRRFIP1_ S110	Q32MZ4_ S110
LRRFIP1_ S115	Q32MZ4_ S115
LRRFIP1_ S116	Q32MZ4_ S116
HNRNPA1L2_S6	Q32P51_S6
HNRNPA1L2_S95	Q32P51_S95
HNRNPA1L2_ T103	Q32P51_ T103
POLR1F_T215	Q3B726_T215
ACOT6_S11	Q3I5F7_S11
ACOT6_ S18	Q3I5F7_ S18
ZNF791_T94	Q3KP31_T94
ZNF791_ Y100	Q3KP31_ Y100
STON1GTF2A1L_ S209	Q3MIM1_ S209
GNPTAB_S312	Q3T906_S312
GNPTAB_ S319	Q3T906_ S319
CCDC14_S544	Q49A88_S544
CCDC14_ S550	Q49A88_ S550
ATP13A4_T713	Q4VNC1_T713
ATP13A4_ T717	Q4VNC1_ T717
PAN2_Y699	Q504Q3_Y699
CEP55_Y336	Q53EZ4_Y336
CEP55_ T337	Q53EZ4_ T337
PLEKHG4_S142	Q58EX7_S142
BRDT_Y19	Q58F21_Y19
HSP90AB3P_S340	Q58FF7_S340
HSP90AA4P_T28	Q58FG1_T28
HSP90AA4P_ T30	Q58FG1_ T30
HSP90AA4P_ T39	Q58FG1_ T39
FAM47C_T433	Q5HY64_T433
RABL3_ S15	Q5HYI8_ S15
MTUS2_S954	Q5JR59_S954
COLEC12_S398	Q5KU26_S398
HP1BP3_ S248	Q5SSJ5_ S248
HP1BP3_S140	Q5SSJ5_S140
HP1BP3_ S142	Q5SSJ5_ S142
HP1BP3_ S249	Q5SSJ5_ S249
CEP170_S1515	Q5SW79_S1515
PLEKHS1_S435	Q5SXH7_S435
FREM2_S1134	Q5SZK8_S1134
FREM2_S1525	Q5SZK8_S1525
FREM2_T1537	Q5SZK8_T1537
FREM2_ S1527	Q5SZK8_ S1527
FKBP15_S956	Q5T1M5_S956
FKBP15_T61	Q5T1M5_T61
FKBP15_ S960	Q5T1M5_ S960
FKBP15_ S964	Q5T1M5_ S964
FKBP15_ S965	Q5T1M5_ S965
ZC3H13_T1522	Q5T200_T1522
ZC3H13_T237	Q5T200_T237
ZC3H13_ S238	Q5T200_ S238
ZC3H13_ S242	Q5T200_ S242
UBR4_ T1941	Q5T4S7_ T1941
UBR4_S1752	Q5T4S7_S1752
UBR4_S3220	Q5T4S7_S3220
UBR4_S619	Q5T4S7_S619
UBR4_Y2242	Q5T4S7_Y2242
UBR4_ S1754	Q5T4S7_ S1754
UBR4_ S620	Q5T4S7_ S620
UBR4_ T1943	Q5T4S7_ T1943
UBR4_ T1761	Q5T4S7_ T1761
UBR4_ S1762	Q5T4S7_ S1762
UBR4_ S1763	Q5T4S7_ S1763
ARHGAP21_S606	Q5T5U3_S606
GPR158_S64	Q5T848_S64
GPR158_S879	Q5T848_S879
PPP1R26_S1127	Q5T8A7_S1127
PPP1R26_ S1132	Q5T8A7_ S1132
ATAD3B_S120	Q5T9A4_S120
TUT4_T217	Q5TAX3_T217
TUT4_ S228	Q5TAX3_ S228
DDI2_S150	Q5TDH0_S150
CEP350_ S556	Q5VT06_ S556
CEP350_S105	Q5VT06_S105
CEP350_S1265	Q5VT06_S1265
CEP350_S1828	Q5VT06_S1828
CEP350_S2460	Q5VT06_S2460
CEP350_Y661	Q5VT06_Y661
CEP350_ S1830	Q5VT06_ S1830
CEP350_ S557	Q5VT06_ S557
CEP350_ T2462	Q5VT06_ T2462
PRPF38B_S262	Q5VTL8_S262
PRPF38B_ S266	Q5VTL8_ S266
TASOR2_ S1128	Q5VWN6_ S1128
TASOR2_ S19	Q5VWN6_ S19
DAB2IP_T76	Q5VWQ8_T76
BSPRY_ T253	Q5W0U4_ T253
BSPRY_ S255	Q5W0U4_ S255
RNF213_T302	Q63HN8_T302
RNF213_T3449	Q63HN8_T3449
RNF213_Y3396	Q63HN8_Y3396
RNF213_ T303	Q63HN8_ T303
CEP135_ S356	Q66GS9_ S356
CEP135_T156	Q66GS9_T156
CCDC102B_S142	Q68D86_S142
ZFYVE26_S1893	Q68DK2_S1893
SLC9A4_Y613	Q6AI14_Y613
SLC9A4_ T619	Q6AI14_ T619
H416_T31	Q6DRA9_T31
RALGAPA1_S1575	Q6GYQ0_S1575
RALGAPA1_ S1585	Q6GYQ0_ S1585
RALGAPA1_ S1593	Q6GYQ0_ S1593
ABLIM2_T362	Q6H8Q1_T362
ABLIM2_ S363	Q6H8Q1_ S363
ABLIM2_ S366	Q6H8Q1_ S366
ABLIM2_ S367	Q6H8Q1_ S367
ABLIM2_ T368	Q6H8Q1_ T368
ABLIM2_ S372	Q6H8Q1_ S372
EIF5AL1_T9	Q6IS14_T9
EIF5AL1_ S15	Q6IS14_ S15
EIF5AL1_ S23	Q6IS14_ S23
SLC25A24_S461	Q6NUK1_S461
SLC25A24_ Y462	Q6NUK1_ Y462
TMEM214_S455	Q6NUQ4_S455
PRPF8_ S2037	Q6P2Q9_ S2037
PRPF8_S2037	Q6P2Q9_S2037
PRPF8_T2087	Q6P2Q9_T2087
PRPF8_ T2042	Q6P2Q9_ T2042
PRPF8_ Y2091	Q6P2Q9_ Y2091
PRPF8_ Y2102	Q6P2Q9_ Y2102
PDXDC1_ Y567	Q6P996_ Y567
INO80C_ S26	Q6PI98_ S26
INO80C_T13	Q6PI98_T13
INO80C_ S28	Q6PI98_ S28
INO80C_ S33	Q6PI98_ S33
INO80C_ S40	Q6PI98_ S40
ANKRD12_S1079	Q6UB98_S1079
ANKRD12_ S1085	Q6UB98_ S1085
BCOR_S422	Q6W2J9_S422
BCOR_T464	Q6W2J9_T464
BCOR_ S423	Q6W2J9_ S423
BCOR_ S469	Q6W2J9_ S469
BCOR_ S478	Q6W2J9_ S478
BCOR_ S480	Q6W2J9_ S480
GIGYF2_ S671	Q6Y7W6_ S671
NFXL1_S356	Q6ZNB6_S356
NFXL1_S820	Q6ZNB6_S820
WDR87_T930	Q6ZQQ6_T930
WDR87_T987	Q6ZQQ6_T987
WDR87_ S988	Q6ZQQ6_ S988
FAM43B_T113	Q6ZT52_T113
CFAP65_S46	Q6ZU64_S46
CFAP65_T1167	Q6ZU64_T1167
CEP128_S1057	Q6ZU80_S1057
CEP128_S86	Q6ZU80_S86
CEP128_ S1061	Q6ZU80_ S1061
CEP128_ S1071	Q6ZU80_ S1071
CEP128_ S1073	Q6ZU80_ S1073
PHLPP2_S1210	Q6ZVD8_S1210
PHLPP2_ S1213	Q6ZVD8_ S1213
USP49_T497	Q70CQ1_T497
USP34_S2690	Q70CQ2_S2690
USP34_ S2694	Q70CQ2_ S2694
USP31_S1169	Q70CQ4_S1169
USP31_S1241	Q70CQ4_S1241
USP31_ S1174	Q70CQ4_ S1174
USP31_ T1247	Q70CQ4_ T1247
NOL8_ T133	Q76FK4_ T133
SND1_ T876	Q7KZF4_ T876
SND1_S727	Q7KZF4_S727
SND1_Y109	Q7KZF4_Y109
SND1_Y329	Q7KZF4_Y329
SND1_ T333	Q7KZF4_ T333
SND1_ Y113	Q7KZF4_ Y113
SND1_ Y728	Q7KZF4_ Y728
SND1_ Y878	Q7KZF4_ Y878
MARK2_S161	Q7KZI7_S161
MARK2_T20	Q7KZI7_T20
MARK2_ S26	Q7KZI7_ S26
MARK2_ Y165	Q7KZI7_ Y165
MARK2_ S30	Q7KZI7_ S30
DDX46_ Y336	Q7L014_ Y336
MCM10_ S488	Q7L590_ S488
MCM10_S212	Q7L590_S212
MCM10_S557	Q7L590_S557
MCM10_ T217	Q7L590_ T217
ZC3HAV1_S221	Q7Z2W4_S221
RGPD4_S86	Q7Z3J3_S86
RGPD4_ T92	Q7Z3J3_ T92
MYH14_S193	Q7Z406_S193
NPHP3_S1217	Q7Z494_S1217
NPHP3_ T1220	Q7Z494_ T1220
HEATR3_ S268	Q7Z4Q2_ S268
RAI1_S1374	Q7Z5J4_S1374
RAI1_S528	Q7Z5J4_S528
RAI1_ S538	Q7Z5J4_ S538
RAI1_ T1387	Q7Z5J4_ T1387
APBB1IP_S525	Q7Z5R6_S525
APBB1IP_ S526	Q7Z5R6_ S526
APBB1IP_ T528	Q7Z5R6_ T528
APBB1IP_ S529	Q7Z5R6_ S529
APBB1IP_ S531	Q7Z5R6_ S531
APBB1IP_ T534	Q7Z5R6_ T534
HUWE1_S3947	Q7Z6Z7_S3947
VPS13B_S1978	Q7Z7G8_S1978
VPS13B_S3486	Q7Z7G8_S3486
VPS13B_ S3490	Q7Z7G8_ S3490
ZER1_T738	Q7Z7L7_T738
RNF180_S13	Q86T96_S13
DDX53_Y551	Q86TM3_Y551
DDX53_ Y557	Q86TM3_ Y557
ABCA13_Y4605	Q86UQ4_Y4605
RALGAPB_T390	Q86X10_T390
DZIP3_ T1054	Q86Y13_ T1054
DNAAF5_S721	Q86Y56_S721
MYO18B_T2072	Q8IUG5_T2072
MYO18B_ S2073	Q8IUG5_ S2073
MAP7D3_S210	Q8IWC1_S210
MAP7D3_T850	Q8IWC1_T850
MAP7D3_ S854	Q8IWC1_ S854
MGA_S1470	Q8IWI9_S1470
MGA_ S1481	Q8IWI9_ S1481
GCC2_S1483	Q8IWJ2_S1483
GCC2_S236	Q8IWJ2_S236
GCC2_S446	Q8IWJ2_S446
GCC2_T988	Q8IWJ2_T988
GCC2_ S1487	Q8IWJ2_ S1487
ADGRA3_S1102	Q8IWK6_S1102
LAX1_T15	Q8IWV1_T15
ANKHD1_T176	Q8IWZ3_T176
ANKHD1_ S177	Q8IWZ3_ S177
ANKHD1_ S180	Q8IWZ3_ S180
ANKHD1_ T191	Q8IWZ3_ T191
MASK-BP3_T176	Q8IWZ3-6_T176
MASK-BP3_ S177	Q8IWZ3-6_ S177
MASK-BP3_ S180	Q8IWZ3-6_ S180
GALNT12_S307	Q8IXK2_S307
GALNT12_ T309	Q8IXK2_ T309
DDX60_S1637	Q8IY21_S1637
DDX60_Y729	Q8IY21_Y729
DDX60_ Y1646	Q8IY21_ Y1646
TIGD4_S55	Q8IY51_S55
CFAP46_S1026	Q8IYW2_S1026
PHACTR4_S332	Q8IZ21_S332
PHACTR4_T665	Q8IZ21_T665
PHACTR4_ S339	Q8IZ21_ S339
ADGRF4_S288	Q8IZF3_S288
ASPM_ S2029	Q8IZT6_ S2029
ASPM_ T2191	Q8IZT6_ T2191
ASPM_ T621	Q8IZT6_ T621
ASPM_S1641	Q8IZT6_S1641
ASPM_S170	Q8IZT6_S170
ASPM_S3186	Q8IZT6_S3186
ASPM_T2191	Q8IZT6_T2191
ASPM_T279	Q8IZT6_T279
ASPM_T563	Q8IZT6_T563
ASPM_T640	Q8IZT6_T640
ASPM_Y1417	Q8IZT6_Y1417
ASPM_ S280	Q8IZT6_ S280
ASPM_ S565	Q8IZT6_ S565
ASPM_ S643	Q8IZT6_ S643
ASPM_ T178	Q8IZT6_ T178
ASPM_ T622	Q8IZT6_ T622
ASPM_ Y1643	Q8IZT6_ Y1643
ASPM_ T647	Q8IZT6_ T647
ASPM_ S650	Q8IZT6_ S650
SPAG16_S270	Q8N0X2_S270
SPAG16_ Y271	Q8N0X2_ Y271
CCAR2_S675	Q8N163_S675
CCAR2_ S678	Q8N163_ S678
CCAR2_ S686	Q8N163_ S686
CCAR2_ S687	Q8N163_ S687
INTS1_T72	Q8N201_T72
INTS1_ T75	Q8N201_ T75
ARHGAP18_S587	Q8N392_S587
SH2D3C_S359	Q8N5H7_S359
SH2D3C_ T361	Q8N5H7_ T361
ANKRD52_Y912	Q8NB46_Y912
UNC13C_T302	Q8NB66_T302
UNC13C_ Y308	Q8NB66_ Y308
FANCB_T839	Q8NB91_T839
SERBP1_S85	Q8NC51_S85
NOA1_ S419	Q8NC60_ S419
DYNC2H1_S1024	Q8NCM8_S1024
DYNC2H1_Y1936	Q8NCM8_Y1936
RNF214_S47	Q8ND24_S47
RNF214_ S51	Q8ND24_ S51
RNF214_ S54	Q8ND24_ S54
RNF214_ T56	Q8ND24_ T56
CFAP43_S1226	Q8NDM7_S1226
CFAP43_Y1248	Q8NDM7_Y1248
CFAP43_ S1231	Q8NDM7_ S1231
HIPK4_S301	Q8NE63_S301
EXPH5_T338	Q8NEV8_T338
KMT2C_S2811	Q8NEZ4_S2811
KMT2C_ T2817	Q8NEZ4_ T2817
SYNE1_S5943	Q8NF91_S5943
SYNE1_S6618	Q8NF91_S6618
SYNE1_S8358	Q8NF91_S8358
SYNE1_T3891	Q8NF91_T3891
SYNE1_T4191	Q8NF91_T4191
SYNE1_T5957	Q8NF91_T5957
SYNE1_ T8360	Q8NF91_ T8360
SYNE1_ Y5959	Q8NF91_ Y5959
SYNE1_ T8362	Q8NF91_ T8362
SYNE1_ Y5968	Q8NF91_ Y5968
SYNE1_ T8368	Q8NF91_ T8368
SYNE1_ Y8373	Q8NF91_ Y8373
NUP35_S298	Q8NFH5_S298
NUP35_ Y300	Q8NFH5_ Y300
NUP35_ T308	Q8NFH5_ T308
TNIP2_S186	Q8NFZ5_S186
KDM2B_S1018	Q8NHM5_S1018
KDM2B_ S1029	Q8NHM5_ S1029
NCOA7_S596	Q8NI08_S596
ENOX1_T465	Q8TC92_T465
BICD2_T703	Q8TD16_T703
DLG5_S1666	Q8TDM6_S1666
DLG5_S200	Q8TDM6_S200
DLG5_ S1668	Q8TDM6_ S1668
DLG5_ S204	Q8TDM6_ S204
Haspin_S317	Q8TF76_S317
CANT1_S21	Q8WVQ1_S21
CKAP2_S298	Q8WWK9_S298
CKAP2_ S304	Q8WWK9_ S304
MUC16_S10299	Q8WXI7_S10299
MUC16_S3048	Q8WXI7_S3048
MUC16_S4058	Q8WXI7_S4058
MUC16_S7000	Q8WXI7_S7000
MUC16_S8967	Q8WXI7_S8967
MUC16_T1794	Q8WXI7_T1794
MUC16_T5553	Q8WXI7_T5553
MUC16_T9551	Q8WXI7_T9551
MUC16_T955	Q8WXI7_T955
MUC16_Y13100	Q8WXI7_Y13100
MUC16_ S4059	Q8WXI7_ S4059
MUC16_ S5554	Q8WXI7_ S5554
MUC16_ S9552	Q8WXI7_ S9552
MUC16_ S959	Q8WXI7_ S959
MUC16_ T7012	Q8WXI7_ T7012
MUC16_ T5558	Q8WXI7_ T5558
MUC16_ T7014	Q8WXI7_ T7014
MUC16_ T9562	Q8WXI7_ T9562
MUC16_ T9563	Q8WXI7_ T9563
MUC16_ S9567	Q8WXI7_ S9567
MUC16_ S9568	Q8WXI7_ S9568
MUC16_ S9579	Q8WXI7_ S9579
AUTS2_S1198	Q8WXX7_S1198
AUTS2_ T1200	Q8WXX7_ T1200
DDX1_S481	Q92499_S481
DDX1_T80	Q92499_T80
DDX1_ T83	Q92499_ T83
TBC1D5_S443	Q92609_S443
MYO18A_S1099	Q92614_S1099
MYO18A_S126	Q92614_S126
MYO18A_S1843	Q92614_S1843
MYO18A_ S132	Q92614_ S132
GCN1_S2612	Q92616_S2612
GCN1_T2274	Q92616_T2274
GCN1_ S2276	Q92616_ S2276
DHX38_T805	Q92620_T805
NUP205_ T72	Q92621_ T72
RREB1_ T628	Q92766_ T628
RREB1_S600	Q92766_S600
HDAC2_T39	Q92769_T39
HDAC2_ Y46	Q92769_ Y46
HDAC2_ Y49	Q92769_ Y49
PROX1_S79	Q92786_S79
PROX1_ Y80	Q92786_ Y80
PROX1_ T91	Q92786_ T91
PROX1_ S94	Q92786_ S94
CREBBP_S2063	Q92793_S2063
CREBBP_T320	Q92793_T320
CREBBP_ S2065	Q92793_ S2065
CREBBP_ S2076	Q92793_ S2076
CREBBP_ S2078	Q92793_ S2078
CREBBP_ S2079	Q92793_ S2079
EVPL_S1617	Q92817_S1617
USP9X_S588	Q93008_S588
USP9X_ T590	Q93008_ T590
LRRC59_ S23	Q96AG4_ S23
LRRC59_S23	Q96AG4_S23
LRRC59_ S25	Q96AG4_ S25
ZUP1_ T80	Q96AP4_ T80
ZUP1_T80	Q96AP4_T80
OPTN_S101	Q96CV9_S101
BICD1_S546	Q96G01_S546
BICD1_ S548	Q96G01_ S548
CEP95_S544	Q96GE4_S544
MACIR_ S167	Q96GV9_ S167
MACIR_ Y170	Q96GV9_ Y170
POM121_S494	Q96HA1_S494
POM121_ S496	Q96HA1_ S496
POM121_ S500	Q96HA1_ S500
POM121_ S501	Q96HA1_ S501
COG3_S212	Q96JB2_S212
COG3_ T214	Q96JB2_ T214
SPG11_ S1578	Q96JI7_ S1578
PBK_ S19	Q96KB5_ S19
PBK_ S23	Q96KB5_ S23
PBK_ T26	Q96KB5_ T26
PBK_ S32	Q96KB5_ S32
ZFR_S1039	Q96KR1_S1039
ZFR_T499	Q96KR1_T499
YTHDC1_S308	Q96MU7_S308
YTHDC1_S515	Q96MU7_S515
YTHDC1_ S519	Q96MU7_ S519
ZNF48_S125	Q96MX3_S125
FAM161B_S331	Q96MY7_S331
FAM161B_ S337	Q96MY7_ S337
TTC14_S520	Q96N46_S520
TTC14_ S525	Q96N46_ S525
PWWP2A_S499	Q96N64_S499
ANKRD27_S962	Q96NW4_S962
ANKRD27_Y215	Q96NW4_Y215
ANKRD27_ S970	Q96NW4_ S970
ADGRA2_T370	Q96PE1_T370
ADGRA2_ Y377	Q96PE1_ Y377
PUS7_S10	Q96PZ0_S10
VPS35_S353	Q96QK1_S353
PCNX1_S2152	Q96RV3_S2152
PCNX1_ T2153	Q96RV3_ T2153
PCNX1_ S2163	Q96RV3_ S2163
IWS1_Y762	Q96ST2_Y762
RUFY1_S123	Q96T51_S123
RUFY1_S319	Q96T51_S319
CDC5L_S273	Q99459_S273
CDC5L_T404	Q99459_T404
CDC5L_ S277	Q99459_ S277
CDC5L_ T407	Q99459_ T407
CDC5L_ T411	Q99459_ T411
PSMD1_T830	Q99460_T830
PSMD1_Y713	Q99460_Y713
PSMD1_ S834	Q99460_ S834
PARK7_ S47	Q99497_ S47
PLIN2_S362	Q99541_S362
EIF3C_S201	Q99613_S201
EIF3C_ S205	Q99613_ S205
OSMR_S889	Q99650_S889
RGPD5_S86	Q99666_S86
RGPD6_ T92	Q99666_ T92
ATXN2_Y454	Q99700_Y454
RBBP8_ T361	Q99708_ T361
RBBP8_T361	Q99708_T361
PRMT1_Y199	Q99873_Y199
PRMT1_ T201	Q99873_ T201
AKAP9_S1327	Q99996_S1327
AKAP9_S1564	Q99996_S1564
AKAP9_S1641	Q99996_S1641
AKAP9_S3637	Q99996_S3637
AKAP9_ S1642	Q99996_ S1642
DDX50_T322	Q9BQ39_T322
EBF4_S136	Q9BQW3_S136
TUBB6_T166	Q9BUF5_T166
TUBB6_ S168	Q9BUF5_ S168
DDX23_S14	Q9BUQ8_S14
DDX23_S790	Q9BUQ8_S790
DDX23_ S16	Q9BUQ8_ S16
DDX23_ T807	Q9BUQ8_ T807
TUBB2B_T166	Q9BVA1_T166
TUBB2B_ S168	Q9BVA1_ S168
UTP14A_S451	Q9BVJ6_S451
UTP14A_S569	Q9BVJ6_S569
UTP14A_ S453	Q9BVJ6_ S453
UTP14A_ S571	Q9BVJ6_ S571
IDI2_S2	Q9BXS1_S2
EIF2A_ T361	Q9BY44_ T361
EIF2A_ Y362	Q9BY44_ Y362
NSD3_ S478	Q9BZ95_ S478
WHSC1L1_S546	Q9BZ95_S546
WHSC1L1_ T547	Q9BZ95_ T547
CNTNAP4_T896	Q9C0A0_T896
UBE2O_S399	Q9C0C9_S399
UBE2O_ S401	Q9C0C9_ S401
UBE2O_ S407	Q9C0C9_ S407
CEP295_ S2527	Q9C0D2_ S2527
CEP295_S734	Q9C0D2_S734
CEP295_T2572	Q9C0D2_T2572
CEP295_ S738	Q9C0D2_ S738
CEP295_ Y2577	Q9C0D2_ Y2577
ZNF407_S642	Q9C0G0_S642
PEG3_T380	Q9GZU2_T380
NAT10_S435	Q9H0A0_S435
NAT10_ S438	Q9H0A0_ S438
KLC2_ S374	Q9H0B6_ S374
INTS2_T746	Q9H0H0_T746
CARD9_S425	Q9H257_S425
CARD9_S435	Q9H257_S435
CARD9_T95	Q9H257_T95
CARD9_ S431	Q9H257_ S431
CARD9_ S439	Q9H257_ S439
TRIOBP_S2053	Q9H2D6_S2053
TRIOBP_S250	Q9H2D6_S250
TRIOBP_T1356	Q9H2D6_T1356
SLCO5A1_T628	Q9H2Y9_T628
OR51B6_Y130	Q9H340_Y130
OR51B6_ T131	Q9H340_ T131
ESF1_ S823	Q9H501_ S823
ESF1_S150	Q9H501_S150
ESF1_S819	Q9H501_S819
ESF1_ S153	Q9H501_ S153
CIAO2A_S5	Q9H5X1_S5
CIAO2A_ S9	Q9H5X1_ S9
RPF2_ S161	Q9H7B2_ S161
RPF2_Y194	Q9H7B2_Y194
ATP13A3_T8	Q9H7F0_T8
C10orf95_T198	Q9H7T3_T198
C10orf95_ T202	Q9H7T3_ T202
RMND5A_T343	Q9H871_T343
OTOF_Y1532	Q9HC10_Y1532
OTOF_ S1534	Q9HC10_ S1534
EML4_T160	Q9HC35_T160
EML4_Y499	Q9HC35_Y499
EML4_ S163	Q9HC35_ S163
EML4_ S502	Q9HC35_ S502
TNRC6C_T1532	Q9HCJ0_T1532
CHD8_T1398	Q9HCK8_T1398
CHD8_T207	Q9HCK8_T207
CHD8_T548	Q9HCK8_T548
CHD8_ S549	Q9HCK8_ S549
CHD8_ T209	Q9HCK8_ T209
CHD8_ S553	Q9HCK8_ S553
CHD8_ S562	Q9HCK8_ S562
ATP13A1_S899	Q9HD20_S899
ATP13A1_ T901	Q9HD20_ T901
ATP13A1_ S905	Q9HD20_ S905
ATP13A1_ S911	Q9HD20_ S911
ATP13A1_ T913	Q9HD20_ T913
APMAP_S137	Q9HDC9_S137
APMAP_ T142	Q9HDC9_ T142
PNPLA8_S102	Q9NP80_S102
PNPLA8_S511	Q9NP80_S511
PNPLA8_S89	Q9NP80_S89
PNPLA8_ S102	Q9NP80_ S102
PNPLA8_ S515	Q9NP80_ S515
IL1RAP_T509	Q9NPH3_T509
BRD7_ Y190	Q9NPI1_ Y190
RPRD1B_Y117	Q9NQG5_Y117
RPRD1B_ S128	Q9NQG5_ S128
RPRD1B_ S134	Q9NQG5_ S134
AVEN_S268	Q9NQS1_S268
AVEN_ S273	Q9NQS1_ S273
UTP3_S462	Q9NQZ2_S462
UTP3_ S466	Q9NQZ2_ S466
DDX21_S466	Q9NR30_S466
DDX21_S84	Q9NR30_S84
DDX21_ S89	Q9NR30_ S89
NANS_S275	Q9NR45_S275
NANS_ T277	Q9NR45_ T277
MXRA5_T1892	Q9NR99_T1892
MXRA5_T2450	Q9NR99_T2450
MXRA5_T2715	Q9NR99_T2715
MXRA5_ T1897	Q9NR99_ T1897
MXRA5_ Y2717	Q9NR99_ Y2717
ARHGAP35_S1150	Q9NRY4_S1150
ARHGAP35_ S1153	Q9NRY4_ S1153
ARHGAP35_ Y1158	Q9NRY4_ Y1158
HELLS_T499	Q9NRZ9_T499
HELLS_ S503	Q9NRZ9_ S503
HELLS_ T505	Q9NRZ9_ T505
FARSB_Y72	Q9NSD9_Y72
KLC4_S590	Q9NSK0_S590
KLC4_ Y593	Q9NSK0_ Y593
KLC4_ S605	Q9NSK0_ S605
PKDREJ_Y2235	Q9NTG1_Y2235
SMC4_ T822	Q9NTJ3_ T822
SMC4_T739	Q9NTJ3_T739
SMC4_T85	Q9NTJ3_T85
MDN1_ S1607	Q9NU22_ S1607
MED17_T143	Q9NVC6_T143
ATAD3A_S168	Q9NVI7_S168
DNAJC17_S112	Q9NVM6_S112
DNAJC17_T165	Q9NVM6_T165
DDX18_ T68	Q9NVP1_ T68
DDX18_T360	Q9NVP1_T360
DDX18_ S74	Q9NVP1_ S74
DDX18_ T368	Q9NVP1_ T368
BCLAF1_S573	Q9NYF8_S573
BCLAF1_S658	Q9NYF8_S658
BCLAF1_ S660	Q9NYF8_ S660
BCLAF1_ T574	Q9NYF8_ T574
BCLAF1_ T661	Q9NYF8_ T661
TLR7_S359	Q9NYK1_S359
TLR7_ S371	Q9NYK1_ S371
FMN2_S432	Q9NZ56_S432
FMN2_ S436	Q9NZ56_ S436
GRHL1_Y414	Q9NZI5_Y414
IGF2BP1_T217	Q9NZI8_T217
SACS_S1809	Q9NZJ4_S1809
SACS_T3124	Q9NZJ4_T3124
MARK1_S168	Q9P0L2_S168
MARK1_ Y172	Q9P0L2_ Y172
COPZ2_T189	Q9P299_T189
CTTNBP2NL_S440	Q9P2B4_S440
CTTNBP2NL_ S443	Q9P2B4_ S443
CTTNBP2NL_ Y447	Q9P2B4_ Y447
IBTK_T1138	Q9P2D0_T1138
IBTK_ S1141	Q9P2D0_ S1141
CHD7_S2395	Q9P2D1_S2395
CHD7_T1227	Q9P2D1_T1227
CHD7_T1555	Q9P2D1_T1555
FAM135A_S514	Q9P2D6_S514
RRBP1_ T225	Q9P2E9_ T225
RRBP1_S1341	Q9P2E9_S1341
RRBP1_S803	Q9P2E9_S803
RRBP1_S951	Q9P2E9_S951
RRBP1_T235	Q9P2E9_T235
RRBP1_T255	Q9P2E9_T255
RRBP1_T684	Q9P2E9_T684
RRBP1_ T689	Q9P2E9_ T689
RRBP1_ T813	Q9P2E9_ T813
RRBP1_ T954	Q9P2E9_ T954
RRBP1_ S818	Q9P2E9_ S818
IFT80_T414	Q9P2H3_T414
IFT80_ T428	Q9P2H3_ T428
STARD9_S946	Q9P2P6_S946
ATXN10_S77	Q9UBB4_S77
ATXN10_ T82	Q9UBB4_ T82
TFIP11_S264	Q9UBB9_S264
MYO1A_T996	Q9UBC5_T996
SAE1_ S201	Q9UBE0_ S201
ZMYM2_ T1253	Q9UBW7_ T1253
TJP2_S240	Q9UDY2_S240
TJP2_S702	Q9UDY2_S702
TJP2_ S244	Q9UDY2_ S244
TJP2_ T707	Q9UDY2_ T707
TJP2_ Y249	Q9UDY2_ Y249
TJP2_ S713	Q9UDY2_ S713
HACL1_S545	Q9UJ83_S545
HACL1_ T549	Q9UJ83_ T549
HACL1_ T550	Q9UJ83_ T550
HACL1_ S553	Q9UJ83_ S553
JPT1_S14	Q9UK76_S14
JPT1_S87	Q9UK76_S87
JPT1_ S17	Q9UK76_ S17
JPT1_ S88	Q9UK76_ S88
JPT1_ S92	Q9UK76_ S92
RALY_S135	Q9UKM9_S135
MYH2_S1228	Q9UKX2_S1228
MYH2_S1605	Q9UKX2_S1605
MYH2_S1895	Q9UKX2_S1895
MYH2_T1315	Q9UKX2_T1315
MYH2_Y163	Q9UKX2_Y163
MYH2_ S1239	Q9UKX2_ S1239
MYH2_ T1606	Q9UKX2_ T1606
MYH2_ T168	Q9UKX2_ T168
MYH2_ T1897	Q9UKX2_ T1897
MYH2_ S1245	Q9UKX2_ S1245
ITGA11_S1100	Q9UKX5_S1100
RAB22A_ T14	Q9UL26_ T14
ZDHHC8_S741	Q9ULC8_S741
ZDHHC8_ S743	Q9ULC8_ S743
ATAD2B_S98	Q9ULI0_S98
MYO5B_S1102	Q9ULV0_S1102
MYO5B_S1446	Q9ULV0_S1446
MYO5B_S972	Q9ULV0_S972
MYO5B_ S1119	Q9ULV0_ S1119
MYO5B_ S978	Q9ULV0_ S978
ANAPC10_T2	Q9UM13_T2
ANAPC10_ T3	Q9UM13_ T3
ANAPC10_ T7	Q9UM13_ T7
MYO6_S911	Q9UM54_S911
PSMD13_T149	Q9UNM6_T149
PSMD13_ S150	Q9UNM6_ S150
NSFL1C_ S114	Q9UNZ2_ S114
NSFL1C_S114	Q9UNZ2_S114
KIAA1107_S366	Q9UPP5_S366
KIAA1107_S814	Q9UPP5_S814
LIMCH1_T515	Q9UPQ0_T515
LIMCH1_ S516	Q9UPQ0_ S516
LIMCH1_ S521	Q9UPQ0_ S521
LIMCH1_ S523	Q9UPQ0_ S523
LIMCH1_ S525	Q9UPQ0_ S525
PLCL2_T1002	Q9UPR0_T1002
PLCL2_T121	Q9UPR0_T121
PLCL2_ S123	Q9UPR0_ S123
PLCL2_ T1003	Q9UPR0_ T1003
PLCL2_ Y1004	Q9UPR0_ Y1004
PLCL2_ S126	Q9UPR0_ S126
PLCL2_ T129	Q9UPR0_ T129
HPS5_S461	Q9UPZ3_S461
HPS5_ S463	Q9UPZ3_ S463
SRRM2_S2677	Q9UQ35_S2677
SRRM2_S929	Q9UQ35_S929
SRRM2_ S2684	Q9UQ35_ S2684
SRRM2_ S931	Q9UQ35_ S931
SRRM2_ S934	Q9UQ35_ S934
SRRM2_ S935	Q9UQ35_ S935
SRRM2_ S937	Q9UQ35_ S937
SRRM2_ S939	Q9UQ35_ S939
SRRM2_ T942	Q9UQ35_ T942
SMC3_ S175	Q9UQE7_ S175
SMC3_ S177	Q9UQE7_ S177
RUVBL2_S318	Q9Y230_S318
FAM50B_ S151	Q9Y247_ S151
DIS3_ T250	Q9Y2L1_ T250
DIS3_S164	Q9Y2L1_S164
DIS3_ T175	Q9Y2L1_ T175
THRAP3_S682	Q9Y2W1_S682
THRAP3_Y526	Q9Y2W1_Y526
THRAP3_ S684	Q9Y2W1_ S684
THRAP3_ T685	Q9Y2W1_ T685
NOC2L_ S146	Q9Y3T9_ S146
NOC2L_S238	Q9Y3T9_S238
NOC2L_ S240	Q9Y3T9_ S240
NOC2L_ T150	Q9Y3T9_ T150
SAMHD1_Y432	Q9Y3Z3_Y432
TLN1_S1535	Q9Y490_S1535
TLN1_S1940	Q9Y490_S1940
TLN1_T1616	Q9Y490_T1616
TLN1_T16	Q9Y490_T16
TLN1_T2030	Q9Y490_T2030
TLN1_ S2040	Q9Y490_ S2040
TLN1_ S22	Q9Y490_ S22
TLN1_ Y1945	Q9Y490_ Y1945
TLN1_ Y26	Q9Y490_ Y26
HECTD4_S3381	Q9Y4D8_S3381
HECTD4_T3540	Q9Y4D8_T3540
PRRC2C_S62	Q9Y520_S62
SUPT16H_S360	Q9Y5B9_S360
PCYT1B_S271	Q9Y5K3_S271
CD2AP_T565	Q9Y5K6_T565
CDC42BPB_ T467	Q9Y5S2_ T467
CDC42BPB_S524	Q9Y5S2_S524
CDC42BPB_ S474	Q9Y5S2_ S474
USP16_ S524	Q9Y5T5_ S524
USP16_S189	Q9Y5T5_S189
MAGED1_ Y481	Q9Y5V3_ Y481
SNX14_S485	Q9Y5W7_S485
SNX14_ S487	Q9Y5W7_ S487
LRRFIP2_ S328	Q9Y608_ S328
LRRFIP2_ T331	Q9Y608_ T331
LRRFIP2_ S333	Q9Y608_ S333
LRRFIP2_ S340	Q9Y608_ S340
LRRFIP2_ S342	Q9Y608_ S342
MYH4_ S1041	Q9Y623_ S1041
MYH4_S1303	Q9Y623_S1303
MYH4_T1313	Q9Y623_T1313
MYH4_Y1464	Q9Y623_Y1464
MYH4_Y163	Q9Y623_Y163
MYH4_Y424	Q9Y623_Y424
MYH4_ S1306	Q9Y623_ S1306
MYH4_ T1467	Q9Y623_ T1467
MYH4_ T168	Q9Y623_ T168
NPTN_S286	Q9Y639_S286
SLC30A1_ T449	Q9Y6M5_ T449
STON1_ S209	Q9Y6Q2_ S209
DDX49_ S470	Q9Y6V7_ S470
ZHX2_S586	Q9Y6X8_S586

## Sheet: 18h
18 h Phosphoprotein with phos site				Literature Based Kinase-Substrate Library with Phosphosites
Gene name_PHOS site	Uniprot_PHOS site			Node Name	Corrected P-value with Benjamini-Hochberg	Corrected P-Value with Bonferroni	Original P-Value	Total Genes in Gene Set	Total Genes in Input	Total Genes Intersected	Intersecting Genes
EFCAB5_T480	A4FU69_T480			DAPK3	0.197	0.241253	0.00652036	20	44	2	MYL9_T19,	MYL9_S20
POTEF_S383	A5A3E0_S383			MAPK9	0.197	0.5317	0.0143703	166	44	4	CTTN_S418,	RPS3_T221,	DDX23_S14,	EIF3G_S42
POTEF_Y468	A5A3E0_Y468			CDK2	0.197	0.590185	0.015951	711	44	9	PCBP1_S190,	CTTN_S418,	RPS3_T221,	RPS6KA1_T359,	RPS6KA1_S363,	THRAP3_S682,	RBM39_S136,	BCLAF1_S531,	BCLAF1_S658
RGPD3_S1472	A6NKT7_S1472			TNIK	0.204	0.817289	0.0220889	3	44	1	TNIK_S680
RGPD3_ T1475	A6NKT7_ T1475			ROCK1	0.267	1.33596	0.036107	52	44	2	MYL12A_T18,	MYL12A_S19
RGPD3_ S1479	A6NKT7_ S1479			DAPK1	0.269	1.61693	0.0437007	7	44	1	MYL12B_T19
RGPD3_ S1481	A6NKT7_ S1481			BRAF	0.287	2.01024	0.0543309	9	44	1	BRAF_S750
RGPD3_ S1482	A6NKT7_ S1482			FER	0.324	2.59222	0.0700599	12	44	1	CTTN_Y421
RGPD3_ T1483	A6NKT7_ T1483			CSNK1E	0.331	3.23377	0.0873991	186	44	3	NPM1_S125,	CLIP1_S200,	G3BP1_S149
RGPD3_ S1487	A6NKT7_ S1487			MAPK3	0.331	3.31307	0.0895423	188	44	3	CTTN_S418,	RPS6KA1_S363,	RPS6KA1_T359
KNCN_S102	A6PVL3_S102			CAMK2A	0.37	4.07476	0.110129	100	44	2	CAMK2A_T305,	CAMK2A_T306
ZSWIM8_S593	A7E2V4_S593			RPS6KA2	0.417	5.00667	0.135315	25	44	1	FLNA_S2152
ZSWIM8_ S595	A7E2V4_ S595			PAK2	0.473	6.58037	0.177848	34	44	1	MYL9_S20
MYH7B_S650	A7E2Y1_S650			GSK3B	0.473	6.86912	0.185652	992	44	8	CTTN_S418,	RPS3_T221,	RPS6KA1_T359,	RPS6KA1_S363,	BCLAF1_S531,	BCLAF1_S658,	LMNA_S390,	CUL3_S737
MYH7B_ T667	A7E2Y1_ T667			MAP2K1	0.473	7.08793	0.191566	37	44	1	CTTN_S418
COL6A5_S280	A8TX70_S280			AURKB	0.535	8.56146	0.231391	46	44	1	MYL9_S20
COL6A5_S59	A8TX70_S59			PAK1	0.568	9.65827	0.261034	53	44	1	FLNA_S2152
WDR64_S962	B1ANS9_S962			RPS6KA3	0.601	11.0541	0.29876	493	44	4	FLNA_S2152,	TJP2_S244,	DDX23_S14,	SKIV2L_S256
MYO9A_S1219	B2RTY4_S1219			MAPK8	0.601	11.5466	0.312069	349	44	3	ELF2_S191,	BCLAF1_S658,	CUL3_S737
MYO9A_S889	B2RTY4_S889			RPS6KA1	0.601	12.0123	0.324658	69	44	1	FLNA_S2152
MYO9A_ S1223	B2RTY4_ S1223
HNRNPCL2_ S196	B2RXH8_ S196
EIF3CL_S201	B5ME19_S201
EIF3CL_ S205	B5ME19_ S205
HNRNPCL3_ S196	B7ZW38_ S196
NACA_S2049	E9PAV3_S2049
NACA_ S2054	E9PAV3_ S2054
AP3B1_T621	O00203_T621
PSMD12_S434	O00232_S434
PSMD12_ S437	O00232_ S437
WASL_Y175	O00401_Y175
WASL_ S183	O00401_ S183
EML1_S181	O00423_S181
EML1_ Y186	O00423_ Y186
IGF2BP3_T217	O00425_T217
DNM1L_S330	O00429_S330
USP9Y_S309	O00507_S309
USP9Y_ S314	O00507_ S314
LAD1_T236	O00515_T236
LAD1_ S237	O00515_ S237
LAD1_ S251	O00515_ S251
DDX3X_S429	O00571_S429
DDX3X_Y343	O00571_Y343
DDX3X_ T438	O00571_ T438
NCKAP5_S459	O14513_S459
ABLIM1_S540	O14639_S540
ABLIM1_ S541	O14639_ S541
CHD2_T828	O14647_T828
RGPD8_S1471	O14715_S1471
RGPD8_ T1474	O14715_ T1474
RGPD8_ S1478	O14715_ S1478
RGPD8_ S1480	O14715_ S1480
RGPD8_ S1481	O14715_ S1481
RGPD8_ T1482	O14715_ T1482
RGPD8_ S1486	O14715_ S1486
UNC13B_ T586	O14795_ T586
PPEF2_Y145	O14830_Y145
PPEF2_ Y151	O14830_ Y151
IKBKB_S4	O14920_S4
IKBKB_ S6	O14920_ S6
MYL12B_T19	O14950_T19
MRLC2_ S20	O14950_ S20
MRLC2_ S29	O14950_ S29
ATP2A1_S170	O14983_S170
ATP2A1_ S184	O14983_ S184
ATP2A1_ S186	O14983_ S186
PLXNB2_S1224	O15031_S1224
PLXNB2_ Y1231	O15031_ Y1231
U2SURP_T91	O15042_T91
U2SURP_ T95	O15042_ T95
U2SURP_ S97	O15042_ S97
KDM6B_T1524	O15054_T1524
KDM6B_ S1528	O15054_ S1528
MCF2L_S893	O15068_S893
MCF2L_ T902	O15068_ T902
NACAD_S1538	O15069_S1538
NACAD_T1060	O15069_T1060
NACAD_T1433	O15069_T1433
NACAD_ S1068	O15069_ S1068
NACAD_ T1436	O15069_ T1436
ERC2_S319	O15083_S319
ERC2_ S321	O15083_ S321
PPM1G_ T122	O15355_ T122
EIF3D_T91	O15371_T91
NVL_S159	O15381_S159
NVL_ T164	O15381_ T164
ABCC5_ Y10	O15440_ Y10
ABCC5_ S14	O15440_ S14
ABCC5_ Y17	O15440_ Y17
NUP42_S198	O15504_S198
DDX3Y_S440	O15523_S440
DDX3Y_Y341	O15523_Y341
PSMD3_Y264	O43242_Y264
PAPSS1_T29	O43252_T29
PAPSS1_ Y30	O43252_ Y30
PAPSS1_ S36	O43252_ S36
TPD52L2_T129	O43399_T129
TPD52L2_ S134	O43399_ S134
EPB41L2_S647	O43491_S647
EPB41L2_ S649	O43491_ S649
TIMM44_S61	O43615_S61
ACTN4_ S121	O43707_ S121
ACTN4_ T359	O43707_ T359
ACTN4_T746	O43707_T746
ACTN4_Y441	O43707_Y441
ACTN4_ T362	O43707_ T362
ACTN4_ T445	O43707_ T445
ACTN4_ T756	O43707_ T756
ACTN4_ S447	O43707_ S447
SPAG9_S123	O60271_S123
KIF5C_S835	O60282_S835
CEP104_T529	O60308_T529
CEP104_ T535	O60308_ T535
TLR5_Y161	O60602_Y161
PLIN3_S160	O60664_S160
PLIN3_T165	O60664_T165
PLIN3_T342	O60664_T342
PLIN3_ S167	O60664_ S167
PLIN3_ S347	O60664_ S347
PLIN3_ T165	O60664_ T165
PLIN3_ T170	O60664_ T170
PLIN3_ S175	O60664_ S175
PLIN3_ S179	O60664_ S179
UGDH_S88	O60701_S88
UGDH_ T91	O60701_ T91
CTNND1_S675	O60716_S675
CTNND1_T916	O60716_T916
CTNND1_ S920	O60716_ S920
CYTIP_S154	O60759_S154
USO1_ S799	O60763_ S799
USO1_S164	O60763_S164
USO1_S828	O60763_S828
USO1_ S169	O60763_ S169
HNRNPCL1_ S196	O60812_ S196
EDF1_ Y109	O60869_ Y109
EDF1_S53	O60869_S53
EDF1_ S111	O60869_ S111
NBN_S535	O60934_S535
ROCK2_S550	O75116_S550
ROCK2_T16	O75116_T16
ROCK2_ S25	O75116_ S25
ROCK2_ S553	O75116_ S553
ZBED4_S288	O75132_S288
ZBED4_T539	O75132_T539
ZBED4_Y1025	O75132_Y1025
ZBED4_ S297	O75132_ S297
PPFIA3_S75	O75145_S75
DNAJC13_Y1145	O75165_Y1145
ATP2C2_S487	O75185_S487
XYLB_Y513	O75191_Y513
XYLB_ Y520	O75191_ Y520
HMMR_S656	O75330_S656
VPS4B_T317	O75351_T317
VPS4B_ S320	O75351_ S320
FLNB_S2126	O75369_S2126
FLNB_S2542	O75369_S2542
FLNB_ S2130	O75369_ S2130
FLNB_ T2553	O75369_ T2553
FLNB_ T2134	O75369_ T2134
FLNB_ T2554	O75369_ T2554
FLNB_ S2135	O75369_ S2135
PRPF40A_S852	O75400_S852
PRPF40A_ S854	O75400_ S854
PRPF40A_ S857	O75400_ S857
PRPF40A_ S862	O75400_ S862
POLQ_T1018	O75417_T1018
POLQ_Y2412	O75417_Y2412
POLQ_ S1020	O75417_ S1020
POLQ_ T2430	O75417_ T2430
USH2A_S864	O75445_S864
USH2A_T1949	O75445_T1949
USH2A_ T1950	O75445_ T1950
USH2A_ T865	O75445_ T865
USH2A_ S1961	O75445_ S1961
PSIP1_T159	O75475_T159
PSIP1_ T166	O75475_ T166
PSIP1_ T167	O75475_ T167
PSIP1_ T169	O75475_ T169
PSIP1_ S171	O75475_ S171
TNFRSF21_S4	O75509_S4
TNFRSF21_ S13	O75509_ S13
SF3B1_T362	O75533_T362
SF3B1_ T369	O75533_ T369
SF3B1_ T371	O75533_ T371
SF3B1_ S377	O75533_ S377
SF3B1_ T379	O75533_ T379
CSDE1_T761	O75534_T761
PPM1B_S195	O75688_S195
UTP20_S2347	O75691_S2347
UTP20_Y467	O75691_Y467
UTP20_Y692	O75691_Y692
UTP20_ S472	O75691_ S472
UTP20_ T2349	O75691_ T2349
UTP20_ S2352	O75691_ S2352
TRPA1_T673	O75762_T673
EIF3G_ S189	O75821_ S189
EIF3G_ Y70	O75821_ Y70
EIF3G_T38	O75821_T38
EIF3G_ T190	O75821_ T190
EIF3G_ T41	O75821_ T41
EIF3G_ S42	O75821_ S42
IDH1_Y208	O75874_Y208
IDH1_ T214	O75874_ T214
RAD17_S359	O75943_S359
RAD17_ S362	O75943_ S362
RAD17_ S367	O75943_ S367
RSL1D1_ T454	O76021_ T454
RSL1D1_S127	O76021_S127
RSL1D1_S413	O76021_S413
RSL1D1_T358	O76021_T358
RSL1D1_ S361	O76021_ S361
RSL1D1_ T415	O76021_ T415
CST7_Y88	O76096_Y88
CST7_ T97	O76096_ T97
CST7_ T98	O76096_ T98
GFPT2_T227	O94808_T227
TPPP_S152	O94811_S152
TPPP_ T155	O94811_ T155
UFL1_S519	O94874_S519
UFL1_T406	O94874_T406
UFL1_ T412	O94874_ T412
UFL1_ T531	O94874_ T531
UFL1_ S413	O94874_ S413
FRYL_S1914	O94915_S1914
FRYL_S1957	O94915_S1957
FRYL_Y360	O94915_Y360
FRYL_ T1915	O94915_ T1915
FRYL_ T1959	O94915_ T1959
FRYL_ S1970	O94915_ S1970
FRYL_ T1922	O94915_ T1922
FRYL_ S1923	O94915_ S1923
FRYL_ S1971	O94915_ S1971
FRYL_ S1927	O94915_ S1927
FRYL_ S1972	O94915_ S1972
FRYL_ S1928	O94915_ S1928
FRYL_ T1976	O94915_ T1976
FRYL_ S1929	O94915_ S1929
FRYL_ Y1933	O94915_ Y1933
FRYL_ S1935	O94915_ S1935
FRYL_ S1939	O94915_ S1939
FRYL_ S1941	O94915_ S1941
SBF1_T546	O95248_T546
SBF1_ S553	O95248_ S553
SBF1_ S559	O95248_ S559
RAPGEF3_S864	O95398_S864
POLR1A_S1546	O95602_S1546
POLR1A_ Y1554	O95602_ Y1554
SEMA4F_T289	O95754_T289
ZNF682_Y37	O95780_Y37
ZNF682_ S42	O95780_ S42
ZNF682_ T46	O95780_ T46
ZNF682_ S54	O95780_ S54
STAU1_S221	O95793_S221
STAU1_S2	O95793_S2
SYF2_Y127	O95926_Y127
CLPTM1_ T213	O96005_ T213
CLPTM1_ T216	O96005_ T216
TOMM40_S317	O96008_S317
TOMM40_ S320	O96008_ S320
LDHA_T95	P00338_T95
ALDH1A1_Y119	P00352_Y119
F8_S1084	P00451_S1084
F8_S1390	P00451_S1390
F8_T1930	P00451_T1930
PGK1_S2	P00558_S2
PGK1_ S4	P00558_ S4
CFB_Y588	P00751_Y588
C3_T1341	P01024_T1341
C3_ S1343	P01024_ S1343
IFNA1_S174	P01562_S174
IFNA1_ S178	P01562_ S178
IFNA13_ T179	P01562_ T179
IFNA5_S176	P01569_S176
IFNA5_T37	P01569_T37
LMNA_S390	P02545_S390
LMNA_ S392	P02545_ S392
LMNA_ T394	P02545_ T394
LMNA_ S395	P02545_ S395
LMNA_ S398	P02545_ S398
ALB_S443	P02768_S443
ALB_T260	P02768_T260
ALB_T436	P02768_T436
ALB_ S443	P02768_ S443
ALB_ T263	P02768_ T263
ALB_ T444	P02768_ T444
ALB_ T446	P02768_ T446
ALB_ S451	P02768_ S451
CAT_T511	P04040_T511
CAT_ S515	P04040_ S515
CAT_ S517	P04040_ S517
APOB_S520	P04114_S520
APOB_Y1287	P04114_Y1287
APOB_Y4025	P04114_Y4025
APOB_Y562	P04114_Y562
APOB_ T1288	P04114_ T1288
APOB_ Y4026	P04114_ Y4026
APOB_ S4027	P04114_ S4027
APOB_ S4030	P04114_ S4030
VWF_S1338	P04275_S1338
VWF_ S1345	P04275_ S1345
RPN1_ S518	P04843_ S518
RPN1_ S528	P04843_ S528
RPN1_ S535	P04843_ S535
ATP1B1_Y254	P05026_Y254
CFI_S483	P05156_S483
ENO1_ T100	P06733_ T100
NPM1_S106	P06748_S106
NPM1_ S112	P06748_ S112
NPM1_ S125	P06748_ S125
P4HB_ S88	P07237_ S88
P4HB_ Y94	P07237_ Y94
P4HB_ Y99	P07237_ Y99
TUBB_T285	P07437_T285
TUBB_ T290	P07437_ T290
ADRB2_Y141	P07550_Y141
PFN1_S77	P07737_S77
PFN1_ S85	P07737_ S85
EPRS1_T467	P07814_T467
HSP90AA1_S252	P07900_S252
HSP90AA1_S589	P07900_S589
HSP90AA1_ S263	P07900_ S263
HSP90AA1_ S595	P07900_ S595
HSP90AA1_ T601	P07900_ T601
HSP90AA1_ S602	P07900_ S602
HSP90AA1_ T603	P07900_ T603
HSP90AA1_ Y604	P07900_ Y604
HSP90AA1_ T607	P07900_ T607
HNRNPC_ S209	P07910_ S209
HNRNPC_S3	P07910_S3
HNRNPC_ T9	P07910_ T9
ANXA6_S630	P08133_S630
ANXA6_Y297	P08133_Y297
ANXA6_ S300	P08133_ S300
ANXA6_ Y302	P08133_ Y302
ANXA6_ S303	P08133_ S303
SLC3A2_S103	P08195_S103
SLC3A2_ T106	P08195_ T106
HSP90AB1_ S532	P08238_ S532
HSP90AB1_ T479	P08238_ T479
HSP90AB1_ Y430	P08238_ Y430
HSP90AB1_ S434	P08238_ S434
HSP90AB1_ S482	P08238_ S482
HSP90AB1_ T537	P08238_ T537
HSP90AB1_ Y484	P08238_ Y484
HSP90AB1_ Y485	P08238_ Y485
HSP90AB1_ T487	P08238_ T487
HSP90AB1_ S490	P08238_ S490
ADH4_S117	P08319_S117
ADH4_ S121	P08319_ S121
ADH4_ T133	P08319_ T133
RPS17_ Y53	P08708_ Y53
RPS17_Y21	P08708_Y21
RPS17_ T55	P08708_ T55
RPSA_S79	P08865_S79
HNRNPA1_S4	P09651_S4
HNRNPA1_ S6	P09651_ S6
SNRPA1_S114	P09661_S114
SNRPA1_ Y117	P09661_ Y117
PARP1_ S274	P09874_ S274
PARP1_S25	P09874_S25
PARP1_ S277	P09874_ S277
PARP1_ S27	P09874_ S27
POLA1_ T406	P09884_ T406
POLA1_ Y1055	P09884_ Y1055
POLA1_S1327	P09884_S1327
ALDOC_ S36	P09972_ S36
ALDOC_S218	P09972_S218
ALDOC_ S39	P09972_ S39
ALDOC_ Y223	P09972_ Y223
ALDOC_ T235	P09972_ T235
POLR2M_ S72	P0CAP2_ S72
POTEI_S383	P0CG38_S383
POTEI_Y1006	P0CG38_Y1006
POTEI_Y468	P0CG38_Y468
POTEJ_S346	P0CG39_S346
POTEJ_Y431	P0CG39_Y431
RGPD1_S1456	P0DJD0_S1456
RGPD1_ T1459	P0DJD0_ T1459
RGPD1_ S1463	P0DJD0_ S1463
RGPD1_ S1465	P0DJD0_ S1465
RGPD1_ S1466	P0DJD0_ S1466
RGPD1_ T1467	P0DJD0_ T1467
RGPD1_ S1471	P0DJD0_ S1471
RGPD2_S1464	P0DJD1_S1464
RGPD2_ T1467	P0DJD1_ T1467
RGPD2_ S1471	P0DJD1_ S1471
RGPD2_ S1473	P0DJD1_ S1473
RGPD2_ S1474	P0DJD1_ S1474
RGPD2_ T1475	P0DJD1_ T1475
RGPD2_ S1479	P0DJD1_ S1479
HNRNPCL4_ S196	P0DMR1_ S196
HSPA5_ T85	P11021_ T85
HSPA5_ Y127	P11021_ Y127
HSPA5_T441	P11021_T441
HSPA5_ S448	P11021_ S448
HSPA5_ S86	P11021_ S86
HSPA5_ S452	P11021_ S452
HSPA5_ T91	P11021_ T91
HSPA5_ T453	P11021_ T453
HSPA5_ S455	P11021_ S455
HSPA5_ T460	P11021_ T460
LAMC1_S1493	P11047_S1493
LAMC1_T1127	P11047_T1127
MYH3_Y163	P11055_Y163
MYH3_ T168	P11055_ T168
HSPA8_S2	P11142_S2
HSPA8_ T13	P11142_ T13
HSPA8_ Y15	P11142_ Y15
HSPA8_ S16	P11142_ S16
LAMP1_T331	P11279_T331
LAMP1_ Y336	P11279_ Y336
IMPDH2_S416	P12268_S416
IMPDH2_ S425	P12268_ S425
IMPDH2_ S426	P12268_ S426
TPR_ S2108	P12270_ S2108
TPR_ T1255	P12270_ T1255
TPR_ T1268	P12270_ T1268
TPR_ T750	P12270_ T750
TPR_S1385	P12270_S1385
TPR_S1490	P12270_S1490
TPR_S1492	P12270_S1492
TPR_T588	P12270_T588
TPR_T764	P12270_T764
TPR_ S1398	P12270_ S1398
TPR_ S1492	P12270_ S1492
TPR_ S1495	P12270_ S1495
TPR_ T753	P12270_ T753
TPR_ T764	P12270_ T764
TPR_ T1503	P12270_ T1503
TPR_ S1505	P12270_ S1505
ACTN1_ T340	P12814_ T340
ACTN1_S91	P12814_S91
ACTN1_T727	P12814_T727
ACTN1_Y582	P12814_Y582
ACTN1_ S102	P12814_ S102
ACTN1_ T343	P12814_ T343
ACTN1_ T737	P12814_ T737
MYH1_T1313	P12882_T1313
MYH1_T983	P12882_T983
MYH1_Y1492	P12882_Y1492
MYH1_Y163	P12882_Y163
MYH1_Y556	P12882_Y556
MYH1_ T1501	P12882_ T1501
MYH1_ T168	P12882_ T168
MYH1_ T992	P12882_ T992
XRCC6_ T302	P12956_ T302
XRCC6_ S306	P12956_ S306
XRCC6_ S314	P12956_ S314
XRCC5_ T472	P13010_ T472
XRCC5_T39	P13010_T39
MYH8_ T982	P13535_ T982
MYH8_T63	P13535_T63
MYH8_Y1463	P13535_Y1463
MYH8_Y165	P13535_Y165
MYH8_ T1466	P13535_ T1466
MYH8_ T170	P13535_ T170
MYH8_ T991	P13535_ T991
MYH8_ S1477	P13535_ S1477
EEF2_S274	P13639_S274
EEF2_V2	P13639_V2
PDIA4_S351	P13667_S351
PDIA4_S516	P13667_S516
PDIA4_ Y367	P13667_ Y367
ENO3_S349	P13929_S349
ENO3_ S353	P13929_ S353
HSP90B1_ S501	P14625_ S501
HSP90B1_S501	P14625_S501
HSP90B1_ T504	P14625_ T504
BRAF_S729	P15056_S729
BRAF_ S732	P15056_ S732
BRAF_ Y746	P15056_ Y746
BRAF_ S750	P15056_ S750
ATF2_S112	P15336_S112
ATF2_T283	P15336_T283
ATF2_ T116	P15336_ T116
ATF2_ T290	P15336_ T290
UCHL3_T97	P15374_T97
HIVEP1_S1368	P15822_S1368
HIVEP1_S2703	P15822_S2703
HIVEP1_ S2706	P15822_ S2706
HIVEP1_ S2707	P15822_ S2707
DSP_S2000	P15924_S2000
DSP_S2708	P15924_S2708
ITGB4_S368	P16144_S368
ITGB4_T383	P16144_T383
ITGB4_ S377	P16144_ S377
ITGB4_ S387	P16144_ S387
ATP2A2_S184	P16615_S184
ATP2A2_ S186	P16615_ S186
DES_Y122	P17661_Y122
DDX5_T243	P17844_T243
DDX5_Y244	P17844_Y244
DDX5_ Y244	P17844_ Y244
RPL35A_ T59	P18077_ T59
RPL7_S129	P18124_S129
RPL17_S5	P18621_S5
SDC1_ S285	P18827_ S285
SDC1_ Y286	P18827_ Y286
SDC1_ S287	P18827_ S287
MYL12A_T18	P19105_T18
MYL12A_ S19	P19105_ S19
MYL12A_ S28	P19105_ S28
ATP2B1_S1177	P20020_S1177
ATP2B1_T486	P20020_T486
ATP2B1_ S1178	P20020_ S1178
ATP2B1_ S1182	P20020_ S1182
LMNB1_ S126	P20700_ S126
LMNB1_T399	P20700_T399
LMNB1_T3	P20700_T3
LMNB1_ S401	P20700_ S401
LMNB1_ T5	P20700_ T5
LMNB1_ S13	P20700_ S13
LMNB1_ S404	P20700_ S404
LMNB1_ S405	P20700_ S405
LMNB1_ S406	P20700_ S406
LMNB1_ S408	P20700_ S408
NEB_S5472	P20929_S5472
NEB_T6319	P20929_T6319
NEB_Y5091	P20929_Y5091
NEB_Y5702	P20929_Y5702
NEB_Y6340	P20929_Y6340
NEB_ T6322	P20929_ T6322
NEB_ Y5476	P20929_ Y5476
FLNA_S1367	P21333_S1367
FLNA_S2152	P21333_S2152
FLNA_T2336	P21333_T2336
FLNA_T730	P21333_T730
FLNA_Y2505	P21333_Y2505
FLNA_ S2158	P21333_ S2158
FLNA_ S2338	P21333_ S2338
FLNA_ S2510	P21333_ S2510
FLNA_ T1377	P21333_ T1377
FLNA_ Y731	P21333_ Y731
FLNA_ S2163	P21333_ S2163
FLNA_ S2339	P21333_ S2339
FLNA_ S732	P21333_ S732
FLNA_ S2343	P21333_ S2343
FLNA_ S734	P21333_ S734
FLNA_ Y735	P21333_ Y735
RYR1_T1399	P21817_T1399
RYR1_T4826	P21817_T4826
RYR1_Y2935	P21817_Y2935
RYR1_ S4829	P21817_ S4829
RYR1_ T4832	P21817_ T4832
PAICS_S274	P22234_S274
PAICS_S405	P22234_S405
PAICS_ S276	P22234_ S276
PAICS_ S412	P22234_ S412
UBA1_S293	P22314_S293
ITGA6_S648	P23229_S648
ITGA6_T932	P23229_T932
ITGA6_ S934	P23229_ S934
ITGA6_ S937	P23229_ S937
RPS3_T220	P23396_T220
RPS3_ T221	P23396_ T221
RPS3_ S224	P23396_ S224
RPS3_ T242	P23396_ T242
MYL9_T19	P24844_T19
MYL9_ S20	P24844_ S20
MYL9_ S29	P24844_ S29
APC_S1436	P25054_S1436
APC_S2607	P25054_S2607
APC_ T1438	P25054_ T1438
APC_ T2611	P25054_ T2611
APC_ T1448	P25054_ T1448
ITGB7_Y778	P26010_Y778
ITGB7_ S780	P26010_ S780
ITGB7_ T783	P26010_ T783
ITGB7_ T784	P26010_ T784
ITGB7_ T785	P26010_ T785
DDX6_ T36	P26196_ T36
DDX6_ T38	P26196_ T38
RPL13_T170	P26373_T170
MAOB_Y53	P27338_Y53
MAOB_ Y60	P27338_ Y60
MAP4_S280	P27816_S280
MAP4_T256	P27816_T256
MAP4_T521	P27816_T521
MAP4_T977	P27816_T977
MAP4_ S983	P27816_ S983
MAP4_ T282	P27816_ T282
MAP4_ T526	P27816_ T526
MAP4_ T287	P27816_ T287
TKT_S190	P29401_S190
TKT_S305	P29401_S305
TKT_T342	P29401_T342
TKT_Y275	P29401_Y275
TKT_ S276	P29401_ S276
TKT_ S308	P29401_ S308
TKT_ S345	P29401_ S345
TKT_ Y202	P29401_ Y202
TKT_ S280	P29401_ S280
TKT_ T346	P29401_ T346
TKT_ S348	P29401_ S348
RPL12_ S101	P30050_ S101
RPL12_ T105	P30050_ T105
CMPK1_T68	P30085_T68
CMPK1_ S70	P30085_ S70
ADSL_T111	P30566_T111
ADSL_T239	P30566_T239
CLIP1_ S973	P30622_ S973
CLIP1_S2	P30622_S2
CLIP1_T191	P30622_T191
CLIP1_ S193	P30622_ S193
CLIP1_ S195	P30622_ S195
CLIP1_ S197	P30622_ S197
CLIP1_ S200	P30622_ S200
CLIP1_ S204	P30622_ S204
CORO1A_T33	P31146_T33
CORO1A_ T34	P31146_ T34
DNAJA1_S49	P31689_S49
DNAJA1_T156	P31689_T156
DNAJA1_ S175	P31689_ S175
DNAJA1_ Y52	P31689_ Y52
DNAJA1_ S56	P31689_ S56
ATIC_T25	P31939_T25
ATIC_T422	P31939_T422
ATIC_ S34	P31939_ S34
ATIC_ T37	P31939_ T37
YWHAB_T2	P31946_T2
YWHAB_ S6	P31946_ S6
SFN_S5	P31947_S5
ELF1_ Y271	P32519_ Y271
ELF1_ Y272	P32519_ Y272
KIF5B_S833	P33176_S833
FBN1_ T2826	P35555_ T2826
FBN1_ Y2827	P35555_ Y2827
FBN1_ S2832	P35555_ S2832
FBN1_ T2834	P35555_ T2834
FBN1_ Y2837	P35555_ Y2837
MYH9_ Y190	P35579_ Y190
MYH9_T807	P35579_T807
MYH9_ Y193	P35579_ Y193
MYH9_ S196	P35579_ S196
MYH10_S995	P35580_S995
ACTN2_ T347	P35609_ T347
ACTN2_ T350	P35609_ T350
BSG_ S279	P35613_ S279
SOX6_S380	P35712_S380
SOX6_S8	P35712_S8
SOX6_ T21	P35712_ T21
SOX6_ T25	P35712_ T25
MYH11_S1266	P35749_S1266
MYH11_S1367	P35749_S1367
MYH11_T1336	P35749_T1336
MYH11_T208	P35749_T208
MYH11_ T1368	P35749_ T1368
PPM1A_S190	P35813_S190
PPM1A_S285	P35813_S285
RPL4_S290	P36578_S290
RPL4_T23	P36578_T23
RPL4_ S295	P36578_ S295
TAGLN2_S94	P37802_S94
RPL3_S265	P39023_S265
RPL3_S7	P39023_S7
RPL3_T189	P39023_T189
RPL3_ S13	P39023_ S13
CAP2_S261	P40123_S261
CCT6A_ T6	P40227_ T6
MLH1_T212	P40692_T212
EIF2S3_S104	P41091_S104
EIF2S3_S410	P41091_S410
EIF2S3_ S412	P41091_ S412
EIF2S3_ T109	P41091_ T109
EIF2S3_ T413	P41091_ T413
EIF2S3_ S418	P41091_ S418
HTT_T405	P42858_T405
MAGEB1_T246	P43366_T246
MKI67_ S264	P46013_ S264
MKI67_ T1167	P46013_ T1167
MKI67_S1131	P46013_S1131
MKI67_S2466	P46013_S2466
MKI67_S425	P46013_S425
MKI67_S753	P46013_S753
MKI67_S825	P46013_S825
MKI67_T1906	P46013_T1906
MKI67_T2217	P46013_T2217
MKI67_T2337	P46013_T2337
MKI67_T3213	P46013_T3213
MKI67_T601	P46013_T601
MKI67_T761	P46013_T761
MKI67_Y1552	P46013_Y1552
MKI67_ S1136	P46013_ S1136
MKI67_ S1169	P46013_ S1169
MKI67_ S2223	P46013_ S2223
MKI67_ S2344	P46013_ S2344
MKI67_ S2471	P46013_ S2471
MKI67_ S3216	P46013_ S3216
MKI67_ S605	P46013_ S605
MKI67_ S827	P46013_ S827
MKI67_ T1557	P46013_ T1557
MKI67_ T268	P46013_ T268
MKI67_ T761	P46013_ T761
MKI67_ S3218	P46013_ S3218
MKI67_ T1139	P46013_ T1139
MKI67_ T1176	P46013_ T1176
MKI67_ T2231	P46013_ T2231
MKI67_ T2352	P46013_ T2352
MKI67_ T611	P46013_ T611
MKI67_ S1142	P46013_ S1142
MKI67_ S2355	P46013_ S2355
MKI67_ T2233	P46013_ T2233
MKI67_ S2239	P46013_ S2239
MKI67_ T1143	P46013_ T1143
MKI67_ T2356	P46013_ T2356
NSF_S339	P46459_S339
NSF_ T349	P46459_ T349
NSF_ S356	P46459_ S356
UTRN_S2567	P46939_S2567
UTRN_T2255	P46939_T2255
UTRN_Y4	P46939_Y4
UTRN_ S10	P46939_ S10
UTRN_ S19	P46939_ S19
IQGAP1_ S1057	P46940_ S1057
IQGAP1_ S932	P46940_ S932
IQGAP1_S1227	P46940_S1227
IQGAP1_S480	P46940_S480
IQGAP1_ S1237	P46940_ S1237
IQGAP1_ S934	P46940_ S934
CAPZA2_Y277	P47755_Y277
QARS1_S27	P47897_S27
QARS1_T47	P47897_T47
CCT5_ S518	P48643_ S518
CCT5_ T47	P48643_ T47
CCT5_S518	P48643_S518
CCT5_T47	P48643_T47
CCT5_ S51	P48643_ S51
CCT5_ T521	P48643_ T521
LMAN1_S325	P49257_S325
NASP_T170	P49321_T170
FASN_ S1254	P49327_ S1254
CCT3_ S11	P49368_ S11
CCT3_S24	P49368_S24
CCT3_ T14	P49368_ T14
ALDH7A1_S130	P49419_S130
ALDH7A1_S84	P49419_S84
ALDH7A1_ S133	P49419_ S133
ALDH7A1_ Y88	P49419_ Y88
CENPF_ S963	P49454_ S963
CENPF_S106	P49454_S106
CENPF_S2080	P49454_S2080
CENPF_S3035	P49454_S3035
CENPF_T1862	P49454_T1862
CENPF_T2216	P49454_T2216
CENPF_ S1863	P49454_ S1863
CENPF_ S2082	P49454_ S2082
CENPF_ S3036	P49454_ S3036
CENPF_ S1868	P49454_ S1868
CENPF_ S2090	P49454_ S2090
CENPF_ S3043	P49454_ S3043
PSMB3_S2	P49720_S2
RBM25_S669	P49756_S669
RBM25_ S675	P49756_ S675
RBM25_ S677	P49756_ S677
RBM25_ S683	P49756_ S683
RANBP2_S1509	P49792_S1509
RANBP2_S2447	P49792_S2447
RANBP2_T1310	P49792_T1310
RANBP2_ S1316	P49792_ S1316
RANBP2_ T1513	P49792_ T1513
RANBP2_ T2450	P49792_ T2450
RANBP2_ S1514	P49792_ S1514
RANBP2_ S2454	P49792_ S2454
RANBP2_ S2456	P49792_ S2456
RANBP2_ T1517	P49792_ T1517
RANBP2_ S1520	P49792_ S1520
RANBP2_ S2457	P49792_ S2457
RANBP2_ T2458	P49792_ T2458
RANBP2_ S2462	P49792_ S2462
MRE11_ S590	P49959_ S590
DNM2_S347	P50570_S347
DNM2_S662	P50570_S662
DNM2_T280	P50570_T280
DNM2_T527	P50570_T527
DNM2_Y449	P50570_Y449
DNM2_ S532	P50570_ S532
DNM2_ T286	P50570_ T286
DNM2_ T353	P50570_ T353
DNM2_ Y663	P50570_ Y663
DNM2_ S292	P50570_ S292
DNM2_ S357	P50570_ S357
DNM2_S486	P50895_S486
CCT4_S170	P50991_S170
CCT4_S393	P50991_S393
CCT4_ S180	P50991_ S180
CCT4_ S184	P50991_ S184
ATP1A2_T570	P50993_T570
SSR4_S16	P51571_S16
RPS6KA3_ S556	P51812_ S556
RPS6KA3_T278	P51812_T278
RPS6KA3_Y470	P51812_Y470
RPS6KA3_ T478	P51812_ T478
NEK3_S253	P51956_S253
HNRNPM_ S446	P52272_ S446
HNRNPM_S377	P52272_S377
HNRNPM_S397	P52272_S397
MSH6_ T1010	P52701_ T1010
RBM5_Y16	P52756_Y16
RBM5_ S18	P52756_ S18
CAPZA1_Y277	P52907_Y277
COPB1_ T879	P53618_ T879
COPB1_T516	P53618_T516
COPB1_ T520	P53618_ T520
COPB1_ Y521	P53618_ Y521
COPB1_ T523	P53618_ T523
COPB1_ S525	P53618_ S525
COPB1_ S529	P53618_ S529
COPA_Y370	P53621_Y370
CLTCL1_S386	P53675_S386
BLM_S1280	P54132_S1280
BLM_S17	P54132_S17
BLM_T122	P54132_T122
BLM_ T125	P54132_ T125
BLM_ T20	P54132_ T20
BLM_ S26	P54132_ S26
BLM_ T127	P54132_ T127
BLM_ S131	P54132_ S131
BLM_ S28	P54132_ S28
PSMD4_S358	P55036_S358
PSMD4_ S361	P55036_ S361
CSE1L_ S931	P55060_ S931
CSE1L_T191	P55060_T191
VCP_S746	P55072_S746
VCP_T606	P55072_T606
VCP_ S612	P55072_ S612
VCP_ S748	P55072_ S748
VCP_ T613	P55072_ T613
MANF_S128	P55145_S128
MANF_Y121	P55145_Y121
MANF_ S128	P55145_ S128
MANF_ T129	P55145_ T129
MTTP_S211	P55157_S211
ELL_T431	P55199_T431
ELL_ S437	P55199_ S437
ELL_ S442	P55199_ S442
ELL_ S444	P55199_ S444
ADAR_S371	P55265_S371
ADAR_Y177	P55265_Y177
EIF3B_ Y768	P55884_ Y768
EIF3B_S728	P55884_S728
EIF3B_T500	P55884_T500
PCBP3_S139	P57721_S139
PCBP3_ S143	P57721_ S143
EPPK1_ T1543	P58107_ T1543
EPPK1_S1256	P58107_S1256
EPPK1_T1506	P58107_T1506
EPPK1_T2637	P58107_T2637
EPPK1_T3171	P58107_T3171
EPPK1_T3705	P58107_T3705
EPPK1_T4239	P58107_T4239
EPPK1_T4773	P58107_T4773
EPPK1_ S1548	P58107_ S1548
EPPK1_ T1551	P58107_ T1551
SRP54_ S451	P61011_ S451
SRP54_T11	P61011_T11
SRP54_ S12	P61011_ S12
SRP54_ S453	P61011_ S453
SRP54_ S18	P61011_ S18
SRP54_ T21	P61011_ T21
ARF3_T140	P61204_T140
HNRNPK_ S276	P61978_ S276
HNRNPK_T174	P61978_T174
YWHAG_T31	P61981_T31
YWHAG_ S38	P61981_ S38
RPS18_Y95	P62269_Y95
RPS18_ S96	P62269_ S96
RPS11_S74	P62280_S74
RPS11_Y10	P62280_Y10
RPS11_ T15	P62280_ T15
RPS11_ T78	P62280_ T78
RAB11A_S115	P62491_S115
RAB11A_S190	P62491_S190
RPS6_ S6	P62753_ S6
RPS25_ Y55	P62851_ Y55
EIF5A_Y98	P63241_Y98
EIF5A_ S100	P63241_ S100
RBM6_T1062	P78332_T1062
GTF2I_S932	P78347_S932
ABCA4_S2057	P78363_S2057
ABCA4_ T2061	P78363_ T2061
ABCA4_ Y2063	P78363_ Y2063
CCT2_ T242	P78371_ T242
CCT2_ T246	P78371_ T246
BTN3A2_S282	P78410_S282
BTN3A2_ S286	P78410_ S286
DENND2B_S161	P78524_S161
DENND2B_S28	P78524_S28
DENND2B_ S30	P78524_ S30
DENND2B_ S32	P78524_ S32
PRKDC_ S3657	P78527_ S3657
PRKDC_S1726	P78527_S1726
PRKDC_S2814	P78527_S2814
PRKDC_S3290	P78527_S3290
PRKDC_S3779	P78527_S3779
PRKDC_Y682	P78527_Y682
PRKDC_ S3294	P78527_ S3294
PRKDC_ S687	P78527_ S687
PRKDC_ T3663	P78527_ T3663
PRKDC_ T3299	P78527_ T3299
PRKDC_ S3314	P78527_ S3314
PRKDC_ Y3315	P78527_ Y3315
MAP1A_Y1388	P78559_Y1388
COG7_S189	P83436_S189
ARF1_T140	P84077_T140
TMPRSS15_ T850	P98073_ T850
TMPRSS15_ S851	P98073_ S851
HDLBP_ T296	Q00341_ T296
HDLBP_ T297	Q00341_ T297
CLTC_S1167	Q00610_S1167
CLTC_S1524	Q00610_S1524
CLTC_ T1180	Q00610_ T1180
HNRNPU_T549	Q00839_T549
HNRNPU_ T554	Q00839_ T554
TIAL1_S201	Q01085_S201
CAP1_ S290	Q01518_ S290
CAP1_ S295	Q01518_ S295
CAP1_ S301	Q01518_ S301
CAP1_ T307	Q01518_ T307
CAP1_ S308	Q01518_ S308
CAP1_ S310	Q01518_ S310
EXOSC10_ T846	Q01780_ T846
EXOSC10_ S848	Q01780_ S848
CENPE_S2143	Q02224_S2143
CENPE_S2608	Q02224_S2608
CENPE_T2601	Q02224_T2601
CENPE_ S2605	Q02224_ S2605
CENPE_ T2612	Q02224_ T2612
CENPE_ S2608	Q02224_ S2608
ID3_S65	Q02535_S65
EIF4G1_ S1028	Q04637_ S1028
EIF4G1_S1185	Q04637_S1185
EIF4G1_S1231	Q04637_S1231
EIF4G1_ S1187	Q04637_ S1187
ICA1_Y262	Q05084_Y262
CTDSPL2_S9	Q05D32_S9
CTDSPL2_ S12	Q05D32_ S12
CTDSPL2_ T17	Q05D32_ T17
GFPT1_S261	Q06210_S261
GFPT1_ T262	Q06210_ T262
GFPT1_ T263	Q06210_ T263
PRDX1_T143	Q06830_T143
PRDX1_ S152	Q06830_ S152
PRDX1_ T156	Q06830_ T156
TJP1_S622	Q07157_S622
TJP1_T1521	Q07157_T1521
TJP1_ T628	Q07157_ T628
TJP1_ Y1524	Q07157_ Y1524
DHX9_Y1234	Q08211_Y1234
DHX9_ Y1241	Q08211_ Y1241
SSRP1_ S307	Q08945_ S307
SSRP1_ S309	Q08945_ S309
SSRP1_ Y311	Q08945_ Y311
SSRP1_ S315	Q08945_ S315
NSUN2_Y561	Q08J23_Y561
NSUN2_ S564	Q08J23_ S564
AHNAK_S256	Q09666_S256
AHNAK_S3294	Q09666_S3294
AHNAK_S5851	Q09666_S5851
AHNAK_S698	Q09666_S698
AHNAK_T204	Q09666_T204
AHNAK_T490	Q09666_T490
AHNAK_ S210	Q09666_ S210
AHNAK_ S3305	Q09666_ S3305
AHNAK_ S5854	Q09666_ S5854
AHNAK_ S212	Q09666_ S212
AHNAK_ S5857	Q09666_ S5857
AHNAK_ S216	Q09666_ S216
AHNAK_ S5860	Q09666_ S5860
AHNAK_ T218	Q09666_ T218
AHNAK_ S220	Q09666_ S220
CGNL1_S283	Q0VF96_S283
CGNL1_ S293	Q0VF96_ S293
GTF3C1_ T1146	Q12789_ T1146
KIF5A_S831	Q12840_S831
AIMP1_S140	Q12904_S140
AIMP1_ S144	Q12904_ S144
ILF3_ T356	Q12906_ T356
ILF3_T188	Q12906_T188
ILF3_ S190	Q12906_ S190
ILF3_ S362	Q12906_ S362
ILF3_ S209	Q12906_ S209
ILF3_ T364	Q12906_ T364
ILF3_ T368	Q12906_ T368
PTPN13_S512	Q12923_S512
PTPN13_ T528	Q12923_ T528
TRAF3_S275	Q13114_S275
TRAF3_S9	Q13114_S9
TRAF3_T29	Q13114_T29
TRAF3_ S281	Q13114_ S281
TRAF3_ Y39	Q13114_ Y39
CBX3_ S93	Q13185_ S93
CBX3_ S95	Q13185_ S95
CBX3_ S97	Q13185_ S97
CBX3_ S99	Q13185_ S99
CBX3_ S102	Q13185_ S102
TRIM28_S280	Q13263_S280
TRIM28_ S285	Q13263_ S285
G3BP1_S230	Q13283_S230
G3BP1_S362	Q13283_S362
G3BP1_Y133	Q13283_Y133
G3BP1_ S231	Q13283_ S231
G3BP1_ T143	Q13283_ T143
G3BP1_ Y363	Q13283_ Y363
G3BP1_ S149	Q13283_ S149
G3BP1_ S232	Q13283_ S232
G3BP1_ S373	Q13283_ S373
G3BP1_ T241	Q13283_ T241
GRB10_S104	Q13322_S104
ORC2_S138	Q13416_S138
SF3B2_ T201	Q13435_ T201
MYO9B_S1397	Q13459_S1397
MYO9B_T1346	Q13459_T1346
MYO9B_ S1398	Q13459_ S1398
MYO9B_ T1348	Q13459_ T1348
MYO9B_ S1405	Q13459_ S1405
MYO9B_ S1408	Q13459_ S1408
ROCK1_S567	Q13464_S567
ROCK1_ T569	Q13464_ T569
ROCK1_ S572	Q13464_ S572
ROCK1_ S574	Q13464_ S574
ROCK1_ S576	Q13464_ S576
ROCK1_ S580	Q13464_ S580
BIRC3_S7	Q13489_S7
BIRC3_ S11	Q13489_ S11
TUBB3_S322	Q13509_S322
TUBB3_ S335	Q13509_ S335
IQGAP2_S1356	Q13576_S1356
IQGAP2_T881	Q13576_T881
IQGAP2_ S1358	Q13576_ S1358
IQGAP2_ Y885	Q13576_ Y885
IQGAP2_ Y890	Q13576_ Y890
CUL3_S737	Q13618_S737
CUL4A_Y227	Q13619_Y227
TP53BP2_T389	Q13625_T389
TUBB2A_T166	Q13885_T166
TUBB2A_ S168	Q13885_ S168
TUBB2A_ S172	Q13885_ S172
RAPGEF1_S293	Q13905_S293
RAPGEF1_ S296	Q13905_ S296
RAPGEF1_ S307	Q13905_ S307
CKAP5_T1363	Q14008_T1363
BOP1_T197	Q14137_T197
SAFB2_ S226	Q14151_ S226
SAFB2_Y165	Q14151_Y165
SCARF1_S753	Q14162_S753
SCARF1_T473	Q14162_T473
SCARF1_ S476	Q14162_ S476
SCARF1_ S756	Q14162_ S756
DPYSL3_T13	Q14195_T13
DPYSL3_ S14	Q14195_ S14
DYNC1H1_ S1230	Q14204_ S1230
DYNC1H1_ Y3377	Q14204_ Y3377
DYNC1H1_S2095	Q14204_S2095
DYNC1H1_S4234	Q14204_S4234
DYNC1H1_S4341	Q14204_S4341
DYNC1H1_S4603	Q14204_S4603
DYNC1H1_T2042	Q14204_T2042
DYNC1H1_T574	Q14204_T574
DYNC1H1_Y1738	Q14204_Y1738
DYNC1H1_ S2099	Q14204_ S2099
DYNC1H1_ S4241	Q14204_ S4241
DYNC1H1_ Y3379	Q14204_ Y3379
DYNC1H1_ Y4610	Q14204_ Y4610
DYNC1H1_ T4614	Q14204_ T4614
EIF4A2_T219	Q14240_T219
CTTN_S417	Q14247_S417
CTTN_ S418	Q14247_ S418
CTTN_ Y421	Q14247_ Y421
CTTN_ S426	Q14247_ S426
TRIM25_Y245	Q14258_Y245
TRIM25_ T246	Q14258_ T246
TRIM25_ T258	Q14258_ T258
FAM50A_ S165	Q14320_ S165
RBM39_S136	Q14498_S136
RBM39_ T146	Q14498_ T146
HLTF_ S354	Q14527_ S354
MCM6_S153	Q14566_S153
PLS1_S541	Q14651_S541
PLS1_Y599	Q14651_Y599
PLS1_ T615	Q14651_ T615
PUM1_S822	Q14671_S822
KANK1_S144	Q14678_S144
KANK1_T756	Q14678_T756
SMC1A_S161	Q14683_S161
SMC1A_ Y168	Q14683_ Y168
RRP1B_T665	Q14684_T665
RRP1B_ T677	Q14684_ T677
RRP1B_ S679	Q14684_ S679
RRP1B_ S680	Q14684_ S680
PDCD11_T459	Q14690_T459
PDCD11_ T462	Q14690_ T462
GOLGB1_S1751	Q14789_S1751
GOLGB1_S1966	Q14789_S1966
GOLGB1_S2872	Q14789_S2872
GOLGB1_S3135	Q14789_S3135
GOLGB1_S858	Q14789_S858
GOLGB1_T1892	Q14789_T1892
GOLGB1_T2438	Q14789_T2438
GOLGB1_Y2970	Q14789_Y2970
GOLGB1_ S1753	Q14789_ S1753
GOLGB1_ S2878	Q14789_ S2878
GOLGB1_ T2444	Q14789_ T2444
CHD4_S1349	Q14839_S1349
LASP1_ T113	Q14847_ T113
LASP1_S99	Q14847_S99
LASP1_ S118	Q14847_ S118
LASP1_ T104	Q14847_ T104
NR1D2_S193	Q14995_S193
NWD1_S1306	Q149M9_S1306
CLCA4_S589	Q14CN2_S589
PCLAF_S88	Q15004_S88
KIF14_S1466	Q15058_S1466
KIF14_S272	Q15058_S272
EEA1_S1015	Q15075_S1015
EEA1_T1252	Q15075_T1252
EEA1_ Y1021	Q15075_ Y1021
EEA1_ S1024	Q15075_ S1024
EEA1_ T1027	Q15075_ T1027
PDIA6_S428	Q15084_S428
PLEC_ Y480	Q15149_ Y480
PLEC_S1218	Q15149_S1218
PLEC_S1435	Q15149_S1435
PLEC_S1554	Q15149_S1554
PLEC_S224	Q15149_S224
PLEC_S2378	Q15149_S2378
PLEC_S2834	Q15149_S2834
PLEC_S3252	Q15149_S3252
PLEC_S4037	Q15149_S4037
PLEC_S4590	Q15149_S4590
PLEC_T3521	Q15149_T3521
PLEC_ S1565	Q15149_ S1565
PLEC_ S4607	Q15149_ S4607
PLEC_ S482	Q15149_ S482
PLEC_ T4053	Q15149_ T4053
PLEC_ Y1221	Q15149_ Y1221
PLEC_ S4054	Q15149_ S4054
PCM1_S370	Q15154_S370
PCM1_S977	Q15154_S977
PCM1_ S372	Q15154_ S372
PCM1_ T374	Q15154_ T374
NONO_T410	Q15233_T410
NONO_ T418	Q15233_ T418
NONO_ T424	Q15233_ T424
NONO_ T428	Q15233_ T428
NONO_ T431	Q15233_ T431
NONO_ T432	Q15233_ T432
RALBP1_S353	Q15311_S353
RPS6KA2_Y463	Q15349_Y463
RPS6KA2_ T471	Q15349_ T471
PCBP1_S154	Q15365_S154
PCBP1_ S171	Q15365_ S171
PCBP1_ S173	Q15365_ S173
PCBP1_ T180	Q15365_ T180
PCBP1_ Y183	Q15365_ Y183
PCBP1_ S189	Q15365_ S189
PCBP1_ S190	Q15365_ S190
DHCR24_T110	Q15392_T110
SF3B3_Y1041	Q15393_Y1041
SF3B3_ T1043	Q15393_ T1043
CNN3_ T234	Q15417_ T234
CNN3_ T242	Q15417_ T242
CNN3_ S244	Q15417_ S244
CNN3_ S254	Q15417_ S254
RPS6KA1_T359	Q15418_T359
RPS6KA1_Y466	Q15418_Y466
RPS6KA1_ S363	Q15418_ S363
RPS6KA1_ T474	Q15418_ T474
RPS6KA1_ S369	Q15418_ S369
SAFB_ S227	Q15424_ S227
SF3A1_ Y759	Q15459_ Y759
SF3A1_S110	Q15459_S110
SF3A1_ T124	Q15459_ T124
SKIV2L_S255	Q15477_S255
SKIV2L_ S256	Q15477_ S256
RGN_S60	Q15493_S60
TAF7_ Y156	Q15545_ Y156
TAF7_S34	Q15545_S34
TAF7_ S159	Q15545_ S159
TRIP11_S1149	Q15643_S1149
TRIP11_T508	Q15643_T508
ELAVL1_T80	Q15717_T80
ELAVL1_ S88	Q15717_ S88
ELF2_ Y271	Q15723_ Y271
ELF2_S372	Q15723_S372
ELF2_T182	Q15723_T182
ELF2_ S185	Q15723_ S185
ELF2_ T374	Q15723_ T374
ELF2_ Y272	Q15723_ Y272
ELF2_ S188	Q15723_ S188
ELF2_ S191	Q15723_ S191
TOMM34_S285	Q15785_S285
ITSN1_S624	Q15811_S624
NEDD8_Y45	Q15843_Y45
NEDD8_ S46	Q15843_ S46
CACNA1E_T1567	Q15878_T1567
CACNA1E_ S1568	Q15878_ S1568
RAB11B_S115	Q15907_S115
EXT1_Y131	Q16394_Y131
EXT1_ S141	Q16394_ S141
DPYSL2_T13	Q16555_T13
DPYSL2_ S14	Q16555_ S14
DBN1_ T241	Q16643_ T241
IMMT_ S219	Q16891_ S219
IMMT_S447	Q16891_S447
INF2_S607	Q27J81_S607
INF2_S93	Q27J81_S93
INF2_ T100	Q27J81_ T100
INF2_ T617	Q27J81_ T617
ZNF423_S599	Q2M1K9_S599
ZNF423_ S604	Q2M1K9_ S604
ZNF423_ S608	Q2M1K9_ S608
ZNF423_ S614	Q2M1K9_ S614
RFX4_S325	Q33E94_S325
RFX4_ S333	Q33E94_ S333
STON1-GTF2A1L_ S209	Q3MIM1_ S209
HYDIN_S2658	Q4G0P3_S2658
HSP90AB3P_ S405	Q58FF7_ S405
HSP90AB3P_S340	Q58FF7_S340
HSP90AB2P_ S305	Q58FF8_ S305
HSP90AA4P_S12	Q58FG1_S12
CCDC178_S168	Q5BJE1_S168
FREM1_S950	Q5H8C1_S950
BMP2KL_S224	Q5H9B9_S224
BMP2KL_ S229	Q5H9B9_ S229
BMP2KL_ S230	Q5H9B9_ S230
FAM47C_T433	Q5HY64_T433
MTUS2_S954	Q5JR59_S954
COLEC12_S398	Q5KU26_S398
HP1BP3_ S248	Q5SSJ5_ S248
HP1BP3_ S249	Q5SSJ5_ S249
CEP170_S1515	Q5SW79_S1515
PLEKHS1_S435	Q5SXH7_S435
FREM2_S1134	Q5SZK8_S1134
FREM2_S1525	Q5SZK8_S1525
FREM2_T1319	Q5SZK8_T1319
FREM2_T1537	Q5SZK8_T1537
FREM2_ S1527	Q5SZK8_ S1527
FREM2_ T1537	Q5SZK8_ T1537
UBR4_ T1941	Q5T4S7_ T1941
UBR4_S3220	Q5T4S7_S3220
UBR4_Y2242	Q5T4S7_Y2242
UBR4_Y385	Q5T4S7_Y385
UBR4_Y963	Q5T4S7_Y963
UBR4_ T1943	Q5T4S7_ T1943
GPR158_S64	Q5T848_S64
GPR158_S879	Q5T848_S879
PPP1R26_S1127	Q5T8A7_S1127
PPP1R26_ S1132	Q5T8A7_ S1132
ATAD3B_S120	Q5T9A4_S120
ATAD3B_S516	Q5T9A4_S516
DDI2_S150	Q5TDH0_S150
PRR14L_S2043	Q5THK1_S2043
PRR14L_ Y2048	Q5THK1_ Y2048
CEP350_S105	Q5VT06_S105
CEP350_S1265	Q5VT06_S1265
CEP350_S1828	Q5VT06_S1828
CEP350_S2460	Q5VT06_S2460
CEP350_Y661	Q5VT06_Y661
CEP350_ S1830	Q5VT06_ S1830
CEP350_ T2462	Q5VT06_ T2462
PDE4DIP_Y1251	Q5VU43_Y1251
PDE4DIP_ T1256	Q5VU43_ T1256
PDE4DIP_ S1259	Q5VU43_ S1259
TASOR2_ S1128	Q5VWN6_ S1128
TASOR2_ S19	Q5VWN6_ S19
DAB2IP_T76	Q5VWQ8_T76
ECPAS_S1826	Q5VYK3_S1826
ZMYM4_S156	Q5VZL5_S156
ZMYM4_ S162	Q5VZL5_ S162
BSPRY_ T253	Q5W0U4_ T253
BSPRY_ S255	Q5W0U4_ S255
RNF213_T302	Q63HN8_T302
RNF213_T3449	Q63HN8_T3449
RNF213_ T303	Q63HN8_ T303
KANK2_T741	Q63ZY3_T741
WASHC2A_S284	Q641Q2_S284
WASHC2A_S520	Q641Q2_S520
WASHC2A_ S529	Q641Q2_ S529
WASHC2A_ T287	Q641Q2_ T287
WASHC2A_ S288	Q641Q2_ S288
CEP135_ S356	Q66GS9_ S356
CEP135_T1121	Q66GS9_T1121
CEP135_T156	Q66GS9_T156
CEP135_ S1126	Q66GS9_ S1126
CEP135_ S1130	Q66GS9_ S1130
CEP135_ S1132	Q66GS9_ S1132
CEP135_ S1134	Q66GS9_ S1134
NUGGC_Y65	Q68CJ6_Y65
ZFYVE26_S1893	Q68DK2_S1893
TTLL5_ Y881	Q6EMB2_ Y881
CIAPIN1_ S170	Q6FI81_ S170
NCAPH2_T50	Q6IBW4_T50
CAPRIN2_Y253	Q6IMN6_Y253
TET2_S1481	Q6N021_S1481
EDC4_T727	Q6P2E9_T727
EDC4_ S729	Q6P2E9_ S729
EDC4_ S734	Q6P2E9_ S734
EDC4_ S735	Q6P2E9_ S735
EDC4_ S737	Q6P2E9_ S737
EDC4_ T738	Q6P2E9_ T738
EDC4_ S741	Q6P2E9_ S741
PRPF8_T2087	Q6P2Q9_T2087
PRPF8_ Y2091	Q6P2Q9_ Y2091
PRPF8_ S2093	Q6P2Q9_ S2093
PRPF8_ Y2102	Q6P2Q9_ Y2102
PDXDC2P_S400	Q6P474_S400
PDXDC1_ Y567	Q6P996_ Y567
PDXDC1_S401	Q6P996_S401
MIDEAS_S461	Q6PJG2_S461
MIDEAS_ T468	Q6PJG2_ T468
SPAG17_S66	Q6Q759_S66
SPAG17_S888	Q6Q759_S888
SPAG17_Y2208	Q6Q759_Y2208
SPAG17_ S2209	Q6Q759_ S2209
SPAG17_ S889	Q6Q759_ S889
POTEE_Y468	Q6S8J3_Y468
ANKRD12_S1079	Q6UB98_S1079
ANKRD12_ S1085	Q6UB98_ S1085
LRSAM1_S179	Q6UWE0_S179
LRSAM1_ Y187	Q6UWE0_ Y187
TMC5_T361	Q6UXY8_T361
TMC5_ S362	Q6UXY8_ S362
RAB11FIP1_ S450	Q6WKZ4_ S450
WDR87_T987	Q6ZQQ6_T987
WDR87_ S988	Q6ZQQ6_ S988
FAM43B_T113	Q6ZT52_T113
CFAP65_T69	Q6ZU64_T69
CEP128_S86	Q6ZU80_S86
USP49_T497	Q70CQ1_T497
NOL8_ T133	Q76FK4_ T133
SND1_ T876	Q7KZF4_ T876
SND1_T876	Q7KZF4_T876
SND1_Y329	Q7KZF4_Y329
SND1_ T333	Q7KZF4_ T333
SND1_ Y878	Q7KZF4_ Y878
SND1_ S884	Q7KZF4_ S884
DDX46_ Y336	Q7L014_ Y336
BZW1_ S12	Q7L1Q6_ S12
KDM3B_S492	Q7LBC6_S492
KDM3B_ S506	Q7LBC6_ S506
ZC3HAV1_S221	Q7Z2W4_S221
RGPD4_S1472	Q7Z3J3_S1472
RGPD4_ T1475	Q7Z3J3_ T1475
RGPD4_ S1479	Q7Z3J3_ S1479
RGPD4_ S1481	Q7Z3J3_ S1481
RGPD4_ S1482	Q7Z3J3_ S1482
RGPD4_ T1483	Q7Z3J3_ T1483
RGPD4_ S1487	Q7Z3J3_ S1487
MYH14_S686	Q7Z406_S686
MYH14_T1462	Q7Z406_T1462
MYH14_ S691	Q7Z406_ S691
NPHP3_S1217	Q7Z494_S1217
NPHP3_ T1220	Q7Z494_ T1220
HEATR3_T300	Q7Z4Q2_T300
HEATR3_T340	Q7Z4Q2_T340
HEATR3_ S343	Q7Z4Q2_ S343
FILIP1_S265	Q7Z7B0_S265
VPS13B_S1978	Q7Z7G8_S1978
VPS13B_S3486	Q7Z7G8_S3486
VPS13B_ S3490	Q7Z7G8_ S3490
ZER1_T738	Q7Z7L7_T738
ALPK2_T1868	Q86TB3_T1868
DDX53_Y551	Q86TM3_Y551
DDX53_ Y557	Q86TM3_ Y557
ABCA12_S988	Q86UK0_S988
ABCA12_Y811	Q86UK0_Y811
ABCA12_ Y814	Q86UK0_ Y814
ABCA12_ T828	Q86UK0_ T828
USP48_ S394	Q86UV5_ S394
USP48_ T398	Q86UV5_ T398
PPFIBP1_T163	Q86W92_T163
PPFIBP1_T860	Q86W92_T860
DZIP3_ T1054	Q86Y13_ T1054
NUTM1_S813	Q86Y26_S813
DNAAF5_ S451	Q86Y56_ S451
DNAAF5_S721	Q86Y56_S721
LRRC49_Y631	Q8IUZ0_Y631
AHNAK2_S5036	Q8IVF2_S5036
AHNAK2_ S5039	Q8IVF2_ S5039
NOSTRIN_S114	Q8IVI9_S114
NOSTRIN_S143	Q8IVI9_S143
NOSTRIN_ T144	Q8IVI9_ T144
NAV2_S1149	Q8IVL1_S1149
NAV2_ S1151	Q8IVL1_ S1151
NAV2_ T1159	Q8IVL1_ T1159
NAV2_ S1161	Q8IVL1_ S1161
NAV2_ T1164	Q8IVL1_ T1164
NAV2_ T1166	Q8IVL1_ T1166
GCC2_S1483	Q8IWJ2_S1483
GCC2_S236	Q8IWJ2_S236
GCC2_S446	Q8IWJ2_S446
GCC2_S606	Q8IWJ2_S606
GCC2_T492	Q8IWJ2_T492
GCC2_T988	Q8IWJ2_T988
GCC2_ S1487	Q8IWJ2_ S1487
GCC2_ S497	Q8IWJ2_ S497
GCC2_ S1490	Q8IWJ2_ S1490
GCC2_ S507	Q8IWJ2_ S507
DDX60_S1637	Q8IY21_S1637
DDX60_Y729	Q8IY21_Y729
DDX60_ Y1646	Q8IY21_ Y1646
FTSJ3_S333	Q8IY81_S333
FTSJ3_T573	Q8IY81_T573
FTSJ3_ S335	Q8IY81_ S335
FTSJ3_ S576	Q8IY81_ S576
FTSJ3_ S336	Q8IY81_ S336
FTSJ3_ T580	Q8IY81_ T580
FTSJ3_ S347	Q8IY81_ S347
FTSJ3_ S584	Q8IY81_ S584
FTSJ3_ T348	Q8IY81_ T348
FTSJ3_ Y587	Q8IY81_ Y587
FTSJ3_ S356	Q8IY81_ S356
CCDC146_S351	Q8IYE0_S351
CFAP46_S1026	Q8IYW2_S1026
KMT2E_T487	Q8IZD2_T487
ADGRF4_S288	Q8IZF3_S288
ASPM_ S2029	Q8IZT6_ S2029
ASPM_ T2191	Q8IZT6_ T2191
ASPM_ T621	Q8IZT6_ T621
ASPM_S1641	Q8IZT6_S1641
ASPM_T279	Q8IZT6_T279
ASPM_T640	Q8IZT6_T640
ASPM_ S280	Q8IZT6_ S280
ASPM_ S643	Q8IZT6_ S643
ASPM_ T622	Q8IZT6_ T622
ASPM_ Y1643	Q8IZT6_ Y1643
ASPM_ S283	Q8IZT6_ S283
ASPM_ S625	Q8IZT6_ S625
ASPM_ T647	Q8IZT6_ T647
ASPM_ S650	Q8IZT6_ S650
SPAG16_S270	Q8N0X2_S270
SPAG16_ Y271	Q8N0X2_ Y271
RPTOR_T853	Q8N122_T853
RPTOR_ S854	Q8N122_ S854
RPTOR_ S855	Q8N122_ S855
RPTOR_ T857	Q8N122_ T857
RPTOR_ S859	Q8N122_ S859
RPTOR_ S863	Q8N122_ S863
RPTOR_ T865	Q8N122_ T865
NUP93_ T766	Q8N1F7_ T766
NUP93_S72	Q8N1F7_S72
NUP93_ S75	Q8N1F7_ S75
NUP93_ S767	Q8N1F7_ S767
NUP93_ S770	Q8N1F7_ S770
NUP93_ S80	Q8N1F7_ S80
NUP93_ S771	Q8N1F7_ S771
NUP93_ S772	Q8N1F7_ S772
ARHGAP18_S587	Q8N392_S587
ARHGAP18_S64	Q8N392_S64
ARHGAP18_ S66	Q8N392_ S66
ARHGAP18_ S69	Q8N392_ S69
ASCC3_S1540	Q8N3C0_S1540
ASCC3_ S1551	Q8N3C0_ S1551
ASCC3_ S1553	Q8N3C0_ S1553
ASCC3_ S1563	Q8N3C0_ S1563
STX19_S77	Q8N4C7_S77
STX19_ S81	Q8N4C7_ S81
AFAP1_S704	Q8N556_S704
AFAP1_ S710	Q8N556_ S710
AFAP1_ S711	Q8N556_ S711
SH2D3C_S359	Q8N5H7_S359
SH2D3C_ T361	Q8N5H7_ T361
CCDC33_S651	Q8N5R6_S651
CCDC33_S657	Q8N5R6_S657
GPR161_S360	Q8N6U8_S360
UNC13C_S1534	Q8NB66_S1534
UNC13C_T302	Q8NB66_T302
UNC13C_ Y308	Q8NB66_ Y308
CFAP43_S1226	Q8NDM7_S1226
CFAP43_Y1248	Q8NDM7_Y1248
CFAP43_ S1231	Q8NDM7_ S1231
MCPH1_S287	Q8NEM0_S287
SYNE1_S4173	Q8NF91_S4173
SYNE1_S4828	Q8NF91_S4828
SYNE1_S790	Q8NF91_S790
SYNE1_T3891	Q8NF91_T3891
SYNE1_T4088	Q8NF91_T4088
SYNE1_T4191	Q8NF91_T4191
SYNE1_T5957	Q8NF91_T5957
SYNE1_ Y4089	Q8NF91_ Y4089
SYNE1_ Y5959	Q8NF91_ Y5959
SYNE1_ S4095	Q8NF91_ S4095
SYNE1_ S4100	Q8NF91_ S4100
SYNE1_ S4103	Q8NF91_ S4103
OR52N1_Y134	Q8NH53_Y134
OR52N1_ S141	Q8NH53_ S141
KDM2B_S1018	Q8NHM5_S1018
KDM2B_ S1029	Q8NHM5_ S1029
KDM2B_ S1031	Q8NHM5_ S1031
FAM76A_S164	Q8TAV0_S164
FAM76A_T174	Q8TAV0_T174
FAM76A_ S176	Q8TAV0_ S176
FAM76A_ Y169	Q8TAV0_ Y169
FAM76A_ T174	Q8TAV0_ T174
CCDC110_S488	Q8TBZ0_S488
CCDC110_ T489	Q8TBZ0_ T489
CIP2A_T441	Q8TCG1_T441
CIP2A_ T442	Q8TCG1_ T442
ALMS1_S2632	Q8TCU4_S2632
ALMS1_Y1297	Q8TCU4_Y1297
ALMS1_ S1300	Q8TCU4_ S1300
DLG5_S1666	Q8TDM6_S1666
DLG5_ S1668	Q8TDM6_ S1668
RXFP4_T119	Q8TDU9_T119
RXFP4_ Y126	Q8TDU9_ Y126
RXFP4_ T133	Q8TDU9_ T133
FNIP1_S292	Q8TF40_S292
FNIP1_ T294	Q8TF40_ T294
FNIP1_ S296	Q8TF40_ S296
STAG1_T568	Q8WVM7_T568
STAG1_T962	Q8WVM7_T962
STAG1_ T574	Q8WVM7_ T574
SYNE2_Y3364	Q8WXH0_Y3364
SYNE2_ Y3372	Q8WXH0_ Y3372
MUC16_S124	Q8WXI7_S124
MUC16_S4660	Q8WXI7_S4660
MUC16_S7853	Q8WXI7_S7853
MUC16_ S4663	Q8WXI7_ S4663
MUC16_ T7857	Q8WXI7_ T7857
PIBF1_S697	Q8WXW3_S697
AHCTF1_S1209	Q8WYP5_S1209
AHCTF1_S1541	Q8WYP5_S1541
AHCTF1_S1908	Q8WYP5_S1908
AHCTF1_S506	Q8WYP5_S506
AHCTF1_ S1914	Q8WYP5_ S1914
AHCTF1_ S509	Q8WYP5_ S509
AHCTF1_ T1210	Q8WYP5_ T1210
AHCTF1_ S1214	Q8WYP5_ S1214
AHCTF1_ T1917	Q8WYP5_ T1917
AHCTF1_ S1216	Q8WYP5_ S1216
AHCTF1_ S1218	Q8WYP5_ S1218
AHCTF1_ S1222	Q8WYP5_ S1222
KLHL6_S19	Q8WZ60_S19
DDX1_S481	Q92499_S481
DDX1_T621	Q92499_T621
MYO18A_S1099	Q92614_S1099
MYO18A_S126	Q92614_S126
MYO18A_S1843	Q92614_S1843
MYO18A_ S132	Q92614_ S132
GCN1_S95	Q92616_S95
GCN1_ S96	Q92616_ S96
DHX38_T805	Q92620_T805
NUP205_ T72	Q92621_ T72
NSMAF_S649	Q92636_S649
RREB1_ T628	Q92766_ T628
RREB1_S600	Q92766_S600
PROX1_S79	Q92786_S79
PROX1_ Y80	Q92786_ Y80
PROX1_ T91	Q92786_ T91
PROX1_ S94	Q92786_ S94
GOLGA1_T606	Q92805_T606
GOLGA1_ T617	Q92805_ T617
EVPL_S1174	Q92817_S1174
EVPL_S1263	Q92817_S1263
EVPL_S1617	Q92817_S1617
EVPL_T388	Q92817_T388
DDX17_Y321	Q92841_Y321
USP9X_S308	Q93008_S308
USP9X_ S313	Q93008_ S313
EXOC4_T406	Q96A65_T406
LRRC59_S305	Q96AG4_S305
MACIR_ S167	Q96GV9_ S167
MACIR_ Y170	Q96GV9_ Y170
SPG11_ S1578	Q96JI7_ S1578
PBK_S19	Q96KB5_S19
PBK_ S23	Q96KB5_ S23
PBK_ T24	Q96KB5_ T24
PBK_ T26	Q96KB5_ T26
PBK_ S32	Q96KB5_ S32
PPP1R13B_S486	Q96KQ4_S486
ZFR_S1039	Q96KR1_S1039
ZFR_T499	Q96KR1_T499
WDR90_Y54	Q96KV7_Y54
MARK4_S438	Q96L34_S438
MARK4_ T440	Q96L34_ T440
MARK4_ S441	Q96L34_ S441
MARK4_ T442	Q96L34_ T442
YTHDC1_S308	Q96MU7_S308
YTHDC1_S515	Q96MU7_S515
YTHDC1_ S519	Q96MU7_ S519
FAM161B_S331	Q96MY7_S331
FAM161B_ S337	Q96MY7_ S337
PUS7_S10	Q96PZ0_S10
SMG1_ S1218	Q96Q15_ S1218
SMG1_T1789	Q96Q15_T1789
SMG1_Y2193	Q96Q15_Y2193
SMG1_ S1221	Q96Q15_ S1221
VPS35_S353	Q96QK1_S353
PCDH15_S1577	Q96QU1_S1577
PCDH15_ S1579	Q96QU1_ S1579
IWS1_Y762	Q96ST2_Y762
OSBPL9_S314	Q96SU4_S314
OSBPL9_ T322	Q96SU4_ T322
OSBPL9_ S324	Q96SU4_ S324
OSBPL9_ S325	Q96SU4_ S325
OSBPL9_ S326	Q96SU4_ S326
OSBPL9_ S329	Q96SU4_ S329
RSF1_S660	Q96T23_S660
CDC5L_T404	Q99459_T404
CDC5L_ T407	Q99459_ T407
CDC5L_ S410	Q99459_ S410
CDC5L_ T411	Q99459_ T411
PSMD1_T348	Q99460_T348
PSMD1_T830	Q99460_T830
PSMD1_Y713	Q99460_Y713
PSMD1_Y900	Q99460_Y900
PSMD1_ S834	Q99460_ S834
RNF2_S2	Q99496_S2
RNF2_Y120	Q99496_Y120
PLIN2_S362	Q99541_S362
MPHOSPH9_S994	Q99550_S994
ELF4_ Y272	Q99607_ Y272
ELF4_ Y273	Q99607_ Y273
EIF3C_S201	Q99613_S201
EIF3C_ S205	Q99613_ S205
RGPD5_S1471	Q99666_S1471
RGPD5_ T1474	Q99666_ T1474
RGPD5_ S1478	Q99666_ S1478
RGPD5_ S1480	Q99666_ S1480
RGPD5_ S1481	Q99666_ S1481
RGPD5_ T1482	Q99666_ T1482
RGPD5_ S1486	Q99666_ S1486
RBBP8_ T361	Q99708_ T361
MIPEP_T147	Q99797_T147
AKAP9_S1327	Q99996_S1327
AKAP9_S1564	Q99996_S1564
AKAP9_S1641	Q99996_S1641
AKAP9_S3637	Q99996_S3637
AKAP9_Y2987	Q99996_Y2987
AKAP9_ S1642	Q99996_ S1642
NCAPG_S1002	Q9BPX3_S1002
NCAPG_ S1015	Q9BPX3_ S1015
TUBA1C_S379	Q9BQE3_S379
EBF4_S136	Q9BQW3_S136
RIOK1_T410	Q9BRS2_T410
SYT11_T137	Q9BT88_T137
TUBB6_T166	Q9BUF5_T166
TUBB6_ S168	Q9BUF5_ S168
TUBB6_ S172	Q9BUF5_ S172
BEGAIN_S385	Q9BUH8_S385
DDX23_S14	Q9BUQ8_S14
DDX23_S790	Q9BUQ8_S790
DDX23_ S16	Q9BUQ8_ S16
DDX23_ T807	Q9BUQ8_ T807
TUBB2B_T166	Q9BVA1_T166
TUBB2B_ S168	Q9BVA1_ S168
TUBB2B_ S172	Q9BVA1_ S172
UTP14A_S451	Q9BVJ6_S451
UTP14A_ S453	Q9BVJ6_ S453
UTP14A_ S458	Q9BVJ6_ S458
PRR14_S476	Q9BWN1_S476
PRR14_ Y481	Q9BWN1_ Y481
PAPPA2_S357	Q9BXP8_S357
IDI2_S2	Q9BXS1_S2
TDRD1_S149	Q9BXT4_S149
TDRD1_ S151	Q9BXT4_ S151
POTEKP_T318	Q9BYX7_T318
OSBPL8_S32	Q9BZF1_S32
OSBPL8_S342	Q9BZF1_S342
OSBPL8_ S350	Q9BZF1_ S350
OSBPL8_ S35	Q9BZF1_ S35
OSBPL8_ S353	Q9BZF1_ S353
OSBPL8_ T39	Q9BZF1_ T39
CNTNAP4_T896	Q9C0A0_T896
UBE2O_S896	Q9C0C9_S896
ZNF407_S642	Q9C0G0_S642
YIPF3_T333	Q9GZM5_T333
YIPF3_ T334	Q9GZM5_ T334
YIPF3_ T339	Q9GZM5_ T339
YIPF3_ T346	Q9GZM5_ T346
YIPF3_ S349	Q9GZM5_ S349
PEG3_T380	Q9GZU2_T380
NAT10_S435	Q9H0A0_S435
NAT10_ S438	Q9H0A0_ S438
IQCN_S492	Q9H0B3_S492
IQCN_T338	Q9H0B3_T338
IQCN_ T362	Q9H0B3_ T362
XRN2_ T374	Q9H0D6_ T374
XRN2_ T379	Q9H0D6_ T379
CDT1_S372	Q9H211_S372
CARD9_S435	Q9H257_S435
CARD9_T95	Q9H257_T95
CARD9_ S439	Q9H257_ S439
CARD9_ S450	Q9H257_ S450
TRIOBP_S2053	Q9H2D6_S2053
TRIOBP_S250	Q9H2D6_S250
TRIOBP_T1356	Q9H2D6_T1356
OR51B6_Y130	Q9H340_Y130
OR51B6_ T131	Q9H340_ T131
SNX25_Y243	Q9H3E2_Y243
CDCP1_S210	Q9H5V8_S210
C19orf44_S136	Q9H6X5_S136
C19orf44_S599	Q9H6X5_S599
C19orf44_ T601	Q9H6X5_ T601
RPF2_ S161	Q9H7B2_ S161
RPF2_Y194	Q9H7B2_Y194
ZNF703_S252	Q9H7S9_S252
ZFAND3_T120	Q9H8U3_T120
ZFAND3_ S122	Q9H8U3_ S122
ZFAND3_ S124	Q9H8U3_ S124
ZFAND3_ S129	Q9H8U3_ S129
EML4_S200	Q9HC35_S200
EML4_T160	Q9HC35_T160
EML4_T490	Q9HC35_T490
EML4_Y499	Q9HC35_Y499
EML4_ S163	Q9HC35_ S163
EML4_ S502	Q9HC35_ S502
EML4_ T201	Q9HC35_ T201
EML4_ Y499	Q9HC35_ Y499
EML4_ S171	Q9HC35_ S171
TRPM3_Y428	Q9HCF6_Y428
TNRC6C_T1532	Q9HCJ0_T1532
CHD8_T1398	Q9HCK8_T1398
CHD8_T207	Q9HCK8_T207
CHD8_T548	Q9HCK8_T548
CHD8_ S549	Q9HCK8_ S549
CHD8_ T209	Q9HCK8_ T209
CHD8_ S550	Q9HCK8_ S550
CHD8_ S553	Q9HCK8_ S553
CHD8_ S562	Q9HCK8_ S562
APMAP_S137	Q9HDC9_S137
APMAP_ T142	Q9HDC9_ T142
PNPLA8_S102	Q9NP80_S102
PNPLA8_S511	Q9NP80_S511
PNPLA8_S89	Q9NP80_S89
PNPLA8_ S102	Q9NP80_ S102
PNPLA8_ S515	Q9NP80_ S515
IL1RAP_T509	Q9NPH3_T509
RTN4_S823	Q9NQC3_S823
RPRD1B_S3	Q9NQG5_S3
PFDN4_S31	Q9NQP4_S31
AVEN_S268	Q9NQS1_S268
AVEN_ S273	Q9NQS1_ S273
SEC31B_S509	Q9NQW1_S509
UTP3_S462	Q9NQZ2_S462
UTP3_ S466	Q9NQZ2_ S466
BIRC6_ S647	Q9NR09_ S647
BIRC6_S4010	Q9NR09_S4010
MXRA5_T1892	Q9NR99_T1892
MXRA5_T2715	Q9NR99_T2715
MXRA5_ T1897	Q9NR99_ T1897
MXRA5_ Y2717	Q9NR99_ Y2717
MXRA5_ S2720	Q9NR99_ S2720
HELLS_T499	Q9NRZ9_T499
HELLS_ S503	Q9NRZ9_ S503
HELLS_ T505	Q9NRZ9_ T505
FARSB_Y72	Q9NSD9_Y72
KLC4_S590	Q9NSK0_S590
KLC4_ Y593	Q9NSK0_ Y593
KLC4_ S598	Q9NSK0_ S598
KLC4_ S605	Q9NSK0_ S605
DIAPH3_S1091	Q9NSV4_S1091
DIAPH3_ S1093	Q9NSV4_ S1093
DIAPH3_ S1096	Q9NSV4_ S1096
BMP2K_S974	Q9NSY1_S974
BMP2K_ S979	Q9NSY1_ S979
BMP2K_ S980	Q9NSY1_ S980
SMC4_ T822	Q9NTJ3_ T822
SMC4_T739	Q9NTJ3_T739
SMC4_T85	Q9NTJ3_T85
MDN1_S3272	Q9NU22_S3272
MDN1_ T3276	Q9NU22_ T3276
ATAD3A_S168	Q9NVI7_S168
ATAD3A_S564	Q9NVI7_S564
ATAD3A_T404	Q9NVI7_T404
DDX18_T360	Q9NVP1_T360
DDX18_ T368	Q9NVP1_ T368
SIDT1_Y306	Q9NXL6_Y306
BCLAF1_S525	Q9NYF8_S525
BCLAF1_S658	Q9NYF8_S658
BCLAF1_ S660	Q9NYF8_ S660
BCLAF1_ T526	Q9NYF8_ T526
BCLAF1_ S531	Q9NYF8_ S531
BCLAF1_ T661	Q9NYF8_ T661
RDH8_S15	Q9NYR8_S15
FMN2_S432	Q9NZ56_S432
FMN2_ S436	Q9NZ56_ S436
FMN2_ S440	Q9NZ56_ S440
PTTG3P_S87	Q9NZH4_S87
PTTG3P_ S89	Q9NZH4_ S89
IGF2BP1_T217	Q9NZI8_T217
LRP1B_T1784	Q9NZR2_T1784
LRP1B_Y4150	Q9NZR2_Y4150
COPZ2_T189	Q9P299_T189
CFAP97_S115	Q9P2B7_S115
CHD7_S2395	Q9P2D1_S2395
CHD7_T1227	Q9P2D1_T1227
CHD7_T1555	Q9P2D1_T1555
RRBP1_ T225	Q9P2E9_ T225
RRBP1_S552	Q9P2E9_S552
RRBP1_S951	Q9P2E9_S951
RRBP1_T684	Q9P2E9_T684
RRBP1_ T689	Q9P2E9_ T689
RRBP1_ T954	Q9P2E9_ T954
CGN_S248	Q9P2M7_S248
CGN_Y313	Q9P2M7_Y313
CGN_ S252	Q9P2M7_ S252
CGN_ S320	Q9P2M7_ S320
CGN_ S321	Q9P2M7_ S321
CGN_ S323	Q9P2M7_ S323
CGN_ T325	Q9P2M7_ T325
CGN_ S326	Q9P2M7_ S326
TFIP11_S264	Q9UBB9_S264
EPS15L1_T776	Q9UBC2_T776
SAE1_ S201	Q9UBE0_ S201
UBA2_T328	Q9UBT2_T328
ZMYM2_ T1253	Q9UBW7_ T1253
REV1_S1088	Q9UBZ9_S1088
TJP2_S240	Q9UDY2_S240
TJP2_S702	Q9UDY2_S702
TJP2_Y1178	Q9UDY2_Y1178
TJP2_ S244	Q9UDY2_ S244
TJP2_ T707	Q9UDY2_ T707
TJP2_ Y1179	Q9UDY2_ Y1179
TJP2_ S1182	Q9UDY2_ S1182
TJP2_ S711	Q9UDY2_ S711
TJP2_ Y249	Q9UDY2_ Y249
TJP2_ S713	Q9UDY2_ S713
IFT172_Y91	Q9UG01_Y91
IFT172_ Y93	Q9UG01_ Y93
HACL1_S545	Q9UJ83_S545
HACL1_ T549	Q9UJ83_ T549
HACL1_ T550	Q9UJ83_ T550
HACL1_ S553	Q9UJ83_ S553
TSKS_S569	Q9UJT2_S569
TSKS_ T570	Q9UJT2_ T570
RPS6KA6_Y474	Q9UK32_Y474
RPS6KA6_ T482	Q9UK32_ T482
JPT1_S14	Q9UK76_S14
JPT1_S87	Q9UK76_S87
JPT1_ S17	Q9UK76_ S17
JPT1_ S88	Q9UK76_ S88
JPT1_ S91	Q9UK76_ S91
JPT1_ S92	Q9UK76_ S92
AKAP11_S613	Q9UKA4_S613
AKAP11_ S621	Q9UKA4_ S621
TNIK_S720	Q9UKE5_S720
TNIK_T677	Q9UKE5_T677
TNIK_ S678	Q9UKE5_ S678
TNIK_ S680	Q9UKE5_ S680
TNIK_ S688	Q9UKE5_ S688
RALY_S135	Q9UKM9_S135
RALY_S184	Q9UKM9_S184
RALY_ S199	Q9UKM9_ S199
FBXW2_T28	Q9UKT8_T28
MYH2_S1263	Q9UKX2_S1263
MYH2_T1315	Q9UKX2_T1315
MYH2_T985	Q9UKX2_T985
MYH2_Y1494	Q9UKX2_Y1494
MYH2_Y163	Q9UKX2_Y163
MYH2_Y1649	Q9UKX2_Y1649
MYH2_ S1267	Q9UKX2_ S1267
MYH2_ T1503	Q9UKX2_ T1503
MYH2_ T1652	Q9UKX2_ T1652
MYH2_ T168	Q9UKX2_ T168
MYH2_ T994	Q9UKX2_ T994
ITGA11_S1100	Q9UKX5_S1100
NRXN1_S664	Q9ULB1_S664
NRXN1_ T665	Q9ULB1_ T665
NRXN1_ S671	Q9ULB1_ S671
NRXN1_ S673	Q9ULB1_ S673
ZDHHC8_S741	Q9ULC8_S741
ZDHHC8_ S743	Q9ULC8_ S743
ATAD2B_S98	Q9ULI0_S98
ATXN7L1_S311	Q9ULK2_S311
MYO5B_T602	Q9ULV0_T602
MYO5B_T866	Q9ULV0_T866
MYO5B_ S613	Q9ULV0_ S613
ANAPC10_T2	Q9UM13_T2
ANAPC10_ T3	Q9UM13_ T3
ANAPC10_ T7	Q9UM13_ T7
NOTCH3_T1908	Q9UM47_T1908
SYNPO2_S691	Q9UMS6_S691
SYNPO2_ T692	Q9UMS6_ T692
UBQLN1_ T43	Q9UMX0_ T43
PSMD13_T88	Q9UNM6_T88
PSMD13_ T95	Q9UNM6_ T95
NSFL1C_ S114	Q9UNZ2_ S114
NSFL1C_S114	Q9UNZ2_S114
LIMCH1_S621	Q9UPQ0_S621
PLCL2_S135	Q9UPR0_S135
PLCL2_T1002	Q9UPR0_T1002
PLCL2_T121	Q9UPR0_T121
PLCL2_ S123	Q9UPR0_ S123
PLCL2_ S137	Q9UPR0_ S137
PLCL2_ T1003	Q9UPR0_ T1003
PLCL2_ S125	Q9UPR0_ S125
PLCL2_ Y1004	Q9UPR0_ Y1004
PLCL2_ S126	Q9UPR0_ S126
PLCL2_ T129	Q9UPR0_ T129
ANKRD26_S722	Q9UPS8_S722
ANKRD26_ S724	Q9UPS8_ S724
HPS5_Y822	Q9UPZ3_Y822
SMC3_ S175	Q9UQE7_ S175
SMC3_ S177	Q9UQE7_ S177
CAMK2A_T305	Q9UQM7_T305
CAMK2A_ T306	Q9UQM7_ T306
CAMK2A_ T310	Q9UQM7_ T310
CAMK2A_ S314	Q9UQM7_ S314
RUVBL2_T338	Q9Y230_T338
RUVBL2_ S339	Q9Y230_ S339
RUVBL2_ Y340	Q9Y230_ Y340
RUVBL2_ S342	Q9Y230_ S342
FAM50B_ S151	Q9Y247_ S151
RUVBL1_S331	Q9Y265_S331
DIS3_S164	Q9Y2L1_S164
DIS3_T659	Q9Y2L1_T659
DIS3_ S673	Q9Y2L1_ S673
DIS3_ T175	Q9Y2L1_ T175
YBX2_S189	Q9Y2T7_S189
YBX2_ S208	Q9Y2T7_ S208
THRAP3_S682	Q9Y2W1_S682
THRAP3_ S684	Q9Y2W1_ S684
THRAP3_ T685	Q9Y2W1_ T685
STRAP_S90	Q9Y3F4_S90
NOC2L_ S146	Q9Y3T9_ S146
NOC2L_S238	Q9Y3T9_S238
NOC2L_ S240	Q9Y3T9_ S240
NOC2L_ T150	Q9Y3T9_ T150
SAMHD1_Y432	Q9Y3Z3_Y432
TLN1_ T2183	Q9Y490_ T2183
TLN1_S1201	Q9Y490_S1201
TLN1_S1225	Q9Y490_S1225
TLN1_S1528	Q9Y490_S1528
TLN1_S1535	Q9Y490_S1535
TLN1_S2426	Q9Y490_S2426
TLN1_T16	Q9Y490_T16
TLN1_T2030	Q9Y490_T2030
TLN1_Y2530	Q9Y490_Y2530
TLN1_ S1227	Q9Y490_ S1227
TLN1_ S1535	Q9Y490_ S1535
TLN1_ S2040	Q9Y490_ S2040
TLN1_ S22	Q9Y490_ S22
TLN1_ S2427	Q9Y490_ S2427
TLN1_ T2186	Q9Y490_ T2186
TLN1_ T23	Q9Y490_ T23
TLN1_ Y26	Q9Y490_ Y26
HECTD4_S3381	Q9Y4D8_S3381
HECTD4_T3540	Q9Y4D8_T3540
WASHC2C_S284	Q9Y4E1_S284
WASHC2C_ T287	Q9Y4E1_ T287
WASHC2C_ S288	Q9Y4E1_ S288
TLN2_ T2184	Q9Y4G6_ T2184
TLN2_S2427	Q9Y4G6_S2427
TLN2_Y2530	Q9Y4G6_Y2530
TLN2_ S2428	Q9Y4G6_ S2428
TLN2_ T2187	Q9Y4G6_ T2187
SUPT16H_S360	Q9Y5B9_S360
SUPT16H_S650	Q9Y5B9_S650
SUPT16H_T494	Q9Y5B9_T494
SUPT16H_ S658	Q9Y5B9_ S658
PCYT1B_S271	Q9Y5K3_S271
USP16_ S524	Q9Y5T5_ S524
USP16_S189	Q9Y5T5_S189
MAGED1_ Y481	Q9Y5V3_ Y481
MYH4_S1303	Q9Y623_S1303
MYH4_T1313	Q9Y623_T1313
MYH4_T983	Q9Y623_T983
MYH4_Y1464	Q9Y623_Y1464
MYH4_Y163	Q9Y623_Y163
MYH4_Y424	Q9Y623_Y424
MYH4_Y556	Q9Y623_Y556
MYH4_ S1306	Q9Y623_ S1306
MYH4_ T1467	Q9Y623_ T1467
MYH4_ T168	Q9Y623_ T168
MYH4_ T992	Q9Y623_ T992
MYH4_ S1478	Q9Y623_ S1478
NPTN_S286	Q9Y639_S286
BZW2_ T10	Q9Y6E2_ T10
DYNC1LI1_ T439	Q9Y6G9_ T439
DYNC1LI1_ S440	Q9Y6G9_ S440
DYNC1LI1_ S450	Q9Y6G9_ S450
DYNC1LI1_ S453	Q9Y6G9_ S453
STON1_ S209	Q9Y6Q2_ S209
NCOA3_S715	Q9Y6Q9_S715
MAP3K4_T1494	Q9Y6R4_T1494
MAP3K4_ T1505	Q9Y6R4_ T1505
ZHX2_S586	Q9Y6X8_S586

## Sheet: 24h
24 h Phosphoprotein with phos site				Literature Based Kinase-Substrate Library with Phosphosites
Gene name_PHOS site	Uniprot_PHOS site			Node Name	Corrected P-value with Benjamini-Hochberg	Corrected P-Value with Bonferroni	Original P-Value	Total Genes in Gene Set	Total Genes in Input	Total Genes Intersected	Intersecting Genes
TMEM131L_S1036	A2VDJ0_S1036			IKBKE	0.001939	0.00193919	8.07996e-05	5	16	2	NFKBIA_S36,	NFKBIA_S32
NPEPPSL1_S39	A6NEC2_S39			MAP3K14	0.004802	0.00960442	0.000400184	13	16	2	NFKBIA_S36,	NFKBIA_S32
RGPD3_S1605	A6NKT7_S1605			CHUK	0.008326	0.0249781	0.00104075	22	16	2	NFKBIA_S36,	NFKBIA_S32
RGPD3_S86	A6NKT7_S86			IKBKB	0.0191	0.0762773	0.00317822	40	16	2	NFKBIA_S36,	NFKBIA_S32
RGPD3_ S1608	A6NKT7_ S1608			TBK1	0.0389	0.194491	0.00810379	3	16	1	NFKBIA_S36
RGPD3_ T92	A6NKT7_ T92			SRC	0.126	0.754883	0.0314535	346	16	3	NFKBIA_Y42,	HNRNPK_Y380,	RPS6KA3_Y470
RGPD3_ S1614	A6NKT7_ S1614			CSNK2A2	0.167	1.17081	0.0487839	412	16	3	NFKBIA_S36,	NFKBIA_S32,	HSP90AA1_S263
HNRNPCL2_S31	B2RXH8_S31			CSNK2A1	0.167	1.33815	0.0557564	435	16	3	NFKBIA_S36,	NFKBIA_S32,	HSP90AA1_S263
HNRNPCL2_ S38	B2RXH8_ S38			EIF2AK2	0.173	1.56099	0.0650411	32	16	1	NFKBIA_S32
HNRNPCL3_S31	B7ZW38_S31			TRPM7	0.233	2.32748	0.0969783	49	16	1	MYH9_T1800
HNRNPCL3_ S38	B7ZW38_ S38			RPS6KA1	0.291	3.1978	0.133242	69	16	1	NFKBIA_S32
NACA_S1995	E9PAV3_S1995			PRKCD	0.407	4.88053	0.203355	110	16	1	FSCN1_S39
SNAP23_S34	O00161_S34			LCK	0.435	5.65424	0.235593	130	16	1	NFKBIA_Y42
PSMD12_Y111	O00232_Y111			FYN	0.455	6.47138	0.269641	152	16	1	RPS6KA3_Y470
MPHOSPH10_S629	O00566_S629			MAPK9	0.455	6.97348	0.290562	166	16	1	EIF3G_S42
RGPD8_ S1705	O14715_ S1705			CSNK1E	0.455	7.66741	0.319475	186	16	1	NPM1_S125
RGPD8_S1604	O14715_S1604			MAPK3	0.455	7.73533	0.322305	188	16	1	MBP_T232
RGPD8_S86	O14715_S86			PRKDC	0.505	9.47203	0.394668	242	16	1	NR3C1_S508
RGPD8_ S1607	O14715_ S1607			ATM	0.505	9.5935	0.399729	246	16	1	NR3C1_S508
RGPD8_ T92	O14715_ T92			CDK1	0.541	10.8251	0.451046	737	16	2	HMGA1_T53,	RRM2_S20
RGPD8_ Y1711	O14715_ Y1711
RGPD8_ S1613	O14715_ S1613
IFIT3_S374	O14879_S374
IFIT3_ S387	O14879_ S387
PLXNB2_S1224	O15031_S1224
PLXNB2_ Y1231	O15031_ Y1231
OGT_T325	O15294_T325
SIVA1_S5	O15304_S5
PSMD3_ S6	O43242_ S6
PSMD3_S450	O43242_S450
CCP110_S544	O43303_S544
CCP110_ S551	O43303_ S551
EPB41L2_ S151	O43491_ S151
EPB41L2_ S87	O43491_ S87
EPB41L2_S627	O43491_S627
EPB41L2_T199	O43491_T199
EPB41L2_T706	O43491_T706
EPB41L2_T875	O43491_T875
EPB41L2_ S208	O43491_ S208
EPB41L2_ S881	O43491_ S881
EPB41L2_ Y88	O43491_ Y88
EPB41L2_ S884	O43491_ S884
EPB41L2_ T89	O43491_ T89
TIMM44_S159	O43615_S159
ACTN4_Y260	O43707_Y260
ACTN4_Y441	O43707_Y441
ACTN4_ S262	O43707_ S262
ACTN4_ T445	O43707_ T445
ACTN4_ S263	O43707_ S263
ACTN4_ S447	O43707_ S447
ACTN4_ Y265	O43707_ Y265
ACTN4_ S269	O43707_ S269
MYO1B_S145	O43795_S145
MYO1B_T569	O43795_T569
MYO1B_Y535	O43795_Y535
MYO1B_ S572	O43795_ S572
MYO1B_ S577	O43795_ S577
MYO1B_ T580	O43795_ T580
EXTL3_S389	O43909_S389
PLIN3_S130	O60664_S130
PLIN3_S2	O60664_S2
UGDH_S321	O60701_S321
UGDH_ T327	O60701_ T327
CTNND1_ T643	O60716_ T643
USO1_ S12	O60763_ S12
USO1_S799	O60763_S799
HNRNPCL1_S31	O60812_S31
HNRNPCL1_ S38	O60812_ S38
EDF1_ S53	O60869_ S53
DNAJA2_ S144	O60884_ S144
DNAJA2_ S147	O60884_ S147
DNAJC13_S2151	O75165_S2151
MACROH2A1_ S308	O75367_ S308
MACROH2A1_ S313	O75367_ S313
MACROH2A1_ S316	O75367_ S316
FLNB_S2510	O75369_S2510
FLNB_T1609	O75369_T1609
FLNB_T2443	O75369_T2443
FLNB_T965	O75369_T965
FLNB_ S2453	O75369_ S2453
FLNB_ S2517	O75369_ S2517
FLNB_ T968	O75369_ T968
FLNB_ S2465	O75369_ S2465
FLNB_ S2523	O75369_ S2523
PRPF40A_S429	O75400_S429
PRPF40A_ S435	O75400_ S435
SNRNP200_T417	O75643_T417
EIF3G_ T206	O75821_ T206
EIF3G_T38	O75821_T38
EIF3G_ T41	O75821_ T41
EIF3G_ S42	O75821_ S42
IDH1_S237	O75874_S237
IDH1_S389	O75874_S389
IDH1_ Y391	O75874_ Y391
DNAJC8_S35	O75937_S35
RSL1D1_ S127	O76021_ S127
RSL1D1_ T45	O76021_ T45
RSL1D1_T358	O76021_T358
RSL1D1_ S361	O76021_ S361
UFL1_ S63	O94874_ S63
FRYL_S538	O94915_S538
SMC2_ T1017	O95347_ T1017
SMC2_S906	O95347_S906
SMC2_ T1018	O95347_ T1018
POLR1A_S1091	O95602_S1091
POLR1A_ Y1092	O95602_ Y1092
POLR1A_ S1093	O95602_ S1093
HSPA4L_ S54	O95757_ S54
LDHA_ S319	P00338_ S319
LDHA_ Y127	P00338_ Y127
LDHA_ S128	P00338_ S128
LDHA_ T322	P00338_ T322
ALDH1A1_ T337	P00352_ T337
ALDH1A1_ T341	P00352_ T341
PGK1_S2	P00558_S2
PGK1_ S4	P00558_ S4
LMNA_ S458	P02545_ S458
LMNA_ S463	P02545_ S463
LMNA_S458	P02545-2_S458
MBP_T232	P02686_T232
ALDOA_S336	P04075_S336
ALDOA_ Y343	P04075_ Y343
ALDOA_ T344	P04075_ T344
ALDOA_ S346	P04075_ S346
ALDOA_ S354	P04075_ S354
ALDOA_ S356	P04075_ S356
ALDOA_ S360	P04075_ S360
ALDOA_ Y364	P04075_ Y364
APOB_Y562	P04114_Y562
NR3C1_ S508	P04150_ S508
TUBB4A_T285	P04350_T285
TUBB4A_ T290	P04350_ T290
ATP1A1_S722	P05023_S722
ATP1A1_T498	P05023_T498
ATP1A1_Y684	P05023_Y684
ATP1A1_ S499	P05023_ S499
ATP1A1_ T686	P05023_ T686
SLC25A5_S42	P05141_S42
RPLP2_Y3	P05387_Y3
RPLP2_ S6	P05387_ S6
RPLP2_ Y7	P05387_ Y7
RPLP2_ S16	P05387_ S16
RPLP2_ S17	P05387_ S17
RPLP2_ S19	P05387_ S19
ITGB1_ S224	P05556_ S224
ITGB1_ T226	P05556_ T226
ENO1_S310	P06733_S310
ENO1_T351	P06733_T351
ENO1_ S353	P06733_ S353
NPM1_S106	P06748_S106
NPM1_ S112	P06748_ S112
NPM1_ S125	P06748_ S125
H10_S90	P07305_S90
H10_ S92	P07305_ S92
TUBB_S278	P07437_S278
TUBB_T285	P07437_T285
TUBB_ T290	P07437_ T290
TUBB_ Y281	P07437_ Y281
TUBB_ T285	P07437_ T285
EPRS1_S990	P07814_S990
EPRS1_T467	P07814_T467
EPRS1_ S998	P07814_ S998
EPRS1_ S999	P07814_ S999
EPRS1_ S1000	P07814_ S1000
HSP90AA1_S252	P07900_S252
HSP90AA1_S505	P07900_S505
HSP90AA1_T109	P07900_T109
HSP90AA1_Y438	P07900_Y438
HSP90AA1_Y61	P07900_Y61
HSP90AA1_ S113	P07900_ S113
HSP90AA1_ S263	P07900_ S263
HSP90AA1_ S442	P07900_ S442
HSP90AA1_ S63	P07900_ S63
HSP90AA1_ T115	P07900_ T115
HSP90AA1_ T65	P07900_ T65
HSP90AA1_ S68	P07900_ S68
HSP90AA1_ S72	P07900_ S72
HSP90AA1_Y183	P07900-2_Y183
HNRNPC_S3	P07910_S3
HNRNPC_S31	P07910_S31
HNRNPC_ S38	P07910_ S38
HNRNPC_ T9	P07910_ T9
ANXA6_ T269	P08133_ T269
ANXA6_ T273	P08133_ T273
SLC3A2_S317	P08195_S317
SLC3A2_ S320	P08195_ S320
SLC3A2_ T321	P08195_ T321
HSP90AB1_ T479	P08238_ T479
HSP90AB1_ Y512	P08238_ Y512
HSP90AB1_S587	P08238_S587
HSP90AB1_T104	P08238_T104
HSP90AB1_Y56	P08238_Y56
HSP90AB1_ S108	P08238_ S108
HSP90AB1_ S482	P08238_ S482
HSP90AB1_ S58	P08238_ S58
HSP90AB1_ T593	P08238_ T593
HSP90AB1_ Y520	P08238_ Y520
HSP90AB1_ S594	P08238_ S594
HSP90AB1_ T60	P08238_ T60
HSP90AB1_ Y484	P08238_ Y484
HSP90AB1_ S63	P08238_ S63
HSP90AB1_ T595	P08238_ T595
HSP90AB1_ Y485	P08238_ Y485
HSP90AB1_ S67	P08238_ S67
HSP90AB1_ T487	P08238_ T487
HSP90AB1_ Y596	P08238_ Y596
HSP90AB1_ S490	P08238_ S490
HSP90AB1_ T599	P08238_ T599
RPSA_S43	P08865_S43
RPSA_ Y47	P08865_ Y47
HNRNPA1_S4	P09651_S4
HNRNPA1_S95	P09651_S95
HNRNPA1_ S6	P09651_ S6
HNRNPA1_ T103	P09651_ T103
PARP1_ S257	P09874_ S257
PARP1_ S606	P09874_ S606
POLA1_ T406	P09884_ T406
POLA1_ Y1055	P09884_ Y1055
POTEI_ Y1006	P0CG38_ Y1006
RGPD1_S1589	P0DJD0_S1589
RGPD1_ S1592	P0DJD0_ S1592
RGPD1_ S1598	P0DJD0_ S1598
RGPD2_S1597	P0DJD1_S1597
RGPD2_ S1600	P0DJD1_ S1600
RGPD2_ S1606	P0DJD1_ S1606
HNRNPCL4_S31	P0DMR1_S31
HSPA1A_S418	P0DMV8_S418
HSPA1A_S432	P0DMV8_S432
HSPA1A_ T419	P0DMV8_ T419
HSPA1A_ S432	P0DMV8_ S432
HSPA5_ S448	P11021_ S448
HSPA5_ Y127	P11021_ Y127
HSPA5_T441	P11021_T441
HSPA5_ S452	P11021_ S452
HSPA5_ T139	P11021_ T139
HSPA5_ S146	P11021_ S146
HSPA5_ T453	P11021_ T453
HSPA5_ S455	P11021_ S455
HSPA5_ T460	P11021_ T460
TOP1_Y426	P11387_Y426
SLC25A4_S42	P12235_S42
SLC25A6_S42	P12236_S42
TPR_ T750	P12270_ T750
TPR_S1385	P12270_S1385
TPR_T1268	P12270_T1268
TPR_T764	P12270_T764
TPR_T923	P12270_T923
TPR_ S1398	P12270_ S1398
TPR_ S929	P12270_ S929
TPR_ T753	P12270_ T753
TPR_ T764	P12270_ T764
ACTN1_S91	P12814_S91
ACTN1_Y241	P12814_Y241
ACTN1_ S102	P12814_ S102
ACTN1_ S243	P12814_ S243
ACTN1_ S244	P12814_ S244
ACTN1_ Y246	P12814_ Y246
ACTN1_ S250	P12814_ S250
MYH1_T1722	P12882_T1722
MYH1_ T1725	P12882_ T1725
MYH1_ S1726	P12882_ S1726
MYH1_ T1730	P12882_ T1730
XRCC5_ S145	P13010_ S145
XRCC5_ T472	P13010_ T472
XRCC5_S436	P13010_S436
XRCC5_T472	P13010_T472
XRCC5_ S437	P13010_ S437
MYH8_T1721	P13535_T1721
MYH8_ T1724	P13535_ T1724
MYH8_ S1725	P13535_ S1725
MYH8_ T1729	P13535_ T1729
ATP1A3_S712	P13637_S712
EEF2_ Y671	P13639_ Y671
EEF2_S274	P13639_S274
EEF2_V2-n-ub	P13639_V2-n-ub
PDIA4_S351	P13667_S351
ENO3_S349	P13929_S349
ENO3_ S353	P13929_ S353
PKM_ T143	P14618_ T143
PKM_ T328	P14618_ T328
PKM_ Y148	P14618_ Y148
HSP90B1_T165	P14625_T165
HSP90B1_T641	P14625_T641
HSP90B1_ S169	P14625_ S169
HSP90B1_ S643	P14625_ S643
HSP90B1_ T171	P14625_ T171
HSP90B1_ Y652	P14625_ Y652
HSP90B1_ S172	P14625_ S172
ATP2A2_S338	P16615_S338
ATP2A2_T624	P16615_T624
ATP2A2_ T345	P16615_ T345
ATP2A2_ S346	P16615_ S346
YBX3_T317	P16989_T317
YBX3_ S318	P16989_ S318
YBX3_ S324	P16989_ S324
HMGA1_S36	P17096_S36
HMGA1_S8	P17096_S8
HMGA1_ S9	P17096_ S9
HMGA1_ T39	P17096_ T39
HMGA1_ S14	P17096_ S14
HMGA1_ S44	P17096_ S44
HMGA1_ S49	P17096_ S49
HMGA1_ T53	P17096_ T53
RPL17_Y63	P18621_Y63
EIF2S2_S286	P20042_S286
BTF3_ S173	P20290_ S173
LMNB1_Y138	P20700_Y138
LMNB1_ S144	P20700_ S144
FLNA_T2209	P21333_T2209
FLNA_T950	P21333_T950
FLNA_ S2213	P21333_ S2213
ACO1_ Y336	P21399_ Y336
VDAC1_T98	P21796_T98
VDAC1_ S101	P21796_ S101
VDAC1_ S102	P21796_ S102
VDAC1_ S104	P21796_ S104
VDAC1_ T107	P21796_ T107
UBA1_S293	P22314_S293
UBA1_S46	P22314_S46
UBA1_ Y55	P22314_ Y55
UBA1_ S56	P22314_ S56
UBA1_ Y60	P22314_ Y60
PPIB_Y133	P23284_Y133
PPIB_ S139	P23284_ S139
PPIB_ T147	P23284_ T147
PPIB_ S150	P23284_ S150
NFKBIA_S32	P25963_S32
NFKBIA_ S36	P25963_ S36
NFKBIA_ Y42	P25963_ Y42
DNMT1_S878	P26358_S878
DNMT1_ T882	P26358_ T882
YWHAQ_T141	P27348_T141
YWHAQ_ S145	P27348_ S145
YWHAQ_ Y149	P27348_ Y149
YWHAQ_ S156	P27348_ S156
MAP4_ T706	P27816_ T706
MAP4_S1036	P27816_S1036
MAP4_S1058	P27816_S1058
MAP4_T977	P27816_T977
MAP4_ S1037	P27816_ S1037
MAP4_ S983	P27816_ S983
MAP4_ S1041	P27816_ S1041
IMPA1_ S38	P29218_ S38
IMPA1_ T161	P29218_ T161
IMPA1_S56	P29218_S56
IMPA1_ T44	P29218_ T44
PML_S463	P29590_S463
PML_ S469	P29590_ S469
RPL12_S126	P30050_S126
RPL12_ T128	P30050_ T128
RRM2_T12	P31350_T12
RRM2_T56	P31350_T56
RRM2_ S20	P31350_ S20
ATIC_ S398	P31939_ S398
ATIC_ S413	P31939_ S413
ATIC_ S401	P31939_ S401
ATIC_ T405	P31939_ T405
YWHAB_T2	P31946_T2
YWHAB_T207	P31946_T207
YWHAB_ S212	P31946_ S212
YWHAB_ S6	P31946_ S6
YWHAB_ Y213	P31946_ Y213
YWHAB_ S216	P31946_ S216
YWHAB_ T217	P31946_ T217
ABCC1_S905	P33527_S905
HSPA1L_S420	P34931_S420
HSPA1L_S434	P34931_S434
HSPA1L_ T421	P34931_ T421
HSPA1L_ S434	P34931_ S434
ADM_ Y146	P35318_ Y146
MYH9_ S1195	P35579_ S1195
MYH9_ T1800	P35579_ T1800
MYH9_S1713	P35579_S1713
MYH9_S541	P35579_S541
MYH9_T807	P35579_T807
MYH9_ S1714	P35579_ S1714
MYH9_ T552	P35579_ T552
MYH10_Y13	P35580_Y13
MYH10_ Y22	P35580_ Y22
MYH10_ T26	P35580_ T26
MYH10_ T31	P35580_ T31
COPB2_ S350	P35606_ S350
COPB2_ Y354	P35606_ Y354
MYH11_S1367	P35749_S1367
MYH11_ T1368	P35749_ T1368
RPL4_S290	P36578_S290
RPL4_ S295	P36578_ S295
TAGLN2_T180	P37802_T180
TAGLN2_ S185	P37802_ S185
TAGLN2_ T190	P37802_ T190
TAGLN2_ Y192	P37802_ Y192
RPL3_ S350	P39023_ S350
RPL3_S7	P39023_S7
RPL3_T189	P39023_T189
RPL3_ S13	P39023_ S13
MPV17_T80	P39210_T80
MTOR_S2155	P42345_S2155
MTOR_ S2159	P42345_ S2159
MTOR_ T2164	P42345_ T2164
MSH2_S738	P43246_S738
MSH2_ T740	P43246_ T740
MSH2_ S743	P43246_ S743
MAPK8_T243	P45983_T243
NSF_ S472	P46459_ S472
NSF_T693	P46459_T693
UTRN_ S2760	P46939_ S2760
UTRN_ S468	P46939_ S468
UTRN_S1405	P46939_S1405
UTRN_S2567	P46939_S2567
UTRN_S2760	P46939_S2760
UTRN_T2255	P46939_T2255
UTRN_ S1408	P46939_ S1408
UTRN_ S1415	P46939_ S1415
QARS1_ S27	P47897_ S27
QARS1_T47	P47897_T47
GCLM_ Y265	P48507_ Y265
CCT5_ S235	P48643_ S235
NASP_ T700	P49321_ T700
NASP_ S704	P49321_ S704
NASP_ S705	P49321_ S705
NASP_ S706	P49321_ S706
NASP_ S713	P49321_ S713
CCT3_ S149	P49368_ S149
RBM25_ S516	P49756_ S516
RBM25_S669	P49756_S669
RBM25_ S675	P49756_ S675
RBM25_ S677	P49756_ S677
RBM25_ S683	P49756_ S683
RANBP2_S1443	P49792_S1443
RANBP2_S2580	P49792_S2580
RANBP2_S86	P49792_S86
RANBP2_ S1447	P49792_ S1447
RANBP2_ S2583	P49792_ S2583
RANBP2_ T92	P49792_ T92
RANBP2_ S1449	P49792_ S1449
RANBP2_ S2589	P49792_ S2589
RANBP2_ S1450	P49792_ S1450
RANBP2_ S1456	P49792_ S1456
DNM2_Y231	P50570_Y231
CCT8_S317	P50990_S317
ATP1A2_S719	P50993_S719
VAMP7_S167	P51809_S167
VAMP7_ S168	P51809_ S168
RPS6KA3_ S556	P51812_ S556
RPS6KA3_Y470	P51812_Y470
RPS6KA3_ T478	P51812_ T478
KPNA2_S483	P52292_S483
KPNA2_S88	P52292_S88
KPNA2_ S490	P52292_ S490
ACLY_T639	P53396_T639
ACLY_ S649	P53396_ S649
ACLY_ Y652	P53396_ Y652
ACLY_ S656	P53396_ S656
ACLY_ Y659	P53396_ Y659
COPB1_S933	P53618_S933
COPB1_Y865	P53618_Y865
COPB1_ S939	P53618_ S939
CLTCL1_T224	P53675_T224
CLTCL1_Y799	P53675_Y799
CLTCL1_ Y803	P53675_ Y803
MAPK10_T281	P53779_T281
BLM_ S43	P54132_ S43
BLM_S17	P54132_S17
BLM_T122	P54132_T122
BLM_ S48	P54132_ S48
BLM_ T125	P54132_ T125
BLM_ T20	P54132_ T20
BLM_ S26	P54132_ S26
BLM_ T127	P54132_ T127
BLM_ T50	P54132_ T50
BLM_ S131	P54132_ S131
BLM_ S28	P54132_ S28
BLM_ S53	P54132_ S53
USP14_S228	P54578_S228
USP14_ S229	P54578_ S229
USP14_ S230	P54578_ S230
USP14_ S232	P54578_ S232
USP14_ T235	P54578_ T235
USP14_ S237	P54578_ S237
HSPA2_Y16	P54652_Y16
CSE1L_ S931	P55060_ S931
VCP_S326	P55072_S326
VCP_S37	P55072_S37
VCP_S746	P55072_S746
VCP_ S40	P55072_ S40
VCP_ S748	P55072_ S748
VCP_ T330	P55072_ T330
ADAR_ T167	P55265_ T167
TPD52_ S115	P55327_ S115
TPD52_S151	P55327_S151
TPD52_ S155	P55327_ S155
TPD52_ S156	P55327_ S156
TPD52_ S159	P55327_ S159
TPD52_ T162	P55327_ T162
NPEPPS_S39	P55786_S39
EIF3B_T218	P55884_T218
EIF3B_ T229	P55884_ T229
UBASH3A_Y9	P57075_Y9
TPI1_ S21	P60174_ S21
TPI1_ S232	P60174_ S232
TPI1_T177	P60174_T177
TPI1_ S235	P60174_ S235
TPI1_ T28	P60174_ T28
TPI1_ S241	P60174_ S241
ACTB_Y218	P60709_Y218
ACTB_ T229	P60709_ T229
ACTB_ S233	P60709_ S233
ACTB_ S235	P60709_ S235
SRP54_T11	P61011_T11
SRP54_ S12	P61011_ S12
SRP54_ S18	P61011_ S18
SRP54_ T21	P61011_ T21
PSME3_ Y214	P61289_ Y214
PSME3_T23	P61289_T23
PSME3_ S24	P61289_ S24
MAGOH_S106	P61326_S106
MAGOH_ S113	P61326_ S113
HNRNPK_S379	P61978_S379
HNRNPK_T436	P61978_T436
HNRNPK_ T440	P61978_ T440
HNRNPK_ Y380	P61978_ Y380
HNRNPK_ T389	P61978_ T389
HNRNPK_ Y449	P61978_ Y449
HNRNPK_ S454	P61978_ S454
HNRNPK_ T390	P61978_ T390
HNRNPK_ T393	P61978_ T393
PSMC1_T246	P62191_T246
YWHAE_ S148	P62258_ S148
YWHAE_ Y152	P62258_ Y152
RPS18_ Y95	P62269_ Y95
RPS18_ S96	P62269_ S96
RPL7A_T198	P62424_T198
RPL7A_ S209	P62424_ S209
RAB11A_S20	P62491_S20
RPS6_ S6	P62753_ S6
H416_T30	P62805_T30
RPL8_S130	P62917_S130
RPL8_ Y133	P62917_ Y133
ACTG1_Y218	P63261_Y218
ACTG1_ T229	P63261_ T229
ACTG1_ S233	P63261_ S233
ACTG1_ S235	P63261_ S235
EEF1A1_S21	P68104_S21
EEF1A1_ T22	P68104_ T22
EEF1A1_ T23	P68104_ T23
EEF1A1_ T24	P68104_ T24
EEF1A1_ Y29	P68104_ Y29
TUBB4B_T285	P68371_T285
CSNK2A1_ T127	P68400_ T127
CSNK2A1_ T129	P68400_ T129
CSNK2A1_ Y131	P68400_ Y131
EIF4G2_S473	P78344_S473
EIF4G2_T506	P78344_T506
EIF4G2_ S479	P78344_ S479
EIF4G2_ T508	P78344_ T508
EIF4G2_ T514	P78344_ T514
SRPK2_T492	P78362_T492
SRPK2_ S494	P78362_ S494
SRPK2_ S496	P78362_ S496
SRPK2_ S497	P78362_ S497
SRPK2_ T498	P78362_ T498
CCT2_S413	P78371_S413
CCT2_T165	P78371_T165
CCT2_ T166	P78371_ T166
CCT2_ S168	P78371_ S168
CCT2_ S169	P78371_ S169
PRKDC_ S3657	P78527_ S3657
PRKDC_S1790	P78527_S1790
PRKDC_S314	P78527_S314
PRKDC_S3657	P78527_S3657
PRKDC_S861	P78527_S861
PRKDC_ S318	P78527_ S318
PRKDC_ T1793	P78527_ T1793
PRKDC_ T3663	P78527_ T3663
HDLBP_ T296	Q00341_ T296
HDLBP_S840	Q00341_S840
HDLBP_T149	Q00341_T149
HDLBP_ S844	Q00341_ S844
HDLBP_ T297	Q00341_ T297
CLTC_S1109	Q00610_S1109
CLTC_Y1218	Q00610_Y1218
CLTC_Y899	Q00610_Y899
CLTC_ S1222	Q00610_ S1222
CLTC_ Y900	Q00610_ Y900
CLTC_ S1229	Q00610_ S1229
CLTC_ S902	Q00610_ S902
CLTC_ T1230	Q00610_ T1230
CLTC_ Y1237	Q00610_ Y1237
HNRNPU_T554	Q00839_T554
HNRNPU_Y525	Q00839_Y525
HNRNPU_ T532	Q00839_ T532
RPL6_ T213	Q02878_ T213
RPL6_ Y216	Q02878_ Y216
CEBPZ_Y571	Q03701_Y571
YWHAH_Y133	Q04917_Y133
YWHAH_ S139	Q04917_ S139
YWHAH_ S145	Q04917_ S145
YWHAH_ Y154	Q04917_ Y154
EEF1A2_S21	Q05639_S21
EEF1A2_ T22	Q05639_ T22
EEF1A2_ T23	Q05639_ T23
EEF1A2_ T24	Q05639_ T24
EEF1A2_ Y29	Q05639_ Y29
SSRP1_ T49	Q08945_ T49
CAMSAP2_ S862	Q08AD1_ S862
CAMSAP2_ T864	Q08AD1_ T864
CAMSAP2_ T865	Q08AD1_ T865
NSUN2_ T449	Q08J23_ T449
AHNAK_ S3483	Q09666_ S3483
AHNAK_S1068	Q09666_S1068
AHNAK_S1196	Q09666_S1196
AHNAK_S1654	Q09666_S1654
AHNAK_S176	Q09666_S176
AHNAK_S1856	Q09666_S1856
AHNAK_S1923	Q09666_S1923
AHNAK_S1990	Q09666_S1990
AHNAK_S2118	Q09666_S2118
AHNAK_S2387	Q09666_S2387
AHNAK_S3672	Q09666_S3672
AHNAK_S5298	Q09666_S5298
AHNAK_S5414	Q09666_S5414
AHNAK_S5851	Q09666_S5851
AHNAK_S698	Q09666_S698
AHNAK_S819	Q09666_S819
AHNAK_T247	Q09666_T247
AHNAK_T490	Q09666_T490
AHNAK_T651	Q09666_T651
AHNAK_ S177	Q09666_ S177
AHNAK_ S256	Q09666_ S256
AHNAK_ S3485	Q09666_ S3485
AHNAK_ S501	Q09666_ S501
AHNAK_ S5310	Q09666_ S5310
AHNAK_ S5854	Q09666_ S5854
AHNAK_ S658	Q09666_ S658
AHNAK_ T5415	Q09666_ T5415
AHNAK_ S508	Q09666_ S508
AHNAK_ S5318	Q09666_ S5318
AHNAK_ S5418	Q09666_ S5418
AHNAK_ S5857	Q09666_ S5857
AHNAK_ S660	Q09666_ S660
AHNAK_ S511	Q09666_ S511
AHNAK_ S5321	Q09666_ S5321
AIMP1_ S140	Q12904_ S140
AIMP1_ S144	Q12904_ S144
STK4_ S410	Q13043_ S410
STK4_ S414	Q13043_ S414
IK_S382	Q13123_S382
IK_ Y383	Q13123_ Y383
G3BP1_ S67	Q13283_ S67
G3BP1_S230	Q13283_S230
G3BP1_ S231	Q13283_ S231
G3BP1_ T71	Q13283_ T71
G3BP1_ S232	Q13283_ S232
G3BP1_ T75	Q13283_ T75
G3BP1_ T241	Q13283_ T241
SMAD4_S504	Q13485_S504
TUBB3_S322	Q13509_S322
TUBB3_S364	Q13509_S364
TUBB3_T285	Q13509_T285
TUBB3_ S335	Q13509_ S335
TUBB3_ S365	Q13509_ S365
TUBB3_ S382	Q13509_ S382
TUBB3_ T386	Q13509_ T386
CUL4A_Y227	Q13619_Y227
BLMH_S4	Q13867_S4
TUBB2A_Y159	Q13885_Y159
TUBB2A_ T166	Q13885_ T166
TUBB2A_ S168	Q13885_ S168
TUBB2A_ S172	Q13885_ S172
CKAP5_T1363	Q14008_T1363
SEPTIN6_Y295	Q14141_Y295
SEPTIN6_ Y298	Q14141_ Y298
DYNC1H1_S1230	Q14204_S1230
DYNC1H1_S4162	Q14204_S4162
TRIM25_Y245	Q14258_Y245
TRIM25_ T246	Q14258_ T246
TRIM25_ T258	Q14258_ T258
FLNC_S2617	Q14315_S2617
FLNC_ S2619	Q14315_ S2619
FLNC_ S2620	Q14315_ S2620
FLNC_ S2623	Q14315_ S2623
FLNC_ S2624	Q14315_ S2624
FLNC_ Y2625	Q14315_ Y2625
FLNC_ S2626	Q14315_ S2626
FLNC_ S2627	Q14315_ S2627
HSP90AA2P_T109	Q14568_T109
HSP90AA2P_ S113	Q14568_ S113
MDC1_T1321	Q14676_T1321
MDC1_ T1324	Q14676_ T1324
MDC1_ T1328	Q14676_ T1328
MDC1_ T1338	Q14676_ T1338
MDC1_ T1343	Q14676_ T1343
MDC1_ T1347	Q14676_ T1347
MDC1_ S1348	Q14676_ S1348
MDC1_ T1351	Q14676_ T1351
CLINT1_S459	Q14677_S459
CLINT1_ T462	Q14677_ T462
CLINT1_ S468	Q14677_ S468
SMC1A_S161	Q14683_S161
SMC1A_T1005	Q14683_T1005
SMC1A_Y714	Q14683_Y714
SMC1A_ S715	Q14683_ S715
SMC1A_ Y168	Q14683_ Y168
SMC1A_ S717	Q14683_ S717
GOLGB1_S3037	Q14789_S3037
LASP1_S78	Q14847_S78
LASP1_ S82	Q14847_ S82
LASP1_ Y86	Q14847_ Y86
ZNF638_S1462	Q14966_S1462
ZNF638_ S1468	Q14966_ S1468
SART3_T911	Q15020_T911
ACOX1_ Y256	Q15067_ Y256
PLEC_ S1907	Q15149_ S1907
PLEC_ S3479	Q15149_ S3479
PLEC_ T4030	Q15149_ T4030
PLEC_ Y480	Q15149_ Y480
PLEC_S4590	Q15149_S4590
PLEC_ S3483	Q15149_ S3483
PLEC_ S4607	Q15149_ S4607
PLEC_ S482	Q15149_ S482
PCM1_ S776	Q15154_ S776
PCM1_S1335	Q15154_S1335
PCM1_ S779	Q15154_ S779
PCM1_ T1338	Q15154_ T1338
PCM1_ T785	Q15154_ T785
RPS6KA2_Y463	Q15349_Y463
RPS6KA2_ T471	Q15349_ T471
PCBP2_T15	Q15366_T15
CNN3_S162	Q15417_S162
CNN3_S175	Q15417_S175
CNN3_ S175	Q15417_ S175
CNN3_ Y182	Q15417_ Y182
CNN3_ T184	Q15417_ T184
RPS6KA1_Y466	Q15418_Y466
RPS6KA1_ T474	Q15418_ T474
SAFB_S55	Q15424_S55
RAB11B_S20	Q15907_S20
ZYX_S142	Q15942_S142
ZYX_ S143	Q15942_ S143
ZYX_ S150	Q15942_ S150
CRY1_ S492	Q16526_ S492
FSCN1_Y23	Q16658_Y23
FSCN1_ S38	Q16658_ S38
FSCN1_ S39	Q16658_ S39
IMMT_Y626	Q16891_Y626
IMMT_ T630	Q16891_ T630
IMMT_ Y636	Q16891_ Y636
TRMT5_ S157	Q32P41_ S157
HNRNPA1L2_S95	Q32P51_S95
HNRNPA1L2_ T103	Q32P51_ T103
CCDC14_S819	Q49A88_S819
ZBED5_S673	Q49AG3_S673
CRY2_ S511	Q49AN0_ S511
FAM98B iso1_T284	Q52LJ0-1_T284
FAM98B iso1_ S285	Q52LJ0-1_ S285
FAM98B iso1_ T288	Q52LJ0-1_ T288
HSP90AB3P_S340	Q58FF7_S340
HSP90AB3P_Y56	Q58FF7_Y56
HSP90AB3P_ T60	Q58FF7_ T60
HSP90AB3P_ S67	Q58FF7_ S67
HSP90AB2P_Y56	Q58FF8_Y56
HSP90AB2P_ S58	Q58FF8_ S58
HSP90AB2P_ T60	Q58FF8_ T60
HSP90AB2P_ S67	Q58FF8_ S67
NOM1_S763	Q5C9Z4_S763
NOM1_T530	Q5C9Z4_T530
TJAP1_S491	Q5JTD0_S491
RRP12_S49	Q5JTH9_S49
RRP12_ S64	Q5JTH9_ S64
RRP12_ S66	Q5JTH9_ S66
SAMD9_S858	Q5K651_S858
HP1BP3_ S140	Q5SSJ5_ S140
HP1BP3_ S142	Q5SSJ5_ S142
CEP170_S739	Q5SW79_S739
LRIF1_ S430	Q5T3J3_ S430
LRIF1_S122	Q5T3J3_S122
LRIF1_ S436	Q5T3J3_ S436
UBR4_ T4819	Q5T4S7_ T4819
CEP350_Y661	Q5VT06_Y661
TASOR2_S2035	Q5VWN6_S2035
TASOR2_ S2037	Q5VWN6_ S2037
TASOR2_ T2042	Q5VWN6_ T2042
TASOR2_ S2046	Q5VWN6_ S2046
RNF123_S610	Q5XPI4_S610
ICE2_S932	Q659A1_S932
ICE2_ T935	Q659A1_ T935
ICE2_ T944	Q659A1_ T944
ICE2_ T948	Q659A1_ T948
CEP135_ S554	Q66GS9_ S554
CEP135_ T555	Q66GS9_ T555
CEP135_ T557	Q66GS9_ T557
H416_T31	Q6DRA9_T31
CARMIL2_T1203	Q6F5E8_T1203
NIPBL_ S2568	Q6KC79_ S2568
NIPBL_ S2570	Q6KC79_ S2570
MIS18BP1_ S860	Q6P0N0_ S860
MIS18BP1_ T1094	Q6P0N0_ T1094
MIS18BP1_ T1098	Q6P0N0_ T1098
MIS18BP1_ S1104	Q6P0N0_ S1104
PRPF8_ S2037	Q6P2Q9_ S2037
PRPF8_ T2042	Q6P2Q9_ T2042
PDXDC1_ Y567	Q6P996_ Y567
POTEE_Y918	Q6S8J3_Y918
POTEE_ T929	Q6S8J3_ T929
POTEE_ S933	Q6S8J3_ S933
POTEE_ S935	Q6S8J3_ S935
SETX_ S858	Q7Z333_ S858
SETX_S642	Q7Z333_S642
RGPD4_S1605	Q7Z3J3_S1605
RGPD4_S86	Q7Z3J3_S86
RGPD4_ S1608	Q7Z3J3_ S1608
RGPD4_ T92	Q7Z3J3_ T92
RGPD4_ S1614	Q7Z3J3_ S1614
FRMD5_S306	Q7Z6J6_S306
DDX53_Y551	Q86TM3_Y551
DDX53_ Y557	Q86TM3_ Y557
PABPN1_ S235	Q86U42_ S235
MTDH_ T143	Q86UE4_ T143
MTDH_ S146	Q86UE4_ S146
MTDH_ T148	Q86UE4_ T148
LSR_T453	Q86X29_T453
LSR_ S464	Q86X29_ S464
GCC2_ S1612	Q8IWJ2_ S1612
GCC2_S1483	Q8IWJ2_S1483
GCC2_S236	Q8IWJ2_S236
GCC2_ S1487	Q8IWJ2_ S1487
GCC2_ Y1618	Q8IWJ2_ Y1618
GCC2_ S1490	Q8IWJ2_ S1490
FTSJ3_T573	Q8IY81_T573
FTSJ3_ S576	Q8IY81_ S576
NUP93_T231	Q8N1F7_T231
NUP93_ T236	Q8N1F7_ T236
ASCC3_S1606	Q8N3C0_S1606
CSNK2A3_ T129	Q8NEV1_ T129
CSNK2A3_ Y131	Q8NEV1_ Y131
ZMIZ2_Y109	Q8NF64_Y109
KNL1_S1831	Q8NG31_S1831
KNL1_T905	Q8NG31_T905
KNL1_Y1432	Q8NG31_Y1432
KNL1_ S1834	Q8NG31_ S1834
KNL1_ S1841	Q8NG31_ S1841
ZNF461_T324	Q8TAF7_T324
NPLOC4_S60	Q8TAT6_S60
NPLOC4_ S63	Q8TAT6_ S63
PUM2_Y1034	Q8TB72_Y1034
PUM2_ Y1036	Q8TB72_ Y1036
DLG5_ S200	Q8TDM6_ S200
DLG5_ S204	Q8TDM6_ S204
DLG5_ T210	Q8TDM6_ T210
AFAP1L1_ S378	Q8TED9_ S378
AFAP1L1_ S385	Q8TED9_ S385
PARD3_S174	Q8TEW0_S174
PARD3_ T175	Q8TEW0_ T175
PARD3_ T176	Q8TEW0_ T176
PARD3_ S187	Q8TEW0_ S187
CKAP2_ T227	Q8WWK9_ T227
CKAP2_S178	Q8WWK9_S178
SYNE2_S2664	Q8WXH0_S2664
SYNE2_T665	Q8WXH0_T665
SYNE2_Y575	Q8WXH0_Y575
SYNE2_ T2669	Q8WXH0_ T2669
SYNE2_ T2675	Q8WXH0_ T2675
SEPTIN8_Y297	Q92599_Y297
SEPTIN8_ Y300	Q92599_ Y300
GCN1_ Y1643	Q92616_ Y1643
GCN1_S2058	Q92616_S2058
GCN1_T2220	Q92616_T2220
GCN1_ S1644	Q92616_ S1644
ATP2A3_S338	Q93084_S338
ATP2A3_ T345	Q93084_ T345
ATP2A3_ S346	Q93084_ S346
MAGOHB_S108	Q96A72_S108
MAGOHB_ S115	Q96A72_ S115
FUBP1_ T229	Q96AE4_ T229
FUBP1_ Y242	Q96AE4_ Y242
LRRC59_ S23	Q96AG4_ S23
LRRC59_ S25	Q96AG4_ S25
ZUP1_ T80	Q96AP4_ T80
E2F7_T45	Q96AV8_T45
DOCK10_Y526	Q96BY6_Y526
FAM136A_S15	Q96C01_S15
FOXRED1_ S189	Q96CU9_ S189
FUBP3_ S296	Q96I24_ S296
ZFP91_ S177	Q96JP5_ S177
PBK_ S19	Q96KB5_ S19
PBK_ S23	Q96KB5_ S23
PBK_ T24	Q96KB5_ T24
PBK_ T26	Q96KB5_ T26
PBK_ S32	Q96KB5_ S32
SMG1_ S1218	Q96Q15_ S1218
SMG1_ S1221	Q96Q15_ S1221
SPAG5_ T1171	Q96R06_ T1171
SPAG5_T24	Q96R06_T24
SPAG5_ S1174	Q96R06_ S1174
SPAG5_ T37	Q96R06_ T37
SPAG5_ S39	Q96R06_ S39
RUFY1_S172	Q96T51_S172
CNN2_S217	Q99439_S217
CNN2_ T222	Q99439_ T222
CNN2_ T226	Q99439_ T226
CNN2_ Y231	Q99439_ Y231
CNN2_ T233	Q99439_ T233
PSMD1_T348	Q99460_T348
PSMD1_T830	Q99460_T830
PSMD1_Y713	Q99460_Y713
PSMD1_ S834	Q99460_ S834
PLIN2_S362	Q99541_S362
RGPD5_ S1705	Q99666_ S1705
RGPD5_S1604	Q99666_S1604
RGPD5_S86	Q99666_S86
RGPD5_ S1607	Q99666_ S1607
RGPD5_ T92	Q99666_ T92
RGPD5_ Y1711	Q99666_ Y1711
RGPD5_ S1613	Q99666_ S1613
CCT7_ T57	Q99832_ T57
CCT7_S208	Q99832_S208
CCT7_ S59	Q99832_ S59
CCT7_ T64	Q99832_ T64
AKAP9_ S1327	Q99996_ S1327
AKAP9_S3684	Q99996_S3684
AKAP9_Y1247	Q99996_Y1247
AKAP9_ S3690	Q99996_ S3690
NCAPG_S1002	Q9BPX3_S1002
NCAPG_ S1015	Q9BPX3_ S1015
ESYT1_S1058	Q9BSJ8_S1058
ESYT1_ S1063	Q9BSJ8_ S1063
ESYT1_ S1064	Q9BSJ8_ S1064
ESYT1_ S1067	Q9BSJ8_ S1067
TUBB6_ S335	Q9BUF5_ S335
TUBB6_Y310	Q9BUF5_Y310
TUBB6_ T315	Q9BUF5_ T315
TUBB2B_Y159	Q9BVA1_Y159
TUBB2B_ T166	Q9BVA1_ T166
TUBB2B_ S168	Q9BVA1_ S168
TUBB2B_ S172	Q9BVA1_ S172
EIF2A_S176	Q9BY44_S176
POTEKP_T318	Q9BYX7_T318
GTPBP4_S24	Q9BZE4_S24
ASPSCR1_S57	Q9BZE9_S57
API5_Y481	Q9BZZ5_Y481
API5_ S485	Q9BZZ5_ S485
AMBRA1_S722	Q9C0C7_S722
NAT10_S435	Q9H0A0_S435
NAT10_ S438	Q9H0A0_ S438
PNN_ S114	Q9H307_ S114
PNN_ S115	Q9H307_ S115
PNN_ S120	Q9H307_ S120
PNN_ T124	Q9H307_ T124
CENPH_ S124	Q9H3R5_ S124
ESF1_ S823	Q9H501_ S823
ESF1_ T805	Q9H501_ T805
ESF1_S819	Q9H501_S819
TDRD3_ S458	Q9H7E2_ S458
TDRD3_ T460	Q9H7E2_ T460
WDR76_ S13	Q9H967_ S13
COG4_S179	Q9H9E3_S179
EML4_T160	Q9HC35_T160
EML4_ S163	Q9HC35_ S163
EML4_ S171	Q9HC35_ S171
RESF1_ S589	Q9HCM1_ S589
RESF1_S221	Q9HCM1_S221
RPRD1B_S3	Q9NQG5_S3
INCENP_ S373	Q9NQS7_ S373
DDX21_S121	Q9NR30_S121
HELLS_ T481	Q9NRZ9_ T481
HELLS_S813	Q9NRZ9_S813
HELLS_ T487	Q9NRZ9_ T487
FARSB_Y72	Q9NSD9_Y72
SEPTIN11_Y294	Q9NVA2_Y294
SEPTIN11_ Y297	Q9NVA2_ Y297
DDX18_ T308	Q9NVP1_ T308
DDX18_ T68	Q9NVP1_ T68
DDX18_T360	Q9NVP1_T360
DDX18_ S74	Q9NVP1_ S74
DDX18_ T368	Q9NVP1_ T368
POLR3E_Y434	Q9NVU0_Y434
RRBP1_T235	Q9P2E9_T235
RRBP1_T255	Q9P2E9_T255
RPS6KB2_ Y96	Q9UBS0_ Y96
ZMYM2_ T1253	Q9UBW7_ T1253
UBQLN2_S256	Q9UHD9_S256
UBQLN2_S67	Q9UHD9_S67
UBQLN2_ S260	Q9UHD9_ S260
UBQLN2_ Y265	Q9UHD9_ Y265
SLC12A6_T778	Q9UHW9_T778
SLC12A6_ S781	Q9UHW9_ S781
CD84_Y296	Q9UIB8_Y296
RALY_S135	Q9UKM9_S135
RALY_S2	Q9UKM9_S2
MYH2_T1724	Q9UKX2_T1724
MYH2_ T1727	Q9UKX2_ T1727
MYH2_ S1728	Q9UKX2_ S1728
MYH2_ T1732	Q9UKX2_ T1732
CORO1C_ T415	Q9ULV4_ T415
CORO1C_S463	Q9ULV4_S463
NOB1_ T35	Q9ULX3_ T35
MYO6_S911	Q9UM54_S911
NSFL1C_ S114	Q9UNZ2_ S114
NSFL1C_ S272	Q9UNZ2_ S272
NSFL1C_S114	Q9UNZ2_S114
PLCL2_T121	Q9UPR0_T121
PLCL2_ S123	Q9UPR0_ S123
PLCL2_ S125	Q9UPR0_ S125
PLCL2_ S126	Q9UPR0_ S126
PLCL2_ T129	Q9UPR0_ T129
SRRM2_S2677	Q9UQ35_S2677
SRRM2_S815	Q9UQ35_S815
SRRM2_T2329	Q9UQ35_T2329
SRRM2_ S2335	Q9UQ35_ S2335
SRRM2_ S2684	Q9UQ35_ S2684
SRRM2_ S818	Q9UQ35_ S818
SRRM2_ S2688	Q9UQ35_ S2688
SRRM2_ S819	Q9UQ35_ S819
SRRM2_ S820	Q9UQ35_ S820
PA2G4_S2	Q9UQ80_S2
PA2G4_S335	Q9UQ80_S335
PA2G4_ T11	Q9UQ80_ T11
THRAP3_S248	Q9Y2W1_S248
THRAP3_ S253	Q9Y2W1_ S253
THRAP3_ S257	Q9Y2W1_ S257
DOP1B_S580	Q9Y3R5_S580
NOC2L_S238	Q9Y3T9_S238
NOC2L_ S240	Q9Y3T9_ S240
TLN1_ T2183	Q9Y490_ T2183
TLN1_S1535	Q9Y490_S1535
TLN1_T2030	Q9Y490_T2030
TLN1_T2183	Q9Y490_T2183
TLN1_ S2040	Q9Y490_ S2040
TLN1_ T2186	Q9Y490_ T2186
TLN2_ T2184	Q9Y4G6_ T2184
TLN2_T2184	Q9Y4G6_T2184
TLN2_ T2187	Q9Y4G6_ T2187
IRS2_S560	Q9Y4H2_S560
CTDP1_Y774	Q9Y5B0_Y774
SUPT16H_ S188	Q9Y5B9_ S188
SUPT16H_S508	Q9Y5B9_S508
SUPT16H_S650	Q9Y5B9_S650
SUPT16H_ S191	Q9Y5B9_ S191
SUPT16H_ S658	Q9Y5B9_ S658
UCHL5_S255	Q9Y5K5_S255
USP16_ S524	Q9Y5T5_ S524
MYH4_T1722	Q9Y623_T1722
MYH4_ T1725	Q9Y623_ T1725
MYH4_ S1726	Q9Y623_ S1726
MYH4_ T1730	Q9Y623_ T1730
DNMT3A_ S377	Q9Y6K1_ S377
