# Supplementary material for: Proteomic analysis reveals USP7 as a novel regulator of palmitic acid-induced hepatocellular carcinoma cell death
Source: Cell Death Dis. 2022 Jun 22;13(6):563. doi: 10.1038/s41419-022-05003-4 (PMC9217975; doi:10.1038/s41419-022-05003-4)
Supplement: Supplementary file 19 — Supplementary Data 8 [file 41419_2022_5003_MOESM19_ESM.xlsx]

## Sheet: pathway enrichment_presented
0h Top 10 Reactome pathway
Pathway identifier	Pathway name	#Entities found	#Entities total	Entities ratio	Entities pValue	Entities FDR	#Reactions found	#Reactions total	Reactions ratio	Submitted entities found
R-HSA-9013424	RHOV GTPase cycle	8	35	0.00241014	2.36423e-07	0.000111251	1	2	0.000148965	DST;DLG5;CLTC;IQGAP1;SPTAN1;SPTBN1;NCK1
R-HSA-9013420	RHOU GTPase cycle	8	36	0.002479	2.91834e-07	0.000111251	1	2	0.000148965	DST;DLG5;CLTC;IQGAP1;SPTAN1;SPTBN1;NCK1
R-HSA-373753	Nephrin family interactions	7	25	0.00172153	3.55434e-07	0.000111251	5	13	0.000968271	CASK;IQGAP1;ACTN4;SPTAN1;SPTBN1;NCK1
R-HSA-1640170	Cell Cycle	32	734	0.050544	1.74788e-06	0.000410751	122	449	0.0334426	PSMD12;NUP205;HSP90AB1;YWHAB;DCTN1;USO1;SMC4;SYNE1;LMNB1;PCM1;RUVBL2;RUVBL1;LMNA;PSMD1;RANBP2;DYNC1H1;NPM1;HSP90AA1;CEP135;MRE11A;CASK;NUP153;ESCO2;SMC1A;CKAP5;NUP93;POLA1;AKAP9;MCM2
R-HSA-1500931	Cell-Cell communication	12	133	0.00915852	4.63726e-06	0.000871806	13	60	0.00446894	DST;CTNND1;FLNA;CASK;ITGA6;IQGAP1;ACTN4;SPTAN1;PLEC1;SPTBN1;NCK1
R-HSA-381038	XBP1(S) activates chaperone genes	10	95	0.0065418	7.8484e-06	0.00122435	5	47	0.00350067	DCTN1;LMNA;GFPT1;TLN1;PDIA6
R-HSA-392499	Metabolism of proteins	67	2334	0.160722	1.29783e-05	0.00154859	146	892	0.0664383	RPL3;LAMC1;EPRS;PCM1;KIF5B;RARS;RUVBL1;PSMD1;TRIM25;SPTAN1;CCT3;EIF5B;PARP1;SSR4;FN3KRP;CASK;SMC1A;PDIA6;NUP93;TLN1;COPB2;NUP205;COPA;PSMD12;VCP;DCTN1;PRKDC;RPL12;COPB1;USO1;MAT2B;AFP;HSP90B1;C3;LMAN1;LMNA;SAFB2;APOB;CCT5;SPTBN1;CCT4;RANBP2;DYNC1H1;HSPA8;NPM1;GFPT1;NUP153;EEF2;MANF;ARCN1;CUL4A;GOLGB1;EIF3G;UBA1;EIF3C;FARSB;EIF4G1
R-HSA-381070	IRE1alpha activates chaperones	10	101	0.00695496	1.32358e-05	0.00154859	5	53	0.00394756	DCTN1;LMNA;GFPT1;TLN1;PDIA6
R-HSA-199991	Membrane Trafficking	28	665	0.0457926	1.53084e-05	0.00155138	90	219	0.0163116	ITSN2;COPB2;COPA;YWHAB;DCTN1;COPB1;CLTC;USO1;GDI2;LMAN1;KIF5B;CLTCL1;APOB;SBF1;SPTAN1;SPTBN1;HSPA8;DYNC1H1;AP3B1;MANF;DNM2;ARCN1;GOLGB1;PLIN3;MYH9
R-HSA-69278	Cell Cycle, Mitotic	26	596	0.0410412	1.73345e-05	0.00155138	94	350	0.0260688	RANBP2;DYNC1H1;NUP205;PSMD12;HSP90AA1;CEP135;HSP90AB1;DCTN1;USO1;CASK;NUP153;ESCO2;SMC1A;SMC4;CKAP5;LMNB1;NUP93;POLA1;PCM1;LMNA;AKAP9;PSMD1;MCM2
6h Top 10 Reactome pathway
Pathway identifier	Pathway name	#Entities found	#Entities total	Entities ratio	Entities pValue	Entities FDR	#Reactions found	#Reactions total	Reactions ratio	Submitted entities found
R-HSA-3371497	HSP90 chaperone cycle for steroid hormone receptors (SHR)	11	71	0.00488913	1.16882e-06	0.000814016	15	15	0.00111724	CAP1;STIP1;DYNC1LI1;HSPA8;DYNC1H1;HSP90AA1;TUBB2A;HSP90AB1;FKBP5
R-HSA-9716542	Signaling by Rho GTPases, Miro GTPases and RHOBTB3	38	720	0.0495799	2.47896e-06	0.000814016	49	210	0.0156413	VCP;HSP90AB1;YWHAB;ROCK2;CLTC;IQGAP1;IQGAP2;RND3;LMNB1;STIP1;YWHAQ;KIF5B;FLNA;POTEE;CKB;MYH10;SPTAN1;SPTBN1;RANBP2;DYNC1H1;CCT2;HSP90AA1;DST;CKAP4;KTN1;SRRM1;NSFL1C;DYNC1LI1;TUBB2A;CTTN;DLG5;PLIN4;PLIN3;MYH9;DBN1;TJP2
R-HSA-6798695	Neutrophil degranulation	29	480	0.0330533	3.43328e-06	0.000814016	10	10	0.000744823	PSMD12;VCP;HSP90AB1;DDX3X;SERPINA1;COPB1;UBR4;IQGAP1;IQGAP2;ABCA13;C3;PSMD3;PSMD1;CTSD;CEP290;SPTAN1;CAP1;HSPA8;DYNC1H1;CCT2;HSP90AA1;XRCC5;IDH1;EEF2;CKAP4;SERPINB6;DYNC1LI1;KPNB1;PAFAH1B2
R-HSA-194315	Signaling by Rho GTPases	37	704	0.0484782	3.73061e-06	0.000814016	48	201	0.014971	VCP;HSP90AB1;YWHAB;ROCK2;CLTC;IQGAP1;IQGAP2;RND3;LMNB1;STIP1;YWHAQ;KIF5B;FLNA;POTEE;CKB;MYH10;SPTAN1;SPTBN1;RANBP2;DYNC1H1;CCT2;HSP90AA1;DST;CKAP4;KTN1;SRRM1;NSFL1C;DYNC1LI1;TUBB2A;CTTN;DLG5;MYH9;DBN1;TJP2
R-HSA-1640170	Cell Cycle	38	734	0.050544	3.85789e-06	0.000814016	159	449	0.0334426	PSMD12;NUP205;HSP90AB1;NUMA1;YWHAB;CUL1;HMMR;SYNE2;LMNB1;PCM1;CDC23;YWHAQ;RAD21;RUVBL2;TPR;LMNA;PSMD3;PSMD1;NBN;CEP290;AZI1;RANBP2;DYNC1H1;NPM1;HSP90AA1;CEP135;MRE11A;CASK;POLA1;DYNC1LI1;TUBB2A;KPNB1;MCM2
R-HSA-9663891	Selective autophagy	11	89	0.00612863	9.72951e-06	0.00171239	13	48	0.00357515	DYNC1LI1;HSPA8;DYNC1H1;VCP;HSP90AA1;TUBB2A;PLIN4;PLIN3;CASK;PLIN2
R-HSA-69278	Cell Cycle, Mitotic	31	596	0.0410412	2.89489e-05	0.00437128	131	350	0.0260688	PSMD12;NUP205;HSP90AB1;NUMA1;CUL1;HMMR;LMNB1;PCM1;CDC23;RAD21;TPR;LMNA;PSMD3;PSMD1;CEP290;AZI1;RANBP2;DYNC1H1;HSP90AA1;CEP135;CASK;POLA1;DYNC1LI1;TUBB2A;KPNB1;MCM2
R-HSA-68886	M Phase	24	416	0.0286462	5.00347e-05	0.00517022	35	91	0.00677789	RANBP2;DYNC1H1;NUP205;PSMD12;HSP90AA1;CEP135;NUMA1;CASK;LMNB1;DYNC1LI1;PCM1;TUBB2A;CDC23;RAD21;TPR;LMNA;PSMD3;PSMD1;CEP290;KPNB1;AZI1
R-HSA-6807878	COPI-mediated anterograde transport	11	107	0.00736813	5.12009e-05	0.00517022	7	12	0.000893788	CAP1;DYNC1LI1;COPB2;DYNC1H1;TUBB2A;COPB1;GOLGB1;SPTAN1;SPTBN1
R-HSA-2132295	MHC class II antigen presentation	13	148	0.0101914	5.38564e-05	0.00517022	11	26	0.00193654	CAP1;DYNC1LI1;DYNC1H1;TUBB2A;KIF5B;CLTC;AP2B1;CTSD;DNM2
12h Top 10 Reactome pathway
Pathway identifier	Pathway name	#Entities found	#Entities total	Entities ratio	Entities pValue	Entities FDR	#Reactions found	#Reactions total	Reactions ratio	Submitted entities found
R-HSA-6798695	Neutrophil degranulation	27	480	0.0330533	8.44602e-07	0.000775344	10	10	0.000744823	PSMD12;VCP;HSP90AB1;DDX3X;COPB1;UBR4;IQGAP1;PYGL;IQGAP2;ABCA13;C3;PSMD1;CEP290;SPTAN1;DYNC1H1;CCT2;HSP90AA1;XRCC5;IDH1;PLAUR;CYBB;EMR3;EEF2;ATAD3B;ATAD3A;FABP5;CAT;PAFAH1B2
R-HSA-9706574	RHOBTB GTPase Cycle	7	36	0.002479	7.73597e-06	0.00201037	3	4	0.000297929	CCT2;HSP90AA1;HSP90AB1;ROCK2;CDC37;ACTN1;CCT7
R-HSA-9013418	RHOBTB2 GTPase cycle	6	24	0.00165266	8.6004e-06	0.00201037	2	2	0.000148965	CCT2;HSP90AA1;HSP90AB1;CDC37;ACTN1;CCT7
R-HSA-373753	Nephrin family interactions	6	25	0.00172153	1.08129e-05	0.00201037	3	13	0.000968271	ACTN1;CASK;IQGAP1;ACTN4;SPTAN1;SPTBN1
R-HSA-9716542	Signaling by Rho GTPases, Miro GTPases and RHOBTB3	32	720	0.0495799	1.09857e-05	0.00201037	56	210	0.0156413	VCP;HSP90AB1;YWHAB;ROCK2;CLTC;KIF14;ARHGAP18;IQGAP1;IQGAP2;STIP1;KIF5B;FLNA;CCT7;MYH10;SPTAN1;SPTBN1;DYNC1H1;CCT2;HSP90AA1;ACTN1;CYBB;MYO9B;CKAP5;NSFL1C;CLIP1;CDC37;DLG5;RAPGEF1;PLIN3;MYH9;TJP2
R-HSA-194315	Signaling by Rho GTPases	31	704	0.0484782	1.81627e-05	0.0027789	55	201	0.014971	VCP;HSP90AB1;YWHAB;ROCK2;CLTC;KIF14;ARHGAP18;IQGAP1;IQGAP2;STIP1;KIF5B;FLNA;CCT7;MYH10;SPTAN1;SPTBN1;DYNC1H1;CCT2;HSP90AA1;ACTN1;CYBB;MYO9B;CKAP5;NSFL1C;CLIP1;CDC37;DLG5;RAPGEF1;MYH9;TJP2
R-HSA-9012999	RHO GTPase cycle	23	452	0.0311252	2.72387e-05	0.00356827	28	89	0.00662893	CCT2;VCP;HSP90AA1;HSP90AB1;ROCK2;ACTN1;CLTC;KIF14;ARHGAP18;CYBB;MYO9B;IQGAP1;IQGAP2;STIP1;NSFL1C;CDC37;DLG5;RAPGEF1;CCT7;SPTAN1;SPTBN1;TJP2
R-HSA-8854518	AURKA Activation by TPX2	8	74	0.00509572	0.000110423	0.01105	2	2	0.000148965	DYNC1H1;PCM1;HSP90AA1;CEP135;AKAP9;HMMR;CKAP5;CEP290
R-HSA-390450	Folding of actin by CCT/TriC	4	13	0.000895193	0.000130403	0.01105	2	2	0.000148965	CCT2;CCT7;CCT5;CCT4
R-HSA-72706	GTP hydrolysis and joining of the 60S ribosomal subunit	10	120	0.00826332	0.000133133	0.01105	3	3	0.000223447	RPL4;EIF4A1;RPS25;RPL3;RPS3;EIF3G;RPL17;EIF4G1;EIF3B
18h Top 10 Reactome pathway
Pathway identifier	Pathway name	#Entities found	#Entities total	Entities ratio	Entities pValue	Entities FDR	#Reactions found	#Reactions total	Reactions ratio	Submitted entities found
R-HSA-381119	Unfolded Protein Response (UPR)	14	155	0.0106735	2.88008e-06	0.00278792	10	94	0.00700134	HSPA5;DIS3;KHSRP;LMNA;GFPT1;TLN1;PDIA6;HSP90B1
R-HSA-6807878	COPI-mediated anterograde transport	11	107	0.00736813	1.03443e-05	0.00308922	10	12	0.000893788	DYNC1H1;TUBB3;COG4;TUBB;COPB1;GOLGB1;USO1;COPG;SPTAN1;SPTBN1
R-HSA-9716542	Signaling by Rho GTPases, Miro GTPases and RHOBTB3	32	720	0.0495799	1.36549e-05	0.00308922	50	210	0.0156413	VCP;HSP90AB1;YWHAB;ROCK2;CLTC;ARHGAP18;IQGAP1;IQGAP2;LMNB1;STIP1;TUBB3;KIF5B;FLNA;MYH14;POTEE;MYH11;MYH10;SPTAN1;SPTBN1;DYNC1H1;CCT2;HSP90AA1;DST;TUBB;ACTN1;KTN1;DLG5;RAPGEF1;PLIN3;MYH9;TJP2
R-HSA-6802952	Signaling by BRAF and RAF fusions	9	73	0.00502686	1.63721e-05	0.00308922	5	5	0.000372412	YWHAB;CAMK2A;AKAP9;LMNA;FN1;AP3B1;IQGAP1;TLN1;SND1
R-HSA-199991	Membrane Trafficking	30	665	0.0457926	1.95972e-05	0.00308922	82	219	0.0163116	YWHAB;COPB1;CLTC;USO1;GCC2;TUBB3;KIF5B;CLTCL1;KIF13B;UBQLN1;APOB;SBF1;SPTAN1;SPTBN1;DYNC1H1;COG4;TUBB;AP1B1;AP3B1;AP2B1;RAB11A;DNM2;ST5;GOLGB1;PLIN3;MYH9;COPG
R-HSA-194315	Signaling by Rho GTPases	31	704	0.0484782	2.23856e-05	0.00308922	49	201	0.014971	VCP;HSP90AB1;YWHAB;ROCK2;CLTC;ARHGAP18;IQGAP1;IQGAP2;LMNB1;STIP1;TUBB3;KIF5B;FLNA;MYH14;POTEE;MYH11;MYH10;SPTAN1;SPTBN1;DYNC1H1;CCT2;HSP90AA1;DST;TUBB;ACTN1;KTN1;DLG5;RAPGEF1;MYH9;TJP2
R-HSA-9013424	RHOV GTPase cycle	6	35	0.00241014	7.35878e-05	0.00789136	1	2	0.000148965	DST;DLG5;CLTC;IQGAP1;SPTAN1;SPTBN1
R-HSA-373755	Semaphorin interactions	8	70	0.00482027	8.13922e-05	0.00789136	7	41	0.00305378	HSP90AA1;HSP90AB1;ROCK2;MYH9;MYH14;MYH11;TLN1;MYH10
R-HSA-9013420	RHOU GTPase cycle	6	36	0.002479	8.57459e-05	0.00789136	1	2	0.000148965	DST;DLG5;CLTC;IQGAP1;SPTAN1;SPTBN1
R-HSA-3371497	HSP90 chaperone cycle for steroid hormone receptors (SHR)	8	71	0.00488913	8.96746e-05	0.00789136	15	15	0.00111724	DNAJA1;STIP1;DYNC1H1;HSP90AA1;HSP90AB1;TUBB3;TUBB
24h Top 10 Reactome pathway
Pathway identifier	Pathway name	#Entities found	#Entities total	Entities ratio	Entities pValue	Entities FDR	#Reactions found	#Reactions total	Reactions ratio	Submitted entities found
R-HSA-68886	M Phase	24	416	0.0286462	6.17703e-07	0.000323772	40	91	0.00677789	RANBP2;DYNC1H1;PSMD12;HSP90AA1;CEP135;CEP110;TUBB;USO1;CASC5;SMC1A;SMC2;LMNB1;NUP93;DYNC1LI1;PCM1;TUBB3;TPR;PSMD3;PSMD1;PCNT;TMPO
R-HSA-9716542	Signaling by Rho GTPases, Miro GTPases and RHOBTB3	33	720	0.0495799	8.13823e-07	0.000323772	50	210	0.0156413	DOCK5;VCP;HSP90AB1;TFRC;YWHAB;CLTC;RAP1GDS1;CASC5;IQGAP2;LMNB1;TUBB3;FLNA;MYH11;CCT7;SPTAN1;SPTBN1;TMPO;RANBP2;DYNC1H1;HSP90AA1;CEP110;TUBB;ACTN1;CYBB;MYO9A;NSFL1C;DYNC1LI1;CTTN;DLG5;RAPGEF1;PLIN3;MYH9
R-HSA-8854518	AURKA Activation by TPX2	10	74	0.00509572	1.17309e-06	0.000323772	2	2	0.000148965	DYNC1H1;PCM1;HSP90AA1;CEP135;CEP110;TUBB;HMMR;PCNT
R-HSA-68877	Mitotic Prometaphase	16	211	0.0145297	1.73523e-06	0.000359193	17	20	0.00148965	RANBP2;DYNC1H1;HSP90AA1;CEP135;CEP110;TUBB;CASC5;SMC1A;SMC2;DYNC1LI1;PCM1;TUBB3;PCNT
R-HSA-9646399	Aggrephagy	8	47	0.00323647	2.63912e-06	0.000427639	13	15	0.00111724	DYNC1LI1;DYNC1H1;VCP;HSP90AA1;TUBB3;TUBB;PCNT
R-HSA-69278	Cell Cycle, Mitotic	28	596	0.0410412	3.74723e-06	0.000427639	74	350	0.0260688	RANBP2;DYNC1H1;PSMD12;HSP90AA1;RRM2;CEP135;HSP90AB1;CEP110;TUBB;USO1;CASC5;HMMR;SMC1A;LMNB1;SMC2;NUP93;DYNC1LI1;PCM1;TUBB3;TPR;PSMD3;PSMD1;PCNT;TMPO
R-HSA-194315	Signaling by Rho GTPases	31	704	0.0484782	4.05342e-06	0.000427639	47	201	0.014971	DOCK5;VCP;HSP90AB1;TFRC;YWHAB;CLTC;CASC5;IQGAP2;LMNB1;TUBB3;FLNA;MYH11;CCT7;SPTAN1;SPTBN1;TMPO;RANBP2;DYNC1H1;HSP90AA1;CEP110;TUBB;ACTN1;CYBB;MYO9A;NSFL1C;DYNC1LI1;CTTN;DLG5;RAPGEF1;MYH9
R-HSA-6807878	COPI-mediated anterograde transport	11	107	0.00736813	4.64825e-06	0.000427639	12	12	0.000893788	NSF;DYNC1LI1;DYNC1H1;TUBB3;TUBB;COPB1;GOLGB1;USO1;SPTAN1;SPTBN1
R-HSA-9663891	Selective autophagy	10	89	0.00612863	5.88895e-06	0.000440202	18	48	0.00357515	DYNC1LI1;DYNC1H1;VCP;HSP90AA1;TUBB3;TUBB;PLIN3;PLIN2;PCNT
R-HSA-380284	Loss of proteins required for interphase microtubule organization from the centrosome	9	71	0.00488913	6.69887e-06	0.000440202	3	3	0.000223447	DYNC1H1;PCM1;HSP90AA1;CEP135;CEP110;TUBB;PCNT

## Sheet: 0h
Pathway identifier	Pathway name	#Entities found	#Entities total	Entities ratio	Entities pValue	Entities FDR	#Reactions found	#Reactions total	Reactions ratio	Species identifier	Species name	Submitted entities found	Mapped entities	Found reaction identifiers
R-HSA-9013424	RHOV GTPase cycle	8	35	0.00241014	2.36423e-07	0.000111251	1	2	0.000148965	9606	Homo sapiens	DST;DLG5;CLTC;IQGAP1;SPTAN1;SPTBN1;NCK1		R-HSA-9018794
R-HSA-9013420	RHOU GTPase cycle	8	36	0.002479	2.91834e-07	0.000111251	1	2	0.000148965	9606	Homo sapiens	DST;DLG5;CLTC;IQGAP1;SPTAN1;SPTBN1;NCK1		R-HSA-9018766
R-HSA-373753	Nephrin family interactions	7	25	0.00172153	3.55434e-07	0.000111251	5	13	0.000968271	9606	Homo sapiens	CASK;IQGAP1;ACTN4;SPTAN1;SPTBN1;NCK1		R-HSA-532603;R-HSA-451377;R-HSA-373724;R-HSA-451403;R-HSA-373722
R-HSA-1640170	Cell Cycle	32	734	0.050544	1.74788e-06	0.000410751	122	449	0.0334426	9606	Homo sapiens	PSMD12;NUP205;HSP90AB1;YWHAB;DCTN1;USO1;SMC4;SYNE1;LMNB1;PCM1;RUVBL2;RUVBL1;LMNA;PSMD1;RANBP2;DYNC1H1;NPM1;HSP90AA1;CEP135;MRE11A;CASK;NUP153;ESCO2;SMC1A;CKAP5;NUP93;POLA1;AKAP9;MCM2		R-HSA-69891;R-HSA-375302;R-HSA-8852354;R-HSA-69127;R-HSA-912389;R-HSA-75016;R-HSA-164616;R-HSA-2990880;R-HSA-2294574;R-HSA-8852362;R-HSA-264458;R-HSA-2990882;R-HSA-2520883;R-HSA-912408;R-HSA-69140;R-HSA-2545203;R-HSA-2294580;R-HSA-69142;R-HSA-69144;R-HSA-8853405;R-HSA-174105;R-HSA-2294590;R-HSA-188191;R-HSA-69152;R-HSA-380455;R-HSA-8853419;R-HSA-176942;R-HSA-75825;R-HSA-68913;R-HSA-2466068;R-HSA-…
R-HSA-1500931	Cell-Cell communication	12	133	0.00915852	4.63726e-06	0.000871806	13	60	0.00446894	9606	Homo sapiens	DST;CTNND1;FLNA;CASK;ITGA6;IQGAP1;ACTN4;SPTAN1;PLEC1;SPTBN1;NCK1		R-HSA-446083;R-HSA-432909;R-HSA-451403;R-HSA-430347;R-HSA-446089;R-HSA-532603;R-HSA-451377;R-HSA-373724;R-HSA-432956;R-HSA-446077;R-HSA-419002;R-HSA-432952;R-HSA-373722
R-HSA-381038	XBP1(S) activates chaperone genes	10	95	0.0065418	7.8484e-06	0.00122435	5	47	0.00350067	9606	Homo sapiens	DCTN1;LMNA;GFPT1;TLN1;PDIA6		R-HSA-1791131;R-HSA-1791128;R-HSA-1791137;R-HSA-1791088;R-HSA-1791092
R-HSA-392499	Metabolism of proteins	67	2334	0.160722	1.29783e-05	0.00154859	146	892	0.0664383	9606	Homo sapiens	RPL3;LAMC1;EPRS;PCM1;KIF5B;RARS;RUVBL1;PSMD1;TRIM25;SPTAN1;CCT3;EIF5B;PARP1;SSR4;FN3KRP;CASK;SMC1A;PDIA6;NUP93;TLN1;COPB2;NUP205;COPA;PSMD12;VCP;DCTN1;PRKDC;RPL12;COPB1;USO1;MAT2B;AFP;HSP90B1;C3;LMAN1;LMNA;SAFB2;APOB;CCT5;SPTBN1;CCT4;RANBP2;DYNC1H1;HSPA8;NPM1;GFPT1;NUP153;EEF2;MANF;ARCN1;CUL4A;GOLGB1;EIF3G;UBA1;EIF3C;FARSB;EIF4G1		R-HSA-156930;R-HSA-8956045;R-HSA-4086059;R-HSA-947991;R-HSA-5665871;R-HSA-8932243;R-HSA-8955285;R-HSA-4551768;R-HSA-8852134;R-HSA-8852133;R-HSA-6807877;R-HSA-8852132;R-HSA-8852131;R-HSA-6807875;R-HSA-8852130;R-HSA-8850594;R-HSA-8852129;R-HSA-8852128;R-HSA-6807872;R-HSA-8852136;R-HSA-390453;R-HSA-3000348;R-HSA-4570493;R-HSA-8932276;R-HSA-5696872;R-HSA-390459;R-HSA-4085372;R-HSA-379974;R-HSA-390470…
R-HSA-381070	IRE1alpha activates chaperones	10	101	0.00695496	1.32358e-05	0.00154859	5	53	0.00394756	9606	Homo sapiens	DCTN1;LMNA;GFPT1;TLN1;PDIA6		R-HSA-1791131;R-HSA-1791128;R-HSA-1791137;R-HSA-1791088;R-HSA-1791092
R-HSA-199991	Membrane Trafficking	28	665	0.0457926	1.53084e-05	0.00155138	90	219	0.0163116	9606	Homo sapiens	ITSN2;COPB2;COPA;YWHAB;DCTN1;COPB1;CLTC;USO1;GDI2;LMAN1;KIF5B;CLTCL1;APOB;SBF1;SPTAN1;SPTBN1;HSPA8;DYNC1H1;AP3B1;MANF;DNM2;ARCN1;GOLGB1;PLIN3;MYH9		R-HSA-8868230;R-HSA-5694418;R-HSA-5694417;R-HSA-5694431;R-HSA-5694428;R-HSA-8868236;R-HSA-1445149;R-HSA-8877451;R-HSA-8847635;R-HSA-8876191;R-HSA-8876190;R-HSA-8876188;R-HSA-8871196;R-HSA-8871194;R-HSA-8871193;R-HSA-5694409;R-HSA-8876454;R-HSA-8876837;R-HSA-6807877;R-HSA-6807875;R-HSA-8877475;R-HSA-8876193;R-HSA-6807872;R-HSA-6814670;R-HSA-8877998;R-HSA-8877612;R-HSA-8867756;R-HSA-8868651;R-HSA-8…
R-HSA-69278	Cell Cycle, Mitotic	26	596	0.0410412	1.73345e-05	0.00155138	94	350	0.0260688	9606	Homo sapiens	RANBP2;DYNC1H1;NUP205;PSMD12;HSP90AA1;CEP135;HSP90AB1;DCTN1;USO1;CASK;NUP153;ESCO2;SMC1A;SMC4;CKAP5;LMNB1;NUP93;POLA1;PCM1;LMNA;AKAP9;PSMD1;MCM2		R-HSA-2514854;R-HSA-375302;R-HSA-380294;R-HSA-8852354;R-HSA-69127;R-HSA-1638803;R-HSA-380303;R-HSA-2990880;R-HSA-2294574;R-HSA-8852362;R-HSA-2990882;R-HSA-380311;R-HSA-2520883;R-HSA-69140;R-HSA-2545203;R-HSA-2294580;R-HSA-69142;R-HSA-380316;R-HSA-69016;R-HSA-69144;R-HSA-2468287;R-HSA-8853405;R-HSA-2473151;R-HSA-69019;R-HSA-8854044;R-HSA-174105;R-HSA-2294590;R-HSA-2995376;R-HSA-188191;R-HSA-69152;…
R-HSA-381119	Unfolded Protein Response (UPR)	12	155	0.0106735	2.08813e-05	0.00155138	6	94	0.00700134	9606	Homo sapiens	DCTN1;LMNA;GFPT1;TLN1;PDIA6;HSP90B1		R-HSA-1791163;R-HSA-1791131;R-HSA-1791128;R-HSA-1791137;R-HSA-1791088;R-HSA-1791092
R-HSA-6807878	COPI-mediated anterograde transport	10	107	0.00736813	2.1547e-05	0.00155138	10	12	0.000893788	9606	Homo sapiens	COPB2;DYNC1H1;COPA;DCTN1;COPB1;GOLGB1;USO1;SPTAN1;SPTBN1;ARCN1		R-HSA-6807877;R-HSA-6807875;R-HSA-6809011;R-HSA-6809010;R-HSA-6807872;R-HSA-6809006;R-HSA-6807868;R-HSA-6809003;R-HSA-6807866;R-HSA-6807864
R-HSA-9675108	Nervous system development	26	620	0.0426938	3.35554e-05	0.00197381	53	324	0.0241323	9606	Homo sapiens	HSPA8;PSMD12;HSP90AA1;RPL3;HSP90AB1;ROCK2;RPL12;CLTC;CASK;LAMC1;DNM2;RPS6KA3;CLTCL1;RPS6KA1;MYH9;PSMD1;MYH11;UTRN;TLN1;MYH10;SPTAN1;SPTBN1;EIF4G1;NCK1		R-HSA-3928633;R-HSA-3928639;R-HSA-443778;R-HSA-419087;R-HSA-445071;R-HSA-3928625;R-HSA-3928631;R-HSA-445079;R-HSA-3928616;R-HSA-445077;R-HSA-445087;R-HSA-3928614;R-HSA-418850;R-HSA-9680443;R-HSA-392749;R-HSA-392748;R-HSA-392751;R-HSA-418858;R-HSA-374696;R-HSA-418856;R-HSA-555065;R-HSA-392752;R-HSA-418865;R-HSA-391868;R-HSA-419644;R-HSA-3928577;R-HSA-391871;R-HSA-419645;R-HSA-3928576;R-HSA-418874;…
R-HSA-422475	Axon guidance	25	584	0.0402148	3.44139e-05	0.00197381	51	298	0.0221957	9606	Homo sapiens	HSPA8;PSMD12;HSP90AA1;RPL3;HSP90AB1;ROCK2;RPL12;CLTC;CASK;LAMC1;DNM2;RPS6KA3;CLTCL1;RPS6KA1;MYH9;PSMD1;MYH11;TLN1;MYH10;SPTAN1;SPTBN1;EIF4G1;NCK1		R-HSA-3928633;R-HSA-3928639;R-HSA-443778;R-HSA-419087;R-HSA-445071;R-HSA-3928625;R-HSA-3928631;R-HSA-445079;R-HSA-3928616;R-HSA-445077;R-HSA-445087;R-HSA-3928614;R-HSA-418850;R-HSA-9680443;R-HSA-392749;R-HSA-392748;R-HSA-392751;R-HSA-418858;R-HSA-374696;R-HSA-418856;R-HSA-555065;R-HSA-392752;R-HSA-418865;R-HSA-391868;R-HSA-419644;R-HSA-3928577;R-HSA-391871;R-HSA-419645;R-HSA-3928576;R-HSA-418874;…
R-HSA-199977	ER to Golgi Anterograde Transport	12	164	0.0112932	3.58875e-05	0.00197381	22	39	0.00290481	9606	Homo sapiens	LMAN1;COPB2;DYNC1H1;COPA;DCTN1;COPB1;GOLGB1;USO1;SPTAN1;SPTBN1;ARCN1		R-HSA-6807877;R-HSA-6807875;R-HSA-5694418;R-HSA-203973;R-HSA-6807872;R-HSA-5694417;R-HSA-6809006;R-HSA-5694527;R-HSA-5694431;R-HSA-5694428;R-HSA-204008;R-HSA-6809003;R-HSA-5694522;R-HSA-5694439;R-HSA-6809011;R-HSA-6809010;R-HSA-5694446;R-HSA-6807868;R-HSA-6807866;R-HSA-6807864;R-HSA-5694441;R-HSA-5694409
R-HSA-68886	M Phase	20	416	0.0286462	4.58243e-05	0.00226496	38	91	0.00677789	9606	Homo sapiens	RANBP2;DYNC1H1;NUP205;PSMD12;HSP90AA1;CEP135;DCTN1;USO1;CASK;NUP153;SMC1A;SMC4;CKAP5;LMNB1;NUP93;PCM1;LMNA;AKAP9;PSMD1		R-HSA-2514854;R-HSA-375302;R-HSA-2288097;R-HSA-2545253;R-HSA-2467809;R-HSA-5229194;R-HSA-2467811;R-HSA-2993898;R-HSA-1638803;R-HSA-2990880;R-HSA-2294574;R-HSA-2990882;R-HSA-2529015;R-HSA-2520883;R-HSA-2545203;R-HSA-2294580;R-HSA-380316;R-HSA-380508;R-HSA-2468287;R-HSA-2529020;R-HSA-2172666;R-HSA-2294590;R-HSA-2995376;R-HSA-2468293;R-HSA-9648114;R-HSA-9634169;R-HSA-2294600;R-HSA-5244669;R-HSA-2468…
R-HSA-1169410	Antiviral mechanism by IFN-stimulated genes	9	94	0.00647294	4.62236e-05	0.00226496	12	31	0.00230895	9606	Homo sapiens	NUP93;RANBP2;NUP205;FLNA;TRIM25;EIF2AK2;NUP153;FLNB;EIF4G1		R-HSA-1678841;R-HSA-1169395;R-HSA-1678843;R-HSA-1169394;R-HSA-1678842;R-HSA-1169398;R-HSA-1176059;R-HSA-1169403;R-HSA-8985123;R-HSA-1169402;R-HSA-1169405;R-HSA-1169406
R-HSA-9613829	Chaperone Mediated Autophagy	5	23	0.0015838	5.75248e-05	0.00269611	15	19	0.00141516	9606	Homo sapiens	HSPA8;HSP90AA1;HSP90AB1;PLIN3;PLIN2		R-HSA-9626256;R-HSA-9626039;R-HSA-9626235;R-HSA-9622840;R-HSA-9624158;R-HSA-9626242;R-HSA-9625188;R-HSA-9626276;R-HSA-9620197;R-HSA-9615721;R-HSA-9622831;R-HSA-9625196;R-HSA-9626060;R-HSA-9625197;R-HSA-9626253
R-HSA-9716542	Signaling by Rho GTPases, Miro GTPases and RHOBTB3	28	720	0.0495799	6.12753e-05	0.00269611	52	210	0.0156413	9606	Homo sapiens	VCP;HSP90AB1;YWHAB;ROCK2;CLTC;IQGAP1;IQGAP2;LMNB1;LMAN1;KIF5B;FLNA;POTEE;MYH11;MYH10;SPTAN1;SPTBN1;NCK1;RANBP2;DYNC1H1;HSP90AA1;DST;CKAP5;NSFL1C;DLG5;PLIN3;MYH9		R-HSA-9706390;R-HSA-2029466;R-HSA-9013004;R-HSA-9018766;R-HSA-5666129;R-HSA-419087;R-HSA-75016;R-HSA-419083;R-HSA-9018758;R-HSA-9013145;R-HSA-5668932;R-HSA-9018778;R-HSA-9714691;R-HSA-9013009;R-HSA-9696266;R-HSA-2197691;R-HSA-2197690;R-HSA-9696271;R-HSA-9693198;R-HSA-9696268;R-HSA-9014294;R-HSA-9018794;R-HSA-5668978;R-HSA-9714481;R-HSA-5666160;R-HSA-419232;R-HSA-5672304;R-HSA-9018785;R-HSA-968044…
R-HSA-194315	Signaling by Rho GTPases	27	704	0.0484782	0.000104756	0.00427136	51	201	0.014971	9606	Homo sapiens	VCP;HSP90AB1;YWHAB;ROCK2;CLTC;IQGAP1;IQGAP2;LMNB1;LMAN1;KIF5B;FLNA;POTEE;MYH11;MYH10;SPTAN1;SPTBN1;NCK1;RANBP2;DYNC1H1;HSP90AA1;DST;CKAP5;NSFL1C;DLG5;MYH9		R-HSA-2029466;R-HSA-9013004;R-HSA-9018766;R-HSA-5666129;R-HSA-419087;R-HSA-75016;R-HSA-419083;R-HSA-9018758;R-HSA-9013145;R-HSA-5668932;R-HSA-9018778;R-HSA-9714691;R-HSA-9013009;R-HSA-9696266;R-HSA-2197691;R-HSA-2197690;R-HSA-9696271;R-HSA-9693198;R-HSA-9696268;R-HSA-9014294;R-HSA-9018794;R-HSA-5668978;R-HSA-9714481;R-HSA-5666160;R-HSA-419232;R-HSA-5672304;R-HSA-9018785;R-HSA-9680443;R-HSA-901302…
R-HSA-5653656	Vesicle-mediated transport	30	824	0.0567415	0.000106784	0.00427136	104	252	0.0187696	9606	Homo sapiens	ITSN2;COPB2;COPA;YWHAB;DCTN1;COPB1;CLTC;USO1;GDI2;HSP90B1;LMAN1;KIF5B;CLTCL1;APOB;SBF1;SPTAN1;SPTBN1;HSPA8;DYNC1H1;HSP90AA1;AP3B1;MANF;DNM2;ARCN1;GOLGB1;PLIN3;MYH9		R-HSA-8868230;R-HSA-8868236;R-HSA-1445149;R-HSA-8877451;R-HSA-8876191;R-HSA-8876190;R-HSA-8876188;R-HSA-8876454;R-HSA-2187264;R-HSA-6807877;R-HSA-6807875;R-HSA-8877475;R-HSA-8876193;R-HSA-6807872;R-HSA-8877998;R-HSA-8867756;R-HSA-2197770;R-HSA-8867754;R-HSA-190519;R-HSA-432688;R-HSA-8847544;R-HSA-8849350;R-HSA-6811427;R-HSA-432706;R-HSA-6811426;R-HSA-432707;R-HSA-8877760;R-HSA-8849353;R-HSA-68078…
R-HSA-1169408	ISG15 antiviral mechanism	8	83	0.00571547	0.000116486	0.00454295	11	16	0.00119172	9606	Homo sapiens	NUP93;RANBP2;NUP205;TRIM25;EIF2AK2;NUP153;FLNB;EIF4G1		R-HSA-1678841;R-HSA-1169395;R-HSA-1678843;R-HSA-1169394;R-HSA-1678842;R-HSA-1169398;R-HSA-1176059;R-HSA-1169403;R-HSA-1169402;R-HSA-1169405;R-HSA-1169406
R-HSA-948021	Transport to the Golgi and subsequent modification	13	219	0.0150806	0.000138205	0.00511357	24	60	0.00446894	9606	Homo sapiens	LMAN1;COPB2;DYNC1H1;COPA;DCTN1;COPB1;GOLGB1;USO1;SPTAN1;SPTBN1;MANF;ARCN1		R-HSA-6807877;R-HSA-6807875;R-HSA-5694418;R-HSA-203973;R-HSA-6807872;R-HSA-5694417;R-HSA-975814;R-HSA-6809006;R-HSA-5694527;R-HSA-5694431;R-HSA-5694428;R-HSA-204008;R-HSA-6809003;R-HSA-5694522;R-HSA-5694439;R-HSA-6809011;R-HSA-6809010;R-HSA-5694446;R-HSA-947991;R-HSA-6807868;R-HSA-6807866;R-HSA-6807864;R-HSA-5694441;R-HSA-5694409
R-HSA-2980766	Nuclear Envelope Breakdown	7	65	0.00447597	0.000159347	0.0057365	5	13	0.000968271	9606	Homo sapiens	NUP93;RANBP2;NUP205;LMNA;NUP153;LMNB1		R-HSA-5229194;R-HSA-2993898;R-HSA-2990880;R-HSA-5244669;R-HSA-2990882
R-HSA-373755	Semaphorin interactions	7	70	0.00482027	0.000248963	0.00846474	7	41	0.00305378	9606	Homo sapiens	HSP90AA1;HSP90AB1;ROCK2;MYH9;MYH11;TLN1;MYH10		R-HSA-399936;R-HSA-9680443;R-HSA-419087;R-HSA-419644;R-HSA-419197;R-HSA-419645;R-HSA-419049
R-HSA-380284	Loss of proteins required for interphase microtubule organization from the centrosome	7	71	0.00488913	0.000270995	0.00867183	3	3	0.000223447	9606	Homo sapiens	DYNC1H1;PCM1;HSP90AA1;CEP135;DCTN1;AKAP9;CKAP5		R-HSA-380294;R-HSA-380272;R-HSA-380303
R-HSA-380259	Loss of Nlp from mitotic centrosomes	7	71	0.00488913	0.000270995	0.00867183	2	2	0.000148965	9606	Homo sapiens	DYNC1H1;PCM1;HSP90AA1;CEP135;DCTN1;AKAP9;CKAP5		R-HSA-380272;R-HSA-380303
R-HSA-8854518	AURKA Activation by TPX2	7	74	0.00509572	0.000346652	0.0107462	2	2	0.000148965	9606	Homo sapiens	DYNC1H1;PCM1;HSP90AA1;CEP135;DCTN1;AKAP9;CKAP5		R-HSA-8853405;R-HSA-8853419
R-HSA-373760	L1CAM interactions	9	130	0.00895193	0.000501976	0.0150593	12	54	0.00402205	9606	Homo sapiens	RPS6KA3;HSPA8;CLTC;RPS6KA1;CASK;LAMC1;SPTAN1;SPTBN1;DNM2		R-HSA-555065;R-HSA-445079;R-HSA-445077;R-HSA-443778;R-HSA-392752;R-HSA-392749;R-HSA-445087;R-HSA-445071;R-HSA-392748;R-HSA-392751;R-HSA-374696;R-HSA-373739
R-HSA-8953854	Metabolism of RNA	27	782	0.0538493	0.000543302	0.0157558	70	187	0.0139282	9606	Homo sapiens	DDX6;PSMD12;SF3B2;NUP205;RPL3;DDX46;YWHAB;DDX1;RPL12;HNRNPU;DDX21;NAT10;HNRNPR;ADARB1;EPRS;PRPF8;SFRS6;PCM1;EXOSC10;PSMD1;RANBP2;HSPA8;NUP153;NUP93;XRN1;EIF4G1		R-HSA-8849157;R-HSA-429955;R-HSA-111238;R-HSA-8941312;R-HSA-77073;R-HSA-77587;R-HSA-450580;R-HSA-158481;R-HSA-429845;R-HSA-77077;R-HSA-158484;R-HSA-77078;R-HSA-77081;R-HSA-77083;R-HSA-77594;R-HSA-6783483;R-HSA-77085;R-HSA-927889;R-HSA-429860;R-HSA-927789;R-HSA-77090;R-HSA-450466;R-HSA-72103;R-HSA-72107;R-HSA-77613;R-HSA-6790987;R-HSA-77615;R-HSA-429992;R-HSA-72124;R-HSA-450488;R-HSA-72127;R-HSA-6…
R-HSA-380270	Recruitment of mitotic centrosome proteins and complexes	7	81	0.00557774	0.000589745	0.0165129	3	3	0.000223447	9606	Homo sapiens	DYNC1H1;PCM1;HSP90AA1;CEP135;DCTN1;AKAP9;CKAP5		R-HSA-380311;R-HSA-380455;R-HSA-380283
R-HSA-68875	Mitotic Prophase	9	135	0.00929624	0.000654843	0.0176698	13	34	0.0025324	9606	Homo sapiens	NUP93;RANBP2;NUP205;USO1;LMNA;NUP153;SMC4;LMNB1		R-HSA-2288097;R-HSA-5229194;R-HSA-2993898;R-HSA-2294600;R-HSA-2990880;R-HSA-2294574;R-HSA-5244669;R-HSA-2990882;R-HSA-2429719;R-HSA-2172183;R-HSA-2294580;R-HSA-2172666;R-HSA-2294590
R-HSA-380287	Centrosome maturation	7	83	0.00571547	0.000679606	0.0176698	6	6	0.000446894	9606	Homo sapiens	DYNC1H1;PCM1;HSP90AA1;CEP135;DCTN1;AKAP9;CKAP5		R-HSA-380311;R-HSA-380455;R-HSA-380294;R-HSA-380272;R-HSA-380303;R-HSA-380283
R-HSA-5336415	Uptake and function of diphtheria toxin	3	10	0.00068861	0.000748483	0.0194606	2	5	0.000372412	9606	Homo sapiens	HSP90AA1;HSP90AB1;EEF2		R-HSA-5336421;R-HSA-5336420
R-HSA-180746	Nuclear import of Rev protein	5	41	0.0028233	0.000805514	0.0199575	5	7	0.000521376	9606	Homo sapiens	NUP93;RANBP2;NUP205;NPM1;NUP153		R-HSA-180736;R-HSA-180710;R-HSA-180725;R-HSA-180728;R-HSA-180732
R-HSA-168255	Influenza Infection	11	200	0.0137722	0.000831564	0.0199575	11	59	0.00439446	9606	Homo sapiens	NUP93;RANBP2;NUP205;HSP90AA1;RPL3;PARP1;RPL12;CLTC;EIF2AK2;NUP153		R-HSA-192627;R-HSA-168880;R-HSA-192704;R-HSA-168896;R-HSA-168337;R-HSA-192916;R-HSA-1176059;R-HSA-192841;R-HSA-192830;R-HSA-192925;R-HSA-168285
R-HSA-5627117	RHO GTPases Activate ROCKs	4	24	0.00165266	0.000870681	0.0200257	6	7	0.000521376	9606	Homo sapiens	ROCK2;MYH9;MYH11;MYH10		R-HSA-419232;R-HSA-9680443;R-HSA-419087;R-HSA-419197;R-HSA-419083;R-HSA-419049
R-HSA-416572	Sema4D induced cell migration and growth-cone collapse	4	24	0.00165266	0.000870681	0.0200257	4	7	0.000521376	9606	Homo sapiens	ROCK2;MYH9;MYH11;MYH10		R-HSA-9680443;R-HSA-419087;R-HSA-419197;R-HSA-419049
R-HSA-446107	Type I hemidesmosome assembly	3	11	0.000757471	0.00098366	0.0210992	6	6	0.000446894	9606	Homo sapiens	DST;ITGA6;PLEC1		R-HSA-446083;R-HSA-432956;R-HSA-446077;R-HSA-432909;R-HSA-432952;R-HSA-446089
R-HSA-196025	Formation of annular gap junctions	3	11	0.000757471	0.00098366	0.0210992	2	2	0.000148965	9606	Homo sapiens	CLTC;CLTCL1;DNM2		R-HSA-196017;R-HSA-196026
R-HSA-9012999	RHO GTPase cycle	18	452	0.0311252	0.00100472	0.0210992	25	89	0.00662893	9606	Homo sapiens	VCP;HSP90AA1;HSP90AB1;DST;ROCK2;CLTC;IQGAP1;IQGAP2;LMNB1;NSFL1C;LMAN1;DLG5;POTEE;SPTAN1;SPTBN1;NCK1		R-HSA-9013004;R-HSA-9018766;R-HSA-9014467;R-HSA-9018758;R-HSA-9013145;R-HSA-9693250;R-HSA-9018778;R-HSA-9693125;R-HSA-9714691;R-HSA-9013009;R-HSA-9696266;R-HSA-9696271;R-HSA-9693198;R-HSA-9696268;R-HSA-9014294;R-HSA-9018794;R-HSA-9714481;R-HSA-9018785;R-HSA-9013024;R-HSA-9017507;R-HSA-9013157;R-HSA-9714361;R-HSA-9018746;R-HSA-9014449;R-HSA-9013110
R-HSA-9663891	Selective autophagy	7	89	0.00612863	0.00101578	0.0213314	13	48	0.00357515	9606	Homo sapiens	HSPA8;DYNC1H1;VCP;HSP90AA1;PLIN3;CASK;PLIN2		R-HSA-9646354;R-HSA-9646679;R-HSA-9646390;R-HSA-9613530;R-HSA-9646685;R-HSA-9613565;R-HSA-8948039;R-HSA-9613666;R-HSA-9646347;R-HSA-9613352;R-HSA-9613513;R-HSA-9646383;R-HSA-9646348
R-HSA-2565942	Regulation of PLK1 Activity at G2/M Transition	7	92	0.00633522	0.00122683	0.0240469	4	12	0.000893788	9606	Homo sapiens	DYNC1H1;PCM1;HSP90AA1;CEP135;DCTN1;AKAP9;CKAP5		R-HSA-3000319;R-HSA-2574845;R-HSA-3000310;R-HSA-2574840
R-HSA-9613354	Lipophagy	3	12	0.000826332	0.00126096	0.0240469	5	5	0.000372412	9606	Homo sapiens	HSPA8;PLIN3;PLIN2		R-HSA-9613666;R-HSA-9613530;R-HSA-9613352;R-HSA-9613513;R-HSA-9613565
R-HSA-190873	Gap junction degradation	3	12	0.000826332	0.00126096	0.0240469	4	4	0.000297929	9606	Homo sapiens	CLTC;CLTCL1;DNM2		R-HSA-196017;R-HSA-190519;R-HSA-196026;R-HSA-190829
R-HSA-68877	Mitotic Prometaphase	11	211	0.0145297	0.00127167	0.0240469	16	20	0.00148965	9606	Homo sapiens	RANBP2;DYNC1H1;PCM1;HSP90AA1;CEP135;DCTN1;AKAP9;CASK;SMC1A;SMC4;CKAP5		R-HSA-2514854;R-HSA-2468293;R-HSA-9648114;R-HSA-375302;R-HSA-2545253;R-HSA-1638803;R-HSA-2529015;R-HSA-2466068;R-HSA-2484822;R-HSA-2520883;R-HSA-2467794;R-HSA-380316;R-HSA-380508;R-HSA-2468287;R-HSA-2529020;R-HSA-1638821
R-HSA-352238	Breakdown of the nuclear lamina	2	3	0.000206583	0.00129393	0.0240469	2	3	0.000223447	9606	Homo sapiens	LMNA;LMNB1		R-HSA-264871;R-HSA-264865
R-HSA-177243	Interactions of Rev with host cellular proteins	5	46	0.00316761	0.00133594	0.0240469	7	16	0.00119172	9606	Homo sapiens	NUP93;RANBP2;NUP205;NPM1;NUP153		R-HSA-165043;R-HSA-180736;R-HSA-180710;R-HSA-165047;R-HSA-180725;R-HSA-180728;R-HSA-180732
R-HSA-168276	NS1 Mediated Effects on Host Pathways	5	46	0.00316761	0.00133594	0.0240469	2	6	0.000446894	9606	Homo sapiens	NUP93;RANBP2;NUP205;EIF2AK2;NUP153		R-HSA-168896;R-HSA-1176059
R-HSA-5627123	RHO GTPases activate PAKs	4	27	0.00185925	0.00133962	0.0241132	5	15	0.00111724	9606	Homo sapiens	FLNA;MYH9;MYH11;MYH10		R-HSA-5668932;R-HSA-5668978;R-HSA-5669250;R-HSA-419232;R-HSA-5669240
R-HSA-390450	Folding of actin by CCT/TriC	3	13	0.000895193	0.001583	0.026911	2	2	0.000148965	9606	Homo sapiens	CCT3;CCT5;CCT4		R-HSA-390453;R-HSA-390459
R-HSA-380320	Recruitment of NuMA to mitotic centrosomes	7	97	0.00667952	0.00165337	0.0281073	2	2	0.000148965	9606	Homo sapiens	DYNC1H1;PCM1;HSP90AA1;CEP135;DCTN1;AKAP9;CKAP5		R-HSA-380316;R-HSA-380508
R-HSA-195258	RHO GTPase Effectors	14	326	0.0224487	0.00182885	0.0294202	26	113	0.00841651	9606	Homo sapiens	RANBP2;DYNC1H1;YWHAB;ROCK2;IQGAP1;IQGAP2;CKAP5;KIF5B;FLNA;MYH9;MYH11;MYH10;NCK1		R-HSA-2029466;R-HSA-5672083;R-HSA-5666129;R-HSA-419087;R-HSA-75016;R-HSA-419083;R-HSA-5668932;R-HSA-5669250;R-HSA-2197691;R-HSA-2197690;R-HSA-5626507;R-HSA-5672329;R-HSA-5626549;R-HSA-2197698;R-HSA-5668978;R-HSA-5666160;R-HSA-419232;R-HSA-442592;R-HSA-5672304;R-HSA-9680443;R-HSA-5669240;R-HSA-5666169;R-HSA-419049;R-HSA-5626469;R-HSA-5671919;R-HSA-419197
R-HSA-5620912	Anchoring of the basal body to the plasma membrane	7	99	0.00681724	0.00185312	0.0294202	8	9	0.000670341	9606	Homo sapiens	DYNC1H1;PCM1;HSP90AA1;CEP135;DCTN1;AKAP9;CKAP5		R-HSA-5626228;R-HSA-5626227;R-HSA-5626220;R-HSA-5626223;R-HSA-5626681;R-HSA-5617816;R-HSA-5626699;R-HSA-5638009
R-HSA-6802952	Signaling by BRAF and RAF fusions	6	73	0.00502686	0.00185482	0.0294202	5	5	0.000372412	9606	Homo sapiens	YWHAB;AKAP9;LMNA;AP3B1;IQGAP1;TLN1		R-HSA-6802935;R-HSA-6802934;R-HSA-6802933;R-HSA-6802932;R-HSA-6802927
R-HSA-6798695	Neutrophil degranulation	18	480	0.0330533	0.00193647	0.0294202	8	10	0.000744823	9606	Homo sapiens	HSPA8;DYNC1H1;VCP;PSMD12;HSP90AA1;DDX3X;HSP90AB1;XRCC5;COPB1;GDI2;EMR3;IQGAP1;EEF2;IQGAP2;C3;CAT;PSMD1;SPTAN1		R-HSA-6798743;R-HSA-6800434;R-HSA-6798751;R-HSA-6798749;R-HSA-6798748;R-HSA-6798747;R-HSA-6800426;R-HSA-6798745
R-HSA-400685	Sema4D in semaphorin signaling	4	30	0.00206583	0.00196135	0.0294202	4	13	0.000968271	9606	Homo sapiens	ROCK2;MYH9;MYH11;MYH10		R-HSA-9680443;R-HSA-419087;R-HSA-419197;R-HSA-419049
R-HSA-2682334	EPH-Ephrin signaling	7	101	0.00695496	0.00207111	0.0310667	11	56	0.00417101	9606	Homo sapiens	ROCK2;CLTC;CLTCL1;MYH9;MYH11;MYH10;NCK1		R-HSA-3928633;R-HSA-3928616;R-HSA-3928639;R-HSA-3928654;R-HSA-3928625;R-HSA-3928641;R-HSA-3928577;R-HSA-3928640;R-HSA-3928576;R-HSA-3928631;R-HSA-3928614
R-HSA-9662360	Sensory processing of sound by inner hair cells of the cochlea	6	76	0.00523344	0.00226357	0.0331936	3	7	0.000521376	9606	Homo sapiens	MYH9;CASK;ATP2B2;ATP2B1;SPTAN1;SPTBN1		R-HSA-9662114;R-HSA-9664214;R-HSA-9659380
R-HSA-597592	Post-translational protein modification	43	1597	0.109971	0.00228654	0.0331936	85	526	0.0391777	9606	Homo sapiens	COPB2;PSMD12;VCP;NUP205;COPA;PRKDC;DCTN1;COPB1;USO1;MAT2B;LAMC1;AFP;HSP90B1;C3;LMAN1;PCM1;RUVBL1;SAFB2;TRIM25;PSMD1;APOB;SPTAN1;SPTBN1;RANBP2;HSPA8;DYNC1H1;NPM1;PARP1;GFPT1;FN3KRP;NUP153;EEF2;SMC1A;PDIA6;MANF;ARCN1;CUL4A;NUP93;GOLGB1;UBA1		R-HSA-5694418;R-HSA-8956045;R-HSA-4615872;R-HSA-5694417;R-HSA-5694431;R-HSA-5694428;R-HSA-4090288;R-HSA-6788855;R-HSA-8956184;R-HSA-5228508;R-HSA-4086059;R-HSA-5689539;R-HSA-947991;R-HSA-5665871;R-HSA-8938770;R-HSA-8932243;R-HSA-8938773;R-HSA-8955285;R-HSA-4551768;R-HSA-5689544;R-HSA-5694409;R-HSA-8852134;R-HSA-8852133;R-HSA-6807877;R-HSA-5228525;R-HSA-8852132;R-HSA-8852131;R-HSA-6807875;R-HSA-45…
R-HSA-5685939	HDR through MMEJ (alt-NHEJ)	3	15	0.00103292	0.00237097	0.0331936	8	8	0.000595859	9606	Homo sapiens	PARP1;MRE11A;LIG3		R-HSA-5687653;R-HSA-5687664;R-HSA-5687484;R-HSA-5687675;R-HSA-5687640;R-HSA-5687464;R-HSA-5687673;R-HSA-5687465
R-HSA-418359	Reduction of cytosolic Ca++ levels	3	15	0.00103292	0.00237097	0.0331936	1	3	0.000223447	9606	Homo sapiens	ATP2B2;ATP2B1		R-HSA-418309
R-HSA-3371556	Cellular response to heat stress	8	135	0.00929624	0.00266735	0.0373429	15	29	0.00215999	9606	Homo sapiens	NUP93;RANBP2;HSPA8;VCP;NUP205;HSP90AA1;HSP90AB1;NUP153		R-HSA-5251955;R-HSA-5082409;R-HSA-5251959;R-HSA-5324632;R-HSA-5082369;R-HSA-3371518;R-HSA-3371586;R-HSA-3371554;R-HSA-5251942;R-HSA-5324617;R-HSA-3371467;R-HSA-5252041;R-HSA-5082356;R-HSA-5082384;R-HSA-5252079
R-HSA-3928663	EPHA-mediated growth cone collapse	4	33	0.00227241	0.00275866	0.0378287	1	4	0.000297929	9606	Homo sapiens	ROCK2;MYH9;MYH11;MYH10		R-HSA-3928616
R-HSA-199992	trans-Golgi Network Vesicle Budding	6	80	0.00550888	0.0029099	0.0378287	9	19	0.00141516	9606	Homo sapiens	HSPA8;GOLGB1;CLTC;AP3B1;DNM2		R-HSA-421831;R-HSA-8874979;R-HSA-432706;R-HSA-432707;R-HSA-432688;R-HSA-421836;R-HSA-5333658;R-HSA-421835;R-HSA-421833
R-HSA-198725	Nuclear Events (kinase and transcription factor activation)	6	80	0.00550888	0.0029099	0.0378287	9	48	0.00357515	9606	Homo sapiens	RPS6KA3;RPS6KA1;ID3;CHD4;DNM2		R-HSA-9613219;R-HSA-199895;R-HSA-9612534;R-HSA-9613460;R-HSA-9613476;R-HSA-198746;R-HSA-9613451;R-HSA-9619838;R-HSA-9613213
R-HSA-446203	Asparagine N-linked glycosylation	16	421	0.0289905	0.00299378	0.0389192	27	144	0.0107255	9606	Homo sapiens	DYNC1H1;COPB2;VCP;COPA;DCTN1;COPB1;USO1;GFPT1;MANF;ARCN1;LMAN1;PCM1;GOLGB1;SPTAN1;SPTBN1		R-HSA-5694418;R-HSA-203973;R-HSA-5694417;R-HSA-975814;R-HSA-6809006;R-HSA-5694431;R-HSA-5694428;R-HSA-6809003;R-HSA-6809011;R-HSA-6809010;R-HSA-947991;R-HSA-6807868;R-HSA-6807866;R-HSA-6807864;R-HSA-5694409;R-HSA-6807877;R-HSA-6807875;R-HSA-8850594;R-HSA-6807872;R-HSA-5694527;R-HSA-204008;R-HSA-5694522;R-HSA-446185;R-HSA-5694439;R-HSA-449715;R-HSA-5694446;R-HSA-5694441
R-HSA-3108214	SUMOylation of DNA damage response and repair proteins	6	81	0.00557774	0.00309107	0.0401839	7	24	0.00178758	9606	Homo sapiens	NUP93;RANBP2;NUP205;PARP1;NUP153;SMC1A		R-HSA-3000348;R-HSA-4551604;R-HSA-3000399;R-HSA-5228508;R-HSA-3000411;R-HSA-3108212;R-HSA-4551768
R-HSA-5617833	Cilium Assembly	10	208	0.0143231	0.00369767	0.0451623	9	50	0.00372412	9606	Homo sapiens	CCT3;DYNC1H1;PCM1;HSP90AA1;CEP135;DCTN1;AKAP9;CKAP5;CCT5;CCT4		R-HSA-5626228;R-HSA-5626227;R-HSA-5624125;R-HSA-5626220;R-HSA-5626223;R-HSA-5626681;R-HSA-5617816;R-HSA-5626699;R-HSA-5638009
R-HSA-5619107	Defective TPR may confer susceptibility towards thyroid papillary carcinoma (TPC)	4	36	0.002479	0.00375366	0.0451623	1	1	7.44823e-05	9606	Homo sapiens	NUP93;RANBP2;NUP205;NUP153		R-HSA-5661474
R-HSA-187037	Signaling by NTRK1 (TRKA)	8	143	0.00984713	0.00376352	0.0451623	20	102	0.0075972	9606	Homo sapiens	RPS6KA3;YWHAB;CLTC;RPS6KA1;ID3;CHD4;DNM2		R-HSA-9610163;R-HSA-9612534;R-HSA-177479;R-HSA-9613460;R-HSA-9612980;R-HSA-9619838;R-HSA-9613213;R-HSA-169901;R-HSA-9613219;R-HSA-177491;R-HSA-199895;R-HSA-9613476;R-HSA-170965;R-HSA-9610154;R-HSA-198746;R-HSA-9613451;R-HSA-9610152;R-HSA-9610153;R-HSA-9610156;R-HSA-177501
R-HSA-168273	Influenza Viral RNA Transcription and Replication	9	176	0.0121195	0.00389789	0.0467747	6	14	0.00104275	9606	Homo sapiens	NUP93;RANBP2;NUP205;HSP90AA1;RPL3;PARP1;RPL12;NUP153		R-HSA-192627;R-HSA-192704;R-HSA-192916;R-HSA-192841;R-HSA-192830;R-HSA-192925
R-HSA-69275	G2/M Transition	10	212	0.0145985	0.00421698	0.0494713	16	78	0.00580962	9606	Homo sapiens	DYNC1H1;PCM1;PSMD12;HSP90AA1;CEP135;HSP90AB1;DCTN1;AKAP9;PSMD1;CKAP5		R-HSA-380455;R-HSA-380294;R-HSA-8852354;R-HSA-380303;R-HSA-8853419;R-HSA-8852362;R-HSA-8854071;R-HSA-380311;R-HSA-3000319;R-HSA-380272;R-HSA-8853405;R-HSA-2574845;R-HSA-3000310;R-HSA-8854044;R-HSA-380283;R-HSA-2574840
R-HSA-9659379	Sensory processing of sound	6	87	0.00599091	0.00436039	0.0494713	4	13	0.000968271	9606	Homo sapiens	MYH9;CASK;ATP2B2;ATP2B1;SPTAN1;SPTBN1		R-HSA-9663363;R-HSA-9662114;R-HSA-9664214;R-HSA-9659380
R-HSA-432722	Golgi Associated Vesicle Biogenesis	5	61	0.00420052	0.00445199	0.0494713	5	7	0.000521376	9606	Homo sapiens	HSPA8;GOLGB1;CLTC;AP3B1;DNM2		R-HSA-421831;R-HSA-8874979;R-HSA-421836;R-HSA-421835;R-HSA-421833
R-HSA-68882	Mitotic Anaphase	11	249	0.0171464	0.00446531	0.0494713	7	32	0.00238344	9606	Homo sapiens	NUP93;RANBP2;DYNC1H1;PSMD12;NUP205;LMNA;PSMD1;SMC1A;CKAP5;LMNB1		R-HSA-2467809;R-HSA-2545203;R-HSA-2467811;R-HSA-174202;R-HSA-9634219;R-HSA-9634169;R-HSA-2995376
R-HSA-453274	Mitotic G2-G2/M phases	10	214	0.0147363	0.00449739	0.0494713	16	80	0.00595859	9606	Homo sapiens	DYNC1H1;PCM1;PSMD12;HSP90AA1;CEP135;HSP90AB1;DCTN1;AKAP9;PSMD1;CKAP5		R-HSA-380455;R-HSA-380294;R-HSA-8852354;R-HSA-380303;R-HSA-8853419;R-HSA-8852362;R-HSA-8854071;R-HSA-380311;R-HSA-3000319;R-HSA-380272;R-HSA-8853405;R-HSA-2574845;R-HSA-3000310;R-HSA-8854044;R-HSA-380283;R-HSA-2574840
R-HSA-111465	Apoptotic cleavage of cellular proteins	4	38	0.00261672	0.00453731	0.0496749	4	38	0.00283033	9606	Homo sapiens	LMNA;SPTAN1;PLEC1;LMNB1		R-HSA-264871;R-HSA-202967;R-HSA-264865;R-HSA-201637
R-HSA-8876725	Protein methylation	3	19	0.00130836	0.00458115	0.0496749	3	9	0.000670341	9606	Homo sapiens	HSPA8;VCP;EEF2		R-HSA-8932221;R-HSA-8932243;R-HSA-8932276
R-HSA-3270619	IRF3-mediated induction of type I IFN	3	19	0.00130836	0.00458115	0.0496749	1	5	0.000372412	9606	Homo sapiens	XRCC5;PRKDC;MRE11A		R-HSA-1834939
R-HSA-2555396	Mitotic Metaphase and Anaphase	11	250	0.0172153	0.00459781	0.0496749	7	33	0.00245792	9606	Homo sapiens	NUP93;RANBP2;DYNC1H1;PSMD12;NUP205;LMNA;PSMD1;SMC1A;CKAP5;LMNB1		R-HSA-2467809;R-HSA-2545203;R-HSA-2467811;R-HSA-174202;R-HSA-9634219;R-HSA-9634169;R-HSA-2995376
R-HSA-8856688	Golgi-to-ER retrograde transport	8	148	0.0101914	0.00460765	0.0496749	8	18	0.00134068	9606	Homo sapiens	COPB2;DYNC1H1;COPA;DCTN1;COPB1;KIF5B;ARCN1		R-HSA-8849350;R-HSA-6811412;R-HSA-6811427;R-HSA-6811426;R-HSA-6811423;R-HSA-6811418;R-HSA-8849353;R-HSA-6811417
R-HSA-159227	Transport of the SLBP independent Mature mRNA	4	39	0.00268558	0.00496749	0.0496749	3	3	0.000223447	9606	Homo sapiens	NUP93;RANBP2;NUP205;NUP153		R-HSA-158481;R-HSA-158484;R-HSA-111439
R-HSA-4085377	SUMOylation of SUMOylation proteins	4	39	0.00268558	0.00496749	0.0496749	2	5	0.000372412	9606	Homo sapiens	NUP93;RANBP2;NUP205;NUP153		R-HSA-4551649;R-HSA-4551679
R-HSA-3108232	SUMO E3 ligases SUMOylate target proteins	9	183	0.0126016	0.00499738	0.0499738	20	131	0.00975719	9606	Homo sapiens	NUP93;RANBP2;PCM1;NUP205;NPM1;PARP1;SAFB2;NUP153;SMC1A		R-HSA-5228525;R-HSA-3000399;R-HSA-4085372;R-HSA-4551649;R-HSA-5228523;R-HSA-4615872;R-HSA-4090288;R-HSA-3000348;R-HSA-4551604;R-HSA-5228508;R-HSA-4615987;R-HSA-4086059;R-HSA-3000411;R-HSA-4086088;R-HSA-4570493;R-HSA-4551679;R-HSA-3108212;R-HSA-4655355;R-HSA-4085347;R-HSA-4551768
R-HSA-6811442	Intra-Golgi and retrograde Golgi-to-ER traffic	10	218	0.0150117	0.00510222	0.0510222	12	48	0.00357515	9606	Homo sapiens	COPB2;DYNC1H1;COPA;DCTN1;COPB1;KIF5B;PLIN3;MANF;ARCN1		R-HSA-8849350;R-HSA-6811412;R-HSA-6814675;R-HSA-6811427;R-HSA-8847635;R-HSA-6811426;R-HSA-6811423;R-HSA-6814670;R-HSA-6811418;R-HSA-8849353;R-HSA-6811417;R-HSA-8847544
R-HSA-72706	GTP hydrolysis and joining of the 60S ribosomal subunit	7	120	0.00826332	0.0052694	0.052694	3	3	0.000223447	9606	Homo sapiens	EIF5B;RPL3;RPL12;EIF3G;EIF3C;EIF4G1		R-HSA-72672;R-HSA-72619;R-HSA-72671
R-HSA-159230	Transport of the SLBP Dependant Mature mRNA	4	40	0.00275444	0.00542421	0.0538065	3	3	0.000223447	9606	Homo sapiens	NUP93;RANBP2;NUP205;NUP153		R-HSA-77587;R-HSA-159046;R-HSA-159050
R-HSA-170822	Regulation of Glucokinase by Glucokinase Regulatory Protein	4	40	0.00275444	0.00542421	0.0538065	1	5	0.000372412	9606	Homo sapiens	NUP93;RANBP2;NUP205;NUP153		R-HSA-170796
R-HSA-9662361	Sensory processing of sound by outer hair cells of the cochlea	5	64	0.00440711	0.0054307	0.0538065	2	8	0.000595859	9606	Homo sapiens	MYH9;CASK;ATP2B2;SPTAN1;SPTBN1		R-HSA-9663363;R-HSA-9662114
R-HSA-72203	Processing of Capped Intron-Containing Pre-mRNA	11	256	0.0176284	0.00545986	0.0538065	30	32	0.00238344	9606	Homo sapiens	NUP93;SFRS6;RANBP2;HSPA8;SF3B2;NUP205;DDX46;HNRNPU;HNRNPR;NUP153;PRPF8		R-HSA-8849157;R-HSA-72130;R-HSA-159046;R-HSA-75079;R-HSA-159050;R-HSA-75081;R-HSA-75080;R-HSA-72139;R-HSA-75083;R-HSA-75082;R-HSA-111439;R-HSA-72143;R-HSA-77587;R-HSA-158481;R-HSA-158484;R-HSA-75097;R-HSA-75096;R-HSA-75098;R-HSA-77594;R-HSA-72160;R-HSA-72103;R-HSA-72107;R-HSA-158441;R-HSA-158447;R-HSA-72180;R-HSA-156661;R-HSA-72185;R-HSA-72124;R-HSA-72127;R-HSA-159101
R-HSA-6814122	Cooperation of PDCL (PhLP1) and TRiC/CCT in G-protein beta folding	4	41	0.0028233	0.00590818	0.0538065	9	11	0.000819306	9606	Homo sapiens	CCT3;CASK;CCT5;CCT4		R-HSA-6814119;R-HSA-8850534;R-HSA-8850529;R-HSA-8850527;R-HSA-6814124;R-HSA-8850539;R-HSA-6814121;R-HSA-6814409;R-HSA-6814120
R-HSA-6802957	Oncogenic MAPK signaling	6	93	0.00640408	0.0059785	0.0538065	36	46	0.00342619	9606	Homo sapiens	YWHAB;AKAP9;LMNA;AP3B1;IQGAP1;TLN1		R-HSA-6802919;R-HSA-9656211;R-HSA-6802918;R-HSA-9656209;R-HSA-6802916;R-HSA-9656215;R-HSA-6802914;R-HSA-6803234;R-HSA-9656214;R-HSA-6803233;R-HSA-9656213;R-HSA-6802912;R-HSA-9656212;R-HSA-6802927;R-HSA-6802926;R-HSA-6802925;R-HSA-6802924;R-HSA-6802922;R-HSA-6802921;R-HSA-6803240;R-HSA-6802935;R-HSA-6802934;R-HSA-6802933;R-HSA-6802932;R-HSA-8936731;R-HSA-6802943;R-HSA-6802942;R-HSA-6802941;R-HSA-9…
R-HSA-450531	Regulation of mRNA stability by proteins that bind AU-rich elements	6	93	0.00640408	0.0059785	0.0538065	8	26	0.00193654	9606	Homo sapiens	HSPA8;PSMD12;XRN1;YWHAB;PSMD1;EIF4G1		R-HSA-450406;R-HSA-450551;R-HSA-450580;R-HSA-482788;R-HSA-450466;R-HSA-450431;R-HSA-450394;R-HSA-450488
R-HSA-3301854	Nuclear Pore Complex (NPC) Disassembly	4	42	0.00289216	0.00642008	0.0577807	2	2	0.000148965	9606	Homo sapiens	NUP93;RANBP2;NUP205;NUP153		R-HSA-2990880;R-HSA-2990882
R-HSA-2990846	SUMOylation	9	192	0.0132213	0.00674873	0.0607386	20	140	0.0104275	9606	Homo sapiens	NUP93;RANBP2;PCM1;NUP205;NPM1;PARP1;SAFB2;NUP153;SMC1A		R-HSA-5228525;R-HSA-3000399;R-HSA-4085372;R-HSA-4551649;R-HSA-5228523;R-HSA-4615872;R-HSA-4090288;R-HSA-3000348;R-HSA-4551604;R-HSA-5228508;R-HSA-4615987;R-HSA-4086059;R-HSA-3000411;R-HSA-4086088;R-HSA-4570493;R-HSA-4551679;R-HSA-3108212;R-HSA-4655355;R-HSA-4085347;R-HSA-4551768
R-HSA-162906	HIV Infection	11	264	0.0181793	0.00680259	0.0612233	41	160	0.0119172	9606	Homo sapiens	NUP93;RANBP2;PCM1;PSMD12;NUP205;NPM1;SUPT16H;XRCC5;TAF4B;PSMD1;NUP153		R-HSA-180736;R-HSA-175174;R-HSA-167113;R-HSA-175177;R-HSA-180622;R-HSA-167118;R-HSA-167181;R-HSA-167121;R-HSA-167130;R-HSA-175258;R-HSA-167192;R-HSA-167134;R-HSA-167196;R-HSA-180573;R-HSA-167197;R-HSA-9613490;R-HSA-167459;R-HSA-167136;R-HSA-180710;R-HSA-167076;R-HSA-167077;R-HSA-9613498;R-HSA-167150;R-HSA-167148;R-HSA-167474;R-HSA-167282;R-HSA-167090;R-HSA-165043;R-HSA-167153;R-HSA-165047;R-HSA-1…
R-HSA-432720	Lysosome Vesicle Biogenesis	4	43	0.00296102	0.00696058	0.0618192	4	8	0.000595859	9606	Homo sapiens	HSPA8;CLTC;DNM2		R-HSA-432706;R-HSA-432707;R-HSA-432688;R-HSA-5333658
R-HSA-3232142	SUMOylation of ubiquitinylation proteins	4	43	0.00296102	0.00696058	0.0618192	1	3	0.000223447	9606	Homo sapiens	NUP93;RANBP2;NUP205;NUP153		R-HSA-5228523
R-HSA-180910	Vpr-mediated nuclear import of PICs	4	44	0.00302989	0.00753034	0.0618192	1	2	0.000148965	9606	Homo sapiens	NUP93;RANBP2;NUP205;NUP153		R-HSA-180622
R-HSA-165054	Rev-mediated nuclear export of HIV RNA	4	44	0.00302989	0.00753034	0.0618192	2	10	0.000744823	9606	Homo sapiens	NUP93;RANBP2;NUP205;NUP153		R-HSA-165043;R-HSA-165047
R-HSA-4419969	Depolymerisation of the Nuclear Lamina	3	23	0.0015838	0.0077274	0.0618192	2	6	0.000446894	9606	Homo sapiens	LMNA;LMNB1		R-HSA-5229194;R-HSA-5244669
R-HSA-5625900	RHO GTPases activate CIT	3	23	0.0015838	0.0077274	0.0618192	1	6	0.000446894	9606	Homo sapiens	MYH9;MYH11;MYH10		R-HSA-5671919
R-HSA-6784531	tRNA processing in the nucleus	5	70	0.00482027	0.00782745	0.0626196	2	7	0.000521376	9606	Homo sapiens	NUP93;RANBP2;NUP205;DDX1;NUP153		R-HSA-5696816;R-HSA-6783483
R-HSA-72737	Cap-dependent Translation Initiation	7	130	0.00895193	0.0079982	0.0639856	13	18	0.00134068	9606	Homo sapiens	EIF5B;RPL3;RPL12;EIF3G;EIF3C;EIF4G1		R-HSA-72673;R-HSA-72672;R-HSA-72676;R-HSA-72647;R-HSA-72619;R-HSA-156808;R-HSA-72621;R-HSA-72691;R-HSA-72631;R-HSA-72697;R-HSA-72635;R-HSA-157849;R-HSA-72671
R-HSA-72613	Eukaryotic Translation Initiation	7	130	0.00895193	0.0079982	0.0639856	15	21	0.00156413	9606	Homo sapiens	EIF5B;RPL3;RPL12;EIF3G;EIF3C;EIF4G1		R-HSA-72673;R-HSA-72672;R-HSA-72676;R-HSA-72647;R-HSA-72619;R-HSA-156808;R-HSA-72621;R-HSA-72691;R-HSA-156823;R-HSA-72631;R-HSA-72697;R-HSA-156826;R-HSA-72635;R-HSA-157849;R-HSA-72671
R-HSA-3371497	HSP90 chaperone cycle for steroid hormone receptors (SHR)	5	71	0.00488913	0.0082882	0.0663056	15	15	0.00111724	9606	Homo sapiens	HSPA8;DYNC1H1;HSP90AA1;HSP90AB1;DCTN1		R-HSA-5618099;R-HSA-5618098;R-HSA-5618110;R-HSA-5618073;R-HSA-5618105;R-HSA-3371422;R-HSA-5618107;R-HSA-5618085;R-HSA-9705925;R-HSA-5618080;R-HSA-9690534;R-HSA-3371590;R-HSA-5618093;R-HSA-3371503;R-HSA-9678925
R-HSA-5620922	BBSome-mediated cargo-targeting to cilium	3	24	0.00165266	0.00867022	0.0693617	1	5	0.000372412	9606	Homo sapiens	CCT3;CCT5;CCT4		R-HSA-5624125
R-HSA-1834941	STING mediated induction of host immune responses	3	24	0.00165266	0.00867022	0.0693617	1	19	0.00141516	9606	Homo sapiens	XRCC5;PRKDC;MRE11A		R-HSA-1834939
R-HSA-159231	Transport of Mature mRNA Derived from an Intronless Transcript	4	46	0.00316761	0.00876011	0.0700809	3	3	0.000223447	9606	Homo sapiens	NUP93;RANBP2;NUP205;NUP153		R-HSA-158441;R-HSA-77594;R-HSA-158447
R-HSA-9612973	Autophagy	8	166	0.0114309	0.00889344	0.0707995	30	108	0.00804409	9606	Homo sapiens	HSPA8;DYNC1H1;VCP;HSP90AA1;HSP90AB1;PLIN3;CASK;PLIN2		R-HSA-9646354;R-HSA-9626256;R-HSA-9646679;R-HSA-9613530;R-HSA-9631065;R-HSA-9624158;R-HSA-9631068;R-HSA-9646685;R-HSA-8948039;R-HSA-9626242;R-HSA-9646347;R-HSA-9613513;R-HSA-9626060;R-HSA-9646348;R-HSA-9626253;R-HSA-9646390;R-HSA-9626039;R-HSA-9626235;R-HSA-9622840;R-HSA-9613565;R-HSA-9613666;R-HSA-9625188;R-HSA-9626276;R-HSA-9620197;R-HSA-9613352;R-HSA-9615721;R-HSA-9646383;R-HSA-9622831;R-HSA-9…
R-HSA-166520	Signaling by NTRKs	8	166	0.0114309	0.00889344	0.0707995	20	164	0.0122151	9606	Homo sapiens	RPS6KA3;YWHAB;CLTC;RPS6KA1;ID3;CHD4;DNM2		R-HSA-9610163;R-HSA-9612534;R-HSA-177479;R-HSA-9613460;R-HSA-9612980;R-HSA-9619838;R-HSA-9613213;R-HSA-169901;R-HSA-9613219;R-HSA-177491;R-HSA-199895;R-HSA-9613476;R-HSA-170965;R-HSA-9610154;R-HSA-198746;R-HSA-9613451;R-HSA-9610152;R-HSA-9610153;R-HSA-9610156;R-HSA-177501
R-HSA-159234	Transport of Mature mRNAs Derived from Intronless Transcripts	4	47	0.00323647	0.00942133	0.0707995	9	9	0.000670341	9606	Homo sapiens	NUP93;RANBP2;NUP205;NUP153		R-HSA-77587;R-HSA-158481;R-HSA-159046;R-HSA-158484;R-HSA-159050;R-HSA-158441;R-HSA-77594;R-HSA-158447;R-HSA-111439
R-HSA-176033	Interactions of Vpr with host cellular proteins	4	47	0.00323647	0.00942133	0.0707995	1	4	0.000297929	9606	Homo sapiens	NUP93;RANBP2;NUP205;NUP153		R-HSA-180622
R-HSA-168271	Transport of Ribonucleoproteins into the Host Nucleus	4	48	0.00330533	0.0101142	0.0707995	1	4	0.000297929	9606	Homo sapiens	NUP93;RANBP2;NUP205;NUP153		R-HSA-168337
R-HSA-8866423	VLDL assembly	2	9	0.000619749	0.0108797	0.0742803	5	5	0.000372412	9606	Homo sapiens	MTTP;APOB		R-HSA-8866327;R-HSA-8866308;R-HSA-8866321;R-HSA-8866304;R-HSA-8866329
R-HSA-199920	CREB phosphorylation	2	9	0.000619749	0.0108797	0.0742803	1	4	0.000297929	9606	Homo sapiens	RPS6KA3;RPS6KA1		R-HSA-199895
R-HSA-6811434	COPI-dependent Golgi-to-ER retrograde traffic	6	107	0.00736813	0.0113927	0.0742803	6	11	0.000819306	9606	Homo sapiens	COPB2;COPA;COPB1;KIF5B;ARCN1		R-HSA-6811412;R-HSA-6811427;R-HSA-6811426;R-HSA-6811423;R-HSA-6811418;R-HSA-6811417
R-HSA-71403	Citric acid cycle (TCA cycle)	4	50	0.00344305	0.0115971	0.0742803	5	17	0.0012662	9606	Homo sapiens	IDH2;OGDH;ACO2		R-HSA-70967;R-HSA-71401;R-HSA-450975;R-HSA-70971;R-HSA-450984
R-HSA-4615885	SUMOylation of DNA replication proteins	4	50	0.00344305	0.0115971	0.0742803	2	8	0.000595859	9606	Homo sapiens	NUP93;RANBP2;NUP205;NUP153		R-HSA-5228525;R-HSA-4655355
R-HSA-2995383	Initiation of Nuclear Envelope (NE) Reformation	3	27	0.00185925	0.0118892	0.0742803	1	7	0.000521376	9606	Homo sapiens	LMNA;LMNB1		R-HSA-2995376
R-HSA-8957275	Post-translational protein phosphorylation	6	109	0.00750585	0.01238	0.0742803	1	1	7.44823e-05	9606	Homo sapiens	C3;LAMC1;AFP;APOB;PDIA6;HSP90B1		R-HSA-8952289
R-HSA-4570464	SUMOylation of RNA binding proteins	4	51	0.00351191	0.0123882	0.0743291	1	4	0.000297929	9606	Homo sapiens	NUP93;RANBP2;NUP205;NUP153		R-HSA-4570493
R-HSA-70171	Glycolysis	6	110	0.00757471	0.0128956	0.0773737	2	24	0.00178758	9606	Homo sapiens	NUP93;RANBP2;NUP205;PGK1;NUP153		R-HSA-71850;R-HSA-170796
R-HSA-8949275	RUNX3 Regulates Immune Response and Cell Migration	2	10	0.00068861	0.013281	0.0796862	2	5	0.000372412	9606	Homo sapiens	ITGA4		R-HSA-8949343;R-HSA-8949335
R-HSA-162587	HIV Life Cycle	8	179	0.0123261	0.0134767	0.0808602	33	117	0.00871443	9606	Homo sapiens	NUP93;RANBP2;PCM1;NUP205;SUPT16H;XRCC5;TAF4B;NUP153		R-HSA-175174;R-HSA-167113;R-HSA-175177;R-HSA-167118;R-HSA-167181;R-HSA-167121;R-HSA-167130;R-HSA-175258;R-HSA-167192;R-HSA-167134;R-HSA-167196;R-HSA-167197;R-HSA-9613490;R-HSA-167459;R-HSA-167136;R-HSA-167076;R-HSA-167077;R-HSA-9613498;R-HSA-167150;R-HSA-167148;R-HSA-167474;R-HSA-167282;R-HSA-167090;R-HSA-165043;R-HSA-167153;R-HSA-165047;R-HSA-167284;R-HSA-167477;R-HSA-167288;R-HSA-167097;R-HSA-1…
R-HSA-159236	Transport of Mature mRNA derived from an Intron-Containing Transcript	5	81	0.00557774	0.0139678	0.0838069	4	4	0.000297929	9606	Homo sapiens	NUP93;SFRS6;RANBP2;NUP205;NUP153		R-HSA-75097;R-HSA-75096;R-HSA-75098;R-HSA-159101
R-HSA-168333	NEP/NS2 Interacts with the Cellular Export Machinery	4	53	0.00364964	0.014072	0.0844317	1	2	0.000148965	9606	Homo sapiens	NUP93;RANBP2;NUP205;NUP153		R-HSA-168880
R-HSA-2262752	Cellular responses to stress	23	811	0.0558463	0.014245	0.0854699	50	289	0.0215254	9606	Homo sapiens	RANBP2;HSPA8;DYNC1H1;VCP;NUP205;PSMD12;HSP90AA1;RPL3;HSP90AB1;DCTN1;RPL12;MRE11A;CASK;NUP153;LMNB1;NUP93;RPS6KA3;CAT;RPS6KA1;GCN1L1;PSMD1;APOB		R-HSA-5324632;R-HSA-3857328;R-HSA-8932355;R-HSA-3785768;R-HSA-3371554;R-HSA-5324617;R-HSA-5252041;R-HSA-5251955;R-HSA-5251959;R-HSA-5682044;R-HSA-3371422;R-HSA-5682020;R-HSA-5693540;R-HSA-5682018;R-HSA-9690534;R-HSA-5251942;R-HSA-5082356;R-HSA-5682026;R-HSA-5252079;R-HSA-5618073;R-HSA-5082369;R-HSA-3371518;R-HSA-9705925;R-HSA-9707586;R-HSA-198746;R-HSA-9633742;R-HSA-3371503;R-HSA-5082384;R-HSA-96…
R-HSA-389957	Prefoldin mediated transfer of substrate to CCT/TriC	3	29	0.00199697	0.0143679	0.0862072	1	2	0.000148965	9606	Homo sapiens	CCT3;CCT5;CCT4		R-HSA-389970
R-HSA-1852241	Organelle biogenesis and maintenance	12	336	0.0231373	0.0149534	0.089715	11	86	0.00640548	9606	Homo sapiens	CCT3;DYNC1H1;PCM1;HSP90AA1;CEP135;DCTN1;IDH2;AKAP9;IMMT;CKAP5;CCT5;CCT4		R-HSA-5626228;R-HSA-8949609;R-HSA-5626227;R-HSA-5688289;R-HSA-5624125;R-HSA-5626220;R-HSA-5626223;R-HSA-5626681;R-HSA-5617816;R-HSA-5626699;R-HSA-5638009
R-HSA-168274	Export of Viral Ribonucleoproteins from Nucleus	4	54	0.0037185	0.0149656	0.089715	1	5	0.000372412	9606	Homo sapiens	NUP93;RANBP2;NUP205;NUP153		R-HSA-168880
R-HSA-75153	Apoptotic execution phase	4	54	0.0037185	0.0149656	0.089715	4	57	0.00424549	9606	Homo sapiens	LMNA;SPTAN1;PLEC1;LMNB1		R-HSA-264871;R-HSA-202967;R-HSA-264865;R-HSA-201637
R-HSA-2132295	MHC class II antigen presentation	7	148	0.0101914	0.015342	0.089715	8	26	0.00193654	9606	Homo sapiens	DYNC1H1;DCTN1;KIF5B;CLTC;DNM2		R-HSA-2130640;R-HSA-2213248;R-HSA-2130641;R-HSA-8951498;R-HSA-2130725;R-HSA-2213236;R-HSA-2130486;R-HSA-2130619
R-HSA-389960	Formation of tubulin folding intermediates by CCT/TriC	3	30	0.00206583	0.0157086	0.089715	2	2	0.000148965	9606	Homo sapiens	CCT3;CCT5;CCT4		R-HSA-389954;R-HSA-389961
R-HSA-444257	RSK activation	2	11	0.000757471	0.0158901	0.089715	4	4	0.000297929	9606	Homo sapiens	RPS6KA3;RPS6KA1		R-HSA-9619843;R-HSA-9029434;R-HSA-442739;R-HSA-9620004
R-HSA-437239	Recycling pathway of L1	4	55	0.00378736	0.0158943	0.089715	7	14	0.00104275	9606	Homo sapiens	RPS6KA3;CLTC;RPS6KA1;DNM2		R-HSA-555065;R-HSA-445079;R-HSA-445077;R-HSA-392749;R-HSA-445071;R-HSA-392748;R-HSA-374696
R-HSA-72766	Translation	12	339	0.0233439	0.0159129	0.089715	38	99	0.00737375	9606	Homo sapiens	EIF5B;RPL3;SSR4;RPL12;RARS;EIF3G;EEF2;EIF3C;EPRS;EIF4G1;FARSB		R-HSA-156930;R-HSA-379974;R-HSA-1799326;R-HSA-72647;R-HSA-156808;R-HSA-379982;R-HSA-379848;R-HSA-379861;R-HSA-156823;R-HSA-156826;R-HSA-157849;R-HSA-379865;R-HSA-379993;R-HSA-379867;R-HSA-72671;R-HSA-379994;R-HSA-72673;R-HSA-72672;R-HSA-72676;R-HSA-141671;R-HSA-156907;R-HSA-72619;R-HSA-141673;R-HSA-72621;R-HSA-380008;R-HSA-379893;R-HSA-156915;R-HSA-72691;R-HSA-156912;R-HSA-72631;R-HSA-72697;R-HSA…
R-HSA-9679191	Potential therapeutics for SARS	5	84	0.00578433	0.0160811	0.089715	4	32	0.00238344	9606	Homo sapiens	HSP90AA1;HSP90AB1;ITGA4;ROCK2;CHD4		R-HSA-9680443;R-HSA-9679787;R-HSA-9678925;R-HSA-9679740
R-HSA-162909	Host Interactions of HIV factors	7	150	0.0103292	0.0163815	0.089715	10	54	0.00402205	9606	Homo sapiens	NUP93;RANBP2;PSMD12;NUP205;NPM1;PSMD1;NUP153		R-HSA-165043;R-HSA-180736;R-HSA-180710;R-HSA-165047;R-HSA-180725;R-HSA-180603;R-HSA-180728;R-HSA-180622;R-HSA-180732;R-HSA-180573
R-HSA-1632852	Macroautophagy	7	150	0.0103292	0.0163815	0.089715	13	87	0.00647996	9606	Homo sapiens	HSPA8;DYNC1H1;VCP;HSP90AA1;PLIN3;CASK;PLIN2		R-HSA-9646354;R-HSA-9646679;R-HSA-9646390;R-HSA-9613530;R-HSA-9646685;R-HSA-9613565;R-HSA-8948039;R-HSA-9613666;R-HSA-9646347;R-HSA-9613352;R-HSA-9613513;R-HSA-9646383;R-HSA-9646348
R-HSA-450408	AUF1 (hnRNP D0) binds and destabilizes mRNA	4	56	0.00385622	0.0168584	0.089715	3	4	0.000297929	9606	Homo sapiens	HSPA8;PSMD12;PSMD1;EIF4G1		R-HSA-450551;R-HSA-450580;R-HSA-450466
R-HSA-9031628	NGF-stimulated transcription	4	56	0.00385622	0.0168584	0.089715	7	37	0.00275585	9606	Homo sapiens	ID3;CHD4;DNM2		R-HSA-9613219;R-HSA-9612534;R-HSA-9613460;R-HSA-9613476;R-HSA-9613451;R-HSA-9619838;R-HSA-9613213
R-HSA-8953897	Cellular responses to external stimuli	23	829	0.0570858	0.017943	0.089715	50	320	0.0238344	9606	Homo sapiens	RANBP2;HSPA8;DYNC1H1;VCP;NUP205;PSMD12;HSP90AA1;RPL3;HSP90AB1;DCTN1;RPL12;MRE11A;CASK;NUP153;LMNB1;NUP93;RPS6KA3;CAT;RPS6KA1;GCN1L1;PSMD1;APOB		R-HSA-5324632;R-HSA-3857328;R-HSA-8932355;R-HSA-3785768;R-HSA-3371554;R-HSA-5324617;R-HSA-5252041;R-HSA-5251955;R-HSA-5251959;R-HSA-5682044;R-HSA-3371422;R-HSA-5682020;R-HSA-5693540;R-HSA-5682018;R-HSA-9690534;R-HSA-5251942;R-HSA-5082356;R-HSA-5682026;R-HSA-5252079;R-HSA-5618073;R-HSA-5082369;R-HSA-3371518;R-HSA-9705925;R-HSA-9707586;R-HSA-198746;R-HSA-9633742;R-HSA-3371503;R-HSA-5082384;R-HSA-96…
R-HSA-9703465	Signaling by FLT3 fusion proteins	3	32	0.00220355	0.0185947	0.0929733	11	18	0.00134068	9606	Homo sapiens	GOLGB1;MYO18A;SPTBN1		R-HSA-9703430;R-HSA-9703440;R-HSA-9703441;R-HSA-9703442;R-HSA-9703437;R-HSA-9703438;R-HSA-9703439;R-HSA-9703432;R-HSA-9703433;R-HSA-9703434;R-HSA-9703435
R-HSA-176974	Unwinding of DNA	2	12	0.000826332	0.018699	0.0934949	2	4	0.000297929	9606	Homo sapiens	MCM2		R-HSA-176942;R-HSA-169468
R-HSA-264870	Caspase-mediated cleavage of cytoskeletal proteins	2	12	0.000826332	0.018699	0.0934949	2	10	0.000744823	9606	Homo sapiens	SPTAN1;PLEC1		R-HSA-202967;R-HSA-201637
R-HSA-156827	L13a-mediated translational silencing of Ceruloplasmin expression	6	120	0.00826332	0.0189028	0.0945141	2	3	0.000223447	9606	Homo sapiens	RPL3;RPL12;EIF3G;EIF3C;EIF4G1		R-HSA-156823;R-HSA-156826
R-HSA-69002	DNA Replication Pre-Initiation	5	88	0.00605977	0.0192157	0.0960787	10	21	0.00156413	9606	Homo sapiens	POLA1;PSMD12;PSMD1;MCM2		R-HSA-68849;R-HSA-68960;R-HSA-68914;R-HSA-68917;R-HSA-68916;R-HSA-68919;R-HSA-68918;R-HSA-68825;R-HSA-68954;R-HSA-68940
R-HSA-2995410	Nuclear Envelope (NE) Reassembly	5	88	0.00605977	0.0192157	0.0960787	3	24	0.00178758	9606	Homo sapiens	NUP93;NUP205;LMNA;LMNB1		R-HSA-9634219;R-HSA-9634169;R-HSA-2995376
R-HSA-109581	Apoptosis	8	192	0.0132213	0.0195877	0.0979387	8	141	0.010502	9606	Homo sapiens	PSMD12;OPA1;YWHAB;LMNA;PSMD1;SPTAN1;PLEC1;LMNB1		R-HSA-211715;R-HSA-139906;R-HSA-264871;R-HSA-202967;R-HSA-264865;R-HSA-201637;R-HSA-8867344;R-HSA-139899
R-HSA-72202	Transport of Mature Transcript to Cytoplasm	5	90	0.00619749	0.0209236	0.104618	13	13	0.000968271	9606	Homo sapiens	NUP93;SFRS6;RANBP2;NUP205;NUP153		R-HSA-159046;R-HSA-159050;R-HSA-158441;R-HSA-158447;R-HSA-111439;R-HSA-77587;R-HSA-158481;R-HSA-158484;R-HSA-75097;R-HSA-75096;R-HSA-75098;R-HSA-77594;R-HSA-159101
R-HSA-2468052	Establishment of Sister Chromatid Cohesion	2	13	0.000895193	0.0217002	0.108501	4	4	0.000297929	9606	Homo sapiens	ESCO2;SMC1A		R-HSA-2468039;R-HSA-2473152;R-HSA-2473151;R-HSA-2468041
R-HSA-1500620	Meiosis	5	92	0.00633522	0.0227277	0.113002	8	15	0.00111724	9606	Homo sapiens	LMNA;MRE11A;SMC1A;SYNE1;LMNB1		R-HSA-912505;R-HSA-912408;R-HSA-912389;R-HSA-912470;R-HSA-9023941;R-HSA-9023943;R-HSA-912467;R-HSA-912450
R-HSA-1221632	Meiotic synapsis	4	62	0.00426938	0.0234076	0.113002	6	6	0.000446894	9606	Homo sapiens	LMNA;SMC1A;SYNE1;LMNB1		R-HSA-912505;R-HSA-912408;R-HSA-912389;R-HSA-912470;R-HSA-912467;R-HSA-912450
R-HSA-4551638	SUMOylation of chromatin organization proteins	4	62	0.00426938	0.0234076	0.113002	2	15	0.00111724	9606	Homo sapiens	NUP93;RANBP2;NUP205;NUP153		R-HSA-4615987;R-HSA-4615872
R-HSA-9615710	Late endosomal microautophagy	3	35	0.00241014	0.0234383	0.113002	3	3	0.000223447	9606	Homo sapiens	HSPA8;PLIN3;PLIN2		R-HSA-9631065;R-HSA-9615721;R-HSA-9631068
R-HSA-418360	Platelet calcium homeostasis	3	35	0.00241014	0.0234383	0.113002	1	8	0.000595859	9606	Homo sapiens	ATP2B2;ATP2B1		R-HSA-418309
R-HSA-5357801	Programmed Cell Death	9	238	0.0163889	0.0238831	0.113002	10	197	0.014673	9606	Homo sapiens	PSMD12;HSP90AA1;OPA1;YWHAB;LMNA;PSMD1;SPTAN1;PLEC1;LMNB1		R-HSA-211715;R-HSA-139906;R-HSA-264871;R-HSA-202967;R-HSA-264865;R-HSA-201637;R-HSA-8867344;R-HSA-9688459;R-HSA-139899;R-HSA-9698844
R-HSA-381426	Regulation of Insulin-like Growth Factor (IGF) transport and uptake by Insulin-like Growth Factor Binding Proteins (IGFBPs)	6	127	0.00874535	0.024096	0.113002	1	14	0.00104275	9606	Homo sapiens	C3;LAMC1;AFP;APOB;PDIA6;HSP90B1		R-HSA-8952289
R-HSA-446728	Cell junction organization	5	94	0.00647294	0.0246296	0.113002	8	37	0.00275585	9606	Homo sapiens	DST;CTNND1;FLNA;ITGA6;PLEC1		R-HSA-446083;R-HSA-432956;R-HSA-446077;R-HSA-432909;R-HSA-419002;R-HSA-430347;R-HSA-432952;R-HSA-446089
R-HSA-8963888	Chylomicron assembly	2	14	0.000964055	0.0248865	0.113002	5	5	0.000372412	9606	Homo sapiens	MTTP;APOB		R-HSA-174786;R-HSA-174660;R-HSA-174741;R-HSA-174587;R-HSA-174731
R-HSA-1483248	Synthesis of PIPs at the ER membrane	2	14	0.000964055	0.0248865	0.113002	4	5	0.000372412	9606	Homo sapiens	PI4KA;SBF1		R-HSA-6809764;R-HSA-6809778;R-HSA-6809777;R-HSA-1675813
R-HSA-162599	Late Phase of HIV Life Cycle	7	164	0.0112932	0.0250896	0.113002	30	78	0.00580962	9606	Homo sapiens	NUP93;RANBP2;PCM1;NUP205;SUPT16H;TAF4B;NUP153		R-HSA-167113;R-HSA-167118;R-HSA-167181;R-HSA-167121;R-HSA-167130;R-HSA-167192;R-HSA-167134;R-HSA-167196;R-HSA-167197;R-HSA-9613490;R-HSA-167459;R-HSA-167136;R-HSA-167076;R-HSA-167077;R-HSA-9613498;R-HSA-167150;R-HSA-167148;R-HSA-167474;R-HSA-167282;R-HSA-167090;R-HSA-165043;R-HSA-167153;R-HSA-165047;R-HSA-167284;R-HSA-167477;R-HSA-167288;R-HSA-167097;R-HSA-167481;R-HSA-167484;R-HSA-167292
R-HSA-5626467	RHO GTPases activate IQGAPs	3	36	0.002479	0.0251904	0.113002	5	5	0.000372412	9606	Homo sapiens	IQGAP1;IQGAP2		R-HSA-5626549;R-HSA-5626469;R-HSA-5672304;R-HSA-5626507;R-HSA-5672329
R-HSA-68962	Activation of the pre-replicative complex	3	36	0.002479	0.0251904	0.113002	8	9	0.000670341	9606	Homo sapiens	POLA1;MCM2		R-HSA-68960;R-HSA-68914;R-HSA-68917;R-HSA-68916;R-HSA-68919;R-HSA-68918;R-HSA-68954;R-HSA-68940
R-HSA-9706574	RHOBTB GTPase Cycle	3	36	0.002479	0.0251904	0.113002	2	4	0.000297929	9606	Homo sapiens	HSP90AA1;HSP90AB1;ROCK2		R-HSA-9018778;R-HSA-9018785
R-HSA-6804756	Regulation of TP53 Activity through Phosphorylation	5	95	0.0065418	0.0256179	0.113002	7	26	0.00193654	9606	Homo sapiens	SUPT16H;MRE11A;TAF4B;CASK;NOC2L		R-HSA-6805399;R-HSA-3222128;R-HSA-6805126;R-HSA-6805061;R-HSA-6799332;R-HSA-6805059;R-HSA-6805122
R-HSA-389958	Cooperation of Prefoldin and TriC/CCT in actin and tubulin folding	3	37	0.00254786	0.0270111	0.113002	5	6	0.000446894	9606	Homo sapiens	CCT3;CCT5;CCT4		R-HSA-390453;R-HSA-389970;R-HSA-389954;R-HSA-389961;R-HSA-390459
R-HSA-428540	Activation of RAC1	2	15	0.00103292	0.0282505	0.113002	4	4	0.000297929	9606	Homo sapiens	NCK1		R-HSA-428535;R-HSA-428515;R-HSA-428531;R-HSA-428511
R-HSA-2514853	Condensation of Prometaphase Chromosomes	2	15	0.00103292	0.0282505	0.113002	4	4	0.000297929	9606	Homo sapiens	CASK;SMC4		R-HSA-2514854;R-HSA-2529015;R-HSA-2520883;R-HSA-2529020
R-HSA-381183	ATF6 (ATF6-alpha) activates chaperone genes	2	15	0.00103292	0.0282505	0.113002	1	5	0.000372412	9606	Homo sapiens	HSP90B1		R-HSA-1791163
R-HSA-191859	snRNP Assembly	4	66	0.00454483	0.0285227	0.114091	2	6	0.000446894	9606	Homo sapiens	NUP93;RANBP2;NUP205;NUP153		R-HSA-191825;R-HSA-191830
R-HSA-194441	Metabolism of non-coding RNA	4	66	0.00454483	0.0285227	0.114091	2	6	0.000446894	9606	Homo sapiens	NUP93;RANBP2;NUP205;NUP153		R-HSA-191825;R-HSA-191830
R-HSA-69190	DNA strand elongation	3	38	0.00261672	0.0289003	0.115601	12	15	0.00111724	9606	Homo sapiens	POLA1;MCM2		R-HSA-69152;R-HSA-69074;R-HSA-69140;R-HSA-69063;R-HSA-69127;R-HSA-69142;R-HSA-69144;R-HSA-69053;R-HSA-176942;R-HSA-69068;R-HSA-69116;R-HSA-169468
R-HSA-9013407	RHOH GTPase cycle	3	38	0.00261672	0.0289003	0.115601	1	3	0.000223447	9606	Homo sapiens	NSFL1C;VCP;ROCK2		R-HSA-9018758
R-HSA-68867	Assembly of the pre-replicative complex	4	68	0.00468255	0.0313102	0.125241	2	12	0.000893788	9606	Homo sapiens	PSMD12;PSMD1;MCM2		R-HSA-68849;R-HSA-68825
R-HSA-3000484	Scavenging by Class F Receptors	2	16	0.00110178	0.0317854	0.127142	2	2	0.000148965	9606	Homo sapiens	HSP90AA1;APOB		R-HSA-2247514;R-HSA-2197645
R-HSA-390471	Association of TriC/CCT with target proteins during biosynthesis	3	40	0.00275444	0.0328833	0.131533	2	2	0.000148965	9606	Homo sapiens	CCT3;CCT5;CCT4		R-HSA-390470;R-HSA-391266
R-HSA-5696394	DNA Damage Recognition in GG-NER	3	40	0.00275444	0.0328833	0.131533	4	5	0.000372412	9606	Homo sapiens	CUL4A;PARP1;RUVBL1		R-HSA-6782943;R-HSA-5691006;R-HSA-5696655;R-HSA-5696664
R-HSA-114608	Platelet degranulation	6	137	0.00943396	0.033052	0.132208	2	11	0.000819306	9606	Homo sapiens	ACTBL3;FLNA;ACTN4;TLN1;MANF;TTN		R-HSA-482772;R-HSA-481007
R-HSA-5632968	Defective Mismatch Repair Associated With MSH6	1	2	0.000137722	0.0339799	0.13592	1	1	7.44823e-05	9606	Homo sapiens	MSH6		R-HSA-5632970
R-HSA-77042	Formation of editosomes by ADAR proteins	1	2	0.000137722	0.0339799	0.13592	2	4	0.000297929	9606	Homo sapiens	ADARB1		R-HSA-111238;R-HSA-77613
R-HSA-169131	Inhibition of PKR	1	2	0.000137722	0.0339799	0.13592	1	2	0.000148965	9606	Homo sapiens	EIF2AK2		R-HSA-168896
R-HSA-9029558	NR1H2 & NR1H3 regulate gene expression linked to lipogenesis	2	17	0.00117064	0.0354843	0.141937	2	8	0.000595859	9606	Homo sapiens	FASN		R-HSA-9605063;R-HSA-9028533
R-HSA-381033	ATF6 (ATF6-alpha) activates chaperones	2	17	0.00117064	0.0354843	0.141937	1	10	0.000744823	9606	Homo sapiens	HSP90B1		R-HSA-1791163
R-HSA-70326	Glucose metabolism	6	140	0.00964055	0.0361089	0.144436	3	50	0.00372412	9606	Homo sapiens	NUP93;RANBP2;NUP205;PGK1;NUP153		R-HSA-70486;R-HSA-71850;R-HSA-170796
R-HSA-8964043	Plasma lipoprotein clearance	3	42	0.00289216	0.0371371	0.148548	20	35	0.00260688	9606	Homo sapiens	CLTC;HDLBP;APOB		R-HSA-171106;R-HSA-8933258;R-HSA-174624;R-HSA-174657;R-HSA-8933292;R-HSA-8865667;R-HSA-6784738;R-HSA-171141;R-HSA-8876366;R-HSA-8858252;R-HSA-8854408;R-HSA-171122;R-HSA-174706;R-HSA-171059;R-HSA-6784735;R-HSA-8854462;R-HSA-174808;R-HSA-8855131;R-HSA-8855130;R-HSA-6784729
R-HSA-168325	Viral Messenger RNA Synthesis	4	72	0.00495799	0.0373504	0.149402	2	6	0.000446894	9606	Homo sapiens	NUP93;RANBP2;NUP205;NUP153		R-HSA-192627;R-HSA-192925
R-HSA-72689	Formation of a pool of free 40S subunits	5	106	0.00729927	0.0381782	0.152713	2	2	0.000148965	9606	Homo sapiens	RPL3;RPL12;EIF3G;EIF3C		R-HSA-72673;R-HSA-72676
R-HSA-69242	S Phase	7	180	0.012395	0.0384183	0.153673	24	54	0.00402205	9606	Homo sapiens	POLA1;PSMD12;PSMD1;ESCO2;SMC1A;MCM2		R-HSA-69152;R-HSA-2468039;R-HSA-2473152;R-HSA-69063;R-HSA-69127;R-HSA-2468041;R-HSA-176942;R-HSA-69068;R-HSA-75825;R-HSA-68913;R-HSA-68944;R-HSA-69074;R-HSA-187574;R-HSA-68948;R-HSA-69140;R-HSA-68950;R-HSA-69142;R-HSA-69016;R-HSA-69144;R-HSA-2473151;R-HSA-69019;R-HSA-69053;R-HSA-69116;R-HSA-169468
R-HSA-68949	Orc1 removal from chromatin	4	73	0.00502686	0.0389578	0.155831	2	4	0.000297929	9606	Homo sapiens	PSMD12;PSMD1;MCM2		R-HSA-68944;R-HSA-68948
R-HSA-177504	Retrograde neurotrophin signalling	2	18	0.0012395	0.0393407	0.157363	3	3	0.000223447	9606	Homo sapiens	CLTC;DNM2		R-HSA-177491;R-HSA-177479;R-HSA-177501
R-HSA-3371511	HSF1 activation	3	43	0.00296102	0.0393645	0.157458	3	7	0.000521376	9606	Homo sapiens	VCP;HSP90AA1;HSP90AB1		R-HSA-3371586;R-HSA-5082409;R-HSA-5324632
R-HSA-9682385	FLT3 signaling in disease	3	43	0.00296102	0.0393645	0.157458	11	52	0.00387308	9606	Homo sapiens	GOLGB1;MYO18A;SPTBN1		R-HSA-9703430;R-HSA-9703440;R-HSA-9703441;R-HSA-9703442;R-HSA-9703437;R-HSA-9703438;R-HSA-9703439;R-HSA-9703432;R-HSA-9703433;R-HSA-9703434;R-HSA-9703435
R-HSA-76005	Response to elevated platelet cytosolic Ca2+	6	144	0.00991599	0.0404594	0.161837	2	14	0.00104275	9606	Homo sapiens	ACTBL3;FLNA;ACTN4;TLN1;MANF;TTN		R-HSA-482772;R-HSA-481007
R-HSA-6802948	Signaling by high-kinase activity BRAF mutants	3	44	0.00302989	0.0416584	0.162314	4	6	0.000446894	9606	Homo sapiens	YWHAB;IQGAP1;TLN1		R-HSA-6802912;R-HSA-6802911;R-HSA-6802910;R-HSA-6803227
R-HSA-3899300	SUMOylation of transcription cofactors	3	44	0.00302989	0.0416584	0.162314	5	27	0.00201102	9606	Homo sapiens	PCM1;NPM1;SAFB2		R-HSA-4085372;R-HSA-4086059;R-HSA-4086088;R-HSA-4085347;R-HSA-4090288
R-HSA-450385	Butyrate Response Factor 1 (BRF1) binds and destabilizes mRNA	2	19	0.00130836	0.043348	0.162314	3	6	0.000446894	9606	Homo sapiens	XRN1;YWHAB		R-HSA-450406;R-HSA-482788;R-HSA-450488
R-HSA-450513	Tristetraprolin (TTP, ZFP36) binds and destabilizes mRNA	2	19	0.00130836	0.043348	0.162314	2	4	0.000297929	9606	Homo sapiens	XRN1;YWHAB		R-HSA-450431;R-HSA-450394
R-HSA-399954	Sema3A PAK dependent Axon repulsion	2	19	0.00130836	0.043348	0.162314	2	6	0.000446894	9606	Homo sapiens	HSP90AA1;HSP90AB1		R-HSA-419644;R-HSA-419645
R-HSA-72163	mRNA Splicing - Major Pathway	7	185	0.0127393	0.0433839	0.162314	8	9	0.000670341	9606	Homo sapiens	SFRS6;HSPA8;SF3B2;DDX46;HNRNPU;HNRNPR;PRPF8		R-HSA-72160;R-HSA-72130;R-HSA-156661;R-HSA-72139;R-HSA-72107;R-HSA-72124;R-HSA-72143;R-HSA-72127
R-HSA-69206	G1/S Transition	6	150	0.0103292	0.0475843	0.162314	12	61	0.00454342	9606	Homo sapiens	POLA1;PSMD12;PSMD1;MCM2		R-HSA-113504;R-HSA-68960;R-HSA-68914;R-HSA-187574;R-HSA-68917;R-HSA-68916;R-HSA-68919;R-HSA-68918;R-HSA-8961632;R-HSA-68954;R-HSA-8961636;R-HSA-68940
R-HSA-3371453	Regulation of HSF1-mediated heat shock response	5	113	0.0077813	0.0478339	0.162314	7	14	0.00104275	9606	Homo sapiens	NUP93;RANBP2;HSPA8;NUP205;NUP153		R-HSA-5251955;R-HSA-5251942;R-HSA-5251959;R-HSA-3371467;R-HSA-5252041;R-HSA-3371518;R-HSA-5252079
R-HSA-3371568	Attenuation phase	3	47	0.00323647	0.0489331	0.162314	4	5	0.000372412	9606	Homo sapiens	HSPA8;HSP90AA1;HSP90AB1		R-HSA-3371554;R-HSA-5324617;R-HSA-5082369;R-HSA-5082384
R-HSA-9646399	Aggrephagy	3	47	0.00323647	0.0489331	0.162314	7	15	0.00111724	9606	Homo sapiens	DYNC1H1;VCP;HSP90AA1		R-HSA-9646354;R-HSA-9646679;R-HSA-9646390;R-HSA-9646347;R-HSA-9646383;R-HSA-9646685;R-HSA-9646348
R-HSA-9013106	RHOC GTPase cycle	4	79	0.00544002	0.0494223	0.162314	2	6	0.000446894	9606	Homo sapiens	LMAN1;ROCK2;IQGAP1		R-HSA-9714361;R-HSA-9013110
R-HSA-4085023	Defective GFPT1 causes CMSTA1	1	3	0.000206583	0.0505361	0.162314	1	1	7.44823e-05	9606	Homo sapiens	GFPT1		R-HSA-4085027
R-HSA-9636667	Manipulation of host energy metabolism	1	3	0.000206583	0.0505361	0.162314	1	2	0.000148965	9606	Homo sapiens	PGK1		R-HSA-9636658
R-HSA-5632928	Defective Mismatch Repair Associated With MSH2	1	3	0.000206583	0.0505361	0.162314	1	2	0.000148965	9606	Homo sapiens	MSH6		R-HSA-5577244
R-HSA-5625740	RHO GTPases activate PKNs	4	80	0.00550888	0.0513027	0.162314	2	20	0.00148965	9606	Homo sapiens	YWHAB;MYH9;MYH11;MYH10		R-HSA-419232;R-HSA-75016
R-HSA-430039	mRNA decay by 5' to 3' exoribonuclease	2	21	0.00144608	0.0517907	0.162314	2	3	0.000223447	9606	Homo sapiens	DDX6;XRN1		R-HSA-429860;R-HSA-429845
R-HSA-69481	G2/M Checkpoints	6	154	0.0106046	0.0527398	0.162314	7	24	0.00178758	9606	Homo sapiens	PSMD12;YWHAB;MRE11A;PSMD1;MCM2		R-HSA-5683735;R-HSA-69891;R-HSA-6799332;R-HSA-8852354;R-HSA-176298;R-HSA-75016;R-HSA-176318
R-HSA-5663202	Diseases of signal transduction by growth factor receptors and second messengers	13	453	0.0311941	0.0530542	0.162314	125	448	0.0333681	9606	Homo sapiens	VCP;PSMD12;HSP90AA1;YWHAB;AP3B1;IQGAP1;GOLGB1;LMNA;AKAP9;MYO18A;PSMD1;TLN1;SPTBN1		R-HSA-9656211;R-HSA-9656209;R-HSA-1218833;R-HSA-9656215;R-HSA-9656214;R-HSA-9656213;R-HSA-9656212;R-HSA-1226014;R-HSA-1226012;R-HSA-1220610;R-HSA-1220611;R-HSA-1248002;R-HSA-1220614;R-HSA-1220612;R-HSA-1220613;R-HSA-9665412;R-HSA-1218824;R-HSA-1169421;R-HSA-5387386;R-HSA-5387389;R-HSA-9665697;R-HSA-1226016;R-HSA-9665696;R-HSA-9665703;R-HSA-9665702;R-HSA-9665708;R-HSA-9665232;R-HSA-6803234;R-HSA-6…
R-HSA-5578749	Transcriptional regulation by small RNAs	4	81	0.00557774	0.0532218	0.162314	1	5	0.000372412	9606	Homo sapiens	NUP93;RANBP2;NUP205;NUP153		R-HSA-5578744
R-HSA-376176	Signaling by ROBO receptors	8	235	0.0161823	0.0534064	0.162314	8	60	0.00446894	9606	Homo sapiens	PSMD12;RPL3;RPL12;PSMD1;EIF4G1;NCK1		R-HSA-428535;R-HSA-428515;R-HSA-428531;R-HSA-9014652;R-HSA-9011313;R-HSA-428511;R-HSA-9014610;R-HSA-8985812
R-HSA-9656223	Signaling by RAF1 mutants	3	49	0.00337419	0.0541045	0.162314	6	7	0.000521376	9606	Homo sapiens	YWHAB;IQGAP1;TLN1		R-HSA-9656211;R-HSA-9656209;R-HSA-9656215;R-HSA-9656214;R-HSA-9656213;R-HSA-9656212
R-HSA-5674135	MAP2K and MAPK activation	3	49	0.00337419	0.0541045	0.162314	8	12	0.000893788	9606	Homo sapiens	YWHAB;IQGAP1;TLN1		R-HSA-9657603;R-HSA-5672980;R-HSA-5672978;R-HSA-9657606;R-HSA-5672972;R-HSA-5672973;R-HSA-9657608;R-HSA-9657599
R-HSA-72172	mRNA Splicing	7	196	0.0134968	0.0557182	0.167155	13	14	0.00104275	9606	Homo sapiens	SFRS6;HSPA8;SF3B2;DDX46;HNRNPU;HNRNPR;PRPF8		R-HSA-72160;R-HSA-72130;R-HSA-75079;R-HSA-75081;R-HSA-75080;R-HSA-72139;R-HSA-72107;R-HSA-75083;R-HSA-75082;R-HSA-72143;R-HSA-156661;R-HSA-72124;R-HSA-72127
R-HSA-69620	Cell Cycle Checkpoints	9	280	0.0192811	0.0563101	0.16893	13	56	0.00417101	9606	Homo sapiens	RANBP2;DYNC1H1;PSMD12;YWHAB;MRE11A;PSMD1;CKAP5;MCM2		R-HSA-69600;R-HSA-5683735;R-HSA-69891;R-HSA-141409;R-HSA-6799332;R-HSA-8852354;R-HSA-176298;R-HSA-75016;R-HSA-141422;R-HSA-264458;R-HSA-141431;R-HSA-176318;R-HSA-141439
R-HSA-379716	Cytosolic tRNA aminoacylation	3	50	0.00344305	0.0567846	0.170354	10	21	0.00156413	9606	Homo sapiens	RARS;EPRS;FARSB		R-HSA-379893;R-HSA-379861;R-HSA-379974;R-HSA-379982;R-HSA-379865;R-HSA-379993;R-HSA-380008;R-HSA-379848;R-HSA-379867;R-HSA-379994
R-HSA-8852276	The role of GTSE1 in G2/M progression after G2 checkpoint	4	83	0.00571547	0.0571759	0.171528	2	10	0.000744823	9606	Homo sapiens	PSMD12;HSP90AA1;HSP90AB1;PSMD1		R-HSA-8852354;R-HSA-8852362
R-HSA-211000	Gene Silencing by RNA	5	120	0.00826332	0.0588111	0.176433	2	40	0.00297929	9606	Homo sapiens	NUP93;RANBP2;NUP205;HSP90AA1;NUP153		R-HSA-5578744;R-HSA-5601883
R-HSA-190828	Gap junction trafficking	3	52	0.00358077	0.0623301	0.18699	4	20	0.00148965	9606	Homo sapiens	CLTC;CLTCL1;DNM2		R-HSA-196017;R-HSA-190519;R-HSA-196026;R-HSA-190829
R-HSA-8856828	Clathrin-mediated endocytosis	6	161	0.0110866	0.0625521	0.187656	22	35	0.00260688	9606	Homo sapiens	ITSN2;HSPA8;CLTC;CLTCL1;APOB;DNM2		R-HSA-8868071;R-HSA-8866279;R-HSA-8868230;R-HSA-8863471;R-HSA-8856813;R-HSA-8867756;R-HSA-8868236;R-HSA-8868651;R-HSA-8866283;R-HSA-8867754;R-HSA-8862280;R-HSA-8856808;R-HSA-8868072;R-HSA-8868648;R-HSA-8868661;R-HSA-8868660;R-HSA-8868659;R-HSA-8868658;R-HSA-8869438;R-HSA-8871196;R-HSA-8871194;R-HSA-8871193
R-HSA-1474165	Reproduction	5	123	0.00846991	0.0639211	0.191437	8	24	0.00178758	9606	Homo sapiens	LMNA;MRE11A;SMC1A;SYNE1;LMNB1		R-HSA-912505;R-HSA-912408;R-HSA-912389;R-HSA-912470;R-HSA-9023941;R-HSA-9023943;R-HSA-912467;R-HSA-912450
R-HSA-9013418	RHOBTB2 GTPase cycle	2	24	0.00165266	0.0654361	0.191437	1	2	0.000148965	9606	Homo sapiens	HSP90AA1;HSP90AB1		R-HSA-9018785
R-HSA-881907	Gastrin-CREB signalling pathway via PKC and MAPK	2	24	0.00165266	0.0654361	0.191437	2	9	0.000670341	9606	Homo sapiens	RPS6KA3;RPS6KA1		R-HSA-199895;R-HSA-198746
R-HSA-9665230	Drug resistance in ERBB2 KD mutants	1	4	0.000275444	0.0668096	0.191437	8	8	0.000595859	9606	Homo sapiens	HSP90AA1		R-HSA-9665315;R-HSA-9665232;R-HSA-9665280;R-HSA-9665286;R-HSA-9665284;R-HSA-9665304;R-HSA-9665311;R-HSA-9665278
R-HSA-9652282	Drug-mediated inhibition of ERBB2 signaling	1	4	0.000275444	0.0668096	0.191437	3	3	0.000223447	9606	Homo sapiens	HSP90AA1		R-HSA-9652277;R-HSA-9652264;R-HSA-9665726
R-HSA-9665233	Resistance of ERBB2 KD mutants to trastuzumab	1	4	0.000275444	0.0668096	0.191437	1	1	7.44823e-05	9606	Homo sapiens	HSP90AA1		R-HSA-9665232
R-HSA-9665246	Resistance of ERBB2 KD mutants to neratinib	1	4	0.000275444	0.0668096	0.191437	1	1	7.44823e-05	9606	Homo sapiens	HSP90AA1		R-HSA-9665286
R-HSA-9665244	Resistance of ERBB2 KD mutants to sapitinib	1	4	0.000275444	0.0668096	0.191437	1	1	7.44823e-05	9606	Homo sapiens	HSP90AA1		R-HSA-9665304
R-HSA-9665249	Resistance of ERBB2 KD mutants to afatinib	1	4	0.000275444	0.0668096	0.191437	1	1	7.44823e-05	9606	Homo sapiens	HSP90AA1		R-HSA-9665311
R-HSA-9665247	Resistance of ERBB2 KD mutants to osimertinib	1	4	0.000275444	0.0668096	0.191437	1	1	7.44823e-05	9606	Homo sapiens	HSP90AA1		R-HSA-9665280
R-HSA-9665245	Resistance of ERBB2 KD mutants to tesevatinib	1	4	0.000275444	0.0668096	0.191437	1	1	7.44823e-05	9606	Homo sapiens	HSP90AA1		R-HSA-9665315
R-HSA-9665737	Drug resistance in ERBB2 TMD/JMD mutants	1	4	0.000275444	0.0668096	0.191437	1	1	7.44823e-05	9606	Homo sapiens	HSP90AA1		R-HSA-9665708
R-HSA-9665250	Resistance of ERBB2 KD mutants to AEE788	1	4	0.000275444	0.0668096	0.191437	1	1	7.44823e-05	9606	Homo sapiens	HSP90AA1		R-HSA-9665278
R-HSA-9665251	Resistance of ERBB2 KD mutants to lapatinib	1	4	0.000275444	0.0668096	0.191437	1	1	7.44823e-05	9606	Homo sapiens	HSP90AA1		R-HSA-9665284
R-HSA-75064	mRNA Editing: A to I Conversion	1	4	0.000275444	0.0668096	0.191437	3	6	0.000446894	9606	Homo sapiens	ADARB1		R-HSA-111238;R-HSA-77613;R-HSA-77615
R-HSA-8985801	Regulation of cortical dendrite branching	1	4	0.000275444	0.0668096	0.191437	1	2	0.000148965	9606	Homo sapiens	NCK1		R-HSA-8985812
R-HSA-75102	C6 deamination of adenosine	1	4	0.000275444	0.0668096	0.191437	1	2	0.000148965	9606	Homo sapiens	ADARB1		R-HSA-77615
R-HSA-9649948	Signaling downstream of RAS mutants	3	54	0.0037185	0.0681172	0.191437	7	7	0.000521376	9606	Homo sapiens	YWHAB;IQGAP1;TLN1		R-HSA-6803233;R-HSA-6802926;R-HSA-6802925;R-HSA-6802924;R-HSA-6802908;R-HSA-6802922;R-HSA-6803240
R-HSA-6802955	Paradoxical activation of RAF signaling by kinase inactive BRAF	3	54	0.0037185	0.0681172	0.191437	6	7	0.000521376	9606	Homo sapiens	YWHAB;IQGAP1;TLN1		R-HSA-6802918;R-HSA-8936731;R-HSA-6803234;R-HSA-6802943;R-HSA-6802942;R-HSA-6802941
R-HSA-6802946	Signaling by moderate kinase activity BRAF mutants	3	54	0.0037185	0.0681172	0.191437	6	7	0.000521376	9606	Homo sapiens	YWHAB;IQGAP1;TLN1		R-HSA-6802919;R-HSA-6802916;R-HSA-6802914;R-HSA-6803230;R-HSA-8936676;R-HSA-6802921
R-HSA-6802949	Signaling by RAS mutants	3	54	0.0037185	0.0681172	0.191437	7	9	0.000670341	9606	Homo sapiens	YWHAB;IQGAP1;TLN1		R-HSA-6803233;R-HSA-6802926;R-HSA-6802925;R-HSA-6802924;R-HSA-6802908;R-HSA-6802922;R-HSA-6803240
R-HSA-169911	Regulation of Apoptosis	3	54	0.0037185	0.0681172	0.191437	2	5	0.000372412	9606	Homo sapiens	PSMD12;OPA1;PSMD1		R-HSA-211715;R-HSA-8867344
R-HSA-4420097	VEGFA-VEGFR2 Pathway	5	126	0.00867649	0.0692733	0.191437	28	79	0.00588411	9606	Homo sapiens	HSP90AA1;ROCK2;CTNND1;NCK1		R-HSA-5218828;R-HSA-5218826;R-HSA-5218824;R-HSA-5218822;R-HSA-202127;R-HSA-5228992;R-HSA-5218847;R-HSA-202129;R-HSA-5218839;R-HSA-5218838;R-HSA-202137;R-HSA-5218643;R-HSA-5218832;R-HSA-202144;R-HSA-5218855;R-HSA-5218854;R-HSA-5218851;R-HSA-1497784;R-HSA-5218815;R-HSA-5218814;R-HSA-5218812;R-HSA-5218811;R-HSA-5357477;R-HSA-5218809;R-HSA-5218806;R-HSA-5218804;R-HSA-202111;R-HSA-3928647
R-HSA-5620920	Cargo trafficking to the periciliary membrane	3	55	0.00378736	0.0710993	0.191437	1	27	0.00201102	9606	Homo sapiens	CCT3;CCT5;CCT4		R-HSA-5624125
R-HSA-1266738	Developmental Biology	29	1262	0.0869026	0.0712858	0.191437	83	556	0.0414122	9606	Homo sapiens	PSMD12;HSP90AB1;RPL3;ROCK2;RPL12;CLTC;LAMC1;RPS6KA3;CLTCL1;RPS6KA1;PSMD1;MYH11;MYH10;SPTAN1;SPTBN1;NCK1;SPAG9;HSPA8;HSP90AA1;CASK;DNM2;KRT18;THRAP3;MYH9;UTRN;TLN1;EIF4G1		R-HSA-3928633;R-HSA-6806629;R-HSA-3928639;R-HSA-443778;R-HSA-419087;R-HSA-1183003;R-HSA-445071;R-HSA-3928625;R-HSA-3928631;R-HSA-560517;R-HSA-445079;R-HSA-6810357;R-HSA-3928616;R-HSA-445077;R-HSA-8942224;R-HSA-445087;R-HSA-3928614;R-HSA-6805573;R-HSA-418850;R-HSA-9680443;R-HSA-392749;R-HSA-392748;R-HSA-392751;R-HSA-418858;R-HSA-374696;R-HSA-418856;R-HSA-376117;R-HSA-448951;R-HSA-555065;R-HSA-6806…
R-HSA-72165	mRNA Splicing - Minor Pathway	3	56	0.00385622	0.0741393	0.191437	5	5	0.000372412	9606	Homo sapiens	SFRS6;SF3B2;PRPF8		R-HSA-75079;R-HSA-75081;R-HSA-75080;R-HSA-75083;R-HSA-75082
R-HSA-157858	Gap junction trafficking and regulation	3	56	0.00385622	0.0741393	0.191437	4	24	0.00178758	9606	Homo sapiens	CLTC;CLTCL1;DNM2		R-HSA-196017;R-HSA-190519;R-HSA-196026;R-HSA-190829
R-HSA-210991	Basigin interactions	2	26	0.00179039	0.0751217	0.191437	2	10	0.000744823	9606	Homo sapiens	SLC3A2;ITGA6		R-HSA-204434;R-HSA-375131
R-HSA-198753	ERK/MAPK targets	2	26	0.00179039	0.0751217	0.191437	1	7	0.000521376	9606	Homo sapiens	RPS6KA3;RPS6KA1		R-HSA-198746
R-HSA-5696399	Global Genome Nucleotide Excision Repair (GG-NER)	4	92	0.00633522	0.0768472	0.191437	16	20	0.00148965	9606	Homo sapiens	CUL4A;PARP1;RUVBL1;LIG3		R-HSA-5690996;R-HSA-5690997;R-HSA-5691006;R-HSA-5696670;R-HSA-5696664;R-HSA-5691000;R-HSA-6790487;R-HSA-6790454;R-HSA-5690213;R-HSA-5689317;R-HSA-5689861;R-HSA-5690990;R-HSA-6782943;R-HSA-5696655;R-HSA-5690991;R-HSA-5690988
R-HSA-5693571	Nonhomologous End-Joining (NHEJ)	3	57	0.00392508	0.0772362	0.191437	13	13	0.000968271	9606	Homo sapiens	XRCC5;PRKDC;MRE11A		R-HSA-5686900;R-HSA-5686704;R-HSA-5693599;R-HSA-5693533;R-HSA-5686685;R-HSA-5693574;R-HSA-5693575;R-HSA-5693604;R-HSA-5687360;R-HSA-5693615;R-HSA-5687183;R-HSA-5686924;R-HSA-5693578
R-HSA-73893	DNA Damage Bypass	3	57	0.00392508	0.0772362	0.191437	6	34	0.0025324	9606	Homo sapiens	CUL4A;VCP;TRIM25		R-HSA-5652005;R-HSA-5653756;R-HSA-5654989;R-HSA-5653754;R-HSA-5654985;R-HSA-5652009
R-HSA-397014	Muscle contraction	7	213	0.0146674	0.0786973	0.191437	13	42	0.00312826	9606	Homo sapiens	AKAP9;MYH11;ATP2B2;ATP2B1;TLN1;TTN		R-HSA-390597;R-HSA-445700;R-HSA-418309;R-HSA-390598;R-HSA-390593;R-HSA-445699;R-HSA-390595;R-HSA-5617182;R-HSA-445704;R-HSA-5617179;R-HSA-445705;R-HSA-5577050;R-HSA-5617178
R-HSA-69052	Switching of origins to a post-replicative state	4	93	0.00640408	0.0792184	0.191437	4	9	0.000670341	9606	Homo sapiens	PSMD12;PSMD1;MCM2		R-HSA-68944;R-HSA-68948;R-HSA-69016;R-HSA-69019
R-HSA-453279	Mitotic G1 phase and G1/S transition	6	173	0.011913	0.0817207	0.191437	12	99	0.00737375	9606	Homo sapiens	POLA1;PSMD12;PSMD1;MCM2		R-HSA-113504;R-HSA-68960;R-HSA-68914;R-HSA-187574;R-HSA-68917;R-HSA-68916;R-HSA-68919;R-HSA-68918;R-HSA-8961632;R-HSA-68954;R-HSA-8961636;R-HSA-68940
R-HSA-69239	Synthesis of DNA	5	133	0.00915852	0.0826936	0.191437	18	26	0.00193654	9606	Homo sapiens	POLA1;PSMD12;PSMD1;MCM2		R-HSA-69152;R-HSA-69063;R-HSA-69127;R-HSA-176942;R-HSA-69068;R-HSA-68913;R-HSA-68944;R-HSA-69074;R-HSA-68948;R-HSA-69140;R-HSA-68950;R-HSA-69142;R-HSA-69016;R-HSA-69144;R-HSA-69019;R-HSA-69053;R-HSA-69116;R-HSA-169468
R-HSA-5660862	Defective SLC7A7 causes lysinuric protein intolerance (LPI)	1	5	0.000344305	0.0828053	0.191437	1	1	7.44823e-05	9606	Homo sapiens	SLC3A2		R-HSA-5660910
R-HSA-5423599	Diseases of Mismatch Repair (MMR)	1	5	0.000344305	0.0828053	0.191437	2	6	0.000446894	9606	Homo sapiens	MSH6		R-HSA-5577244;R-HSA-5632970
R-HSA-3371571	HSF1-dependent transactivation	3	59	0.0040628	0.0835975	0.191437	5	8	0.000595859	9606	Homo sapiens	HSPA8;HSP90AA1;HSP90AB1		R-HSA-3371554;R-HSA-5324617;R-HSA-5082356;R-HSA-5082369;R-HSA-5082384
R-HSA-8964038	LDL clearance	2	28	0.00192811	0.0852291	0.191437	10	19	0.00141516	9606	Homo sapiens	CLTC;APOB		R-HSA-171106;R-HSA-171122;R-HSA-171059;R-HSA-8933258;R-HSA-8865667;R-HSA-6784738;R-HSA-171141;R-HSA-6784735;R-HSA-8876366;R-HSA-6784729
R-HSA-166208	mTORC1-mediated signalling	2	28	0.00192811	0.0852291	0.191437	3	8	0.000595859	9606	Homo sapiens	YWHAB;EIF4G1		R-HSA-165766;R-HSA-165718;R-HSA-165692
R-HSA-390466	Chaperonin-mediated protein folding	4	96	0.00661066	0.0865479	0.191437	16	19	0.00141516	9606	Homo sapiens	CCT3;CASK;CCT5;CCT4		R-HSA-6814119;R-HSA-8850534;R-HSA-390470;R-HSA-8850529;R-HSA-391266;R-HSA-389954;R-HSA-6814124;R-HSA-389961;R-HSA-8850539;R-HSA-6814121;R-HSA-6814409;R-HSA-6814120;R-HSA-390453;R-HSA-389970;R-HSA-8850527;R-HSA-390459
R-HSA-8932339	ROS sensing by NFE2L2	3	60	0.00413166	0.0868598	0.191437	2	8	0.000595859	9606	Homo sapiens	PSMD12;PSMD1;CASK		R-HSA-8932322;R-HSA-8932355
R-HSA-5339562	Uptake and actions of bacterial toxins	3	60	0.00413166	0.0868598	0.191437	2	66	0.00491583	9606	Homo sapiens	HSP90AA1;HSP90AB1;EEF2		R-HSA-5336421;R-HSA-5336420
R-HSA-5663205	Infectious disease	30	1343	0.0924804	0.0887944	0.191437	84	750	0.0558618	9606	Homo sapiens	PSMD12;VCP;NUP205;HSP90AB1;RPL3;ROCK2;RPL12;CTNND1;CLTC;CHD4;C3;PCM1;PGK1;PSMD1;NCK1;RANBP2;DYNC1H1;SUPT16H;NPM1;HSP90AA1;PARP1;ITGA4;XRCC5;EIF2AK2;NUP153;EEF2;NUP93;MYH9;TAF4B		R-HSA-180736;R-HSA-2029466;R-HSA-9666458;R-HSA-180622;R-HSA-9614367;R-HSA-167181;R-HSA-168337;R-HSA-8876948;R-HSA-9614343;R-HSA-192916;R-HSA-175258;R-HSA-2197691;R-HSA-167192;R-HSA-2197690;R-HSA-167196;R-HSA-192925;R-HSA-167197;R-HSA-9613490;R-HSA-9636658;R-HSA-167459;R-HSA-167076;R-HSA-167077;R-HSA-9680443;R-HSA-9613498;R-HSA-167474;R-HSA-167090;R-HSA-165043;R-HSA-168880;R-HSA-9614369;R-HSA-9636…
R-HSA-156902	Peptide chain elongation	4	97	0.00667952	0.089062	0.191437	5	5	0.000372412	9606	Homo sapiens	RPL3;RPL12;EEF2		R-HSA-156930;R-HSA-156915;R-HSA-156912;R-HSA-156923;R-HSA-156907
R-HSA-71406	Pyruvate metabolism and Citric Acid (TCA) cycle	4	97	0.00667952	0.089062	0.191437	5	36	0.00268136	9606	Homo sapiens	IDH2;OGDH;ACO2		R-HSA-70967;R-HSA-71401;R-HSA-450975;R-HSA-70971;R-HSA-450984
R-HSA-5362768	Hh mutants are degraded by ERAD	3	61	0.00420052	0.0901754	0.191437	4	6	0.000446894	9606	Homo sapiens	PSMD12;VCP;PSMD1		R-HSA-5387392;R-HSA-5483238;R-HSA-5387386;R-HSA-5387389
R-HSA-3000171	Non-integrin membrane-ECM interactions	3	61	0.00420052	0.0901754	0.191437	4	22	0.00163861	9606	Homo sapiens	CASK;ITGA6;LAMC1		R-HSA-2328129;R-HSA-2426355;R-HSA-2731074;R-HSA-2750181
R-HSA-446210	Synthesis of UDP-N-acetyl-glucosamine	2	29	0.00199697	0.0904285	0.191437	2	7	0.000521376	9606	Homo sapiens	PCM1;GFPT1		R-HSA-449715;R-HSA-446185
R-HSA-3000170	Syndecan interactions	2	29	0.00199697	0.0904285	0.191437	2	15	0.00111724	9606	Homo sapiens	CASK;ITGA6		R-HSA-2731074;R-HSA-2750181
R-HSA-5633007	Regulation of TP53 Activity	6	178	0.0122573	0.0905755	0.191437	8	98	0.00729927	9606	Homo sapiens	SUPT16H;MRE11A;TAF4B;CASK;CHD4;NOC2L		R-HSA-6805399;R-HSA-3222128;R-HSA-6805126;R-HSA-6805061;R-HSA-6799332;R-HSA-6805059;R-HSA-6805122;R-HSA-6805650
R-HSA-194138	Signaling by VEGF	5	137	0.00943396	0.0909383	0.191437	28	86	0.00640548	9606	Homo sapiens	HSP90AA1;ROCK2;CTNND1;NCK1		R-HSA-5218828;R-HSA-5218826;R-HSA-5218824;R-HSA-5218822;R-HSA-202127;R-HSA-5228992;R-HSA-5218847;R-HSA-202129;R-HSA-5218839;R-HSA-5218838;R-HSA-202137;R-HSA-5218643;R-HSA-5218832;R-HSA-202144;R-HSA-5218855;R-HSA-5218854;R-HSA-5218851;R-HSA-1497784;R-HSA-5218815;R-HSA-5218814;R-HSA-5218812;R-HSA-5218811;R-HSA-5357477;R-HSA-5218809;R-HSA-5218806;R-HSA-5218804;R-HSA-202111;R-HSA-3928647
R-HSA-174824	Plasma lipoprotein assembly, remodeling, and clearance	4	98	0.00674838	0.0916111	0.191437	35	84	0.00625652	9606	Homo sapiens	CLTC;MTTP;HDLBP;APOB		R-HSA-174786;R-HSA-8933258;R-HSA-8866308;R-HSA-174657;R-HSA-8865667;R-HSA-6784738;R-HSA-174660;R-HSA-171141;R-HSA-8866304;R-HSA-8876366;R-HSA-174731;R-HSA-8858252;R-HSA-8854408;R-HSA-8866327;R-HSA-174739;R-HSA-8866321;R-HSA-174741;R-HSA-174808;R-HSA-8855131;R-HSA-8855130;R-HSA-8866329;R-HSA-171106;R-HSA-174690;R-HSA-174624;R-HSA-8933292;R-HSA-174757;R-HSA-266350;R-HSA-176879;R-HSA-171122;R-HSA-17…
R-HSA-72649	Translation initiation complex formation	3	62	0.00426938	0.0935433	0.191437	2	2	0.000148965	9606	Homo sapiens	EIF3G;EIF3C;EIF4G1		R-HSA-156808;R-HSA-157849
R-HSA-8963898	Plasma lipoprotein assembly	2	30	0.00206583	0.0957187	0.191437	10	19	0.00141516	9606	Homo sapiens	MTTP;APOB		R-HSA-8866327;R-HSA-174786;R-HSA-8866308;R-HSA-8866321;R-HSA-174660;R-HSA-8866304;R-HSA-174741;R-HSA-174587;R-HSA-174731;R-HSA-8866329
R-HSA-8863678	Neurodegenerative Diseases	2	30	0.00206583	0.0957187	0.191437	2	22	0.00163861	9606	Homo sapiens	LMNA;LMNB1		R-HSA-8868340;R-HSA-8868344
R-HSA-8862803	Deregulated CDK5 triggers multiple neurodegenerative pathways in Alzheimer's disease models	2	30	0.00206583	0.0957187	0.191437	2	22	0.00163861	9606	Homo sapiens	LMNA;LMNB1		R-HSA-8868340;R-HSA-8868344
R-HSA-72306	tRNA processing	6	182	0.0125327	0.0980207	0.196041	3	54	0.00402205	9606	Homo sapiens	NUP93;RANBP2;NUP205;DDX1;NUP153;EPRS		R-HSA-5696816;R-HSA-6783483;R-HSA-6782296
R-HSA-173736	Alternative complement activation	1	6	0.000413166	0.0985279	0.197056	9	9	0.000670341	9606	Homo sapiens	C3		R-HSA-183122;R-HSA-173745;R-HSA-183126;R-HSA-174551;R-HSA-183130;R-HSA-173754;R-HSA-173739;R-HSA-981539;R-HSA-173740
R-HSA-975956	Nonsense Mediated Decay (NMD) independent of the Exon Junction Complex (EJC)	4	101	0.00695496	0.0994645	0.198929	1	1	7.44823e-05	9606	Homo sapiens	RPL3;RPL12;EIF4G1		R-HSA-927789
R-HSA-9010553	Regulation of expression of SLITs and ROBOs	6	183	0.0126016	0.0999315	0.199863	3	20	0.00148965	9606	Homo sapiens	PSMD12;RPL3;RPL12;PSMD1;EIF4G1		R-HSA-9014652;R-HSA-9011313;R-HSA-9014610
R-HSA-72702	Ribosomal scanning and start codon recognition	3	64	0.00440711	0.100432	0.200864	2	2	0.000148965	9606	Homo sapiens	EIF3G;EIF3C;EIF4G1		R-HSA-72697;R-HSA-72621
R-HSA-5387390	Hh mutants abrogate ligand secretion	3	64	0.00440711	0.100432	0.200864	4	7	0.000521376	9606	Homo sapiens	PSMD12;VCP;PSMD1		R-HSA-5387392;R-HSA-5483238;R-HSA-5387386;R-HSA-5387389
R-HSA-5578775	Ion homeostasis	3	64	0.00440711	0.100432	0.200864	4	16	0.00119172	9606	Homo sapiens	ATP2B2;ATP2B1		R-HSA-418309;R-HSA-5617182;R-HSA-5617179;R-HSA-5617178
R-HSA-3000157	Laminin interactions	2	31	0.00213469	0.101095	0.20219	12	15	0.00111724	9606	Homo sapiens	ITGA6;LAMC1		R-HSA-216051;R-HSA-2426676;R-HSA-2328145;R-HSA-216048;R-HSA-4084507;R-HSA-2426450;R-HSA-2396083;R-HSA-2426530;R-HSA-4084505;R-HSA-3907292;R-HSA-2327803;R-HSA-216058
R-HSA-69306	DNA Replication	5	142	0.00977827	0.101818	0.203636	28	47	0.00350067	9606	Homo sapiens	POLA1;PSMD12;PSMD1;MCM2		R-HSA-69063;R-HSA-69127;R-HSA-69068;R-HSA-68940;R-HSA-68944;R-HSA-69074;R-HSA-68948;R-HSA-69140;R-HSA-68950;R-HSA-69142;R-HSA-68825;R-HSA-69016;R-HSA-69144;R-HSA-69019;R-HSA-68954;R-HSA-69152;R-HSA-68960;R-HSA-176942;R-HSA-68913;R-HSA-68849;R-HSA-68914;R-HSA-68917;R-HSA-68916;R-HSA-68919;R-HSA-68918;R-HSA-69053;R-HSA-69116;R-HSA-169468
R-HSA-391251	Protein folding	4	102	0.00702383	0.10215	0.2043	16	28	0.00208551	9606	Homo sapiens	CCT3;CASK;CCT5;CCT4		R-HSA-6814119;R-HSA-8850534;R-HSA-390470;R-HSA-8850529;R-HSA-391266;R-HSA-389954;R-HSA-6814124;R-HSA-389961;R-HSA-8850539;R-HSA-6814121;R-HSA-6814409;R-HSA-6814120;R-HSA-390453;R-HSA-389970;R-HSA-8850527;R-HSA-390459
R-HSA-156842	Eukaryotic Translation Elongation	4	102	0.00702383	0.10215	0.2043	5	9	0.000670341	9606	Homo sapiens	RPL3;RPL12;EEF2		R-HSA-156930;R-HSA-156915;R-HSA-156912;R-HSA-156923;R-HSA-156907
R-HSA-429914	Deadenylation-dependent mRNA decay	3	65	0.00447597	0.10395	0.207901	6	10	0.000744823	9606	Homo sapiens	DDX6;XRN1;EIF4G1		R-HSA-429860;R-HSA-429845;R-HSA-430021;R-HSA-429955;R-HSA-8941312;R-HSA-429992
R-HSA-9615933	Postmitotic nuclear pore complex (NPC) reformation	2	32	0.00220355	0.106553	0.213106	2	10	0.000744823	9606	Homo sapiens	NUP93;NUP205		R-HSA-9634219;R-HSA-9634169
R-HSA-72662	Activation of the mRNA upon binding of the cap-binding complex and eIFs, and subsequent binding to 43S	3	66	0.00454483	0.107517	0.215035	5	6	0.000446894	9606	Homo sapiens	EIF3G;EIF3C;EIF4G1		R-HSA-72647;R-HSA-72631;R-HSA-156808;R-HSA-72635;R-HSA-157849
R-HSA-5678895	Defective CFTR causes cystic fibrosis	3	66	0.00454483	0.107517	0.215035	4	7	0.000521376	9606	Homo sapiens	PSMD12;VCP;PSMD1		R-HSA-8866854;R-HSA-8866858;R-HSA-8866857;R-HSA-8866856
R-HSA-1474290	Collagen formation	4	104	0.00716155	0.10762	0.21524	4	77	0.00573514	9606	Homo sapiens	GLT25D2;DST;ITGA6;PLEC1		R-HSA-2213192;R-HSA-8948228;R-HSA-1981120;R-HSA-8948231
R-HSA-73894	DNA Repair	10	369	0.0254097	0.109616	0.219231	144	332	0.0247281	9606	Homo sapiens	MSH6;CUL4A;VCP;PARP1;XRCC5;PRKDC;RUVBL1;MRE11A;TRIM25;LIG3		R-HSA-69891;R-HSA-5684052;R-HSA-9684118;R-HSA-5693533;R-HSA-5685341;R-HSA-5687640;R-HSA-5683801;R-HSA-5649734;R-HSA-5358912;R-HSA-3785768;R-HSA-6782069;R-HSA-5687360;R-HSA-5685838;R-HSA-5690996;R-HSA-5686900;R-HSA-5651828;R-HSA-5690997;R-HSA-5686642;R-HSA-5687664;R-HSA-5684081;R-HSA-5691006;R-HSA-5693566;R-HSA-110376;R-HSA-5693564;R-HSA-5682044;R-HSA-5687675;R-HSA-110380;R-HSA-5691000;R-HSA-56876…
R-HSA-5619115	Disorders of transmembrane transporters	8	277	0.0190745	0.110122	0.220244	6	87	0.00647996	9606	Homo sapiens	NUP93;RANBP2;PSMD12;VCP;NUP205;PSMD1;NUP153;SLC3A2		R-HSA-8866854;R-HSA-5661474;R-HSA-5660910;R-HSA-8866858;R-HSA-8866857;R-HSA-8866856
R-HSA-2022090	Assembly of collagen fibrils and other multimeric structures	3	67	0.00461369	0.111131	0.222263	1	26	0.00193654	9606	Homo sapiens	DST;ITGA6;PLEC1		R-HSA-2213192
R-HSA-445095	Interaction between L1 and Ankyrins	2	33	0.00227241	0.112088	0.224177	2	4	0.000297929	9606	Homo sapiens	SPTAN1;SPTBN1		R-HSA-392751;R-HSA-373739
R-HSA-174577	Activation of C3 and C5	1	7	0.000482027	0.113982	0.227964	3	3	0.000223447	9606	Homo sapiens	C3		R-HSA-173680;R-HSA-166817;R-HSA-173636
R-HSA-110381	Resolution of AP sites via the single-nucleotide replacement pathway	1	7	0.000482027	0.113982	0.227964	4	6	0.000446894	9606	Homo sapiens	LIG3		R-HSA-110376;R-HSA-73931;R-HSA-110380;R-HSA-73932
R-HSA-379724	tRNA Aminoacylation	3	68	0.00468255	0.114792	0.229583	10	42	0.00312826	9606	Homo sapiens	RARS;EPRS;FARSB		R-HSA-379893;R-HSA-379861;R-HSA-379974;R-HSA-379982;R-HSA-379865;R-HSA-379993;R-HSA-380008;R-HSA-379848;R-HSA-379867;R-HSA-379994
R-HSA-171319	Telomere Extension By Telomerase	2	34	0.00234128	0.117697	0.235394	1	10	0.000744823	9606	Homo sapiens	RUVBL2;RUVBL1		R-HSA-164616
R-HSA-180786	Extension of Telomeres	3	69	0.00475141	0.118497	0.236994	5	28	0.00208551	9606	Homo sapiens	POLA1;RUVBL2;RUVBL1		R-HSA-174452;R-HSA-9668597;R-HSA-174427;R-HSA-164616;R-HSA-174425
R-HSA-450282	MAPK targets/ Nuclear events mediated by MAP kinases	2	35	0.00241014	0.123374	0.241717	2	16	0.00119172	9606	Homo sapiens	RPS6KA3;RPS6KA1		R-HSA-199895;R-HSA-198746
R-HSA-2467813	Separation of Sister Chromatids	6	195	0.0134279	0.124367	0.241717	4	8	0.000595859	9606	Homo sapiens	RANBP2;DYNC1H1;PSMD12;PSMD1;SMC1A;CKAP5		R-HSA-2467809;R-HSA-2545203;R-HSA-2467811;R-HSA-174202
R-HSA-936837	Ion transport by P-type ATPases	3	71	0.00488913	0.126039	0.241717	1	15	0.00111724	9606	Homo sapiens	ATP2B2;ATP2B1		R-HSA-418309
R-HSA-8964041	LDL remodeling	1	8	0.000550888	0.129172	0.241717	2	2	0.000148965	9606	Homo sapiens	APOB		R-HSA-266350;R-HSA-176879
R-HSA-8937144	Aryl hydrocarbon receptor signalling	1	8	0.000550888	0.129172	0.241717	3	5	0.000372412	9606	Homo sapiens	HSP90AB1		R-HSA-8937169;R-HSA-8936849;R-HSA-8937191
R-HSA-5358346	Hedgehog ligand biogenesis	3	72	0.00495799	0.129874	0.241717	4	15	0.00111724	9606	Homo sapiens	PSMD12;VCP;PSMD1		R-HSA-5362448;R-HSA-5362441;R-HSA-5362459;R-HSA-5362412
R-HSA-5694530	Cargo concentration in the ER	2	37	0.00254786	0.13492	0.241717	3	12	0.000893788	9606	Homo sapiens	LMAN1		R-HSA-5694431;R-HSA-5694428;R-HSA-5694522
R-HSA-186763	Downstream signal transduction	2	37	0.00254786	0.13492	0.241717	1	16	0.00119172	9606	Homo sapiens	NCK1		R-HSA-382058
R-HSA-8948751	Regulation of PTEN stability and activity	3	74	0.00509572	0.137664	0.241717	2	13	0.000968271	9606	Homo sapiens	PSMD12;PSMD1;CASK		R-HSA-8850945;R-HSA-8850992
R-HSA-163841	Gamma carboxylation, hypusine formation and arylsulfatase activation	3	74	0.00509572	0.137664	0.241717	6	40	0.00297929	9606	Homo sapiens	FN3KRP;EEF2		R-HSA-6788855;R-HSA-6788867;R-HSA-5358484;R-HSA-5358475;R-HSA-5358494;R-HSA-5367022
R-HSA-9633012	Response of EIF2AK4 (GCN2) to amino acid deficiency	4	115	0.00791902	0.139935	0.241717	4	16	0.00119172	9606	Homo sapiens	RPL3;RPL12;GCN1L1		R-HSA-9633008;R-HSA-9633742;R-HSA-9634669;R-HSA-9633005
R-HSA-8856825	Cargo recognition for clathrin-mediated endocytosis	4	115	0.00791902	0.139935	0.241717	3	15	0.00111724	9606	Homo sapiens	ITSN2;CLTC;CLTCL1;APOB		R-HSA-8866279;R-HSA-8863471;R-HSA-8866283
R-HSA-9707587	Regulation of HMOX1 expression and activity	3	75	0.00516458	0.141618	0.241717	2	19	0.00141516	9606	Homo sapiens	PSMD12;PSMD1;CASK		R-HSA-8932322;R-HSA-8932355
R-HSA-9679506	SARS-CoV Infections	6	203	0.0139788	0.142137	0.241717	6	254	0.0189185	9606	Homo sapiens	VCP;HSP90AA1;HSP90AB1;ITGA4;ROCK2;CHD4		R-HSA-9694689;R-HSA-9686699;R-HSA-9680443;R-HSA-9679787;R-HSA-9678925;R-HSA-9679740
R-HSA-8869496	TFAP2A acts as a transcriptional repressor during retinoic acid induced cell differentiation	1	9	0.000619749	0.144103	0.241717	7	7	0.000521376	9606	Homo sapiens	NPM1		R-HSA-8869543;R-HSA-8869558;R-HSA-8869542;R-HSA-8869568;R-HSA-8869566;R-HSA-8869549;R-HSA-8869560
R-HSA-8964026	Chylomicron clearance	1	9	0.000619749	0.144103	0.241717	4	4	0.000297929	9606	Homo sapiens	APOB		R-HSA-174706;R-HSA-174624;R-HSA-174657;R-HSA-174808
R-HSA-5576890	Phase 3 - rapid repolarisation	1	9	0.000619749	0.144103	0.241717	1	2	0.000148965	9606	Homo sapiens	AKAP9		R-HSA-5577050
R-HSA-8964011	HDL clearance	1	9	0.000619749	0.144103	0.241717	1	5	0.000372412	9606	Homo sapiens	HDLBP		R-HSA-8858252
R-HSA-163765	ChREBP activates metabolic gene expression	1	9	0.000619749	0.144103	0.241717	1	6	0.000446894	9606	Homo sapiens	FASN		R-HSA-163733
R-HSA-418346	Platelet homeostasis	4	117	0.00805674	0.146188	0.241717	5	30	0.00223447	9606	Homo sapiens	ATP2B2;ATP2B1;APOB		R-HSA-418309;R-HSA-432129;R-HSA-435244;R-HSA-8948034;R-HSA-432121
R-HSA-442742	CREB1 phosphorylation through NMDA receptor-mediated activation of RAS signaling	2	39	0.00268558	0.146696	0.241717	5	7	0.000521376	9606	Homo sapiens	RPS6KA3;RPS6KA1		R-HSA-9619843;R-HSA-442724;R-HSA-9029434;R-HSA-442739;R-HSA-9620004
R-HSA-176187	Activation of ATR in response to replication stress	2	39	0.00268558	0.146696	0.241717	2	9	0.000670341	9606	Homo sapiens	MCM2		R-HSA-176298;R-HSA-176318
R-HSA-9619665	EGR2 and SOX10-mediated initiation of Schwann cell myelination	2	39	0.00268558	0.146696	0.241717	2	26	0.00193654	9606	Homo sapiens	LAMC1;UTRN		R-HSA-9619666;R-HSA-9619668
R-HSA-913531	Interferon Signaling	10	394	0.0271312	0.147867	0.241717	14	69	0.00513928	9606	Homo sapiens	NUP93;RANBP2;NUP205;FLNA;TRIM25;EIF2AK2;NUP153;FLNB;EIF4G1		R-HSA-1678841;R-HSA-1169395;R-HSA-1678843;R-HSA-1169394;R-HSA-1678842;R-HSA-1169398;R-HSA-1176059;R-HSA-1169403;R-HSA-8985123;R-HSA-1169402;R-HSA-1031716;R-HSA-1169405;R-HSA-1031713;R-HSA-1169406
R-HSA-8878159	Transcriptional regulation by RUNX3	4	118	0.0081256	0.149355	0.241717	3	47	0.00350067	9606	Homo sapiens	PSMD12;ITGA4;PSMD1		R-HSA-8952408;R-HSA-8949343;R-HSA-8949335
R-HSA-204005	COPII-mediated vesicle transport	3	77	0.0053023	0.149639	0.241717	10	16	0.00119172	9606	Homo sapiens	LMAN1;USO1		R-HSA-5694439;R-HSA-5694418;R-HSA-203973;R-HSA-5694417;R-HSA-5694446;R-HSA-5694527;R-HSA-204008;R-HSA-5694522;R-HSA-5694441;R-HSA-5694409
R-HSA-1834949	Cytosolic sensors of pathogen-associated DNA	3	77	0.0053023	0.149639	0.241717	3	49	0.00364964	9606	Homo sapiens	XRCC5;PRKDC;MRE11A		R-HSA-1834939;R-HSA-3134821;R-HSA-3204303
R-HSA-9006934	Signaling by Receptor Tyrosine Kinases	14	593	0.0408346	0.14988	0.241717	57	704	0.0524356	9606	Homo sapiens	RPS6KA3;HSP90AA1;YWHAB;ROCK2;CLTC;RPS6KA1;CTNND1;ID3;CHD4;LAMC1;NCK1;DNM2		R-HSA-9613460;R-HSA-202127;R-HSA-5228992;R-HSA-9613213;R-HSA-1918092;R-HSA-202129;R-HSA-1918095;R-HSA-9613451;R-HSA-202137;R-HSA-5218643;R-HSA-9610163;R-HSA-202144;R-HSA-1963582;R-HSA-9652277;R-HSA-9612980;R-HSA-9665726;R-HSA-1497784;R-HSA-169901;R-HSA-5218815;R-HSA-5218814;R-HSA-9613219;R-HSA-5218812;R-HSA-5218811;R-HSA-5218809;R-HSA-9613476;R-HSA-9610154;R-HSA-5218806;R-HSA-9610152;R-HSA-521880…
R-HSA-8868773	rRNA processing in the nucleus and cytosol	6	207	0.0142542	0.151441	0.241717	5	15	0.00111724	9606	Homo sapiens	RPL3;EXOSC10;RPL12;DDX21;NAT10		R-HSA-6791222;R-HSA-6791219;R-HSA-6791218;R-HSA-6791228;R-HSA-6790987
R-HSA-1799339	SRP-dependent cotranslational protein targeting to membrane	4	119	0.00819446	0.152549	0.241717	5	5	0.000372412	9606	Homo sapiens	RPL3;SSR4;RPL12		R-HSA-1799326;R-HSA-1799330;R-HSA-1799329;R-HSA-1799335;R-HSA-1799332
R-HSA-5696398	Nucleotide Excision Repair	4	119	0.00819446	0.152549	0.241717	30	37	0.00275585	9606	Homo sapiens	CUL4A;PARP1;RUVBL1;LIG3		R-HSA-9684118;R-HSA-5696670;R-HSA-6781867;R-HSA-5696664;R-HSA-6790454;R-HSA-6782069;R-HSA-6782004;R-HSA-5689861;R-HSA-6782131;R-HSA-5696655;R-HSA-6782141;R-HSA-6782204;R-HSA-6782138;R-HSA-5690996;R-HSA-5690997;R-HSA-6782211;R-HSA-6782208;R-HSA-5691006;R-HSA-6781833;R-HSA-5691000;R-HSA-6790487;R-HSA-5690213;R-HSA-5689317;R-HSA-6782227;R-HSA-6782224;R-HSA-5690990;R-HSA-6782943;R-HSA-5690991;R-HSA-5…
R-HSA-168256	Immune System	53	2681	0.184616	0.158	0.241717	154	1621	0.120736	9606	Homo sapiens	NUP205;PSMD12;VCP;HSP90AB1;DDX3X;YWHAB;DCTN1;PRKDC;COPB1;CLTC;GDI2;IQGAP1;IQGAP2;LMNB1;HSP90B1;C3;RPS6KA3;NPEPPS;KIF5B;RPS6KA1;TRIM25;PSMD1;FLNA;FLNB;APOB;SPTAN1;NCK1;RANBP2;HSPA8;DYNC1H1;HSP90AA1;ITGA4;XRCC5;EMR3;EIF2AK2;MRE11A;NUP153;EEF2;DNM2;NUP93;CAT;MYH9;UBA1;LAP3;DZIP3;CLEC4G;EIF4G1		R-HSA-2130725;R-HSA-8862090;R-HSA-8852874;R-HSA-8950681;R-HSA-1168640;R-HSA-981535;R-HSA-936475;R-HSA-2130486;R-HSA-198941;R-HSA-9705137;R-HSA-1031716;R-HSA-9705145;R-HSA-981539;R-HSA-1031713;R-HSA-1006143;R-HSA-990526;R-HSA-1296421;R-HSA-419644;R-HSA-419645;R-HSA-8951498;R-HSA-392513;R-HSA-913993;R-HSA-173636;R-HSA-844612;R-HSA-1112666;R-HSA-3134821;R-HSA-6800426;R-HSA-844610;R-HSA-990528;R-HSA-…
R-HSA-5696400	Dual Incision in GG-NER	2	41	0.0028233	0.158673	0.241717	3	3	0.000223447	9606	Homo sapiens	CUL4A;PARP1		R-HSA-5690213;R-HSA-5690990;R-HSA-5690988
R-HSA-202131	Metabolism of nitric oxide: NOS3 activation and regulation	2	41	0.0028233	0.158673	0.241717	11	26	0.00193654	9606	Homo sapiens	HSP90AA1;DNM2		R-HSA-202129;R-HSA-1497796;R-HSA-202144;R-HSA-1497810;R-HSA-202137;R-HSA-203625;R-HSA-202111;R-HSA-202127;R-HSA-203662;R-HSA-1497784;R-HSA-203565
R-HSA-8964046	VLDL clearance	1	10	0.00068861	0.158779	0.241717	3	3	0.000223447	9606	Homo sapiens	APOB		R-HSA-8933292;R-HSA-8854462;R-HSA-8854408
R-HSA-2470946	Cohesin Loading onto Chromatin	1	10	0.00068861	0.158779	0.241717	2	2	0.000148965	9606	Homo sapiens	SMC1A		R-HSA-2470935;R-HSA-2468040
R-HSA-203641	NOSTRIN mediated eNOS trafficking	1	10	0.00068861	0.158779	0.241717	3	4	0.000297929	9606	Homo sapiens	DNM2		R-HSA-203625;R-HSA-203662;R-HSA-203565
R-HSA-447041	CHL1 interactions	1	10	0.00068861	0.158779	0.241717	1	5	0.000372412	9606	Homo sapiens	HSPA8		R-HSA-445087
R-HSA-168249	Innate Immune System	28	1333	0.0917918	0.164115	0.241717	99	708	0.0527335	9606	Homo sapiens	PSMD12;VCP;HSP90AB1;DDX3X;PRKDC;COPB1;GDI2;IQGAP1;IQGAP2;HSP90B1;C3;RPS6KA3;RPS6KA1;TRIM25;PSMD1;APOB;SPTAN1;NCK1;HSPA8;DYNC1H1;HSP90AA1;XRCC5;MRE11A;EMR3;EEF2;DNM2;CAT;MYH9		R-HSA-8852874;R-HSA-981535;R-HSA-936475;R-HSA-9705137;R-HSA-9705145;R-HSA-981539;R-HSA-1006143;R-HSA-990526;R-HSA-1296421;R-HSA-419644;R-HSA-419645;R-HSA-173636;R-HSA-844612;R-HSA-3134821;R-HSA-6800426;R-HSA-844610;R-HSA-990528;R-HSA-183122;R-HSA-1678923;R-HSA-183126;R-HSA-6800434;R-HSA-183130;R-HSA-198746;R-HSA-5607731;R-HSA-976743;R-HSA-874087;R-HSA-8851436;R-HSA-937343;R-HSA-173680;R-HSA-16789…
R-HSA-167172	Transcription of the HIV genome	3	81	0.00557774	0.166099	0.241717	28	47	0.00350067	9606	Homo sapiens	PCM1;SUPT16H;TAF4B		R-HSA-167113;R-HSA-167118;R-HSA-167181;R-HSA-167121;R-HSA-167130;R-HSA-167192;R-HSA-167134;R-HSA-167196;R-HSA-167197;R-HSA-9613490;R-HSA-167459;R-HSA-167136;R-HSA-167076;R-HSA-167077;R-HSA-9613498;R-HSA-167150;R-HSA-167148;R-HSA-167474;R-HSA-167282;R-HSA-167090;R-HSA-167153;R-HSA-167284;R-HSA-167477;R-HSA-167288;R-HSA-167097;R-HSA-167481;R-HSA-167484;R-HSA-167292
R-HSA-5693532	DNA Double-Strand Break Repair	5	168	0.0115687	0.167788	0.241717	87	111	0.00826754	9606	Homo sapiens	PARP1;XRCC5;PRKDC;MRE11A;LIG3		R-HSA-69891;R-HSA-5684052;R-HSA-5686483;R-HSA-5693533;R-HSA-5685341;R-HSA-5687640;R-HSA-5683801;R-HSA-3785768;R-HSA-5682629;R-HSA-5686469;R-HSA-5687360;R-HSA-5685838;R-HSA-5683405;R-HSA-5686900;R-HSA-5686642;R-HSA-75172;R-HSA-5687664;R-HSA-5684081;R-HSA-75174;R-HSA-5693566;R-HSA-5683967;R-HSA-5693564;R-HSA-5683964;R-HSA-5682044;R-HSA-5687675;R-HSA-5687673;R-HSA-5693561;R-HSA-5693542;R-HSA-5684071…
R-HSA-927802	Nonsense-Mediated Decay (NMD)	4	124	0.00853877	0.168893	0.241717	6	6	0.000446894	9606	Homo sapiens	RPL3;RPL12;EIF4G1		R-HSA-927836;R-HSA-927789;R-HSA-927832;R-HSA-927830;R-HSA-927813;R-HSA-927889
R-HSA-975957	Nonsense Mediated Decay (NMD) enhanced by the Exon Junction Complex (EJC)	4	124	0.00853877	0.168893	0.241717	5	5	0.000372412	9606	Homo sapiens	RPL3;RPL12;EIF4G1		R-HSA-927836;R-HSA-927832;R-HSA-927830;R-HSA-927813;R-HSA-927889
R-HSA-9696273	RND1 GTPase cycle	2	43	0.00296102	0.170823	0.241717	1	2	0.000148965	9606	Homo sapiens	DST;DLG5		R-HSA-9696271
R-HSA-9696264	RND3 GTPase cycle	2	43	0.00296102	0.170823	0.241717	1	2	0.000148965	9606	Homo sapiens	DST;DLG5		R-HSA-9696268
R-HSA-5689896	Ovarian tumor domain proteases	2	43	0.00296102	0.170823	0.241717	2	14	0.00104275	9606	Homo sapiens	VCP;TRIM25		R-HSA-936381;R-HSA-6781953
R-HSA-69205	G1/S-Specific Transcription	2	43	0.00296102	0.170823	0.241717	2	28	0.00208551	9606	Homo sapiens	POLA1		R-HSA-8961632;R-HSA-8961636
R-HSA-9660537	Signaling by MRAS-complex mutants	1	11	0.000757471	0.173204	0.241717	2	2	0.000148965	9606	Homo sapiens	YWHAB		R-HSA-9660538;R-HSA-9660536
R-HSA-193634	Axonal growth inhibition (RHOA activation)	1	11	0.000757471	0.173204	0.241717	3	6	0.000446894	9606	Homo sapiens	RTN4		R-HSA-9012761;R-HSA-193696;R-HSA-193655
R-HSA-9696270	RND2 GTPase cycle	2	44	0.00302989	0.176956	0.241717	1	2	0.000148965	9606	Homo sapiens	DST;DLG5		R-HSA-9696266
R-HSA-5218920	VEGFR2 mediated vascular permeability	2	44	0.00302989	0.176956	0.241717	7	15	0.00111724	9606	Homo sapiens	HSP90AA1;CTNND1		R-HSA-202129;R-HSA-202144;R-HSA-5357477;R-HSA-202137;R-HSA-202111;R-HSA-202127;R-HSA-1497784
R-HSA-8852135	Protein ubiquitination	3	84	0.00578433	0.178777	0.241717	12	32	0.00238344	9606	Homo sapiens	VCP;PRKDC;UBA1		R-HSA-8943080;R-HSA-8852134;R-HSA-8852133;R-HSA-8852132;R-HSA-8943083;R-HSA-8852131;R-HSA-8852130;R-HSA-8852129;R-HSA-8852128;R-HSA-8938770;R-HSA-8938773;R-HSA-8852136
R-HSA-5649702	APEX1-Independent Resolution of AP Sites via the Single Nucleotide Replacement Pathway	1	12	0.000826332	0.187383	0.241717	5	9	0.000670341	9606	Homo sapiens	LIG3		R-HSA-5649734;R-HSA-5649726;R-HSA-5649724;R-HSA-5649723;R-HSA-5649705
R-HSA-8866427	VLDLR internalisation and degradation	1	12	0.000826332	0.187383	0.241717	2	4	0.000297929	9606	Homo sapiens	CLTC		R-HSA-8855131;R-HSA-8855130
R-HSA-5625970	RHO GTPases activate KTN1	1	12	0.000826332	0.187383	0.241717	1	2	0.000148965	9606	Homo sapiens	KIF5B		R-HSA-5672083
R-HSA-193697	p75NTR regulates axonogenesis	1	12	0.000826332	0.187383	0.241717	3	8	0.000595859	9606	Homo sapiens	RTN4		R-HSA-9012761;R-HSA-193696;R-HSA-193655
R-HSA-75072	mRNA Editing	1	12	0.000826332	0.187383	0.241717	3	9	0.000670341	9606	Homo sapiens	ADARB1		R-HSA-111238;R-HSA-77613;R-HSA-77615
R-HSA-170984	ARMS-mediated activation	1	12	0.000826332	0.187383	0.241717	2	6	0.000446894	9606	Homo sapiens	YWHAB		R-HSA-9612980;R-HSA-169901
R-HSA-201688	WNT mediated activation of DVL	1	12	0.000826332	0.187383	0.241717	1	4	0.000297929	9606	Homo sapiens	CASK		R-HSA-201717
R-HSA-430116	GP1b-IX-V activation signalling	1	12	0.000826332	0.187383	0.241717	1	7	0.000521376	9606	Homo sapiens	FLNA		R-HSA-430096
R-HSA-9035034	RHOF GTPase cycle	2	46	0.00316761	0.189319	0.241717	1	3	0.000223447	9606	Homo sapiens	POTEE;LMNB1		R-HSA-9693125
R-HSA-5696395	Formation of Incision Complex in GG-NER	2	47	0.00323647	0.195545	0.241717	8	10	0.000744823	9606	Homo sapiens	CUL4A;PARP1		R-HSA-6790487;R-HSA-6790454;R-HSA-5690996;R-HSA-5689317;R-HSA-5689861;R-HSA-5696670;R-HSA-5690991;R-HSA-5691000
R-HSA-9645723	Diseases of programmed cell death	3	89	0.00612863	0.200461	0.241717	3	27	0.00201102	9606	Homo sapiens	POLA1;LMNA;LMNB1		R-HSA-8868340;R-HSA-9710480;R-HSA-8868344
R-HSA-933543	NF-kB activation through FADD/RIP-1 pathway mediated by caspase-8 and -10	1	13	0.000895193	0.201319	0.241717	5	5	0.000372412	9606	Homo sapiens	TRIM25		R-HSA-933532;R-HSA-168934;R-HSA-933526;R-HSA-933539;R-HSA-933523
R-HSA-164843	2-LTR circle formation	1	13	0.000895193	0.201319	0.241717	3	3	0.000223447	9606	Homo sapiens	XRCC5		R-HSA-175174;R-HSA-175258;R-HSA-175177
R-HSA-5140745	WNT5A-dependent internalization of FZD2, FZD5 and ROR2	1	13	0.000895193	0.201319	0.241717	1	2	0.000148965	9606	Homo sapiens	CLTC		R-HSA-5140747
R-HSA-5689877	Josephin domain DUBs	1	13	0.000895193	0.201319	0.241717	1	6	0.000446894	9606	Homo sapiens	VCP		R-HSA-5688834
R-HSA-8934903	Receptor Mediated Mitophagy	1	13	0.000895193	0.201319	0.241717	1	7	0.000521376	9606	Homo sapiens	CASK		R-HSA-8948039
R-HSA-3000480	Scavenging by Class A Receptors	2	48	0.00330533	0.201796	0.241717	4	10	0.000744823	9606	Homo sapiens	APOB;HSP90B1		R-HSA-2173778;R-HSA-2507854;R-HSA-2187261;R-HSA-2981040
R-HSA-73933	Resolution of Abasic Sites (AP sites)	2	48	0.00330533	0.201796	0.241717	14	43	0.00320274	9606	Homo sapiens	PARP1;LIG3		R-HSA-5651828;R-HSA-5649873;R-HSA-5649726;R-HSA-110376;R-HSA-5649724;R-HSA-73931;R-HSA-5649723;R-HSA-110380;R-HSA-73932;R-HSA-5651739;R-HSA-5649883;R-HSA-5649734;R-HSA-5651723;R-HSA-5649705
R-HSA-110313	Translesion synthesis by Y family DNA polymerases bypasses lesions on DNA template	2	48	0.00330533	0.201796	0.241717	4	28	0.00208551	9606	Homo sapiens	VCP;TRIM25		R-HSA-5653756;R-HSA-5654989;R-HSA-5653754;R-HSA-5654985
R-HSA-2408522	Selenoamino acid metabolism	5	180	0.012395	0.202776	0.241717	3	33	0.00245792	9606	Homo sapiens	RPL3;RPL12;RARS;EPRS		R-HSA-2408529;R-HSA-2408546;R-HSA-5333615
R-HSA-2500257	Resolution of Sister Chromatid Cohesion	4	134	0.00922738	0.203278	0.241717	8	8	0.000595859	9606	Homo sapiens	RANBP2;DYNC1H1;SMC1A;CKAP5		R-HSA-2468293;R-HSA-2466068;R-HSA-2484822;R-HSA-2545253;R-HSA-2467794;R-HSA-1638803;R-HSA-2468287;R-HSA-1638821
R-HSA-445355	Smooth Muscle Contraction	2	49	0.00337419	0.20807	0.241717	4	11	0.000819306	9606	Homo sapiens	MYH11;TLN1		R-HSA-445700;R-HSA-445699;R-HSA-445704;R-HSA-445705
R-HSA-9615017	FOXO-mediated transcription of oxidative stress, metabolic and neuronal genes	2	49	0.00337419	0.20807	0.241717	2	34	0.0025324	9606	Homo sapiens	CAT		R-HSA-9622738;R-HSA-9622737
R-HSA-1643685	Disease	46	2360	0.162512	0.208212	0.241717	229	1591	0.118501	9606	Homo sapiens	PSMD12;VCP;NUP205;HSP90AB1;RPL3;YWHAB;ROCK2;RPL12;CTNND1;CLTC;SLC3A2;CHD4;IQGAP1;LMNB1;C3;PCM1;LMNA;PGK1;MYO18A;PSMD1;SPTBN1;NCK1;RANBP2;DYNC1H1;SUPT16H;NPM1;HSP90AA1;PARP1;ITGA4;XRCC5;GFPT1;EIF2AK2;AP3B1;NUP153;EEF2;NUP93;EXT1;MSH6;POLA1;GOLGB1;AKAP9;MYH9;TAF4B;TLN1		R-HSA-180736;R-HSA-3656254;R-HSA-1220610;R-HSA-1220611;R-HSA-1220614;R-HSA-1220612;R-HSA-1220613;R-HSA-1169421;R-HSA-9613490;R-HSA-167459;R-HSA-5387386;R-HSA-9613498;R-HSA-5387389;R-HSA-167474;R-HSA-9665697;R-HSA-9665696;R-HSA-9665703;R-HSA-9665702;R-HSA-167477;R-HSA-9686699;R-HSA-167481;R-HSA-167484;R-HSA-9665708;R-HSA-9665232;R-HSA-175174;R-HSA-5577244;R-HSA-175177;R-HSA-9649393;R-HSA-874087;R-…
R-HSA-5619102	SLC transporter disorders	5	183	0.0126016	0.211886	0.241717	2	65	0.00484135	9606	Homo sapiens	NUP93;RANBP2;NUP205;NUP153;SLC3A2		R-HSA-5661474;R-HSA-5660910
R-HSA-211733	Regulation of activated PAK-2p34 by proteasome mediated degradation	2	50	0.00344305	0.214364	0.241717	1	2	0.000148965	9606	Homo sapiens	PSMD12;PSMD1		R-HSA-211715
R-HSA-165159	MTOR signalling	2	50	0.00344305	0.214364	0.241717	5	29	0.00215999	9606	Homo sapiens	YWHAB;EIF4G1		R-HSA-165766;R-HSA-165718;R-HSA-5672828;R-HSA-165692;R-HSA-5672824
R-HSA-8876493	InlA-mediated entry of Listeria monocytogenes into host cells	1	14	0.000964055	0.215018	0.241717	4	5	0.000372412	9606	Homo sapiens	CTNND1		R-HSA-8876948;R-HSA-8876993;R-HSA-8876497;R-HSA-112333
R-HSA-192905	vRNP Assembly	1	14	0.000964055	0.215018	0.241717	1	2	0.000148965	9606	Homo sapiens	HSP90AA1		R-HSA-192830
R-HSA-177135	Conjugation of benzoate with glycine	1	14	0.000964055	0.215018	0.241717	1	2	0.000148965	9606	Homo sapiens	CAT		R-HSA-159566
R-HSA-9706019	RHOBTB3 ATPase cycle	1	14	0.000964055	0.215018	0.241717	1	3	0.000223447	9606	Homo sapiens	PLIN3		R-HSA-9706390
R-HSA-9614399	Regulation of localization of FOXO transcription factors	1	14	0.000964055	0.215018	0.241717	1	5	0.000372412	9606	Homo sapiens	YWHAB		R-HSA-9614423
R-HSA-9662834	CD163 mediating an anti-inflammatory response	1	14	0.000964055	0.215018	0.241717	1	9	0.000670341	9606	Homo sapiens	MYH9		R-HSA-9663426
R-HSA-73886	Chromosome Maintenance	4	138	0.00950282	0.217577	0.241717	8	38	0.00283033	9606	Homo sapiens	POLA1;NPM1;RUVBL2;RUVBL1		R-HSA-606287;R-HSA-174452;R-HSA-9668597;R-HSA-606289;R-HSA-174427;R-HSA-164616;R-HSA-174425;R-HSA-606326
R-HSA-5576891	Cardiac conduction	4	138	0.00950282	0.217577	0.241717	5	27	0.00201102	9606	Homo sapiens	AKAP9;ATP2B2;ATP2B1		R-HSA-418309;R-HSA-5617182;R-HSA-5617179;R-HSA-5577050;R-HSA-5617178
R-HSA-350562	Regulation of ornithine decarboxylase (ODC)	2	51	0.00351191	0.220675	0.241717	1	4	0.000297929	9606	Homo sapiens	PSMD12;PSMD1		R-HSA-353125
R-HSA-141444	Amplification of signal from unattached kinetochores via a MAD2 inhibitory signal	3	94	0.00647294	0.222727	0.241717	4	4	0.000297929	9606	Homo sapiens	RANBP2;DYNC1H1;CKAP5		R-HSA-141409;R-HSA-141431;R-HSA-141422;R-HSA-141439
R-HSA-141424	Amplification of signal from the kinetochores	3	94	0.00647294	0.222727	0.241717	4	4	0.000297929	9606	Homo sapiens	RANBP2;DYNC1H1;CKAP5		R-HSA-141409;R-HSA-141431;R-HSA-141422;R-HSA-141439
R-HSA-109582	Hemostasis	17	801	0.0551577	0.225532	0.241717	39	334	0.0248771	9606	Homo sapiens	ITGA4;JMJD1C;ATP2B2;SLC3A2;ATP2B1;ACTN4;MANF;TTN;ACTBL3;KIF5B;FLNA;ITGA6;HMCN1;TLN1;APOB		R-HSA-443910;R-HSA-997263;R-HSA-418309;R-HSA-443905;R-HSA-429441;R-HSA-432129;R-HSA-354124;R-HSA-8948034;R-HSA-8870732;R-HSA-372693;R-HSA-202706;R-HSA-204434;R-HSA-984733;R-HSA-482772;R-HSA-983259;R-HSA-983194;R-HSA-430096;R-HSA-354066;R-HSA-354077;R-HSA-372697;R-HSA-354073;R-HSA-375131;R-HSA-354149;R-HSA-429415;R-HSA-354087;R-HSA-372705;R-HSA-432096;R-HSA-481007;R-HSA-377644;R-HSA-435244;R-HSA-3…
R-HSA-168898	Toll-like Receptor Cascades	5	188	0.0129459	0.227354	0.241717	6	185	0.0137792	9606	Homo sapiens	RPS6KA3;RPS6KA1;APOB;HSP90B1;DNM2		R-HSA-1678923;R-HSA-199895;R-HSA-8869667;R-HSA-1678944;R-HSA-198746;R-HSA-2201293
R-HSA-3000497	Scavenging by Class H Receptors	1	15	0.00103292	0.228482	0.241717	4	4	0.000297929	9606	Homo sapiens	APOB		R-HSA-2247511;R-HSA-2203479;R-HSA-2247513;R-HSA-2197770
R-HSA-5358493	Synthesis of diphthamide-EEF2	1	15	0.00103292	0.228482	0.241717	4	4	0.000297929	9606	Homo sapiens	EEF2		R-HSA-5358484;R-HSA-5358475;R-HSA-5358494;R-HSA-5367022
R-HSA-5693548	Sensing of DNA Double Strand Breaks	1	15	0.00103292	0.228482	0.241717	6	9	0.000670341	9606	Homo sapiens	MRE11A		R-HSA-3785768;R-HSA-5693540;R-HSA-75172;R-HSA-75174;R-HSA-5682044;R-HSA-5693612
R-HSA-110362	POLB-Dependent Long Patch Base Excision Repair	1	15	0.00103292	0.228482	0.241717	5	10	0.000744823	9606	Homo sapiens	PARP1		R-HSA-5651828;R-HSA-5649873;R-HSA-5651739;R-HSA-5651723;R-HSA-5649883
R-HSA-68884	Mitotic Telophase/Cytokinesis	1	15	0.00103292	0.228482	0.241717	2	4	0.000297929	9606	Homo sapiens	SMC1A		R-HSA-2470935;R-HSA-2468040
R-HSA-113501	Inhibition of replication initiation of damaged DNA by RB1/E2F1	1	15	0.00103292	0.228482	0.241717	1	3	0.000223447	9606	Homo sapiens	POLA1		R-HSA-113504
R-HSA-162592	Integration of provirus	1	15	0.00103292	0.228482	0.241717	3	14	0.00104275	9606	Homo sapiens	XRCC5		R-HSA-175174;R-HSA-175258;R-HSA-175177
R-HSA-75035	Chk1/Chk2(Cds1) mediated inactivation of Cyclin B:Cdk1 complex	1	15	0.00103292	0.228482	0.241717	1	5	0.000372412	9606	Homo sapiens	YWHAB		R-HSA-75016
R-HSA-9675135	Diseases of DNA repair	1	15	0.00103292	0.228482	0.241717	2	27	0.00201102	9606	Homo sapiens	MSH6		R-HSA-5577244;R-HSA-5632970
R-HSA-8983711	OAS antiviral response	1	15	0.00103292	0.228482	0.241717	1	15	0.00111724	9606	Homo sapiens	FLNA		R-HSA-8985123
R-HSA-6791226	Major pathway of rRNA processing in the nucleolus and cytosol	5	189	0.0130147	0.230487	0.241717	4	7	0.000521376	9606	Homo sapiens	RPL3;EXOSC10;RPL12;DDX21		R-HSA-6791222;R-HSA-6791219;R-HSA-6791218;R-HSA-6791228
R-HSA-9660826	Purinergic signaling in leishmaniasis infection	2	53	0.00364964	0.233342	0.241717	7	23	0.00171309	9606	Homo sapiens	C3;HSP90AB1		R-HSA-444647;R-HSA-873951;R-HSA-9665524;R-HSA-844612;R-HSA-874087;R-HSA-844610;R-HSA-1306876
R-HSA-9664424	Cell recruitment (pro-inflammatory response)	2	53	0.00364964	0.233342	0.241717	7	23	0.00171309	9606	Homo sapiens	C3;HSP90AB1		R-HSA-444647;R-HSA-873951;R-HSA-9665524;R-HSA-844612;R-HSA-874087;R-HSA-844610;R-HSA-1306876
R-HSA-180534	Vpu mediated degradation of CD4	2	53	0.00364964	0.233342	0.241717	1	5	0.000372412	9606	Homo sapiens	PSMD12;PSMD1		R-HSA-180573
R-HSA-1236978	Cross-presentation of soluble exogenous antigens (endosomes)	2	53	0.00364964	0.233342	0.241717	1	6	0.000446894	9606	Homo sapiens	PSMD12;PSMD1		R-HSA-1236970
R-HSA-606279	Deposition of new CENPA-containing nucleosomes at the centromere	2	54	0.0037185	0.239692	0.241717	3	4	0.000297929	9606	Homo sapiens	NPM1;RUVBL1		R-HSA-606287;R-HSA-606289;R-HSA-606326
R-HSA-774815	Nucleosome assembly	2	54	0.0037185	0.239692	0.241717	3	4	0.000297929	9606	Homo sapiens	NPM1;RUVBL1		R-HSA-606287;R-HSA-606289;R-HSA-606326
R-HSA-72695	Formation of the ternary complex, and subsequently, the 43S complex	2	54	0.0037185	0.239692	0.241717	1	3	0.000223447	9606	Homo sapiens	EIF3G;EIF3C		R-HSA-72691
R-HSA-69613	p53-Independent G1/S DNA damage checkpoint	2	54	0.0037185	0.239692	0.241717	1	4	0.000297929	9606	Homo sapiens	PSMD12;PSMD1		R-HSA-69600
R-HSA-69610	p53-Independent DNA Damage Response	2	54	0.0037185	0.239692	0.241717	1	4	0.000297929	9606	Homo sapiens	PSMD12;PSMD1		R-HSA-69600
R-HSA-69601	Ubiquitin Mediated Degradation of Phosphorylated Cdc25A	2	54	0.0037185	0.239692	0.241717	1	4	0.000297929	9606	Homo sapiens	PSMD12;PSMD1		R-HSA-69600
R-HSA-349425	Autodegradation of the E3 ubiquitin ligase COP1	2	54	0.0037185	0.239692	0.241717	1	5	0.000372412	9606	Homo sapiens	PSMD12;PSMD1		R-HSA-264458
R-HSA-75815	Ubiquitin-dependent degradation of Cyclin D	2	54	0.0037185	0.239692	0.241717	1	5	0.000372412	9606	Homo sapiens	PSMD12;PSMD1		R-HSA-75825
R-HSA-5689603	UCH proteinases	3	98	0.00674838	0.240878	0.241717	3	11	0.000819306	9606	Homo sapiens	PSMD12;RUVBL1;PSMD1		R-HSA-5665854;R-HSA-5665871;R-HSA-5689544
R-HSA-5619084	ABC transporter disorders	3	98	0.00674838	0.240878	0.241717	4	22	0.00163861	9606	Homo sapiens	PSMD12;VCP;PSMD1		R-HSA-8866854;R-HSA-8866858;R-HSA-8866857;R-HSA-8866856
R-HSA-3656237	Defective EXT2 causes exostoses 2	1	16	0.00110178	0.241717	0.241717	4	4	0.000297929	9606	Homo sapiens	EXT1		R-HSA-9036289;R-HSA-3656254;R-HSA-9036290;R-HSA-3656267
R-HSA-3656253	Defective EXT1 causes exostoses 1, TRPS2 and CHDS	1	16	0.00110178	0.241717	0.241717	4	4	0.000297929	9606	Homo sapiens	EXT1		R-HSA-9036283;R-HSA-3656261;R-HSA-9036285;R-HSA-3656257
R-HSA-69109	Leading Strand Synthesis	1	16	0.00110178	0.241717	0.241717	4	4	0.000297929	9606	Homo sapiens	POLA1		R-HSA-69074;R-HSA-69063;R-HSA-69053;R-HSA-69068
R-HSA-69091	Polymerase switching	1	16	0.00110178	0.241717	0.241717	4	4	0.000297929	9606	Homo sapiens	POLA1		R-HSA-69074;R-HSA-69063;R-HSA-69053;R-HSA-69068
R-HSA-68952	DNA replication initiation	1	16	0.00110178	0.241717	0.241717	2	2	0.000148965	9606	Homo sapiens	POLA1		R-HSA-68913;R-HSA-68950
R-HSA-9634285	Constitutive Signaling by Overexpressed ERBB2	1	16	0.00110178	0.241717	0.241717	4	8	0.000595859	9606	Homo sapiens	HSP90AA1		R-HSA-1248694;R-HSA-9652277;R-HSA-9652264;R-HSA-1227964
R-HSA-177128	Conjugation of salicylate with glycine	1	16	0.00110178	0.241717	0.241717	1	2	0.000148965	9606	Homo sapiens	CAT		R-HSA-159574
R-HSA-1679131	Trafficking and processing of endosomal TLR	1	16	0.00110178	0.241717	0.241717	2	7	0.000521376	9606	Homo sapiens	HSP90B1		R-HSA-1678923;R-HSA-1678944
R-HSA-9694614	Attachment and Entry	1	16	0.00110178	0.241717	0.241717	1	11	0.000819306	9606	Homo sapiens	VCP		R-HSA-9694689
R-HSA-168928	DDX58/IFIH1-mediated induction of interferon-alpha/beta	3	99	0.00681724	0.245454	0.245454	30	53	0.00394756	9606	Homo sapiens	HSP90AA1;HSP90AB1;TRIM25		R-HSA-9709852;R-HSA-168909;R-HSA-990528;R-HSA-933532;R-HSA-9709831;R-HSA-933530;R-HSA-936475;R-HSA-918232;R-HSA-933528;R-HSA-933526;R-HSA-918230;R-HSA-933527;R-HSA-918229;R-HSA-933525;R-HSA-918227;R-HSA-933523;R-HSA-918224;R-HSA-918225;R-HSA-168934;R-HSA-9705137;R-HSA-933538;R-HSA-933539;R-HSA-9705145;R-HSA-933537;R-HSA-990526;R-HSA-937343;R-HSA-936381;R-HSA-936378;R-HSA-9705320;R-HSA-9705323
R-HSA-4086400	PCP/CE pathway	3	99	0.00681724	0.245454	0.245454	4	24	0.00178758	9606	Homo sapiens	PSMD12;CLTC;PSMD1		R-HSA-4608855;R-HSA-5140747;R-HSA-5138459;R-HSA-5138433
R-HSA-8854050	FBXL7 down-regulates AURKA during mitotic entry and in early mitosis	2	55	0.00378736	0.24605	0.24605	2	6	0.000446894	9606	Homo sapiens	PSMD12;PSMD1		R-HSA-8854071;R-HSA-8854044
R-HSA-174113	SCF-beta-TrCP mediated degradation of Emi1	2	55	0.00378736	0.24605	0.24605	1	3	0.000223447	9606	Homo sapiens	PSMD12;PSMD1		R-HSA-174203
R-HSA-9013405	RHOD GTPase cycle	2	55	0.00378736	0.24605	0.24605	2	9	0.000670341	9606	Homo sapiens	LMAN1;LMNB1		R-HSA-9693250;R-HSA-9693198
R-HSA-3928665	EPH-ephrin mediated repulsion of cells	2	55	0.00378736	0.24605	0.24605	1	9	0.000670341	9606	Homo sapiens	CLTC;CLTCL1		R-HSA-3928654
R-HSA-72312	rRNA processing	6	245	0.016871	0.251449	0.251449	5	21	0.00156413	9606	Homo sapiens	RPL3;EXOSC10;RPL12;DDX21;NAT10		R-HSA-6791222;R-HSA-6791219;R-HSA-6791218;R-HSA-6791228;R-HSA-6790987
R-HSA-180585	Vif-mediated degradation of APOBEC3G	2	56	0.00385622	0.252415	0.252415	1	4	0.000297929	9606	Homo sapiens	PSMD12;PSMD1		R-HSA-180603
R-HSA-8963901	Chylomicron remodeling	1	17	0.00117064	0.254725	0.254725	3	3	0.000223447	9606	Homo sapiens	APOB		R-HSA-174690;R-HSA-174739;R-HSA-174757
R-HSA-918233	TRAF3-dependent IRF activation pathway	1	17	0.00117064	0.254725	0.254725	6	11	0.000819306	9606	Homo sapiens	TRIM25		R-HSA-9705137;R-HSA-918232;R-HSA-918229;R-HSA-9705320;R-HSA-918227;R-HSA-918225
R-HSA-192814	vRNA Synthesis	1	17	0.00117064	0.254725	0.254725	1	2	0.000148965	9606	Homo sapiens	PARP1		R-HSA-192916
R-HSA-5576893	Phase 2 - plateau phase	1	17	0.00117064	0.254725	0.254725	1	2	0.000148965	9606	Homo sapiens	AKAP9		R-HSA-5577050
R-HSA-2559584	Formation of Senescence-Associated Heterochromatin Foci (SAHF)	1	17	0.00117064	0.254725	0.254725	1	2	0.000148965	9606	Homo sapiens	LMNB1		R-HSA-4647594
R-HSA-170968	Frs2-mediated activation	1	17	0.00117064	0.254725	0.254725	6	13	0.000968271	9606	Homo sapiens	YWHAB		R-HSA-9610163;R-HSA-170965;R-HSA-9610154;R-HSA-9610152;R-HSA-9610153;R-HSA-9610156
R-HSA-162658	Golgi Cisternae Pericentriolar Stack Reorganization	1	17	0.00117064	0.254725	0.254725	1	6	0.000446894	9606	Homo sapiens	USO1		R-HSA-2172183
R-HSA-4641258	Degradation of DVL	2	57	0.00392508	0.258784	0.258784	2	7	0.000521376	9606	Homo sapiens	PSMD12;PSMD1		R-HSA-1504193;R-HSA-4641260
R-HSA-4641257	Degradation of AXIN	2	57	0.00392508	0.258784	0.258784	2	8	0.000595859	9606	Homo sapiens	PSMD12;PSMD1		R-HSA-3640874;R-HSA-4641256
R-HSA-9604323	Negative regulation of NOTCH4 signaling	2	57	0.00392508	0.258784	0.258784	1	6	0.000446894	9606	Homo sapiens	PSMD12;PSMD1		R-HSA-9604642
R-HSA-8941858	Regulation of RUNX3 expression and activity	2	57	0.00392508	0.258784	0.258784	1	9	0.000670341	9606	Homo sapiens	PSMD12;PSMD1		R-HSA-8952408
R-HSA-69166	Removal of the Flap Intermediate	1	18	0.0012395	0.267511	0.267511	4	4	0.000297929	9606	Homo sapiens	POLA1		R-HSA-69152;R-HSA-69140;R-HSA-69142;R-HSA-69144
R-HSA-68827	CDT1 association with the CDC6:ORC:origin complex	2	59	0.0040628	0.271525	0.271525	1	3	0.000223447	9606	Homo sapiens	PSMD12;PSMD1		R-HSA-68825
R-HSA-69541	Stabilization of p53	2	59	0.0040628	0.271525	0.271525	1	15	0.00111724	9606	Homo sapiens	PSMD12;PSMD1		R-HSA-264458
R-HSA-8980692	RHOA GTPase cycle	4	154	0.0106046	0.277096	0.277096	2	6	0.000446894	9606	Homo sapiens	LMAN1;ROCK2;IQGAP1		R-HSA-9013004;R-HSA-9013009
R-HSA-72764	Eukaryotic Translation Termination	3	106	0.00729927	0.277827	0.277827	3	5	0.000372412	9606	Homo sapiens	RPL3;RPL12		R-HSA-141671;R-HSA-141691;R-HSA-141673
R-HSA-6794361	Neurexins and neuroligins	2	60	0.00413166	0.277895	0.277895	3	19	0.00141516	9606	Homo sapiens	EPB41L2;CASK		R-HSA-6797553;R-HSA-6797568;R-HSA-6794352
R-HSA-2173791	TGF-beta receptor signaling in EMT (epithelial to mesenchymal transition)	1	19	0.00130836	0.280079	0.280079	6	6	0.000446894	9606	Homo sapiens	CGN		R-HSA-2160931;R-HSA-2160932;R-HSA-2134532;R-HSA-2160935;R-HSA-2134519;R-HSA-2134506
R-HSA-69183	Processive synthesis on the lagging strand	1	19	0.00130836	0.280079	0.280079	6	7	0.000521376	9606	Homo sapiens	POLA1		R-HSA-69152;R-HSA-69140;R-HSA-69127;R-HSA-69142;R-HSA-69144;R-HSA-69116
R-HSA-418885	DCC mediated attractive signaling	1	19	0.00130836	0.280079	0.280079	6	12	0.000893788	9606	Homo sapiens	NCK1		R-HSA-373716;R-HSA-418850;R-HSA-418865;R-HSA-418874;R-HSA-418858;R-HSA-418856
R-HSA-111447	Activation of BAD and translocation to mitochondria	1	19	0.00130836	0.280079	0.280079	2	5	0.000372412	9606	Homo sapiens	YWHAB		R-HSA-139906;R-HSA-139899
R-HSA-399955	SEMA3A-Plexin repulsion signaling by inhibiting Integrin adhesion	1	19	0.00130836	0.280079	0.280079	1	8	0.000595859	9606	Homo sapiens	TLN1		R-HSA-399936
R-HSA-446353	Cell-extracellular matrix interactions	1	19	0.00130836	0.280079	0.280079	1	10	0.000744823	9606	Homo sapiens	FLNA		R-HSA-430347
R-HSA-8866654	E3 ubiquitin ligases ubiquitinate target proteins	2	61	0.00420052	0.28426	0.28426	4	16	0.00119172	9606	Homo sapiens	VCP;PRKDC		R-HSA-8943080;R-HSA-8943083;R-HSA-8938770;R-HSA-8938773
R-HSA-5676590	NIK-->noncanonical NF-kB signaling	2	61	0.00420052	0.28426	0.28426	1	9	0.000670341	9606	Homo sapiens	PSMD12;PSMD1		R-HSA-5607731
R-HSA-5610780	Degradation of GLI1 by the proteasome	2	62	0.00426938	0.290621	0.290621	2	6	0.000446894	9606	Homo sapiens	PSMD12;PSMD1		R-HSA-5610758;R-HSA-5610760
R-HSA-5610785	GLI3 is processed to GLI3R by the proteasome	2	62	0.00426938	0.290621	0.290621	1	5	0.000372412	9606	Homo sapiens	PSMD12;PSMD1		R-HSA-5610754
R-HSA-5610783	Degradation of GLI2 by the proteasome	2	62	0.00426938	0.290621	0.290621	1	5	0.000372412	9606	Homo sapiens	PSMD12;PSMD1		R-HSA-5610757
R-HSA-187577	SCF(Skp2)-mediated degradation of p27/p21	2	62	0.00426938	0.290621	0.290621	1	7	0.000521376	9606	Homo sapiens	PSMD12;PSMD1		R-HSA-187574
R-HSA-2029482	Regulation of actin dynamics for phagocytic cup formation	4	158	0.01088	0.292401	0.292401	8	24	0.00178758	9606	Homo sapiens	HSP90AA1;HSP90AB1;MYH9;NCK1		R-HSA-2197698;R-HSA-2029466;R-HSA-442592;R-HSA-2197691;R-HSA-419644;R-HSA-2029476;R-HSA-2197690;R-HSA-419645
R-HSA-354194	GRB2:SOS provides linkage to MAPK signaling for Integrins	1	20	0.00137722	0.292431	0.292431	2	2	0.000148965	9606	Homo sapiens	TLN1		R-HSA-354165;R-HSA-354087
R-HSA-168275	Entry of Influenza Virion into Host Cell via Endocytosis	1	20	0.00137722	0.292431	0.292431	1	1	7.44823e-05	9606	Homo sapiens	CLTC		R-HSA-168285
R-HSA-169893	Prolonged ERK activation events	1	20	0.00137722	0.292431	0.292431	8	19	0.00141516	9606	Homo sapiens	YWHAB		R-HSA-9610163;R-HSA-9612980;R-HSA-170965;R-HSA-9610154;R-HSA-9610152;R-HSA-9610153;R-HSA-9610156;R-HSA-169901
R-HSA-5099900	WNT5A-dependent internalization of FZD4	1	20	0.00137722	0.292431	0.292431	2	5	0.000372412	9606	Homo sapiens	CLTC		R-HSA-5138459;R-HSA-5138433
R-HSA-9678110	Attachment and Entry	1	20	0.00137722	0.292431	0.292431	1	10	0.000744823	9606	Homo sapiens	VCP		R-HSA-9686699
R-HSA-9614085	FOXO-mediated transcription	3	110	0.00757471	0.296515	0.296515	3	85	0.006331	9606	Homo sapiens	YWHAB;CAT		R-HSA-9622738;R-HSA-9622737;R-HSA-9614423
R-HSA-6811436	COPI-independent Golgi-to-ER retrograde traffic	2	63	0.00433825	0.296975	0.296975	2	7	0.000521376	9606	Homo sapiens	DYNC1H1;DCTN1		R-HSA-8849350;R-HSA-8849353
R-HSA-9013406	RHOQ GTPase cycle	2	63	0.00433825	0.296975	0.296975	1	5	0.000372412	9606	Homo sapiens	IQGAP1		R-HSA-9018746
R-HSA-69618	Mitotic Spindle Checkpoint	3	111	0.00764358	0.301201	0.301201	4	7	0.000521376	9606	Homo sapiens	RANBP2;DYNC1H1;CKAP5		R-HSA-141409;R-HSA-141431;R-HSA-141422;R-HSA-141439
R-HSA-157579	Telomere Maintenance	3	111	0.00764358	0.301201	0.301201	5	34	0.0025324	9606	Homo sapiens	POLA1;RUVBL2;RUVBL1		R-HSA-174452;R-HSA-9668597;R-HSA-174427;R-HSA-164616;R-HSA-174425
R-HSA-6785807	Interleukin-4 and Interleukin-13 signaling	5	211	0.0145297	0.30206	0.30206	3	47	0.00350067	9606	Homo sapiens	HSPA8;HSP90AA1;HSP90B1		R-HSA-6790038;R-HSA-6797269;R-HSA-6790041
R-HSA-174084	Autodegradation of Cdh1 by Cdh1:APC/C	2	64	0.00440711	0.30332	0.30332	1	2	0.000148965	9606	Homo sapiens	PSMD12;PSMD1		R-HSA-174058
R-HSA-3000471	Scavenging by Class B Receptors	1	21	0.00144608	0.304573	0.304573	4	5	0.000372412	9606	Homo sapiens	APOB		R-HSA-2187264;R-HSA-2512800;R-HSA-2247512;R-HSA-2197646
R-HSA-2408557	Selenocysteine synthesis	3	112	0.00771244	0.30589	0.30589	2	7	0.000521376	9606	Homo sapiens	RPL3;RPL12		R-HSA-2408529;R-HSA-5333615
R-HSA-442755	Activation of NMDA receptors and postsynaptic events	3	113	0.0077813	0.310582	0.310582	7	71	0.00528825	9606	Homo sapiens	RPS6KA3;RPS6KA1;CASK		R-HSA-9610627;R-HSA-9619843;R-HSA-442724;R-HSA-9029434;R-HSA-442739;R-HSA-9620004;R-HSA-9610408
R-HSA-192823	Viral mRNA Translation	3	114	0.00785016	0.315276	0.315276	2	2	0.000148965	9606	Homo sapiens	RPL3;RPL12		R-HSA-192704;R-HSA-192841
R-HSA-9609690	HCMV Early Events	5	215	0.0148051	0.315474	0.315474	3	12	0.000893788	9606	Homo sapiens	NUP93;RANBP2;DYNC1H1;NUP205;NUP153		R-HSA-9614369;R-HSA-9614343;R-HSA-9614367
R-HSA-6782210	Gap-filling DNA repair synthesis and ligation in TC-NER	2	66	0.00454483	0.315978	0.315978	2	2	0.000148965	9606	Homo sapiens	CUL4A;LIG3		R-HSA-6782227;R-HSA-6782208
R-HSA-4608870	Asymmetric localization of PCP proteins	2	66	0.00454483	0.315978	0.315978	1	7	0.000521376	9606	Homo sapiens	PSMD12;PSMD1		R-HSA-4608855
R-HSA-5607761	Dectin-1 mediated noncanonical NF-kB signaling	2	66	0.00454483	0.315978	0.315978	1	9	0.000670341	9606	Homo sapiens	PSMD12;PSMD1		R-HSA-5607731
R-HSA-70263	Gluconeogenesis	2	66	0.00454483	0.315978	0.315978	1	26	0.00193654	9606	Homo sapiens	PGK1		R-HSA-70486
R-HSA-5637812	Signaling by EGFRvIII in Cancer	1	22	0.00151494	0.316507	0.316507	18	18	0.00134068	9606	Homo sapiens	HSP90AA1		R-HSA-5637808;R-HSA-1247999;R-HSA-5638137;R-HSA-5637798;R-HSA-5637766;R-HSA-1248002;R-HSA-5637764;R-HSA-5637796;R-HSA-5637765;R-HSA-5637794;R-HSA-5637795;R-HSA-5637792;R-HSA-5637806;R-HSA-1218824;R-HSA-5637770;R-HSA-1248655;R-HSA-5637800;R-HSA-5637801
R-HSA-5637810	Constitutive Signaling by EGFRvIII	1	22	0.00151494	0.316507	0.316507	18	18	0.00134068	9606	Homo sapiens	HSP90AA1		R-HSA-5637808;R-HSA-1247999;R-HSA-5638137;R-HSA-5637798;R-HSA-5637766;R-HSA-1248002;R-HSA-5637764;R-HSA-5637796;R-HSA-5637765;R-HSA-5637794;R-HSA-5637795;R-HSA-5637792;R-HSA-5637806;R-HSA-1218824;R-HSA-5637770;R-HSA-1248655;R-HSA-5637800;R-HSA-5637801
R-HSA-372708	p130Cas linkage to MAPK signaling for integrins	1	22	0.00151494	0.316507	0.316507	3	3	0.000223447	9606	Homo sapiens	TLN1		R-HSA-372693;R-HSA-372705;R-HSA-372697
R-HSA-174430	Telomere C-strand synthesis initiation	1	22	0.00151494	0.316507	0.316507	3	4	0.000297929	9606	Homo sapiens	POLA1		R-HSA-9668597;R-HSA-174427;R-HSA-174425
R-HSA-5358565	Mismatch repair (MMR) directed by MSH2:MSH6 (MutSalpha)	1	22	0.00151494	0.316507	0.316507	7	10	0.000744823	9606	Homo sapiens	MSH6		R-HSA-5358912;R-HSA-5358597;R-HSA-5358599;R-HSA-5358518;R-HSA-5444516;R-HSA-5358525;R-HSA-5358510
R-HSA-2028269	Signaling by Hippo	1	22	0.00151494	0.316507	0.316507	1	30	0.00223447	9606	Homo sapiens	YWHAB		R-HSA-2028644
R-HSA-5673001	RAF/MAP kinase cascade	7	322	0.0221733	0.323501	0.323501	24	75	0.00558618	9606	Homo sapiens	PSMD12;YWHAB;PSMD1;IQGAP1;TLN1;SPTAN1;SPTBN1		R-HSA-5672950;R-HSA-5672951;R-HSA-5672980;R-HSA-5672978;R-HSA-9653108;R-HSA-5658430;R-HSA-5672958;R-HSA-5672957;R-HSA-9657599;R-HSA-5672954;R-HSA-5675417;R-HSA-9657603;R-HSA-5672966;R-HSA-5675431;R-HSA-5672965;R-HSA-9657606;R-HSA-5672960;R-HSA-5672961;R-HSA-5672972;R-HSA-5672973;R-HSA-9657608;R-HSA-9658445;R-HSA-5675433;R-HSA-5672969
R-HSA-3928664	Ephrin signaling	1	23	0.0015838	0.328237	0.328237	7	11	0.000819306	9606	Homo sapiens	NCK1		R-HSA-3928633;R-HSA-3928639;R-HSA-3928625;R-HSA-3928641;R-HSA-3928640;R-HSA-3928631;R-HSA-3928614
R-HSA-432142	Platelet sensitization by LDL	1	23	0.0015838	0.328237	0.328237	4	9	0.000670341	9606	Homo sapiens	APOB		R-HSA-432129;R-HSA-435244;R-HSA-8948034;R-HSA-432121
R-HSA-1839117	Signaling by cytosolic FGFR1 fusion mutants	1	23	0.0015838	0.328237	0.328237	6	14	0.00104275	9606	Homo sapiens	MYO18A		R-HSA-1839039;R-HSA-1839080;R-HSA-1839065;R-HSA-1839078;R-HSA-1839031;R-HSA-1839091
R-HSA-5358508	Mismatch Repair	1	23	0.0015838	0.328237	0.328237	7	17	0.0012662	9606	Homo sapiens	MSH6		R-HSA-5358912;R-HSA-5358597;R-HSA-5358599;R-HSA-5358518;R-HSA-5444516;R-HSA-5358525;R-HSA-5358510
R-HSA-9665348	Signaling by ERBB2 ECD mutants	1	23	0.0015838	0.328237	0.328237	4	15	0.00111724	9606	Homo sapiens	HSP90AA1		R-HSA-9665412;R-HSA-9665389;R-HSA-9665405;R-HSA-9665388
R-HSA-174154	APC/C:Cdc20 mediated degradation of Securin	2	68	0.00468255	0.328584	0.328584	1	3	0.000223447	9606	Homo sapiens	PSMD12;PSMD1		R-HSA-174202
R-HSA-983189	Kinesins	2	68	0.00468255	0.328584	0.328584	4	14	0.00104275	9606	Homo sapiens	KIF5B		R-HSA-984733;R-HSA-983259;R-HSA-983194;R-HSA-983266
R-HSA-1268020	Mitochondrial protein import	2	69	0.00475141	0.334864	0.334864	7	14	0.00104275	9606	Homo sapiens	TIMM44;ACO2		R-HSA-1299475;R-HSA-1299478;R-HSA-1268022;R-HSA-1299476;R-HSA-1299482;R-HSA-1299480;R-HSA-1299487
R-HSA-450294	MAP kinase activation	2	69	0.00475141	0.334864	0.334864	2	32	0.00238344	9606	Homo sapiens	RPS6KA3;RPS6KA1		R-HSA-199895;R-HSA-198746
R-HSA-1280215	Cytokine Signaling in Immune system	21	1092	0.0751963	0.338078	0.338078	24	708	0.0527335	9606	Homo sapiens	RANBP2;HSPA8;HSP90AA1;NUP205;PSMD12;EIF2AK2;NUP153;LMNB1;HSP90B1;NUP93;RPS6KA3;RPS6KA1;FLNA;TRIM25;PSMD1;FLNB;EIF4G1		R-HSA-1678841;R-HSA-1169395;R-HSA-1678843;R-HSA-1169394;R-HSA-1678842;R-HSA-209061;R-HSA-5607731;R-HSA-1169398;R-HSA-1176059;R-HSA-1169403;R-HSA-8985123;R-HSA-1169402;R-HSA-1031716;R-HSA-1169405;R-HSA-1031713;R-HSA-1169406;R-HSA-6790038;R-HSA-8950681;R-HSA-6797269;R-HSA-199895;R-HSA-5668481;R-HSA-198746;R-HSA-6790041;R-HSA-5668520
R-HSA-9013422	RHOBTB1 GTPase cycle	1	24	0.00165266	0.339767	0.339767	1	2	0.000148965	9606	Homo sapiens	ROCK2		R-HSA-9018778
R-HSA-844456	The NLRP3 inflammasome	1	24	0.00165266	0.339767	0.339767	7	18	0.00134068	9606	Homo sapiens	HSP90AB1		R-HSA-873951;R-HSA-844440;R-HSA-1296421;R-HSA-844612;R-HSA-874087;R-HSA-844610;R-HSA-1306876
R-HSA-156587	Amino Acid conjugation	1	24	0.00165266	0.339767	0.339767	2	6	0.000446894	9606	Homo sapiens	CAT		R-HSA-159574;R-HSA-159566
R-HSA-159424	Conjugation of carboxylic acids	1	24	0.00165266	0.339767	0.339767	2	6	0.000446894	9606	Homo sapiens	CAT		R-HSA-159574;R-HSA-159566
R-HSA-392517	Rap1 signalling	1	24	0.00165266	0.339767	0.339767	2	7	0.000521376	9606	Homo sapiens	YWHAB		R-HSA-392513;R-HSA-913993
R-HSA-110320	Translesion Synthesis by POLH	1	24	0.00165266	0.339767	0.339767	2	8	0.000595859	9606	Homo sapiens	VCP		R-HSA-5654989;R-HSA-5654985
R-HSA-113510	E2F mediated regulation of DNA replication	1	24	0.00165266	0.339767	0.339767	1	4	0.000297929	9606	Homo sapiens	POLA1		R-HSA-113504
R-HSA-375165	NCAM signaling for neurite out-growth	2	70	0.00482027	0.341126	0.341126	7	23	0.00171309	9606	Homo sapiens	SPTAN1;SPTBN1		R-HSA-392053;R-HSA-392054;R-HSA-392051;R-HSA-391868;R-HSA-391871;R-HSA-391865;R-HSA-391866
R-HSA-69563	p53-Dependent G1 DNA Damage Response	2	70	0.00482027	0.341126	0.341126	1	22	0.00163861	9606	Homo sapiens	PSMD12;PSMD1		R-HSA-264458
R-HSA-69580	p53-Dependent G1/S DNA damage checkpoint	2	70	0.00482027	0.341126	0.341126	1	22	0.00163861	9606	Homo sapiens	PSMD12;PSMD1		R-HSA-264458
R-HSA-186797	Signaling by PDGF	2	70	0.00482027	0.341126	0.341126	1	31	0.00230895	9606	Homo sapiens	NCK1		R-HSA-382058
R-HSA-6807070	PTEN Regulation	4	171	0.0117752	0.342757	0.342757	4	56	0.00417101	9606	Homo sapiens	PSMD12;PSMD1;CASK;CHD4		R-HSA-8944104;R-HSA-8850945;R-HSA-8850992;R-HSA-8943780
R-HSA-5684996	MAPK1/MAPK3 signaling	7	329	0.0226553	0.342896	0.342896	24	82	0.00610755	9606	Homo sapiens	PSMD12;YWHAB;PSMD1;IQGAP1;TLN1;SPTAN1;SPTBN1		R-HSA-5672950;R-HSA-5672951;R-HSA-5672980;R-HSA-5672978;R-HSA-9653108;R-HSA-5658430;R-HSA-5672958;R-HSA-5672957;R-HSA-9657599;R-HSA-5672954;R-HSA-5675417;R-HSA-9657603;R-HSA-5672966;R-HSA-5675431;R-HSA-5672965;R-HSA-9657606;R-HSA-5672960;R-HSA-5672961;R-HSA-5672972;R-HSA-5672973;R-HSA-9657608;R-HSA-9658445;R-HSA-5675433;R-HSA-5672969
R-HSA-1474244	Extracellular matrix organization	7	329	0.0226553	0.342896	0.342896	31	319	0.0237599	9606	Homo sapiens	GLT25D2;DST;ITGA4;CASK;ITGA6;LAMC1;PLEC1		R-HSA-2426530;R-HSA-2467436;R-HSA-2750181;R-HSA-8948228;R-HSA-8948231;R-HSA-2426676;R-HSA-265429;R-HSA-202706;R-HSA-204434;R-HSA-2533874;R-HSA-2426355;R-HSA-2396083;R-HSA-2327803;R-HSA-198941;R-HSA-1981120;R-HSA-2752118;R-HSA-2328129;R-HSA-4084507;R-HSA-4084505;R-HSA-3907292;R-HSA-2213192;R-HSA-2731074;R-HSA-9679740;R-HSA-216051;R-HSA-216050;R-HSA-2328145;R-HSA-216048;R-HSA-2426450;R-HSA-2396124;…
R-HSA-2559586	DNA Damage/Telomere Stress Induced Senescence	2	71	0.00488913	0.347371	0.347371	9	18	0.00134068	9606	Homo sapiens	MRE11A;LMNB1		R-HSA-3785768;R-HSA-5682020;R-HSA-5693540;R-HSA-5682018;R-HSA-5682044;R-HSA-5693612;R-HSA-4647594;R-HSA-5682026;R-HSA-6792712
R-HSA-5658442	Regulation of RAS by GAPs	2	71	0.00488913	0.347371	0.347371	1	5	0.000372412	9606	Homo sapiens	PSMD12;PSMD1		R-HSA-5658430
R-HSA-2426168	Activation of gene expression by SREBF (SREBP)	2	71	0.00488913	0.347371	0.347371	2	42	0.00312826	9606	Homo sapiens	FASN		R-HSA-2426148;R-HSA-1655843
R-HSA-9648025	EML4 and NUDC in mitotic spindle formation	3	121	0.00833219	0.348142	0.348142	1	5	0.000372412	9606	Homo sapiens	RANBP2;DYNC1H1;CKAP5		R-HSA-9648114
R-HSA-445144	Signal transduction by L1	1	25	0.00172153	0.351099	0.351099	1	11	0.000819306	9606	Homo sapiens	CASK		R-HSA-392752
R-HSA-382556	ABC-family proteins mediated transport	3	122	0.00840105	0.35283	0.35283	4	27	0.00201102	9606	Homo sapiens	PSMD12;VCP;PSMD1		R-HSA-8866551;R-HSA-8866546;R-HSA-8866542;R-HSA-8866553
R-HSA-1169091	Activation of NF-kappaB in B cells	2	72	0.00495799	0.353595	0.353595	1	10	0.000744823	9606	Homo sapiens	PSMD12;PSMD1		R-HSA-1168640
R-HSA-1234176	Oxygen-dependent proline hydroxylation of Hypoxia-inducible Factor Alpha	2	72	0.00495799	0.353595	0.353595	1	12	0.000893788	9606	Homo sapiens	PSMD12;PSMD1		R-HSA-1234159
R-HSA-69615	G1/S DNA Damage Checkpoints	2	72	0.00495799	0.353595	0.353595	2	26	0.00193654	9606	Homo sapiens	PSMD12;PSMD1		R-HSA-69600;R-HSA-264458
R-HSA-9610379	HCMV Late Events	4	175	0.0120507	0.358337	0.358337	2	19	0.00141516	9606	Homo sapiens	NUP93;RANBP2;NUP205;NUP153		R-HSA-9636128;R-HSA-9629004
R-HSA-174184	Cdc20:Phospho-APC/C mediated degradation of Cyclin A	2	73	0.00502686	0.359799	0.359799	1	3	0.000223447	9606	Homo sapiens	PSMD12;PSMD1		R-HSA-174255
R-HSA-8950505	Gene and protein expression by JAK-STAT signaling after Interleukin-12 stimulation	2	73	0.00502686	0.359799	0.359799	1	36	0.00268136	9606	Homo sapiens	LMNB1		R-HSA-8950681
R-HSA-9711097	Cellular response to starvation	4	176	0.0121195	0.362233	0.362233	4	28	0.00208551	9606	Homo sapiens	RPL3;RPL12;GCN1L1		R-HSA-9633008;R-HSA-9633742;R-HSA-9634669;R-HSA-9633005
R-HSA-1236382	Constitutive Signaling by Ligand-Responsive EGFR Cancer Variants	1	26	0.00179039	0.362238	0.362238	23	23	0.00171309	9606	Homo sapiens	HSP90AA1		R-HSA-1218833;R-HSA-1225947;R-HSA-1226014;R-HSA-1225950;R-HSA-1225951;R-HSA-1226012;R-HSA-1225949;R-HSA-1220610;R-HSA-1220611;R-HSA-1247842;R-HSA-1247841;R-HSA-1226016;R-HSA-1225952;R-HSA-1220614;R-HSA-1225956;R-HSA-1220612;R-HSA-1247844;R-HSA-1225957;R-HSA-1220613;R-HSA-1218824;R-HSA-1225960;R-HSA-1225961;R-HSA-1169421
R-HSA-5637815	Signaling by Ligand-Responsive EGFR Variants in Cancer	1	26	0.00179039	0.362238	0.362238	23	23	0.00171309	9606	Homo sapiens	HSP90AA1		R-HSA-1218833;R-HSA-1225947;R-HSA-1226014;R-HSA-1225950;R-HSA-1225951;R-HSA-1226012;R-HSA-1225949;R-HSA-1220610;R-HSA-1220611;R-HSA-1247842;R-HSA-1247841;R-HSA-1226016;R-HSA-1225952;R-HSA-1220614;R-HSA-1225956;R-HSA-1220612;R-HSA-1247844;R-HSA-1225957;R-HSA-1220613;R-HSA-1218824;R-HSA-1225960;R-HSA-1225961;R-HSA-1169421
R-HSA-69186	Lagging Strand Synthesis	1	26	0.00179039	0.362238	0.362238	10	11	0.000819306	9606	Homo sapiens	POLA1		R-HSA-69152;R-HSA-69074;R-HSA-69140;R-HSA-69063;R-HSA-69127;R-HSA-69142;R-HSA-69144;R-HSA-69053;R-HSA-69068;R-HSA-69116
R-HSA-162594	Early Phase of HIV Life Cycle	1	26	0.00179039	0.362238	0.362238	3	39	0.00290481	9606	Homo sapiens	XRCC5		R-HSA-175174;R-HSA-175258;R-HSA-175177
R-HSA-174178	APC/C:Cdh1 mediated degradation of Cdc20 and other APC/C:Cdh1 targeted proteins in late mitosis/early G1	2	74	0.00509572	0.365981	0.365981	2	6	0.000446894	9606	Homo sapiens	PSMD12;PSMD1		R-HSA-174105;R-HSA-188191
R-HSA-179419	APC:Cdc20 mediated degradation of cell cycle proteins prior to satisfation of the cell cycle checkpoint	2	74	0.00509572	0.365981	0.365981	1	6	0.000446894	9606	Homo sapiens	PSMD12;PSMD1		R-HSA-174255
R-HSA-69017	CDK-mediated phosphorylation and removal of Cdc6	2	75	0.00516458	0.37214	0.37214	1	4	0.000297929	9606	Homo sapiens	PSMD12;PSMD1		R-HSA-69016
R-HSA-9013026	RHOB GTPase cycle	2	75	0.00516458	0.37214	0.37214	1	6	0.000446894	9606	Homo sapiens	ROCK2;IQGAP1		R-HSA-9013024
R-HSA-5696397	Gap-filling DNA repair synthesis and ligation in GG-NER	1	27	0.00185925	0.373186	0.373186	1	2	0.000148965	9606	Homo sapiens	LIG3		R-HSA-5690997
R-HSA-8876384	Listeria monocytogenes entry into host cells	1	27	0.00185925	0.373186	0.373186	4	13	0.000968271	9606	Homo sapiens	CTNND1		R-HSA-8876948;R-HSA-8876993;R-HSA-8876497;R-HSA-112333
R-HSA-2173795	Downregulation of SMAD2/3:SMAD4 transcriptional activity	1	27	0.00185925	0.373186	0.373186	2	21	0.00156413	9606	Homo sapiens	PARP1		R-HSA-2187330;R-HSA-2187325
R-HSA-176409	APC/C:Cdc20 mediated degradation of mitotic proteins	2	76	0.00523344	0.378275	0.378275	2	13	0.000968271	9606	Homo sapiens	PSMD12;PSMD1		R-HSA-174202;R-HSA-174255
R-HSA-5688426	Deubiquitination	6	288	0.019832	0.380104	0.380104	9	77	0.00573514	9606	Homo sapiens	PSMD12;VCP;RUVBL1;TRIM25;PSMD1;MAT2B		R-HSA-936381;R-HSA-5688834;R-HSA-5689539;R-HSA-6781953;R-HSA-5697009;R-HSA-5665854;R-HSA-5665871;R-HSA-5696872;R-HSA-5689544
R-HSA-429947	Deadenylation of mRNA	1	28	0.00192811	0.383947	0.383947	4	4	0.000297929	9606	Homo sapiens	EIF4G1		R-HSA-430021;R-HSA-429955;R-HSA-8941312;R-HSA-429992
R-HSA-212676	Dopamine Neurotransmitter Release Cycle	1	28	0.00192811	0.383947	0.383947	2	5	0.000372412	9606	Homo sapiens	CASK		R-HSA-5336443;R-HSA-380574
R-HSA-3238698	WNT ligand biogenesis and trafficking	1	28	0.00192811	0.383947	0.383947	3	12	0.000893788	9606	Homo sapiens	VPS35		R-HSA-3247849;R-HSA-3247836;R-HSA-3247839
R-HSA-975578	Reactions specific to the complex N-glycan synthesis pathway	1	28	0.00192811	0.383947	0.383947	1	7	0.000521376	9606	Homo sapiens	MANF		R-HSA-975814
R-HSA-6804115	TP53 regulates transcription of additional cell cycle genes whose exact role in the p53 pathway remain uncertain	1	28	0.00192811	0.383947	0.383947	1	14	0.00104275	9606	Homo sapiens	NPM1		R-HSA-6801675
R-HSA-176814	Activation of APC/C and APC/C:Cdc20 mediated degradation of mitotic proteins	2	77	0.0053023	0.384386	0.384386	2	15	0.00111724	9606	Homo sapiens	PSMD12;PSMD1		R-HSA-174202;R-HSA-174255
R-HSA-448424	Interleukin-17 signaling	2	77	0.0053023	0.384386	0.384386	2	35	0.00260688	9606	Homo sapiens	RPS6KA3;RPS6KA1		R-HSA-199895;R-HSA-198746
R-HSA-76002	Platelet activation, signaling and aggregation	6	291	0.0200386	0.389294	0.389294	23	116	0.00863995	9606	Homo sapiens	ACTBL3;FLNA;ACTN4;TLN1;MANF;TTN		R-HSA-354149;R-HSA-443910;R-HSA-429415;R-HSA-354087;R-HSA-372705;R-HSA-432096;R-HSA-443905;R-HSA-429441;R-HSA-481007;R-HSA-377644;R-HSA-354124;R-HSA-377641;R-HSA-377640;R-HSA-377643;R-HSA-372693;R-HSA-354165;R-HSA-482772;R-HSA-354097;R-HSA-430096;R-HSA-354066;R-HSA-354077;R-HSA-372697;R-HSA-354073
R-HSA-5693538	Homology Directed Repair	3	130	0.00895193	0.390138	0.390138	39	50	0.00372412	9606	Homo sapiens	PARP1;MRE11A;LIG3		R-HSA-5684887;R-HSA-5684052;R-HSA-5693589;R-HSA-5684882;R-HSA-5685011;R-HSA-5686483;R-HSA-5693584;R-HSA-5685341;R-HSA-5687640;R-HSA-5693593;R-HSA-5686469;R-HSA-5684096;R-HSA-5686657;R-HSA-5685838;R-HSA-5693580;R-HSA-5684108;R-HSA-5686410;R-HSA-5684875;R-HSA-5693620;R-HSA-5686642;R-HSA-5687664;R-HSA-5684081;R-HSA-5693564;R-HSA-5687484;R-HSA-5687675;R-HSA-5687673;R-HSA-5693561;R-HSA-5693542;R-HSA-5…
R-HSA-9013408	RHOG GTPase cycle	2	78	0.00537116	0.39047	0.39047	2	6	0.000446894	9606	Homo sapiens	LMAN1;IQGAP2		R-HSA-9014449;R-HSA-9014467
R-HSA-933542	TRAF6 mediated NF-kB activation	1	29	0.00199697	0.394524	0.394524	2	4	0.000297929	9606	Homo sapiens	TRIM25		R-HSA-933530;R-HSA-933528
R-HSA-167160	RNA Pol II CTD phosphorylation and interaction with CE during HIV infection	1	29	0.00199697	0.394524	0.394524	1	5	0.000372412	9606	Homo sapiens	PCM1		R-HSA-167153
R-HSA-77075	RNA Pol II CTD phosphorylation and interaction with CE	1	29	0.00199697	0.394524	0.394524	1	5	0.000372412	9606	Homo sapiens	PCM1		R-HSA-77073
R-HSA-1445148	Translocation of SLC2A4 (GLUT4) to the plasma membrane	2	79	0.00544002	0.396527	0.396527	3	15	0.00111724	9606	Homo sapiens	YWHAB;MYH9		R-HSA-2316352;R-HSA-1454689;R-HSA-1445149
R-HSA-5250913	Positive epigenetic regulation of rRNA expression	2	80	0.00550888	0.402557	0.402557	5	7	0.000521376	9606	Homo sapiens	DDX21;CHD4		R-HSA-5250930;R-HSA-5250947;R-HSA-5250938;R-HSA-427404;R-HSA-427336
R-HSA-351202	Metabolism of polyamines	2	80	0.00550888	0.402557	0.402557	1	17	0.0012662	9606	Homo sapiens	PSMD12;PSMD1		R-HSA-353125
R-HSA-5693554	Resolution of D-loop Structures through Synthesis-Dependent Strand Annealing (SDSA)	1	30	0.00206583	0.40492	0.40492	1	1	7.44823e-05	9606	Homo sapiens	MRE11A		R-HSA-5693589
R-HSA-110314	Recognition of DNA damage by PCNA-containing replication complex	1	30	0.00206583	0.40492	0.40492	2	6	0.000446894	9606	Homo sapiens	CUL4A		R-HSA-5652005;R-HSA-5652009
R-HSA-9665686	Signaling by ERBB2 TMD/JMD mutants	1	30	0.00206583	0.40492	0.40492	4	13	0.000968271	9606	Homo sapiens	HSP90AA1		R-HSA-9665697;R-HSA-9665696;R-HSA-9665703;R-HSA-9665702
R-HSA-264876	Insulin processing	1	30	0.00206583	0.40492	0.40492	1	16	0.00119172	9606	Homo sapiens	KIF5B		R-HSA-265160
R-HSA-69473	G2/M DNA damage checkpoint	2	81	0.00557774	0.408558	0.408558	4	12	0.000893788	9606	Homo sapiens	YWHAB;MRE11A		R-HSA-5683735;R-HSA-69891;R-HSA-6799332;R-HSA-75016
R-HSA-8949613	Cristae formation	1	31	0.00213469	0.415139	0.415139	1	2	0.000148965	9606	Homo sapiens	IMMT		R-HSA-8949609
R-HSA-174411	Polymerase switching on the C-strand of the telomere	1	31	0.00213469	0.415139	0.415139	1	6	0.000446894	9606	Homo sapiens	POLA1		R-HSA-174452
R-HSA-3214842	HDMs demethylate histones	1	31	0.00213469	0.415139	0.415139	2	17	0.0012662	9606	Homo sapiens	UTY		R-HSA-4754187;R-HSA-5661121
R-HSA-5205647	Mitophagy	1	31	0.00213469	0.415139	0.415139	1	15	0.00111724	9606	Homo sapiens	CASK		R-HSA-8948039
R-HSA-5601884	PIWI-interacting RNA (piRNA) biogenesis	1	31	0.00213469	0.415139	0.415139	1	15	0.00111724	9606	Homo sapiens	HSP90AA1		R-HSA-5601883
R-HSA-8939902	Regulation of RUNX2 expression and activity	2	83	0.00571547	0.420472	0.420472	4	32	0.00238344	9606	Homo sapiens	PSMD12;PSMD1		R-HSA-8939801;R-HSA-9008475;R-HSA-9008110;R-HSA-9009362
R-HSA-176408	Regulation of APC/C activators between G1/S and early anaphase	2	83	0.00571547	0.420472	0.420472	1	14	0.00104275	9606	Homo sapiens	PSMD12;PSMD1		R-HSA-174203
R-HSA-1643713	Signaling by EGFR in Cancer	1	32	0.00220355	0.425182	0.425182	40	42	0.00312826	9606	Homo sapiens	HSP90AA1		R-HSA-1218833;R-HSA-1225947;R-HSA-1226014;R-HSA-1225950;R-HSA-1225951;R-HSA-1226012;R-HSA-1225949;R-HSA-1220610;R-HSA-5637766;R-HSA-1220611;R-HSA-1248002;R-HSA-5637764;R-HSA-5637765;R-HSA-1220614;R-HSA-1220612;R-HSA-1220613;R-HSA-1218824;R-HSA-1169421;R-HSA-5637770;R-HSA-1248655;R-HSA-5637808;R-HSA-1247999;R-HSA-5638137;R-HSA-5637798;R-HSA-1247842;R-HSA-1247841;R-HSA-1226016;R-HSA-1225952;R-HSA-5…
R-HSA-525793	Myogenesis	1	32	0.00220355	0.425182	0.425182	5	14	0.00104275	9606	Homo sapiens	SPAG9		R-HSA-376117;R-HSA-448951;R-HSA-449200;R-HSA-448958;R-HSA-448957
R-HSA-110373	Resolution of AP sites via the multiple-nucleotide patch replacement pathway	1	32	0.00220355	0.425182	0.425182	5	19	0.00141516	9606	Homo sapiens	PARP1		R-HSA-5651828;R-HSA-5649873;R-HSA-5651739;R-HSA-5651723;R-HSA-5649883
R-HSA-8874081	MET activates PTK2 signaling	1	32	0.00220355	0.425182	0.425182	1	5	0.000372412	9606	Homo sapiens	LAMC1		R-HSA-8874079
R-HSA-1660514	Synthesis of PIPs at the Golgi membrane	1	32	0.00220355	0.425182	0.425182	1	11	0.000819306	9606	Homo sapiens	PI4KA		R-HSA-1676185
R-HSA-9020591	Interleukin-12 signaling	2	84	0.00578433	0.426383	0.426383	1	56	0.00417101	9606	Homo sapiens	LMNB1		R-HSA-8950681
R-HSA-2029480	Fcgamma receptor (FCGR) dependent phagocytosis	4	193	0.0132902	0.428058	0.428058	8	42	0.00312826	9606	Homo sapiens	HSP90AA1;HSP90AB1;MYH9;NCK1		R-HSA-2197698;R-HSA-2029466;R-HSA-442592;R-HSA-2197691;R-HSA-419644;R-HSA-2029476;R-HSA-2197690;R-HSA-419645
R-HSA-6781827	Transcription-Coupled Nucleotide Excision Repair (TC-NER)	2	85	0.00585319	0.432262	0.432262	14	17	0.0012662	9606	Homo sapiens	CUL4A;LIG3		R-HSA-6782211;R-HSA-9684118;R-HSA-6782208;R-HSA-6781867;R-HSA-6781833;R-HSA-6782069;R-HSA-6782004;R-HSA-6782227;R-HSA-6782131;R-HSA-6782224;R-HSA-6782141;R-HSA-6782204;R-HSA-6782138;R-HSA-6782234
R-HSA-170834	Signaling by TGF-beta Receptor Complex	2	85	0.00585319	0.432262	0.432262	8	82	0.00610755	9606	Homo sapiens	PARP1;CGN		R-HSA-2160931;R-HSA-2187330;R-HSA-2160932;R-HSA-2134532;R-HSA-2160935;R-HSA-2134519;R-HSA-2134506;R-HSA-2187325
R-HSA-1234174	Cellular response to hypoxia	2	85	0.00585319	0.432262	0.432262	1	20	0.00148965	9606	Homo sapiens	PSMD12;PSMD1		R-HSA-1234159
R-HSA-9024446	NR1H2 and NR1H3-mediated signaling	2	85	0.00585319	0.432262	0.432262	2	60	0.00446894	9606	Homo sapiens	FASN		R-HSA-9605063;R-HSA-9028533
R-HSA-8866652	Synthesis of active ubiquitin: roles of E1 and E2 enzymes	1	33	0.00227241	0.435054	0.435054	8	16	0.00119172	9606	Homo sapiens	UBA1		R-HSA-8852134;R-HSA-8852133;R-HSA-8852132;R-HSA-8852131;R-HSA-8852130;R-HSA-8852129;R-HSA-8852128;R-HSA-8852136
R-HSA-216083	Integrin cell surface interactions	2	86	0.00592205	0.43811	0.43811	9	55	0.00409653	9606	Homo sapiens	ITGA4;ITGA6		R-HSA-216050;R-HSA-265429;R-HSA-202706;R-HSA-204434;R-HSA-2467436;R-HSA-199032;R-HSA-198941;R-HSA-2752118;R-HSA-9679740
R-HSA-1655829	Regulation of cholesterol biosynthesis by SREBP (SREBF)	2	87	0.00599091	0.443924	0.443924	2	52	0.00387308	9606	Homo sapiens	FASN		R-HSA-2426148;R-HSA-1655843
R-HSA-622312	Inflammasomes	1	34	0.00234128	0.444757	0.444757	7	28	0.00208551	9606	Homo sapiens	HSP90AB1		R-HSA-873951;R-HSA-844440;R-HSA-1296421;R-HSA-844612;R-HSA-874087;R-HSA-844610;R-HSA-1306876
R-HSA-674695	RNA Polymerase II Pre-transcription Events	2	88	0.00605977	0.449705	0.449705	10	17	0.0012662	9606	Homo sapiens	SUPT16H;TAF4B		R-HSA-75856;R-HSA-113411;R-HSA-113429;R-HSA-113413;R-HSA-75862;R-HSA-113414;R-HSA-112392;R-HSA-112395;R-HSA-73946;R-HSA-112429
R-HSA-69202	Cyclin E associated events during G1/S transition	2	88	0.00605977	0.449705	0.449705	1	20	0.00148965	9606	Homo sapiens	PSMD12;PSMD1		R-HSA-187574
R-HSA-72086	mRNA Capping	1	35	0.00241014	0.454294	0.454294	7	11	0.000819306	9606	Homo sapiens	PCM1		R-HSA-77073;R-HSA-77090;R-HSA-77077;R-HSA-77078;R-HSA-77081;R-HSA-77083;R-HSA-77085
R-HSA-9664565	Signaling by ERBB2 KD Mutants	1	35	0.00241014	0.454294	0.454294	4	17	0.0012662	9606	Homo sapiens	HSP90AA1		R-HSA-9649393;R-HSA-9665121;R-HSA-9664567;R-HSA-9664588
R-HSA-5656169	Termination of translesion DNA synthesis	1	35	0.00241014	0.454294	0.454294	2	9	0.000670341	9606	Homo sapiens	TRIM25		R-HSA-5653756;R-HSA-5653754
R-HSA-199220	Vitamin B5 (pantothenate) metabolism	1	35	0.00241014	0.454294	0.454294	1	12	0.000893788	9606	Homo sapiens	FASN		R-HSA-199202
R-HSA-418990	Adherens junctions interactions	1	35	0.00241014	0.454294	0.454294	1	16	0.00119172	9606	Homo sapiens	CTNND1		R-HSA-419002
R-HSA-2559583	Cellular Senescence	4	200	0.0137722	0.454709	0.454709	11	90	0.00670341	9606	Homo sapiens	RPS6KA3;RPS6KA1;MRE11A;LMNB1		R-HSA-3785768;R-HSA-5682020;R-HSA-5693540;R-HSA-5682018;R-HSA-198746;R-HSA-3857328;R-HSA-5682044;R-HSA-5693612;R-HSA-4647594;R-HSA-5682026;R-HSA-6792712
R-HSA-202733	Cell surface interactions at the vascular wall	5	257	0.0176973	0.457609	0.457609	6	65	0.00484135	9606	Homo sapiens	ITGA4;SLC3A2;ITGA6;HMCN1;APOB		R-HSA-202706;R-HSA-204434;R-HSA-203130;R-HSA-8870732;R-HSA-375131;R-HSA-9679740
R-HSA-69656	Cyclin A:Cdk2-associated events at S phase entry	2	90	0.00619749	0.461166	0.461166	1	19	0.00141516	9606	Homo sapiens	PSMD12;PSMD1		R-HSA-187574
R-HSA-983168	Antigen processing: Ubiquitination & Proteasome degradation	6	315	0.0216912	0.462382	0.462382	8	9	0.000670341	9606	Homo sapiens	NPEPPS;PSMD12;PSMD1;UBA1;LAP3;DZIP3		R-HSA-983150;R-HSA-983147;R-HSA-983162;R-HSA-983157;R-HSA-983156;R-HSA-983140;R-HSA-983153;R-HSA-983152
R-HSA-5693568	Resolution of D-loop Structures through Holliday Junction Intermediates	1	36	0.002479	0.463667	0.463667	6	9	0.000670341	9606	Homo sapiens	MRE11A		R-HSA-5686469;R-HSA-5686483;R-HSA-5693539;R-HSA-5693584;R-HSA-5686410;R-HSA-5686440
R-HSA-936440	Negative regulators of DDX58/IFIH1 signaling	1	36	0.002479	0.463667	0.463667	6	13	0.000968271	9606	Homo sapiens	TRIM25		R-HSA-990526;R-HSA-937343;R-HSA-936381;R-HSA-936378;R-HSA-936475;R-HSA-990528
R-HSA-1227990	Signaling by ERBB2 in Cancer	1	36	0.002479	0.463667	0.463667	25	62	0.00461791	9606	Homo sapiens	HSP90AA1		R-HSA-9665232;R-HSA-9665304;R-HSA-9665311;R-HSA-9665280;R-HSA-9665286;R-HSA-9665412;R-HSA-9665284;R-HSA-9664588;R-HSA-9649393;R-HSA-9664567;R-HSA-1248694;R-HSA-9652277;R-HSA-9665278;R-HSA-9665405;R-HSA-1227964;R-HSA-9665315;R-HSA-9665697;R-HSA-9665121;R-HSA-9665696;R-HSA-9665703;R-HSA-9665702;R-HSA-9652264;R-HSA-9665389;R-HSA-9665388;R-HSA-9665708
R-HSA-888590	GABA synthesis, release, reuptake and degradation	1	36	0.002479	0.463667	0.463667	2	10	0.000744823	9606	Homo sapiens	HSPA8		R-HSA-888589;R-HSA-917744
R-HSA-8863795	Downregulation of ERBB2 signaling	1	36	0.002479	0.463667	0.463667	2	14	0.00104275	9606	Homo sapiens	HSP90AA1		R-HSA-1918092;R-HSA-1918095
R-HSA-114452	Activation of BH3-only proteins	1	36	0.002479	0.463667	0.463667	2	19	0.00141516	9606	Homo sapiens	YWHAB		R-HSA-139906;R-HSA-139899
R-HSA-5686938	Regulation of TLR by endogenous ligand	1	36	0.002479	0.463667	0.463667	1	12	0.000893788	9606	Homo sapiens	APOB		R-HSA-8869667
R-HSA-5223345	Miscellaneous transport and binding events	1	36	0.002479	0.463667	0.463667	1	13	0.000968271	9606	Homo sapiens	CASK		R-HSA-5340124
R-HSA-2559582	Senescence-Associated Secretory Phenotype (SASP)	2	91	0.00626635	0.466843	0.466843	2	22	0.00163861	9606	Homo sapiens	RPS6KA3;RPS6KA1		R-HSA-198746;R-HSA-3857328
R-HSA-1168372	Downstream signaling events of B Cell Receptor (BCR)	2	91	0.00626635	0.466843	0.466843	1	15	0.00111724	9606	Homo sapiens	PSMD12;PSMD1		R-HSA-1168640
R-HSA-195253	Degradation of beta-catenin by the destruction complex	2	91	0.00626635	0.466843	0.466843	1	23	0.00171309	9606	Homo sapiens	PSMD12;PSMD1		R-HSA-2130282
R-HSA-202403	TCR signaling	3	147	0.0101226	0.4673	0.4673	4	52	0.00387308	9606	Homo sapiens	PSMD12;PSMD1;NCK1		R-HSA-430183;R-HSA-430180;R-HSA-430190;R-HSA-5607724
R-HSA-1280218	Adaptive Immune System	18	1004	0.0691365	0.471145	0.471145	35	264	0.0196633	9606	Homo sapiens	DYNC1H1;PSMD12;ITGA4;YWHAB;DCTN1;CLTC;DNM2;C3;NPEPPS;KIF5B;PSMD1;UBA1;LAP3;DZIP3;CLEC4G;NCK1		R-HSA-9606162;R-HSA-9606163;R-HSA-8951498;R-HSA-392513;R-HSA-913993;R-HSA-2130725;R-HSA-1112666;R-HSA-8862090;R-HSA-1168640;R-HSA-9606151;R-HSA-1236935;R-HSA-2213236;R-HSA-2130486;R-HSA-2130619;R-HSA-9606159;R-HSA-199518;R-HSA-198941;R-HSA-2213248;R-HSA-430183;R-HSA-983150;R-HSA-430180;R-HSA-983147;R-HSA-430190;R-HSA-983140;R-HSA-9679740;R-HSA-2130640;R-HSA-2130641;R-HSA-983162;R-HSA-1236970;R-HS…
R-HSA-9013404	RAC2 GTPase cycle	2	92	0.00633522	0.472486	0.472486	2	10	0.000744823	9606	Homo sapiens	LMAN1;IQGAP1		R-HSA-9714481;R-HSA-9014294
R-HSA-453276	Regulation of mitotic cell cycle	2	92	0.00633522	0.472486	0.472486	6	40	0.00297929	9606	Homo sapiens	PSMD12;PSMD1		R-HSA-174058;R-HSA-174202;R-HSA-174203;R-HSA-174105;R-HSA-188191;R-HSA-174255
R-HSA-174143	APC/C-mediated degradation of cell cycle proteins	2	92	0.00633522	0.472486	0.472486	6	40	0.00297929	9606	Homo sapiens	PSMD12;PSMD1		R-HSA-174058;R-HSA-174202;R-HSA-174203;R-HSA-174105;R-HSA-188191;R-HSA-174255
R-HSA-5632684	Hedgehog 'on' state	2	92	0.00633522	0.472486	0.472486	2	37	0.00275585	9606	Homo sapiens	PSMD12;PSMD1		R-HSA-5635868;R-HSA-5635854
R-HSA-9013694	Signaling by NOTCH4	2	92	0.00633522	0.472486	0.472486	1	20	0.00148965	9606	Homo sapiens	PSMD12;PSMD1		R-HSA-9604642
R-HSA-5693537	Resolution of D-Loop Structures	1	37	0.00254786	0.472881	0.472881	7	10	0.000744823	9606	Homo sapiens	MRE11A		R-HSA-5693589;R-HSA-5686469;R-HSA-5686483;R-HSA-5693539;R-HSA-5693584;R-HSA-5686410;R-HSA-5686440
R-HSA-203615	eNOS activation	1	37	0.00254786	0.472881	0.472881	8	20	0.00148965	9606	Homo sapiens	HSP90AA1		R-HSA-202129;R-HSA-1497796;R-HSA-202144;R-HSA-1497810;R-HSA-202137;R-HSA-202111;R-HSA-202127;R-HSA-1497784
R-HSA-1474151	Tetrahydrobiopterin (BH4) synthesis, recycling, salvage and regulation	1	37	0.00254786	0.472881	0.472881	2	16	0.00119172	9606	Homo sapiens	HSP90AA1		R-HSA-1497796;R-HSA-1497784
R-HSA-5663220	RHO GTPases Activate Formins	3	149	0.0102603	0.476109	0.476109	3	27	0.00201102	9606	Homo sapiens	RANBP2;DYNC1H1;CKAP5		R-HSA-5666160;R-HSA-5666129;R-HSA-5666169
R-HSA-5689880	Ub-specific processing proteases	4	206	0.0141854	0.477226	0.477226	3	40	0.00297929	9606	Homo sapiens	PSMD12;RUVBL1;PSMD1;MAT2B		R-HSA-5689539;R-HSA-5697009;R-HSA-5696872
R-HSA-6794362	Protein-protein interactions at synapses	2	93	0.00640408	0.478092	0.478092	3	33	0.00245792	9606	Homo sapiens	EPB41L2;CASK		R-HSA-6797553;R-HSA-6797568;R-HSA-6794352
R-HSA-5675482	Regulation of necroptotic cell death	1	38	0.00261672	0.481936	0.481936	2	18	0.00134068	9606	Homo sapiens	HSP90AA1		R-HSA-9688459;R-HSA-9698844
R-HSA-8876198	RAB GEFs exchange GTP for GDP on RABs	2	94	0.00647294	0.483662	0.483662	18	21	0.00156413	9606	Homo sapiens	GDI2;SBF1		R-HSA-8876615;R-HSA-8876454;R-HSA-8876837;R-HSA-8877475;R-HSA-8876193;R-HSA-8877760;R-HSA-8877998;R-HSA-8877612;R-HSA-8877451;R-HSA-8876616;R-HSA-8875318;R-HSA-8877813;R-HSA-8876191;R-HSA-8877311;R-HSA-8876190;R-HSA-8876188;R-HSA-8877308;R-HSA-8875320
R-HSA-975871	MyD88 cascade initiated on plasma membrane	2	94	0.00647294	0.483662	0.483662	2	58	0.00431998	9606	Homo sapiens	RPS6KA3;RPS6KA1		R-HSA-199895;R-HSA-198746
R-HSA-168176	Toll Like Receptor 5 (TLR5) Cascade	2	94	0.00647294	0.483662	0.483662	2	59	0.00439446	9606	Homo sapiens	RPS6KA3;RPS6KA1		R-HSA-199895;R-HSA-198746
R-HSA-168142	Toll Like Receptor 10 (TLR10) Cascade	2	94	0.00647294	0.483662	0.483662	2	59	0.00439446	9606	Homo sapiens	RPS6KA3;RPS6KA1		R-HSA-199895;R-HSA-198746
R-HSA-9711123	Cellular response to chemical stress	4	208	0.0143231	0.484654	0.484654	3	71	0.00528825	9606	Homo sapiens	PSMD12;CAT;PSMD1;CASK		R-HSA-8932322;R-HSA-8932355;R-HSA-76031
R-HSA-166016	Toll Like Receptor 4 (TLR4) Cascade	3	151	0.010398	0.484852	0.484852	3	95	0.00707582	9606	Homo sapiens	RPS6KA3;RPS6KA1;DNM2		R-HSA-199895;R-HSA-198746;R-HSA-2201293
R-HSA-5683057	MAPK family signaling cascades	7	380	0.0261672	0.485329	0.485329	25	122	0.00908685	9606	Homo sapiens	PSMD12;YWHAB;PSMD1;IQGAP1;TLN1;SPTAN1;SPTBN1		R-HSA-5672980;R-HSA-5672978;R-HSA-5675417;R-HSA-9657603;R-HSA-5672966;R-HSA-5672965;R-HSA-9657606;R-HSA-5672960;R-HSA-5672961;R-HSA-5672972;R-HSA-5672973;R-HSA-9657608;R-HSA-5687112;R-HSA-9658445;R-HSA-5672969;R-HSA-5672950;R-HSA-5672951;R-HSA-9653108;R-HSA-5658430;R-HSA-5672958;R-HSA-5672957;R-HSA-9657599;R-HSA-5672954;R-HSA-5675431;R-HSA-5675433
R-HSA-167243	Tat-mediated HIV elongation arrest and recovery	1	39	0.00268558	0.490837	0.490837	3	3	0.000223447	9606	Homo sapiens	SUPT16H		R-HSA-167090;R-HSA-167459;R-HSA-167148
R-HSA-167238	Pausing and recovery of Tat-mediated HIV elongation	1	39	0.00268558	0.490837	0.490837	2	2	0.000148965	9606	Homo sapiens	SUPT16H		R-HSA-167076;R-HSA-167150
R-HSA-354192	Integrin signaling	1	39	0.00268558	0.490837	0.490837	20	24	0.00178758	9606	Homo sapiens	TLN1		R-HSA-354149;R-HSA-443910;R-HSA-429415;R-HSA-354087;R-HSA-372705;R-HSA-432096;R-HSA-443905;R-HSA-429441;R-HSA-377644;R-HSA-354124;R-HSA-377641;R-HSA-377640;R-HSA-377643;R-HSA-372693;R-HSA-354165;R-HSA-354097;R-HSA-354066;R-HSA-354077;R-HSA-372697;R-HSA-354073
R-HSA-5685938	HDR through Single Strand Annealing (SSA)	1	39	0.00268558	0.490837	0.490837	4	6	0.000446894	9606	Homo sapiens	MRE11A		R-HSA-5686642;R-HSA-5686657;R-HSA-5693564;R-HSA-5693580
R-HSA-1839124	FGFR1 mutant receptor activation	1	39	0.00268558	0.490837	0.490837	6	25	0.00186206	9606	Homo sapiens	MYO18A		R-HSA-1839039;R-HSA-1839080;R-HSA-1839065;R-HSA-1839078;R-HSA-1839031;R-HSA-1839091
R-HSA-8939243	RUNX1 interacts with co-factors whose precise effect on RUNX1 targets is not known	1	39	0.00268558	0.490837	0.490837	1	5	0.000372412	9606	Homo sapiens	CASK		R-HSA-8937989
R-HSA-6804758	Regulation of TP53 Activity through Acetylation	1	39	0.00268558	0.490837	0.490837	1	14	0.00104275	9606	Homo sapiens	CHD4		R-HSA-6805650
R-HSA-438064	Post NMDA receptor activation events	2	96	0.00661066	0.494692	0.494692	5	39	0.00290481	9606	Homo sapiens	RPS6KA3;RPS6KA1		R-HSA-9619843;R-HSA-442724;R-HSA-9029434;R-HSA-442739;R-HSA-9620004
R-HSA-447115	Interleukin-12 family signaling	2	96	0.00661066	0.494692	0.494692	1	114	0.00849099	9606	Homo sapiens	LMNB1		R-HSA-8950681
R-HSA-9018519	Estrogen-dependent gene expression	3	154	0.0106046	0.497833	0.497833	3	66	0.00491583	9606	Homo sapiens	HSP90AA1;HSP90AB1;SMC1A		R-HSA-9011997;R-HSA-9038161;R-HSA-9011975
R-HSA-390522	Striated Muscle Contraction	1	40	0.00275444	0.499586	0.499586	4	4	0.000297929	9606	Homo sapiens	TTN		R-HSA-390597;R-HSA-390598;R-HSA-390593;R-HSA-390595
R-HSA-167287	HIV elongation arrest and recovery	1	40	0.00275444	0.499586	0.499586	3	3	0.000223447	9606	Homo sapiens	SUPT16H		R-HSA-167284;R-HSA-167288;R-HSA-167481
R-HSA-167290	Pausing and recovery of HIV elongation	1	40	0.00275444	0.499586	0.499586	2	2	0.000148965	9606	Homo sapiens	SUPT16H		R-HSA-167282;R-HSA-167292
R-HSA-2022928	HS-GAG biosynthesis	1	40	0.00275444	0.499586	0.499586	4	14	0.00104275	9606	Homo sapiens	EXT1		R-HSA-2022856;R-HSA-2076392;R-HSA-2022919;R-HSA-2022851
R-HSA-9609646	HCMV Infection	5	270	0.0185925	0.500383	0.500383	5	31	0.00230895	9606	Homo sapiens	NUP93;RANBP2;DYNC1H1;NUP205;NUP153		R-HSA-9614369;R-HSA-9636128;R-HSA-9614343;R-HSA-9614367;R-HSA-9629004
R-HSA-5673000	RAF activation	1	41	0.0028233	0.508184	0.508184	11	12	0.000893788	9606	Homo sapiens	YWHAB		R-HSA-5672950;R-HSA-5672966;R-HSA-5672951;R-HSA-5672960;R-HSA-5672961;R-HSA-9653108;R-HSA-5672958;R-HSA-5672957;R-HSA-5672954;R-HSA-9658445;R-HSA-5672969
R-HSA-5663213	RHO GTPases Activate WASPs and WAVEs	1	41	0.0028233	0.508184	0.508184	5	10	0.000744823	9606	Homo sapiens	NCK1		R-HSA-2197698;R-HSA-2029466;R-HSA-442592;R-HSA-2197691;R-HSA-2197690
R-HSA-5693616	Presynaptic phase of homologous DNA pairing and strand exchange	1	41	0.0028233	0.508184	0.508184	2	5	0.000372412	9606	Homo sapiens	MRE11A		R-HSA-5685341;R-HSA-5693561
R-HSA-73884	Base Excision Repair	2	99	0.00681724	0.510954	0.510954	14	105	0.00782065	9606	Homo sapiens	PARP1;LIG3		R-HSA-5651828;R-HSA-5649873;R-HSA-5649726;R-HSA-110376;R-HSA-5649724;R-HSA-73931;R-HSA-5649723;R-HSA-110380;R-HSA-73932;R-HSA-5651739;R-HSA-5649883;R-HSA-5649734;R-HSA-5651723;R-HSA-5649705
R-HSA-112310	Neurotransmitter release cycle	2	99	0.00681724	0.510954	0.510954	4	37	0.00275585	9606	Homo sapiens	HSPA8;CASK		R-HSA-888589;R-HSA-5336443;R-HSA-380574;R-HSA-917744
R-HSA-195721	Signaling by WNT	6	332	0.0228619	0.512856	0.512856	15	157	0.0116937	9606	Homo sapiens	PSMD12;CLTC;RUVBL1;PSMD1;CASK;VPS35		R-HSA-3451153;R-HSA-5140747;R-HSA-4641260;R-HSA-2130282;R-HSA-3247836;R-HSA-3247839;R-HSA-4641256;R-HSA-5138433;R-HSA-4608855;R-HSA-5138459;R-HSA-201717;R-HSA-1504193;R-HSA-3247849;R-HSA-3640874;R-HSA-3451147
R-HSA-201681	TCF dependent signaling in response to WNT	4	216	0.014874	0.513929	0.513929	7	71	0.00528825	9606	Homo sapiens	PSMD12;RUVBL1;PSMD1;CASK		R-HSA-3451153;R-HSA-201717;R-HSA-1504193;R-HSA-4641260;R-HSA-3640874;R-HSA-4641256;R-HSA-3451147
R-HSA-9707564	Cytoprotection by HMOX1	3	158	0.01088	0.514884	0.514884	2	37	0.00275585	9606	Homo sapiens	PSMD12;PSMD1;CASK		R-HSA-8932322;R-HSA-8932355
R-HSA-187687	Signalling to ERKs	1	42	0.00289216	0.516636	0.516636	8	32	0.00238344	9606	Homo sapiens	YWHAB		R-HSA-9610163;R-HSA-9612980;R-HSA-170965;R-HSA-9610154;R-HSA-9610152;R-HSA-9610153;R-HSA-9610156;R-HSA-169901
R-HSA-163560	Triglyceride catabolism	1	42	0.00289216	0.516636	0.516636	1	17	0.0012662	9606	Homo sapiens	PLIN3		R-HSA-8848355
R-HSA-975138	TRAF6 mediated induction of NFkB and MAP kinases upon TLR7/8 or 9 activation	2	101	0.00695496	0.521604	0.521604	2	48	0.00357515	9606	Homo sapiens	RPS6KA3;RPS6KA1		R-HSA-199895;R-HSA-198746
R-HSA-933541	TRAF6 mediated IRF7 activation	1	43	0.00296102	0.524943	0.524943	7	13	0.000968271	9606	Homo sapiens	TRIM25		R-HSA-918230;R-HSA-933527;R-HSA-933525;R-HSA-933538;R-HSA-9705145;R-HSA-9705323;R-HSA-933537
R-HSA-168164	Toll Like Receptor 3 (TLR3) Cascade	2	102	0.00702383	0.526871	0.526871	2	61	0.00454342	9606	Homo sapiens	RPS6KA3;RPS6KA1		R-HSA-199895;R-HSA-198746
R-HSA-975155	MyD88 dependent cascade initiated on endosome	2	102	0.00702383	0.526871	0.526871	2	63	0.00469239	9606	Homo sapiens	RPS6KA3;RPS6KA1		R-HSA-199895;R-HSA-198746
R-HSA-168181	Toll Like Receptor 7/8 (TLR7/8) Cascade	2	103	0.00709269	0.532099	0.532099	2	66	0.00491583	9606	Homo sapiens	RPS6KA3;RPS6KA1		R-HSA-199895;R-HSA-198746
R-HSA-5693579	Homologous DNA Pairing and Strand Exchange	1	44	0.00302989	0.533107	0.533107	4	8	0.000595859	9606	Homo sapiens	MRE11A		R-HSA-5693620;R-HSA-5685838;R-HSA-5685341;R-HSA-5693561
R-HSA-71064	Lysine catabolism	1	44	0.00302989	0.533107	0.533107	1	13	0.000968271	9606	Homo sapiens	OGDH		R-HSA-71037
R-HSA-196757	Metabolism of folate and pterines	1	44	0.00302989	0.533107	0.533107	2	30	0.00223447	9606	Homo sapiens	MTHFD1L		R-HSA-5696839;R-HSA-6801456
R-HSA-5609975	Diseases associated with glycosylation precursor biosynthesis	1	44	0.00302989	0.533107	0.533107	1	16	0.00119172	9606	Homo sapiens	GFPT1		R-HSA-4085027
R-HSA-9013148	CDC42 GTPase cycle	3	163	0.0112243	0.535757	0.535757	1	6	0.000446894	9606	Homo sapiens	IQGAP1;IQGAP2		R-HSA-9013157
R-HSA-5668541	TNFR2 non-canonical NF-kB pathway	2	104	0.00716155	0.537287	0.537287	3	43	0.00320274	9606	Homo sapiens	PSMD12;PSMD1		R-HSA-5607731;R-HSA-5668481;R-HSA-5668520
R-HSA-8875878	MET promotes cell motility	1	45	0.00309875	0.541132	0.541132	1	12	0.000893788	9606	Homo sapiens	LAMC1		R-HSA-8874079
R-HSA-8939236	RUNX1 regulates transcription of genes involved in differentiation of HSCs	2	106	0.00729927	0.547545	0.547545	1	15	0.00111724	9606	Homo sapiens	PSMD12;PSMD1		R-HSA-8957265
R-HSA-168138	Toll Like Receptor 9 (TLR9) Cascade	2	106	0.00729927	0.547545	0.547545	2	68	0.0050648	9606	Homo sapiens	RPS6KA3;RPS6KA1		R-HSA-199895;R-HSA-198746
R-HSA-5687128	MAPK6/MAPK4 signaling	2	106	0.00729927	0.547545	0.547545	1	40	0.00297929	9606	Homo sapiens	PSMD12;PSMD1		R-HSA-5687112
R-HSA-3858494	Beta-catenin independent WNT signaling	3	166	0.0114309	0.548036	0.548036	4	51	0.0037986	9606	Homo sapiens	PSMD12;CLTC;PSMD1		R-HSA-4608855;R-HSA-5140747;R-HSA-5138459;R-HSA-5138433
R-HSA-975576	N-glycan antennae elongation in the medial/trans-Golgi	1	46	0.00316761	0.54902	0.54902	1	14	0.00104275	9606	Homo sapiens	MANF		R-HSA-975814
R-HSA-5213460	RIPK1-mediated regulated necrosis	1	46	0.00316761	0.54902	0.54902	2	34	0.0025324	9606	Homo sapiens	HSP90AA1		R-HSA-9688459;R-HSA-9698844
R-HSA-162582	Signal Transduction	51	2974	0.204793	0.550145	0.550145	216	2402	0.178907	9606	Homo sapiens	PSMD12;VCP;HSP90AB1;YWHAB;ROCK2;CTNND1;CLTC;CHD4;LAMC1;IQGAP1;IQGAP2;RTN4;LMNB1;C3;RPS6KA3;LMAN1;KIF5B;RUVBL1;RPS6KA1;POTEE;PSMD1;FLNA;VPS35;MYH11;MYH10;SPTAN1;SPTBN1;NCK1;RANBP2;DYNC1H1;HSP90AA1;PARP1;DST;CASK;EMR3;CGN;SMC1A;CKAP5;DNM2;NSFL1C;DLG5;FASN;PLIN3;ID3;MYH9;TLN1;EIF4G1		R-HSA-443910;R-HSA-9613460;R-HSA-443905;R-HSA-5668932;R-HSA-9613451;R-HSA-2187325;R-HSA-3640874;R-HSA-1963582;R-HSA-2134532;R-HSA-5668978;R-HSA-9612980;R-HSA-9017507;R-HSA-8943780;R-HSA-9714361;R-HSA-9665726;R-HSA-5626469;R-HSA-9613476;R-HSA-9014449;R-HSA-5672980;R-HSA-5218828;R-HSA-5672978;R-HSA-5218826;R-HSA-5218824;R-HSA-5218822;R-HSA-9014467;R-HSA-8939203;R-HSA-8939204;R-HSA-5138433;R-HSA-521…
R-HSA-2173782	Binding and Uptake of Ligands by Scavenger Receptors	3	167	0.0114998	0.552086	0.552086	14	33	0.00245792	9606	Homo sapiens	HSP90AA1;APOB;HSP90B1		R-HSA-2187264;R-HSA-2512800;R-HSA-2507854;R-HSA-2197770;R-HSA-2197645;R-HSA-2197646;R-HSA-2173778;R-HSA-2247511;R-HSA-2203479;R-HSA-2247514;R-HSA-2247512;R-HSA-2247513;R-HSA-2187261;R-HSA-2981040
R-HSA-937061	TRIF(TICAM1)-mediated TLR4 signaling	2	107	0.00736813	0.552614	0.552614	2	58	0.00431998	9606	Homo sapiens	RPS6KA3;RPS6KA1		R-HSA-199895;R-HSA-198746
R-HSA-166166	MyD88-independent TLR4 cascade	2	107	0.00736813	0.552614	0.552614	2	60	0.00446894	9606	Homo sapiens	RPS6KA3;RPS6KA1		R-HSA-199895;R-HSA-198746
R-HSA-5358351	Signaling by Hedgehog	3	168	0.0115687	0.556115	0.556115	10	82	0.00610755	9606	Homo sapiens	PSMD12;VCP;PSMD1		R-HSA-5610757;R-HSA-5362448;R-HSA-5610758;R-HSA-5610754;R-HSA-5362441;R-HSA-5635868;R-HSA-5362459;R-HSA-5635854;R-HSA-5362412;R-HSA-5610760
R-HSA-449147	Signaling by Interleukins	11	643	0.0442776	0.5566	0.5566	7	493	0.0367198	9606	Homo sapiens	HSPA8;RPS6KA3;HSP90AA1;PSMD12;RPS6KA1;PSMD1;LMNB1;HSP90B1		R-HSA-6790038;R-HSA-8950681;R-HSA-6797269;R-HSA-199895;R-HSA-209061;R-HSA-198746;R-HSA-6790041
R-HSA-73779	RNA Polymerase II Transcription Pre-Initiation And Promoter Opening	1	47	0.00323647	0.556772	0.556772	5	5	0.000372412	9606	Homo sapiens	TAF4B		R-HSA-109637;R-HSA-109636;R-HSA-109639;R-HSA-75095;R-HSA-109638
R-HSA-9020702	Interleukin-1 signaling	2	109	0.00750585	0.562632	0.562632	1	47	0.00350067	9606	Homo sapiens	PSMD12;PSMD1		R-HSA-209061
R-HSA-9609507	Protein localization	3	170	0.0117064	0.564109	0.564109	10	53	0.00394756	9606	Homo sapiens	CAT;TIMM44;ACO2		R-HSA-1299475;R-HSA-1299478;R-HSA-1268022;R-HSA-1299476;R-HSA-9033233;R-HSA-1299482;R-HSA-9033235;R-HSA-1299480;R-HSA-1299487;R-HSA-9033236
R-HSA-427389	ERCC6 (CSB) and EHMT2 (G9a) positively regulate rRNA expression	1	48	0.00330533	0.564392	0.564392	2	4	0.000297929	9606	Homo sapiens	CHD4		R-HSA-427404;R-HSA-427336
R-HSA-6811438	Intra-Golgi traffic	1	48	0.00330533	0.564392	0.564392	2	10	0.000744823	9606	Homo sapiens	MANF		R-HSA-8847635;R-HSA-8847544
R-HSA-71240	Tryptophan catabolism	1	48	0.00330533	0.564392	0.564392	1	16	0.00119172	9606	Homo sapiens	SLC3A2		R-HSA-352232
R-HSA-3214847	HATs acetylate histones	2	110	0.00757471	0.56758	0.56758	1	15	0.00111724	9606	Homo sapiens	RUVBL2;RUVBL1		R-HSA-3321975
R-HSA-5655302	Signaling by FGFR1 in disease	1	49	0.00337419	0.571881	0.571881	9	35	0.00260688	9606	Homo sapiens	MYO18A		R-HSA-1839100;R-HSA-1839039;R-HSA-1839080;R-HSA-1839065;R-HSA-1839098;R-HSA-1839094;R-HSA-1839078;R-HSA-1839031;R-HSA-1839091
R-HSA-167200	Formation of HIV-1 elongation complex containing HIV-1 Tat	1	49	0.00337419	0.571881	0.571881	1	5	0.000372412	9606	Homo sapiens	SUPT16H		R-HSA-167196
R-HSA-5675221	Negative regulation of MAPK pathway	1	49	0.00337419	0.571881	0.571881	3	17	0.0012662	9606	Homo sapiens	YWHAB		R-HSA-5675431;R-HSA-5675433;R-HSA-5675417
R-HSA-381676	Glucagon-like Peptide-1 (GLP1) regulates insulin secretion	1	49	0.00337419	0.571881	0.571881	1	11	0.000819306	9606	Homo sapiens	IQGAP1		R-HSA-381707
R-HSA-9609736	Assembly and cell surface presentation of NMDA receptors	1	49	0.00337419	0.571881	0.571881	2	23	0.00171309	9606	Homo sapiens	CASK		R-HSA-9610627;R-HSA-9610408
R-HSA-1483255	PI Metabolism	2	112	0.00771244	0.577356	0.577356	5	89	0.00662893	9606	Homo sapiens	PI4KA;SBF1		R-HSA-1676185;R-HSA-6809764;R-HSA-6809778;R-HSA-6809777;R-HSA-1675813
R-HSA-167152	Formation of HIV elongation complex in the absence of HIV Tat	1	50	0.00344305	0.579242	0.579242	1	2	0.000148965	9606	Homo sapiens	SUPT16H		R-HSA-167077
R-HSA-73762	RNA Polymerase I Transcription Initiation	1	50	0.00344305	0.579242	0.579242	1	6	0.000446894	9606	Homo sapiens	CHD4		R-HSA-73739
R-HSA-1428517	The citric acid (TCA) cycle and respiratory electron transport	4	235	0.0161823	0.58017	0.58017	5	67	0.00499032	9606	Homo sapiens	IDH2;OGDH;ACO2		R-HSA-70967;R-HSA-71401;R-HSA-450975;R-HSA-70971;R-HSA-450984
R-HSA-1989781	PPARA activates gene expression	3	175	0.0120507	0.583706	0.583706	3	41	0.00305378	9606	Homo sapiens	THRAP3;PLIN2		R-HSA-560473;R-HSA-1989770;R-HSA-560517
R-HSA-174417	Telomere C-strand (Lagging Strand) Synthesis	1	51	0.00351191	0.586477	0.586477	4	18	0.00134068	9606	Homo sapiens	POLA1		R-HSA-174452;R-HSA-9668597;R-HSA-174427;R-HSA-174425
R-HSA-3928662	EPHB-mediated forward signaling	1	51	0.00351191	0.586477	0.586477	2	26	0.00193654	9606	Homo sapiens	ROCK2		R-HSA-3928577;R-HSA-3928576
R-HSA-9637690	Response of Mtb to phagocytosis	1	51	0.00351191	0.586477	0.586477	1	30	0.00223447	9606	Homo sapiens	PGK1		R-HSA-9636658
R-HSA-9006936	Signaling by TGFB family members	2	114	0.00785016	0.586971	0.586971	8	107	0.00796961	9606	Homo sapiens	PARP1;CGN		R-HSA-2160931;R-HSA-2187330;R-HSA-2160932;R-HSA-2134532;R-HSA-2160935;R-HSA-2134519;R-HSA-2134506;R-HSA-2187325
R-HSA-400206	Regulation of lipid metabolism by PPARalpha	3	177	0.0121884	0.591388	0.591388	3	44	0.00327722	9606	Homo sapiens	THRAP3;PLIN2		R-HSA-560473;R-HSA-1989770;R-HSA-560517
R-HSA-167161	HIV Transcription Initiation	1	52	0.00358077	0.593588	0.593588	4	4	0.000297929	9606	Homo sapiens	TAF4B		R-HSA-167477;R-HSA-167130;R-HSA-167134;R-HSA-167118
R-HSA-75953	RNA Polymerase II Transcription Initiation	1	52	0.00358077	0.593588	0.593588	3	3	0.000223447	9606	Homo sapiens	TAF4B		R-HSA-75861;R-HSA-75864;R-HSA-75866
R-HSA-167162	RNA Polymerase II HIV Promoter Escape	1	52	0.00358077	0.593588	0.593588	6	9	0.000670341	9606	Homo sapiens	TAF4B		R-HSA-167474;R-HSA-9613490;R-HSA-167136;R-HSA-167121;R-HSA-9613498;R-HSA-167113
R-HSA-167246	Tat-mediated elongation of the HIV-1 transcript	1	52	0.00358077	0.593588	0.593588	4	8	0.000595859	9606	Homo sapiens	SUPT16H		R-HSA-167192;R-HSA-167196;R-HSA-167197;R-HSA-167181
R-HSA-9710421	Defective pyroptosis	1	52	0.00358077	0.593588	0.593588	1	3	0.000223447	9606	Homo sapiens	POLA1		R-HSA-9710480
R-HSA-167169	HIV Transcription Elongation	1	52	0.00358077	0.593588	0.593588	4	15	0.00111724	9606	Homo sapiens	SUPT16H		R-HSA-167192;R-HSA-167196;R-HSA-167197;R-HSA-167181
R-HSA-8864260	Transcriptional regulation by the AP-2 (TFAP2) family of transcription factors	1	52	0.00358077	0.593588	0.593588	7	44	0.00327722	9606	Homo sapiens	NPM1		R-HSA-8869543;R-HSA-8869558;R-HSA-8869542;R-HSA-8869568;R-HSA-8869566;R-HSA-8869549;R-HSA-8869560
R-HSA-156581	Methylation	1	52	0.00358077	0.593588	0.593588	1	13	0.000968271	9606	Homo sapiens	MAT2B		R-HSA-5603114
R-HSA-76009	Platelet Aggregation (Plug Formation)	1	53	0.00364964	0.600577	0.600577	20	27	0.00201102	9606	Homo sapiens	TLN1		R-HSA-354149;R-HSA-443910;R-HSA-429415;R-HSA-354087;R-HSA-372705;R-HSA-432096;R-HSA-443905;R-HSA-429441;R-HSA-377644;R-HSA-354124;R-HSA-377641;R-HSA-377640;R-HSA-377643;R-HSA-372693;R-HSA-354165;R-HSA-354097;R-HSA-354066;R-HSA-354077;R-HSA-372697;R-HSA-354073
R-HSA-73776	RNA Polymerase II Promoter Escape	1	53	0.00364964	0.600577	0.600577	5	7	0.000521376	9606	Homo sapiens	TAF4B		R-HSA-75873;R-HSA-9613494;R-HSA-75850;R-HSA-9613497;R-HSA-75869
R-HSA-166058	MyD88:MAL(TIRAP) cascade initiated on plasma membrane	2	118	0.0081256	0.605712	0.605712	2	64	0.00476687	9606	Homo sapiens	RPS6KA3;RPS6KA1		R-HSA-199895;R-HSA-198746
R-HSA-168188	Toll Like Receptor TLR6:TLR2 Cascade	2	118	0.0081256	0.605712	0.605712	2	66	0.00491583	9606	Homo sapiens	RPS6KA3;RPS6KA1		R-HSA-199895;R-HSA-198746
R-HSA-3700989	Transcriptional Regulation by TP53	8	487	0.0335353	0.606813	0.606813	14	259	0.0192909	9606	Homo sapiens	NPM1;SUPT16H;YWHAB;MRE11A;TAF4B;CASK;CHD4;NOC2L		R-HSA-3222128;R-HSA-6805126;R-HSA-6797606;R-HSA-6805061;R-HSA-6799332;R-HSA-6805059;R-HSA-6805122;R-HSA-5632732;R-HSA-6801675;R-HSA-6805399;R-HSA-6805650;R-HSA-6797616;R-HSA-6797712;R-HSA-5632738
R-HSA-8963899	Plasma lipoprotein remodeling	1	54	0.0037185	0.607446	0.607446	5	30	0.00223447	9606	Homo sapiens	APOB		R-HSA-174690;R-HSA-174739;R-HSA-174757;R-HSA-266350;R-HSA-176879
R-HSA-76042	RNA Polymerase II Transcription Initiation And Promoter Clearance	1	55	0.00378736	0.614198	0.614198	9	11	0.000819306	9606	Homo sapiens	TAF4B		R-HSA-75873;R-HSA-75861;R-HSA-9613494;R-HSA-75864;R-HSA-75866;R-HSA-75850;R-HSA-9613497;R-HSA-75869;R-HSA-75949
R-HSA-2299718	Condensation of Prophase Chromosomes	1	55	0.00378736	0.614198	0.614198	7	10	0.000744823	9606	Homo sapiens	SMC4		R-HSA-2429719;R-HSA-2288097;R-HSA-2294580;R-HSA-2294600;R-HSA-2172666;R-HSA-2294574;R-HSA-2294590
R-HSA-3560782	Diseases associated with glycosaminoglycan metabolism	1	55	0.00378736	0.614198	0.614198	8	29	0.00215999	9606	Homo sapiens	EXT1		R-HSA-9036283;R-HSA-3656261;R-HSA-9036285;R-HSA-3656257;R-HSA-9036289;R-HSA-3656254;R-HSA-9036290;R-HSA-3656267
R-HSA-6811440	Retrograde transport at the Trans-Golgi-Network	1	55	0.00378736	0.614198	0.614198	2	20	0.00148965	9606	Homo sapiens	PLIN3		R-HSA-6814675;R-HSA-6814670
R-HSA-1483191	Synthesis of PC	1	55	0.00378736	0.614198	0.614198	1	18	0.00134068	9606	Homo sapiens	CASK		R-HSA-8873929
R-HSA-2173793	Transcriptional activity of SMAD2/SMAD3:SMAD4 heterotrimer	1	55	0.00378736	0.614198	0.614198	2	38	0.00283033	9606	Homo sapiens	PARP1		R-HSA-2187330;R-HSA-2187325
R-HSA-5607764	CLEC7A (Dectin-1) signaling	2	120	0.00826332	0.614839	0.614839	2	45	0.00335171	9606	Homo sapiens	PSMD12;PSMD1		R-HSA-5607731;R-HSA-5607724
R-HSA-168179	Toll Like Receptor TLR1:TLR2 Cascade	2	121	0.00833219	0.619342	0.619342	2	66	0.00491583	9606	Homo sapiens	RPS6KA3;RPS6KA1		R-HSA-199895;R-HSA-198746
R-HSA-181438	Toll Like Receptor 2 (TLR2) Cascade	2	121	0.00833219	0.619342	0.619342	2	68	0.0050648	9606	Homo sapiens	RPS6KA3;RPS6KA1		R-HSA-199895;R-HSA-198746
R-HSA-6781823	Formation of TC-NER Pre-Incision Complex	1	56	0.00385622	0.620834	0.620834	4	7	0.000521376	9606	Homo sapiens	CUL4A		R-HSA-6782069;R-HSA-6782004;R-HSA-6781867;R-HSA-6781833
R-HSA-532668	N-glycan trimming in the ER and Calnexin/Calreticulin cycle	1	57	0.00392508	0.627357	0.627357	1	18	0.00134068	9606	Homo sapiens	VCP		R-HSA-8850594
R-HSA-5610787	Hedgehog 'off' state	2	124	0.00853877	0.632609	0.632609	4	32	0.00238344	9606	Homo sapiens	PSMD12;PSMD1		R-HSA-5610757;R-HSA-5610758;R-HSA-5610754;R-HSA-5610760
R-HSA-202424	Downstream TCR signaling	2	124	0.00853877	0.632609	0.632609	1	24	0.00178758	9606	Homo sapiens	PSMD12;PSMD1		R-HSA-5607724
R-HSA-72187	mRNA 3'-end processing	1	58	0.00399394	0.633767	0.633767	3	3	0.000223447	9606	Homo sapiens	SFRS6		R-HSA-8849157;R-HSA-72180;R-HSA-72185
R-HSA-912446	Meiotic recombination	1	58	0.00399394	0.633767	0.633767	2	9	0.000670341	9606	Homo sapiens	MRE11A		R-HSA-9023941;R-HSA-9023943
R-HSA-983705	Signaling by the B Cell Receptor (BCR)	3	189	0.0130147	0.63553	0.63553	6	44	0.00327722	9606	Homo sapiens	PSMD12;PSMD1;NCK1		R-HSA-9606162;R-HSA-9606163;R-HSA-1168640;R-HSA-9606151;R-HSA-1112666;R-HSA-9606159
R-HSA-9013409	RHOJ GTPase cycle	1	59	0.0040628	0.640068	0.640068	1	3	0.000223447	9606	Homo sapiens	IQGAP1		R-HSA-9017507
R-HSA-202433	Generation of second messenger molecules	1	59	0.0040628	0.640068	0.640068	3	17	0.0012662	9606	Homo sapiens	NCK1		R-HSA-430183;R-HSA-430180;R-HSA-430190
R-HSA-373752	Netrin-1 signaling	1	59	0.0040628	0.640068	0.640068	6	37	0.00275585	9606	Homo sapiens	NCK1		R-HSA-373716;R-HSA-418850;R-HSA-418865;R-HSA-418874;R-HSA-418858;R-HSA-418856
R-HSA-9013149	RAC1 GTPase cycle	3	191	0.0131525	0.642557	0.642557	1	6	0.000446894	9606	Homo sapiens	IQGAP1;IQGAP2		R-HSA-9013145
R-HSA-3247509	Chromatin modifying enzymes	4	256	0.0176284	0.647039	0.647039	5	85	0.006331	9606	Homo sapiens	RUVBL2;RUVBL1;CHD4;UTY		R-HSA-4754187;R-HSA-3321975;R-HSA-5661121;R-HSA-9679787;R-HSA-3769447
R-HSA-4839726	Chromatin organization	4	256	0.0176284	0.647039	0.647039	5	85	0.006331	9606	Homo sapiens	RUVBL2;RUVBL1;CHD4;UTY		R-HSA-4754187;R-HSA-3321975;R-HSA-5661121;R-HSA-9679787;R-HSA-3769447
R-HSA-1592230	Mitochondrial biogenesis	2	128	0.00881421	0.649734	0.649734	2	36	0.00268136	9606	Homo sapiens	IDH2;IMMT		R-HSA-8949609;R-HSA-5688289
R-HSA-983231	Factors involved in megakaryocyte development and platelet production	3	194	0.013359	0.652919	0.652919	5	43	0.00320274	9606	Homo sapiens	KIF5B;JMJD1C		R-HSA-997263;R-HSA-984733;R-HSA-983259;R-HSA-983194;R-HSA-983266
R-HSA-9007101	Rab regulation of trafficking	2	129	0.00888307	0.653915	0.653915	18	35	0.00260688	9606	Homo sapiens	GDI2;SBF1		R-HSA-8876615;R-HSA-8876454;R-HSA-8876837;R-HSA-8877475;R-HSA-8876193;R-HSA-8877760;R-HSA-8877998;R-HSA-8877612;R-HSA-8877451;R-HSA-8876616;R-HSA-8875318;R-HSA-8877813;R-HSA-8876191;R-HSA-8877311;R-HSA-8876190;R-HSA-8876188;R-HSA-8877308;R-HSA-8875320
R-HSA-5250924	B-WICH complex positively regulates rRNA expression	1	62	0.00426938	0.65833	0.65833	3	3	0.000223447	9606	Homo sapiens	DDX21		R-HSA-5250930;R-HSA-5250947;R-HSA-5250938
R-HSA-446219	Synthesis of substrates in N-glycan biosythesis	2	131	0.0090208	0.662159	0.662159	2	49	0.00364964	9606	Homo sapiens	PCM1;GFPT1		R-HSA-449715;R-HSA-446185
R-HSA-112382	Formation of RNA Pol II elongation complex	1	63	0.00433825	0.66421	0.66421	1	2	0.000148965	9606	Homo sapiens	SUPT16H		R-HSA-112379
R-HSA-3214815	HDACs deacetylate histones	1	63	0.00433825	0.66421	0.66421	2	5	0.000372412	9606	Homo sapiens	CHD4		R-HSA-9679787;R-HSA-3769447
R-HSA-109606	Intrinsic Pathway for Apoptosis	1	64	0.00440711	0.669989	0.669989	2	62	0.00461791	9606	Homo sapiens	YWHAB		R-HSA-139906;R-HSA-139899
R-HSA-3299685	Detoxification of Reactive Oxygen Species	1	65	0.00447597	0.675669	0.675669	1	34	0.0025324	9606	Homo sapiens	CAT		R-HSA-76031
R-HSA-6791312	TP53 Regulates Transcription of Cell Cycle Genes	1	65	0.00447597	0.675669	0.675669	1	42	0.00312826	9606	Homo sapiens	NPM1		R-HSA-6801675
R-HSA-71387	Metabolism of carbohydrates	7	456	0.0314006	0.675726	0.675726	7	243	0.0180992	9606	Homo sapiens	NUP93;EXT1;RANBP2;NUP205;PGK1;NUP153		R-HSA-2022856;R-HSA-2076392;R-HSA-70486;R-HSA-2022919;R-HSA-71850;R-HSA-2022851;R-HSA-170796
R-HSA-75955	RNA Polymerase II Transcription Elongation	1	66	0.00454483	0.681251	0.681251	4	8	0.000595859	9606	Homo sapiens	SUPT16H		R-HSA-112385;R-HSA-113412;R-HSA-112379;R-HSA-112396
R-HSA-8978934	Metabolism of cofactors	1	66	0.00454483	0.681251	0.681251	2	28	0.00208551	9606	Homo sapiens	HSP90AA1		R-HSA-1497796;R-HSA-1497784
R-HSA-8979227	Triglyceride metabolism	1	66	0.00454483	0.681251	0.681251	1	24	0.00178758	9606	Homo sapiens	PLIN3		R-HSA-8848355
R-HSA-5693565	Recruitment and ATM-mediated phosphorylation of repair and signaling proteins at DNA double strand breaks	1	67	0.00461369	0.686738	0.686738	29	39	0.00290481	9606	Homo sapiens	MRE11A		R-HSA-5682967;R-HSA-5683735;R-HSA-69891;R-HSA-5682965;R-HSA-5683986;R-HSA-5693598;R-HSA-5682588;R-HSA-5682586;R-HSA-5683801;R-HSA-5682629;R-HSA-5683077;R-HSA-5693583;R-HSA-5683405;R-HSA-5682992;R-HSA-5693566;R-HSA-5683967;R-HSA-5683964;R-HSA-5683384;R-HSA-5683385;R-HSA-5682598;R-HSA-5682983;R-HSA-5693602;R-HSA-5693536;R-HSA-5683425;R-HSA-5682607;R-HSA-5682863;R-HSA-5693551;R-HSA-5693549;R-HSA-568…
R-HSA-73856	RNA Polymerase II Transcription Termination	1	67	0.00461369	0.686738	0.686738	1	4	0.000297929	9606	Homo sapiens	SFRS6		R-HSA-72180
R-HSA-201722	Formation of the beta-catenin:TCF transactivating complex	1	67	0.00461369	0.686738	0.686738	2	13	0.000968271	9606	Homo sapiens	RUVBL1		R-HSA-3451153;R-HSA-3451147
R-HSA-9033241	Peroxisomal protein import	1	67	0.00461369	0.686738	0.686738	3	26	0.00193654	9606	Homo sapiens	CAT		R-HSA-9033233;R-HSA-9033235;R-HSA-9033236
R-HSA-421270	Cell-cell junction organization	1	67	0.00461369	0.686738	0.686738	1	21	0.00156413	9606	Homo sapiens	CTNND1		R-HSA-419002
R-HSA-6782135	Dual incision in TC-NER	1	68	0.00468255	0.692131	0.692131	7	7	0.000521376	9606	Homo sapiens	CUL4A		R-HSA-6782211;R-HSA-6782131;R-HSA-9684118;R-HSA-6782224;R-HSA-6782141;R-HSA-6782204;R-HSA-6782138
R-HSA-352230	Amino acid transport across the plasma membrane	1	68	0.00468255	0.692131	0.692131	6	36	0.00268136	9606	Homo sapiens	SLC3A2		R-HSA-379415;R-HSA-378513;R-HSA-379426;R-HSA-352191;R-HSA-376200;R-HSA-352232
R-HSA-1227986	Signaling by ERBB2	1	68	0.00468255	0.692131	0.692131	7	46	0.00342619	9606	Homo sapiens	HSP90AA1		R-HSA-1918092;R-HSA-1918095;R-HSA-1963582;R-HSA-9652277;R-HSA-1963589;R-HSA-9652264;R-HSA-9665726
R-HSA-983712	Ion channel transport	3	206	0.0141854	0.692211	0.692211	1	44	0.00327722	9606	Homo sapiens	ATP2B2;ATP2B1		R-HSA-418309
R-HSA-212165	Epigenetic regulation of gene expression	2	139	0.00957168	0.693567	0.693567	5	34	0.0025324	9606	Homo sapiens	DDX21;CHD4		R-HSA-5250930;R-HSA-5250947;R-HSA-5250938;R-HSA-427404;R-HSA-427336
R-HSA-8943724	Regulation of PTEN gene transcription	1	70	0.00482027	0.702641	0.702641	2	15	0.00111724	9606	Homo sapiens	CHD4		R-HSA-8944104;R-HSA-8943780
R-HSA-9707616	Heme signaling	1	70	0.00482027	0.702641	0.702641	1	25	0.00186206	9606	Homo sapiens	APOB		R-HSA-9707586
R-HSA-6782315	tRNA modification in the nucleus and cytosol	1	70	0.00482027	0.702641	0.702641	1	37	0.00275585	9606	Homo sapiens	EPRS		R-HSA-6782296
R-HSA-168643	Nucleotide-binding domain, leucine rich repeat containing receptor (NLR) signaling pathways	1	71	0.00488913	0.707761	0.707761	7	46	0.00342619	9606	Homo sapiens	HSP90AB1		R-HSA-873951;R-HSA-844440;R-HSA-1296421;R-HSA-844612;R-HSA-874087;R-HSA-844610;R-HSA-1306876
R-HSA-6790901	rRNA modification in the nucleus and cytosol	1	71	0.00488913	0.707761	0.707761	1	8	0.000595859	9606	Homo sapiens	NAT10		R-HSA-6790987
R-HSA-5685942	HDR through Homologous Recombination (HRR)	1	72	0.00495799	0.712793	0.712793	12	19	0.00141516	9606	Homo sapiens	MRE11A		R-HSA-5693620;R-HSA-5693589;R-HSA-5686469;R-HSA-5686483;R-HSA-5693539;R-HSA-5693584;R-HSA-5685838;R-HSA-5685341;R-HSA-5686410;R-HSA-5686440;R-HSA-5693593;R-HSA-5693561
R-HSA-389661	Glyoxylate metabolism and glycine degradation	1	72	0.00495799	0.712793	0.712793	1	23	0.00171309	9606	Homo sapiens	OGDH		R-HSA-6792572
R-HSA-163685	Integration of energy metabolism	2	145	0.00998485	0.715516	0.715516	2	62	0.00461791	9606	Homo sapiens	FASN;IQGAP1		R-HSA-163733;R-HSA-381707
R-HSA-8878166	Transcriptional regulation by RUNX2	2	147	0.0101226	0.722534	0.722534	4	84	0.00625652	9606	Homo sapiens	PSMD12;PSMD1		R-HSA-8939801;R-HSA-9008475;R-HSA-9008110;R-HSA-9009362
R-HSA-5693606	DNA Double Strand Break Response	1	75	0.00516458	0.727378	0.727378	35	48	0.00357515	9606	Homo sapiens	MRE11A		R-HSA-5682967;R-HSA-5683735;R-HSA-69891;R-HSA-5682965;R-HSA-5683986;R-HSA-5693598;R-HSA-5682588;R-HSA-5682586;R-HSA-5683801;R-HSA-3785768;R-HSA-5682629;R-HSA-5683077;R-HSA-5693583;R-HSA-5683405;R-HSA-75172;R-HSA-5682992;R-HSA-75174;R-HSA-5693566;R-HSA-5683967;R-HSA-5683964;R-HSA-5682044;R-HSA-5683384;R-HSA-5683385;R-HSA-5682598;R-HSA-5682983;R-HSA-5693540;R-HSA-5693602;R-HSA-5693536;R-HSA-5683425…
R-HSA-1650814	Collagen biosynthesis and modifying enzymes	1	76	0.00523344	0.732073	0.732073	3	51	0.0037986	9606	Homo sapiens	GLT25D2		R-HSA-8948228;R-HSA-1981120;R-HSA-8948231
R-HSA-5218859	Regulated Necrosis	1	77	0.0053023	0.736689	0.736689	2	57	0.00424549	9606	Homo sapiens	HSP90AA1		R-HSA-9688459;R-HSA-9698844
R-HSA-975634	Retinoid metabolism and transport	1	79	0.00544002	0.745683	0.745683	9	28	0.00208551	9606	Homo sapiens	APOB		R-HSA-2395764;R-HSA-2187332;R-HSA-2404131;R-HSA-2404140;R-HSA-2424254;R-HSA-2395768;R-HSA-2395784;R-HSA-2423785;R-HSA-2429643
R-HSA-75105	Fatty acyl-CoA biosynthesis	1	79	0.00544002	0.745683	0.745683	3	24	0.00178758	9606	Homo sapiens	FASN		R-HSA-75872;R-HSA-5655955;R-HSA-163756
R-HSA-3000178	ECM proteoglycans	1	79	0.00544002	0.745683	0.745683	1	23	0.00171309	9606	Homo sapiens	LAMC1		R-HSA-2396124
R-HSA-9664422	FCGR3A-mediated phagocytosis	2	157	0.0108112	0.755472	0.755472	6	27	0.00201102	9606	Homo sapiens	MYH9;NCK1		R-HSA-2197698;R-HSA-2029466;R-HSA-442592;R-HSA-9666458;R-HSA-2197691;R-HSA-2197690
R-HSA-9664407	Parasite infection	2	157	0.0108112	0.755472	0.755472	6	27	0.00201102	9606	Homo sapiens	MYH9;NCK1		R-HSA-2197698;R-HSA-2029466;R-HSA-442592;R-HSA-9666458;R-HSA-2197691;R-HSA-2197690
R-HSA-9664417	Leishmania phagocytosis	2	157	0.0108112	0.755472	0.755472	6	27	0.00201102	9606	Homo sapiens	MYH9;NCK1		R-HSA-2197698;R-HSA-2029466;R-HSA-442592;R-HSA-9666458;R-HSA-2197691;R-HSA-2197690
R-HSA-1226099	Signaling by FGFR in disease	1	82	0.00564661	0.758604	0.758604	9	106	0.00789513	9606	Homo sapiens	MYO18A		R-HSA-1839100;R-HSA-1839039;R-HSA-1839080;R-HSA-1839065;R-HSA-1839098;R-HSA-1839094;R-HSA-1839078;R-HSA-1839031;R-HSA-1839091
R-HSA-446193	Biosynthesis of the N-glycan precursor (dolichol lipid-linked oligosaccharide, LLO) and transfer to a nascent protein	2	159	0.0109489	0.761641	0.761641	2	63	0.00469239	9606	Homo sapiens	PCM1;GFPT1		R-HSA-449715;R-HSA-446185
R-HSA-112314	Neurotransmitter receptors and postsynaptic signal transmission	3	231	0.0159069	0.763161	0.763161	7	109	0.00811858	9606	Homo sapiens	RPS6KA3;RPS6KA1;CASK		R-HSA-9610627;R-HSA-9619843;R-HSA-442724;R-HSA-9029434;R-HSA-442739;R-HSA-9620004;R-HSA-9610408
R-HSA-416482	G alpha (12/13) signalling events	1	85	0.00585319	0.77087	0.77087	2	15	0.00111724	9606	Homo sapiens	ROCK2		R-HSA-9680443;R-HSA-419049
R-HSA-73854	RNA Polymerase I Promoter Clearance	1	87	0.00599091	0.778701	0.778701	1	10	0.000744823	9606	Homo sapiens	CHD4		R-HSA-73739
R-HSA-1638091	Heparan sulfate/heparin (HS-GAG) metabolism	1	88	0.00605977	0.782516	0.782516	4	33	0.00245792	9606	Homo sapiens	EXT1		R-HSA-2022856;R-HSA-2076392;R-HSA-2022919;R-HSA-2022851
R-HSA-2151201	Transcriptional activation of mitochondrial biogenesis	1	88	0.00605977	0.782516	0.782516	1	32	0.00238344	9606	Homo sapiens	IDH2		R-HSA-5688289
R-HSA-6806834	Signaling by MET	1	88	0.00605977	0.782516	0.782516	1	49	0.00364964	9606	Homo sapiens	LAMC1		R-HSA-8874079
R-HSA-446652	Interleukin-1 family signaling	2	167	0.0114998	0.784991	0.784991	1	80	0.00595859	9606	Homo sapiens	PSMD12;PSMD1		R-HSA-209061
R-HSA-6806667	Metabolism of fat-soluble vitamins	1	89	0.00612863	0.786265	0.786265	9	34	0.0025324	9606	Homo sapiens	APOB		R-HSA-2395764;R-HSA-2187332;R-HSA-2404131;R-HSA-2404140;R-HSA-2424254;R-HSA-2395768;R-HSA-2395784;R-HSA-2423785;R-HSA-2429643
R-HSA-6796648	TP53 Regulates Transcription of DNA Repair Genes	1	89	0.00612863	0.786265	0.786265	3	17	0.0012662	9606	Homo sapiens	SUPT16H		R-HSA-6797606;R-HSA-6797616;R-HSA-6797712
R-HSA-73864	RNA Polymerase I Transcription	1	89	0.00612863	0.786265	0.786265	1	14	0.00104275	9606	Homo sapiens	CHD4		R-HSA-73739
R-HSA-8951664	Neddylation	3	241	0.0165955	0.787589	0.787589	7	31	0.00230895	9606	Homo sapiens	CUL4A;PSMD12;PSMD1		R-HSA-8956184;R-HSA-8956140;R-HSA-8956045;R-HSA-8955245;R-HSA-8952638;R-HSA-8952639;R-HSA-8955285
R-HSA-5693607	Processing of DNA double-strand break ends	1	90	0.00619749	0.78995	0.78995	15	17	0.0012662	9606	Homo sapiens	MRE11A		R-HSA-5684887;R-HSA-5684052;R-HSA-5684882;R-HSA-5685011;R-HSA-5684081;R-HSA-5693542;R-HSA-5684071;R-HSA-5685156;R-HSA-5684096;R-HSA-5685985;R-HSA-5684140;R-HSA-5684108;R-HSA-5685994;R-HSA-5684875;R-HSA-5693608
R-HSA-9006931	Signaling by Nuclear Receptors	5	384	0.0264426	0.794994	0.794994	10	192	0.0143006	9606	Homo sapiens	HSP90AA1;HSP90AB1;FASN;SMC1A		R-HSA-9011997;R-HSA-9605063;R-HSA-9032751;R-HSA-9038161;R-HSA-8939203;R-HSA-8939204;R-HSA-202127;R-HSA-9028533;R-HSA-9011975;R-HSA-9709547
R-HSA-9678108	SARS-CoV-1 Infection	1	92	0.00633522	0.797132	0.797132	1	112	0.00834202	9606	Homo sapiens	VCP		R-HSA-9686699
R-HSA-1236974	ER-Phagosome pathway	2	173	0.011913	0.801165	0.801165	1	10	0.000744823	9606	Homo sapiens	PSMD12;PSMD1		R-HSA-1236935
R-HSA-1257604	PIP3 activates AKT signaling	4	319	0.0219667	0.802977	0.802977	4	86	0.00640548	9606	Homo sapiens	PSMD12;PSMD1;CASK;CHD4		R-HSA-8944104;R-HSA-8850945;R-HSA-8850992;R-HSA-8943780
R-HSA-2871837	FCERI mediated NF-kB activation	2	175	0.0120507	0.806313	0.806313	1	19	0.00141516	9606	Homo sapiens	PSMD12;PSMD1		R-HSA-5607724
R-HSA-71291	Metabolism of amino acids and derivatives	9	661	0.0455171	0.809816	0.809816	7	285	0.0212275	9606	Homo sapiens	PSMD12;RPL3;RPL12;RARS;OGDH;PSMD1;SLC3A2;EPRS		R-HSA-353125;R-HSA-2408529;R-HSA-2408546;R-HSA-6792572;R-HSA-71037;R-HSA-352232;R-HSA-5333615
R-HSA-8939211	ESR-mediated signaling	3	256	0.0176284	0.820299	0.820299	8	111	0.00826754	9606	Homo sapiens	HSP90AA1;HSP90AB1;SMC1A		R-HSA-9011997;R-HSA-9032751;R-HSA-9038161;R-HSA-8939203;R-HSA-8939204;R-HSA-202127;R-HSA-9011975;R-HSA-9709547
R-HSA-373080	Class B/2 (Secretin family receptors)	1	99	0.00681724	0.820394	0.820394	1	20	0.00148965	9606	Homo sapiens	EMR3		R-HSA-444773
R-HSA-9013423	RAC3 GTPase cycle	1	100	0.0068861	0.823492	0.823492	1	6	0.000446894	9606	Homo sapiens	LMAN1		R-HSA-9714691
R-HSA-983169	Class I MHC mediated antigen processing & presentation	6	473	0.0325713	0.828793	0.828793	10	48	0.00357515	9606	Homo sapiens	NPEPPS;PSMD12;PSMD1;UBA1;LAP3;DZIP3		R-HSA-983150;R-HSA-983147;R-HSA-1236935;R-HSA-983162;R-HSA-1236970;R-HSA-983157;R-HSA-983156;R-HSA-983140;R-HSA-983153;R-HSA-983152
R-HSA-8878171	Transcriptional regulation by RUNX1	3	261	0.0179727	0.83021	0.83021	2	132	0.00983167	9606	Homo sapiens	PSMD12;PSMD1;CASK		R-HSA-8957265;R-HSA-8937989
R-HSA-983695	Antigen activates B Cell Receptor (BCR) leading to generation of second messengers	1	103	0.00709269	0.832473	0.832473	5	25	0.00186206	9606	Homo sapiens	NCK1		R-HSA-9606162;R-HSA-9606163;R-HSA-9606151;R-HSA-1112666;R-HSA-9606159
R-HSA-9694516	SARS-CoV-2 Infection	1	105	0.00723041	0.838205	0.838205	1	115	0.00856547	9606	Homo sapiens	VCP		R-HSA-9694689
R-HSA-422356	Regulation of insulin secretion	1	106	0.00729927	0.840998	0.840998	1	34	0.0025324	9606	Homo sapiens	IQGAP1		R-HSA-381707
R-HSA-112315	Transmission across Chemical Synapses	4	341	0.0234816	0.842293	0.842293	11	163	0.0121406	9606	Homo sapiens	RPS6KA3;HSPA8;RPS6KA1;CASK		R-HSA-888589;R-HSA-9610627;R-HSA-9619843;R-HSA-442724;R-HSA-9029434;R-HSA-442739;R-HSA-9620004;R-HSA-5336443;R-HSA-9610408;R-HSA-380574;R-HSA-917744
R-HSA-381340	Transcriptional regulation of white adipocyte differentiation	1	109	0.00750585	0.849091	0.849091	10	18	0.00134068	9606	Homo sapiens	THRAP3		R-HSA-1183058;R-HSA-560472;R-HSA-560473;R-HSA-560491;R-HSA-560493;R-HSA-560510;R-HSA-381309;R-HSA-1183003;R-HSA-560498;R-HSA-560517
R-HSA-193704	p75 NTR receptor-mediated signalling	1	109	0.00750585	0.849091	0.849091	3	50	0.00372412	9606	Homo sapiens	RTN4		R-HSA-9012761;R-HSA-193696;R-HSA-193655
R-HSA-1236975	Antigen processing-Cross presentation	2	195	0.0134279	0.851614	0.851614	2	23	0.00171309	9606	Homo sapiens	PSMD12;PSMD1		R-HSA-1236935;R-HSA-1236970
R-HSA-9009391	Extra-nuclear estrogen signaling	1	110	0.00757471	0.851696	0.851696	1	38	0.00283033	9606	Homo sapiens	HSP90AA1		R-HSA-202127
R-HSA-3781865	Diseases of glycosylation	2	202	0.0139099	0.865048	0.865048	9	77	0.00573514	9606	Homo sapiens	EXT1;GFPT1		R-HSA-9036283;R-HSA-3656261;R-HSA-9036285;R-HSA-3656257;R-HSA-9036289;R-HSA-3656254;R-HSA-9036290;R-HSA-3656267;R-HSA-4085027
R-HSA-5621481	C-type lectin receptors (CLRs)	2	203	0.0139788	0.866873	0.866873	2	68	0.0050648	9606	Homo sapiens	PSMD12;PSMD1		R-HSA-5607731;R-HSA-5607724
R-HSA-166663	Initial triggering of complement	1	120	0.00826332	0.875408	0.875408	9	21	0.00156413	9606	Homo sapiens	C3		R-HSA-183122;R-HSA-173745;R-HSA-183126;R-HSA-174551;R-HSA-183130;R-HSA-173754;R-HSA-173739;R-HSA-981539;R-HSA-173740
R-HSA-9006925	Intracellular signaling by second messengers	4	366	0.0252031	0.878785	0.878785	4	114	0.00849099	9606	Homo sapiens	PSMD12;PSMD1;CASK;CHD4		R-HSA-8944104;R-HSA-8850945;R-HSA-8850992;R-HSA-8943780
R-HSA-5693567	HDR through Homologous Recombination (HRR) or Single Strand Annealing (SSA)	1	124	0.00853877	0.883799	0.883799	31	42	0.00312826	9606	Homo sapiens	MRE11A		R-HSA-5684887;R-HSA-5684052;R-HSA-5693589;R-HSA-5684882;R-HSA-5685011;R-HSA-5686483;R-HSA-5693584;R-HSA-5685341;R-HSA-5693593;R-HSA-5686469;R-HSA-5684096;R-HSA-5686657;R-HSA-5685838;R-HSA-5693580;R-HSA-5684108;R-HSA-5686410;R-HSA-5684875;R-HSA-5693620;R-HSA-5686642;R-HSA-5684081;R-HSA-5693564;R-HSA-5693561;R-HSA-5693542;R-HSA-5684071;R-HSA-5685156;R-HSA-5693539;R-HSA-5685985;R-HSA-5684140;R-HSA-5…
R-HSA-5628897	TP53 Regulates Metabolic Genes	1	126	0.00867649	0.887781	0.887781	2	34	0.0025324	9606	Homo sapiens	YWHAB		R-HSA-5632738;R-HSA-5632732
R-HSA-2980736	Peptide hormone metabolism	1	126	0.00867649	0.887781	0.887781	1	63	0.00469239	9606	Homo sapiens	KIF5B		R-HSA-265160
R-HSA-196854	Metabolism of vitamins and cofactors	4	377	0.0259606	0.892385	0.892385	14	207	0.0154178	9606	Homo sapiens	HSP90AA1;MTHFD1L;FASN;APOB		R-HSA-199202;R-HSA-2187332;R-HSA-2404131;R-HSA-2404140;R-HSA-2395784;R-HSA-2423785;R-HSA-1497784;R-HSA-2429643;R-HSA-2395764;R-HSA-5696839;R-HSA-1497796;R-HSA-6801456;R-HSA-2424254;R-HSA-2395768
R-HSA-9635486	Infection with Mycobacterium tuberculosis	1	134	0.00922738	0.902395	0.902395	1	73	0.00543721	9606	Homo sapiens	PGK1		R-HSA-9636658
R-HSA-382551	Transport of small molecules	12	958	0.0659689	0.906063	0.906063	47	441	0.0328467	9606	Homo sapiens	PSMD12;VCP;CLTC;MTTP;HDLBP;PSMD1;CASK;SLC3A2;ATP2B2;ATP2B1;APOB		R-HSA-174786;R-HSA-8933258;R-HSA-418309;R-HSA-8866308;R-HSA-174657;R-HSA-8865667;R-HSA-6784738;R-HSA-174660;R-HSA-171141;R-HSA-8866304;R-HSA-8876366;R-HSA-174731;R-HSA-8858252;R-HSA-5340124;R-HSA-376200;R-HSA-8854408;R-HSA-8866327;R-HSA-174739;R-HSA-379415;R-HSA-378513;R-HSA-8866321;R-HSA-174741;R-HSA-174808;R-HSA-8855131;R-HSA-8855130;R-HSA-8866329;R-HSA-171106;R-HSA-174690;R-HSA-174624;R-HSA-89…
R-HSA-6809371	Formation of the cornified envelope	1	138	0.00950282	0.908974	0.908974	8	27	0.00201102	9606	Homo sapiens	KRT18		R-HSA-6810357;R-HSA-6811539;R-HSA-6814387;R-HSA-8942224;R-HSA-6814734;R-HSA-6814764;R-HSA-6814298;R-HSA-6810937
R-HSA-1483257	Phospholipid metabolism	3	315	0.0216912	0.910531	0.910531	6	218	0.0162372	9606	Homo sapiens	PI4KA;CASK;SBF1		R-HSA-1676185;R-HSA-6809764;R-HSA-6809778;R-HSA-6809777;R-HSA-1675813;R-HSA-8873929
R-HSA-977606	Regulation of Complement cascade	1	139	0.00957168	0.910549	0.910549	23	42	0.00312826	9606	Homo sapiens	C3		R-HSA-977359;R-HSA-977615;R-HSA-444647;R-HSA-8853252;R-HSA-976810;R-HSA-964811;R-HSA-976743;R-HSA-977605;R-HSA-8851436;R-HSA-3266557;R-HSA-977602;R-HSA-8852874;R-HSA-976768;R-HSA-981728;R-HSA-8852809;R-HSA-1006143;R-HSA-977375;R-HSA-981535;R-HSA-977629;R-HSA-977371;R-HSA-981621;R-HSA-977363;R-HSA-977619
R-HSA-198933	Immunoregulatory interactions between a Lymphoid and a non-Lymphoid cell	3	316	0.0217601	0.911624	0.911624	5	44	0.00327722	9606	Homo sapiens	C3;ITGA4;CLEC4G		R-HSA-199032;R-HSA-8862090;R-HSA-199518;R-HSA-198941;R-HSA-9679740
R-HSA-2454202	Fc epsilon receptor (FCERI) signaling	2	235	0.0161823	0.914579	0.914579	1	63	0.00469239	9606	Homo sapiens	PSMD12;PSMD1		R-HSA-5607724
R-HSA-9658195	Leishmania infection	4	406	0.0279576	0.922042	0.922042	14	95	0.00707582	9606	Homo sapiens	C3;HSP90AB1;MYH9;NCK1		R-HSA-444647;R-HSA-2197698;R-HSA-2029466;R-HSA-442592;R-HSA-9665524;R-HSA-844612;R-HSA-9666458;R-HSA-874087;R-HSA-844610;R-HSA-1306876;R-HSA-9663426;R-HSA-873951;R-HSA-2197691;R-HSA-2197690
R-HSA-1474228	Degradation of the extracellular matrix	1	148	0.0101914	0.923554	0.923554	1	105	0.00782065	9606	Homo sapiens	LAMC1		R-HSA-2533874
R-HSA-112316	Neuronal System	5	487	0.0335353	0.925334	0.925334	14	216	0.0160882	9606	Homo sapiens	RPS6KA3;HSPA8;EPB41L2;RPS6KA1;CASK		R-HSA-888589;R-HSA-442724;R-HSA-6797568;R-HSA-5336443;R-HSA-9610627;R-HSA-9619843;R-HSA-9029434;R-HSA-442739;R-HSA-6797553;R-HSA-9620004;R-HSA-6794352;R-HSA-9610408;R-HSA-380574;R-HSA-917744
R-HSA-877300	Interferon gamma signaling	2	250	0.0172153	0.930946	0.930946	2	16	0.00119172	9606	Homo sapiens	TRIM25		R-HSA-1031716;R-HSA-1031713
R-HSA-166658	Complement cascade	1	156	0.0107423	0.933524	0.933524	35	71	0.00528825	9606	Homo sapiens	C3		R-HSA-977359;R-HSA-977615;R-HSA-8853252;R-HSA-964811;R-HSA-173636;R-HSA-977605;R-HSA-3266557;R-HSA-977602;R-HSA-8852874;R-HSA-976768;R-HSA-8852809;R-HSA-183122;R-HSA-977375;R-HSA-981535;R-HSA-977629;R-HSA-183126;R-HSA-977371;R-HSA-174551;R-HSA-183130;R-HSA-977363;R-HSA-977619;R-HSA-444647;R-HSA-166817;R-HSA-976810;R-HSA-173739;R-HSA-976743;R-HSA-8851436;R-HSA-981539;R-HSA-173740;R-HSA-981728;R-HS…
R-HSA-196849	Metabolism of water-soluble vitamins and cofactors	2	254	0.0174907	0.934783	0.934783	3	145	0.0107999	9606	Homo sapiens	MTHFD1L;FASN		R-HSA-5696839;R-HSA-199202;R-HSA-6801456
R-HSA-73887	Death Receptor Signalling	1	158	0.01088	0.935807	0.935807	3	93	0.00692686	9606	Homo sapiens	RTN4		R-HSA-9012761;R-HSA-193696;R-HSA-193655
R-HSA-157118	Signaling by NOTCH	2	258	0.0177661	0.938419	0.938419	1	154	0.0114703	9606	Homo sapiens	PSMD12;PSMD1		R-HSA-9604642
R-HSA-156580	Phase II - Conjugation of compounds	2	259	0.017835	0.939298	0.939298	3	72	0.00536273	9606	Homo sapiens	CAT;MAT2B		R-HSA-159574;R-HSA-159566;R-HSA-5603114
R-HSA-425393	Transport of inorganic cations/anions and amino acids/oligopeptides	1	164	0.0112932	0.942197	0.942197	6	75	0.00558618	9606	Homo sapiens	SLC3A2		R-HSA-379415;R-HSA-378513;R-HSA-379426;R-HSA-352191;R-HSA-376200;R-HSA-352232
R-HSA-2187338	Visual phototransduction	1	169	0.0116375	0.947036	0.947036	9	92	0.00685238	9606	Homo sapiens	APOB		R-HSA-2395764;R-HSA-2187332;R-HSA-2404131;R-HSA-2404140;R-HSA-2424254;R-HSA-2395768;R-HSA-2395784;R-HSA-2423785;R-HSA-2429643
R-HSA-9709957	Sensory Perception	7	681	0.0468944	0.951842	0.951842	13	107	0.00796961	9606	Homo sapiens	MYH9;CASK;ATP2B2;ATP2B1;APOB;SPTAN1;SPTBN1		R-HSA-9664214;R-HSA-2187332;R-HSA-9659380;R-HSA-2404131;R-HSA-2404140;R-HSA-2395784;R-HSA-2423785;R-HSA-2429643;R-HSA-9663363;R-HSA-2395764;R-HSA-9662114;R-HSA-2424254;R-HSA-2395768
R-HSA-416476	G alpha (q) signalling events	2	283	0.0194877	0.957141	0.957141	2	35	0.00260688	9606	Homo sapiens	RPS6KA3;RPS6KA1		R-HSA-199895;R-HSA-198746
R-HSA-1630316	Glycosaminoglycan metabolism	1	182	0.0125327	0.957811	0.957811	4	88	0.00655445	9606	Homo sapiens	EXT1		R-HSA-2022856;R-HSA-2076392;R-HSA-2022919;R-HSA-2022851
R-HSA-211945	Phase I - Functionalization of compounds	2	297	0.0204517	0.965109	0.965109	4	98	0.00729927	9606	Homo sapiens	HSP90AB1;EPHX1		R-HSA-8937169;R-HSA-8936849;R-HSA-5694077;R-HSA-8937191
R-HSA-74160	Gene expression (Transcription)	23	1855	0.127737	0.969367	0.969367	73	1000	0.0744823	9606	Homo sapiens	RANBP2;NUP205;SUPT16H;PSMD12;NPM1;HSP90AA1;PARP1;ITGA4;YWHAB;MRE11A;DDX21;CASK;NUP153;CHD4;NOC2L;NUP93;SFRS6;PCM1;CAT;TAF4B;PSMD1		R-HSA-112385;R-HSA-113411;R-HSA-6799332;R-HSA-113413;R-HSA-113412;R-HSA-113414;R-HSA-112392;R-HSA-5632732;R-HSA-73739;R-HSA-427404;R-HSA-112395;R-HSA-8937989;R-HSA-112396;R-HSA-5601883;R-HSA-77073;R-HSA-8939801;R-HSA-113429;R-HSA-2187325;R-HSA-8869543;R-HSA-8869542;R-HSA-6805061;R-HSA-5250930;R-HSA-6805059;R-HSA-9613494;R-HSA-8869549;R-HSA-5250938;R-HSA-9613497;R-HSA-75949;R-HSA-112429;R-HSA-5578…
R-HSA-375276	Peptide ligand-binding receptors	1	203	0.0139788	0.970795	0.970795	2	76	0.00566066	9606	Homo sapiens	C3		R-HSA-444647;R-HSA-964811
R-HSA-8957322	Metabolism of steroids	2	324	0.022311	0.976651	0.976651	2	237	0.0176523	9606	Homo sapiens	FASN		R-HSA-2426148;R-HSA-1655843
R-HSA-1483206	Glycerophospholipid biosynthesis	1	222	0.0152872	0.979073	0.979073	1	133	0.00990615	9606	Homo sapiens	CASK		R-HSA-8873929
R-HSA-6805567	Keratinization	1	226	0.0155626	0.980492	0.980492	15	34	0.0025324	9606	Homo sapiens	KRT18		R-HSA-6806629;R-HSA-6805573;R-HSA-6814734;R-HSA-6814764;R-HSA-6805546;R-HSA-6806613;R-HSA-6810357;R-HSA-6811539;R-HSA-6814387;R-HSA-6806610;R-HSA-6809393;R-HSA-6809663;R-HSA-8942224;R-HSA-6814298;R-HSA-6810937
R-HSA-211859	Biological oxidations	4	545	0.0375293	0.985599	0.985599	7	188	0.0140027	9606	Homo sapiens	HSP90AB1;EPHX1;CAT;MAT2B		R-HSA-159574;R-HSA-8937169;R-HSA-8936849;R-HSA-5694077;R-HSA-159566;R-HSA-5603114;R-HSA-8937191
R-HSA-5668914	Diseases of metabolism	2	408	0.0280953	0.993539	0.993539	9	191	0.0142261	9606	Homo sapiens	EXT1;GFPT1		R-HSA-9036283;R-HSA-3656261;R-HSA-9036285;R-HSA-3656257;R-HSA-9036289;R-HSA-3656254;R-HSA-9036290;R-HSA-3656267;R-HSA-4085027
R-HSA-9664433	Leishmania parasite growth and survival	1	297	0.0204517	0.994409	0.994409	1	40	0.00297929	9606	Homo sapiens	MYH9		R-HSA-9663426
R-HSA-9662851	Anti-inflammatory response favouring Leishmania parasite infection	1	297	0.0204517	0.994409	0.994409	1	40	0.00297929	9606	Homo sapiens	MYH9		R-HSA-9663426
R-HSA-73857	RNA Polymerase II Transcription	17	1694	0.116651	0.996359	0.996359	65	885	0.0659169	9606	Homo sapiens	SUPT16H;PSMD12;NPM1;PARP1;ITGA4;YWHAB;MRE11A;CASK;CHD4;NOC2L;SFRS6;PCM1;CAT;TAF4B;PSMD1		R-HSA-112385;R-HSA-113411;R-HSA-6799332;R-HSA-113413;R-HSA-113412;R-HSA-113414;R-HSA-112392;R-HSA-5632732;R-HSA-112395;R-HSA-8937989;R-HSA-112396;R-HSA-77073;R-HSA-8939801;R-HSA-113429;R-HSA-2187325;R-HSA-8869543;R-HSA-8869542;R-HSA-6805061;R-HSA-6805059;R-HSA-9613494;R-HSA-8869549;R-HSA-9613497;R-HSA-75949;R-HSA-112429;R-HSA-8869558;R-HSA-5632738;R-HSA-8869566;R-HSA-8869560;R-HSA-9622738;R-HSA-3…
R-HSA-212436	Generic Transcription Pathway	15	1555	0.107079	0.996671	0.996671	35	824	0.0613735	9606	Homo sapiens	SUPT16H;PSMD12;NPM1;PARP1;ITGA4;YWHAB;MRE11A;CASK;CHD4;NOC2L;CAT;TAF4B;PSMD1		R-HSA-9622738;R-HSA-3222128;R-HSA-6797606;R-HSA-6799332;R-HSA-9622737;R-HSA-9614423;R-HSA-8869568;R-HSA-5632732;R-HSA-8937989;R-HSA-8952408;R-HSA-8939801;R-HSA-9008475;R-HSA-8949343;R-HSA-6797616;R-HSA-8957265;R-HSA-9009362;R-HSA-2187325;R-HSA-8949335;R-HSA-8869543;R-HSA-6805126;R-HSA-8869542;R-HSA-6805061;R-HSA-2187330;R-HSA-6805059;R-HSA-6805122;R-HSA-9008110;R-HSA-8869549;R-HSA-6801675;R-HSA-6…
R-HSA-372790	Signaling by GPCR	5	860	0.0592205	0.999263	0.999263	10	353	0.0262923	9606	Homo sapiens	C3;RPS6KA3;ROCK2;RPS6KA1;EMR3		R-HSA-444647;R-HSA-444773;R-HSA-199895;R-HSA-749454;R-HSA-964811;R-HSA-9680443;R-HSA-198746;R-HSA-749456;R-HSA-380073;R-HSA-419049
R-HSA-373076	Class A/1 (Rhodopsin-like receptors)	1	412	0.0283707	0.999271	0.999271	2	158	0.0117682	9606	Homo sapiens	C3		R-HSA-444647;R-HSA-964811
R-HSA-425407	SLC-mediated transmembrane transport	1	415	0.0285773	0.999309	0.999309	6	191	0.0142261	9606	Homo sapiens	SLC3A2		R-HSA-379415;R-HSA-378513;R-HSA-379426;R-HSA-352191;R-HSA-376200;R-HSA-352232
R-HSA-418594	G alpha (i) signalling events	1	421	0.0289905	0.999379	0.999379	3	74	0.00551169	9606	Homo sapiens	C3		R-HSA-749454;R-HSA-749456;R-HSA-380073
R-HSA-388396	GPCR downstream signalling	4	781	0.0537805	0.99944	0.99944	7	168	0.012513	9606	Homo sapiens	C3;RPS6KA3;ROCK2;RPS6KA1		R-HSA-199895;R-HSA-749454;R-HSA-9680443;R-HSA-198746;R-HSA-749456;R-HSA-380073;R-HSA-419049
R-HSA-8978868	Fatty acid metabolism	1	428	0.0294725	0.999452	0.999452	3	217	0.0161627	9606	Homo sapiens	FASN		R-HSA-75872;R-HSA-5655955;R-HSA-163756
R-HSA-500792	GPCR ligand binding	2	602	0.0414543	0.999712	0.999712	3	185	0.0137792	9606	Homo sapiens	C3;EMR3		R-HSA-444647;R-HSA-444773;R-HSA-964811
R-HSA-556833	Metabolism of lipids	9	1437	0.0989533	0.999955	0.999955	15	947	0.0705348	9606	Homo sapiens	THRAP3;FASN;PI4KA;PLIN3;CASK;PLIN2;SBF1		R-HSA-1676185;R-HSA-75872;R-HSA-2426148;R-HSA-6809764;R-HSA-8848355;R-HSA-5655955;R-HSA-560517;R-HSA-8873929;R-HSA-163756;R-HSA-560473;R-HSA-1989770;R-HSA-6809778;R-HSA-6809777;R-HSA-1655843;R-HSA-1675813
R-HSA-1430728	Metabolism	37	3634	0.250241	0.999974	0.999974	66	2247	0.167362	9606	Homo sapiens	PSMD12;NUP205;HSP90AB1;RPL3;RPL12;SLC3A2;MAT2B;IQGAP1;EPRS;MTHFD1L;RARS;PGK1;PSMD1;APOB;SBF1;RANBP2;HSP90AA1;IDH2;EPHX1;CASK;NUP153;DNM2;NUP93;EXT1;THRAP3;FASN;CAT;PI4KA;OGDH;PLIN3;PLIN2;ACO2		R-HSA-1676185;R-HSA-2426148;R-HSA-2404131;R-HSA-2404140;R-HSA-202127;R-HSA-560517;R-HSA-203662;R-HSA-381707;R-HSA-5696839;R-HSA-202129;R-HSA-1989770;R-HSA-163733;R-HSA-2022919;R-HSA-8936849;R-HSA-450975;R-HSA-202137;R-HSA-2424254;R-HSA-6792572;R-HSA-199202;R-HSA-202144;R-HSA-71850;R-HSA-5694077;R-HSA-2395784;R-HSA-170796;R-HSA-1497784;R-HSA-450984;R-HSA-203565;R-HSA-163756;R-HSA-70967;R-HSA-70971…

## Sheet: 6h
Pathway identifier	Pathway name	#Entities found	#Entities total	Entities ratio	Entities pValue	Entities FDR	#Reactions found	#Reactions total	Reactions ratio	Species identifier	Species name	Submitted entities found	Mapped entities	Found reaction identifiers
R-HSA-3371497	HSP90 chaperone cycle for steroid hormone receptors (SHR)	11	71	0.00488913	1.16882e-06	0.000814016	15	15	0.00111724	9606	Homo sapiens	CAP1;STIP1;DYNC1LI1;HSPA8;DYNC1H1;HSP90AA1;TUBB2A;HSP90AB1;FKBP5		R-HSA-5618099;R-HSA-5618098;R-HSA-5618110;R-HSA-5618105;R-HSA-5618073;R-HSA-3371422;R-HSA-5618107;R-HSA-5618085;R-HSA-9705925;R-HSA-5618080;R-HSA-3371590;R-HSA-9690534;R-HSA-5618093;R-HSA-3371503;R-HSA-9678925
R-HSA-9716542	Signaling by Rho GTPases, Miro GTPases and RHOBTB3	38	720	0.0495799	2.47896e-06	0.000814016	49	210	0.0156413	9606	Homo sapiens	VCP;HSP90AB1;YWHAB;ROCK2;CLTC;IQGAP1;IQGAP2;RND3;LMNB1;STIP1;YWHAQ;KIF5B;FLNA;POTEE;CKB;MYH10;SPTAN1;SPTBN1;RANBP2;DYNC1H1;CCT2;HSP90AA1;DST;CKAP4;KTN1;SRRM1;NSFL1C;DYNC1LI1;TUBB2A;CTTN;DLG5;PLIN4;PLIN3;MYH9;DBN1;TJP2		R-HSA-9706390;R-HSA-9013004;R-HSA-9018766;R-HSA-5666129;R-HSA-75016;R-HSA-419087;R-HSA-419083;R-HSA-9018758;R-HSA-9013145;R-HSA-5668932;R-HSA-9018778;R-HSA-9013009;R-HSA-9696267;R-HSA-9696266;R-HSA-9692809;R-HSA-9696271;R-HSA-9693198;R-HSA-9696268;R-HSA-9014294;R-HSA-9018794;R-HSA-5668978;R-HSA-5672304;R-HSA-419232;R-HSA-5666160;R-HSA-9018785;R-HSA-9680443;R-HSA-9013024;R-HSA-9018787;R-HSA-901750…
R-HSA-6798695	Neutrophil degranulation	29	480	0.0330533	3.43328e-06	0.000814016	10	10	0.000744823	9606	Homo sapiens	PSMD12;VCP;HSP90AB1;DDX3X;SERPINA1;COPB1;UBR4;IQGAP1;IQGAP2;ABCA13;C3;PSMD3;PSMD1;CTSD;CEP290;SPTAN1;CAP1;HSPA8;DYNC1H1;CCT2;HSP90AA1;XRCC5;IDH1;EEF2;CKAP4;SERPINB6;DYNC1LI1;KPNB1;PAFAH1B2		R-HSA-6798743;R-HSA-6799350;R-HSA-6798739;R-HSA-6800434;R-HSA-6798751;R-HSA-6798749;R-HSA-6798748;R-HSA-6798747;R-HSA-6800426;R-HSA-6798745
R-HSA-194315	Signaling by Rho GTPases	37	704	0.0484782	3.73061e-06	0.000814016	48	201	0.014971	9606	Homo sapiens	VCP;HSP90AB1;YWHAB;ROCK2;CLTC;IQGAP1;IQGAP2;RND3;LMNB1;STIP1;YWHAQ;KIF5B;FLNA;POTEE;CKB;MYH10;SPTAN1;SPTBN1;RANBP2;DYNC1H1;CCT2;HSP90AA1;DST;CKAP4;KTN1;SRRM1;NSFL1C;DYNC1LI1;TUBB2A;CTTN;DLG5;MYH9;DBN1;TJP2		R-HSA-5672083;R-HSA-9013004;R-HSA-9018766;R-HSA-5666129;R-HSA-75016;R-HSA-419087;R-HSA-9014467;R-HSA-419083;R-HSA-9018758;R-HSA-9013145;R-HSA-5668932;R-HSA-9018778;R-HSA-5669250;R-HSA-9693125;R-HSA-442832;R-HSA-9013009;R-HSA-9696267;R-HSA-9696266;R-HSA-9692809;R-HSA-9696271;R-HSA-9693198;R-HSA-5626507;R-HSA-9696268;R-HSA-9014294;R-HSA-5672329;R-HSA-5626549;R-HSA-9018794;R-HSA-5668978;R-HSA-567230…
R-HSA-1640170	Cell Cycle	38	734	0.050544	3.85789e-06	0.000814016	159	449	0.0334426	9606	Homo sapiens	PSMD12;NUP205;HSP90AB1;NUMA1;YWHAB;CUL1;HMMR;SYNE2;LMNB1;PCM1;CDC23;YWHAQ;RAD21;RUVBL2;TPR;LMNA;PSMD3;PSMD1;NBN;CEP290;AZI1;RANBP2;DYNC1H1;NPM1;HSP90AA1;CEP135;MRE11A;CASK;POLA1;DYNC1LI1;TUBB2A;KPNB1;MCM2		R-HSA-69891;R-HSA-9648017;R-HSA-375302;R-HSA-8852354;R-HSA-69127;R-HSA-912389;R-HSA-75016;R-HSA-174088;R-HSA-164616;R-HSA-2990880;R-HSA-8852362;R-HSA-264458;R-HSA-2990882;R-HSA-2545203;R-HSA-912408;R-HSA-69140;R-HSA-69142;R-HSA-69144;R-HSA-8853405;R-HSA-174104;R-HSA-174105;R-HSA-188191;R-HSA-69152;R-HSA-380455;R-HSA-3000335;R-HSA-174119;R-HSA-9686969;R-HSA-174120;R-HSA-174121;R-HSA-8853419;R-HSA-…
R-HSA-9663891	Selective autophagy	11	89	0.00612863	9.72951e-06	0.00171239	13	48	0.00357515	9606	Homo sapiens	DYNC1LI1;HSPA8;DYNC1H1;VCP;HSP90AA1;TUBB2A;PLIN4;PLIN3;CASK;PLIN2		R-HSA-9646354;R-HSA-9646679;R-HSA-9646390;R-HSA-9613530;R-HSA-9646685;R-HSA-9613565;R-HSA-8948039;R-HSA-9613666;R-HSA-9646347;R-HSA-9613352;R-HSA-9613513;R-HSA-9646383;R-HSA-9646348
R-HSA-69278	Cell Cycle, Mitotic	31	596	0.0410412	2.89489e-05	0.00437128	131	350	0.0260688	9606	Homo sapiens	PSMD12;NUP205;HSP90AB1;NUMA1;CUL1;HMMR;LMNB1;PCM1;CDC23;RAD21;TPR;LMNA;PSMD3;PSMD1;CEP290;AZI1;RANBP2;DYNC1H1;HSP90AA1;CEP135;CASK;POLA1;DYNC1LI1;TUBB2A;KPNB1;MCM2		R-HSA-9648017;R-HSA-375302;R-HSA-8852354;R-HSA-69127;R-HSA-174088;R-HSA-2990880;R-HSA-8852362;R-HSA-2990882;R-HSA-2545203;R-HSA-69140;R-HSA-69142;R-HSA-69144;R-HSA-8853405;R-HSA-174104;R-HSA-174105;R-HSA-188191;R-HSA-69152;R-HSA-380455;R-HSA-3000335;R-HSA-174119;R-HSA-9686969;R-HSA-174120;R-HSA-174121;R-HSA-8853419;R-HSA-176942;R-HSA-75825;R-HSA-68913;R-HSA-2466068;R-HSA-2470935;R-HSA-68914;R-HSA…
R-HSA-68886	M Phase	24	416	0.0286462	5.00347e-05	0.00517022	35	91	0.00677789	9606	Homo sapiens	RANBP2;DYNC1H1;NUP205;PSMD12;HSP90AA1;CEP135;NUMA1;CASK;LMNB1;DYNC1LI1;PCM1;TUBB2A;CDC23;RAD21;TPR;LMNA;PSMD3;PSMD1;CEP290;KPNB1;AZI1		R-HSA-174144;R-HSA-9648017;R-HSA-2545253;R-HSA-375302;R-HSA-2467809;R-HSA-5229194;R-HSA-2467811;R-HSA-2993898;R-HSA-1638803;R-HSA-9624798;R-HSA-2990880;R-HSA-2990882;R-HSA-9668419;R-HSA-9615937;R-HSA-2545203;R-HSA-380316;R-HSA-380508;R-HSA-2468287;R-HSA-2529020;R-HSA-9615945;R-HSA-2995376;R-HSA-2468293;R-HSA-9648114;R-HSA-9634169;R-HSA-174121;R-HSA-2468040;R-HSA-5244669;R-HSA-2466068;R-HSA-247093…
R-HSA-6807878	COPI-mediated anterograde transport	11	107	0.00736813	5.12009e-05	0.00517022	7	12	0.000893788	9606	Homo sapiens	CAP1;DYNC1LI1;COPB2;DYNC1H1;TUBB2A;COPB1;GOLGB1;SPTAN1;SPTBN1		R-HSA-6807877;R-HSA-6809011;R-HSA-6807875;R-HSA-6809010;R-HSA-6807872;R-HSA-6809006;R-HSA-6809003
R-HSA-2132295	MHC class II antigen presentation	13	148	0.0101914	5.38564e-05	0.00517022	11	26	0.00193654	9606	Homo sapiens	CAP1;DYNC1LI1;DYNC1H1;TUBB2A;KIF5B;CLTC;AP2B1;CTSD;DNM2		R-HSA-2130640;R-HSA-2213248;R-HSA-2130641;R-HSA-2130706;R-HSA-8951498;R-HSA-2130725;R-HSA-2213236;R-HSA-2130486;R-HSA-2130504;R-HSA-2130619;R-HSA-2130349
R-HSA-9646399	Aggrephagy	7	47	0.00323647	0.000132765	0.0105234	7	15	0.00111724	9606	Homo sapiens	DYNC1LI1;DYNC1H1;VCP;HSP90AA1;TUBB2A		R-HSA-9646354;R-HSA-9646679;R-HSA-9646390;R-HSA-9646347;R-HSA-9646383;R-HSA-9646685;R-HSA-9646348
R-HSA-392499	Metabolism of proteins	80	2334	0.160722	0.000157299	0.0105234	181	892	0.0664383	9606	Homo sapiens	RPL4;EIF4A1;GFM1;SERPINA1;PIGT;RPL3;LAMC1;EPRS;PCM1;KIF5B;RARS;PSMD3;PSMD1;TRIM25;CTSD;SPTAN1;CCT3;CAP1;CCT2;EIF5B;SHPRH;DIS3;CASK;CKAP4;DYNC1LI1;TUBB2A;SIK1;TLN1;COPB2;NUP205;PSMD12;VCP;PRKDC;COPB1;CUL1;AFP;ART3;MRPL54;HSP90B1;C3;RAD21;LMNA;TPR;APOB;RPL17;SPTBN1;CCT4;RANBP2;DYNC1H1;HSPA8;NPM1;HSPA5;GFPT1;FN1;EEF2;MRPL24;MANF;KTN1;KLHL20;GOLGB1;ALB;EIF3G;UBA2;UBA1;EIF3C;EIF3B;FARSB		R-HSA-8956040;R-HSA-156930;R-HSA-8955289;R-HSA-2022412;R-HSA-8943003;R-HSA-4086059;R-HSA-162836;R-HSA-8943007;R-HSA-5665871;R-HSA-8932243;R-HSA-2022403;R-HSA-8852134;R-HSA-8852133;R-HSA-6807877;R-HSA-8852132;R-HSA-8852131;R-HSA-6807875;R-HSA-381217;R-HSA-8852130;R-HSA-8850594;R-HSA-8852129;R-HSA-8852128;R-HSA-6807872;R-HSA-8852136;R-HSA-390453;R-HSA-3000348;R-HSA-4570493;R-HSA-8932276;R-HSA-39045…
R-HSA-2262752	Cellular responses to stress	36	811	0.0558463	0.000162869	0.0105234	73	289	0.0215254	9606	Homo sapiens	RPL4;PSMD12;VCP;NUP205;HSP90AB1;RPL3;EHMT2;CUL1;LMNB1;RPS6KA3;STIP1;CDC23;TPR;PSMD3;GCN1L1;PSMD1;NBN;APOB;RPL17;CAP1;RANBP2;HSPA8;DYNC1H1;HSP90AA1;HSPA5;MRE11A;CASK;LRPPRC;DYNC1LI1;TUBB2A;NCOR1;ALB;FKBP5		R-HSA-3790137;R-HSA-400143;R-HSA-5324632;R-HSA-3857328;R-HSA-8932355;R-HSA-3790130;R-HSA-3788725;R-HSA-163214;R-HSA-3788724;R-HSA-1368069;R-HSA-3785768;R-HSA-3371554;R-HSA-1368065;R-HSA-3788705;R-HSA-5324617;R-HSA-5252041;R-HSA-3788708;R-HSA-1368119;R-HSA-5251955;R-HSA-5251959;R-HSA-5682044;R-HSA-3371422;R-HSA-9709883;R-HSA-5682020;R-HSA-5693540;R-HSA-5682018;R-HSA-9690534;R-HSA-5251942;R-HSA-508…
R-HSA-9612973	Autophagy	13	166	0.0114309	0.000165775	0.0105234	42	108	0.00804409	9606	Homo sapiens	DYNC1LI1;HSPA8;DYNC1H1;VCP;HSP90AA1;TUBB2A;HSP90AB1;RB1CC1;PLIN4;PLIN3;CASK;PLIN2		R-HSA-1632857;R-HSA-9646354;R-HSA-9626256;R-HSA-5683925;R-HSA-9646679;R-HSA-9613530;R-HSA-5675868;R-HSA-9631065;R-HSA-9624158;R-HSA-9631068;R-HSA-9646685;R-HSA-8948039;R-HSA-9626242;R-HSA-5679239;R-HSA-5675790;R-HSA-9646347;R-HSA-5665868;R-HSA-9613513;R-HSA-5672010;R-HSA-5672011;R-HSA-5672008;R-HSA-9626060;R-HSA-9646348;R-HSA-9626253;R-HSA-9646390;R-HSA-9626039;R-HSA-5672817;R-HSA-9626235;R-HSA-9…
R-HSA-8953854	Metabolism of RNA	35	782	0.0538493	0.000172701	0.0105234	73	187	0.0139282	9606	Homo sapiens	RPL4;EIF4A1;DDX6;PSMD12;NUP205;RPL3;DDX46;YWHAB;DDX1;HNRNPU;DDX21;NAT10;HNRNPR;EPRS;SFRS7;PCM1;TPR;PSMD3;PSMD1;RIOK1;RPL17;UTP14A;SF3B1;RANBP2;HSPA8;TTC37;DIS3;CDC5L;PUS7;SFRS3;SRRM1;HNRNPL;NCL;SIK1		R-HSA-8849157;R-HSA-429955;R-HSA-8941312;R-HSA-77073;R-HSA-77587;R-HSA-450580;R-HSA-158481;R-HSA-77077;R-HSA-158484;R-HSA-77078;R-HSA-77081;R-HSA-77083;R-HSA-77594;R-HSA-6790907;R-HSA-6783483;R-HSA-77085;R-HSA-6790906;R-HSA-927889;R-HSA-429860;R-HSA-927789;R-HSA-77090;R-HSA-450466;R-HSA-72103;R-HSA-72107;R-HSA-6790987;R-HSA-429992;R-HSA-72124;R-HSA-72127;R-HSA-450488;R-HSA-6782296;R-HSA-72130;R-H…
R-HSA-9012999	RHO GTPase cycle	24	452	0.0311252	0.000173651	0.0105234	25	89	0.00662893	9606	Homo sapiens	CCT2;VCP;HSP90AA1;HSP90AB1;DST;ROCK2;CLTC;IQGAP1;IQGAP2;RND3;CKAP4;KTN1;LMNB1;SRRM1;STIP1;NSFL1C;DLG5;POTEE;CKB;SPTAN1;DBN1;SPTBN1;TJP2		R-HSA-9013004;R-HSA-9018766;R-HSA-9014467;R-HSA-9018758;R-HSA-9013145;R-HSA-9018778;R-HSA-9693125;R-HSA-9013009;R-HSA-9696267;R-HSA-9696266;R-HSA-9692809;R-HSA-9696271;R-HSA-9693198;R-HSA-9696268;R-HSA-9014294;R-HSA-9018794;R-HSA-9018785;R-HSA-9013024;R-HSA-9018787;R-HSA-9017507;R-HSA-9013157;R-HSA-9018746;R-HSA-9691174;R-HSA-9014449;R-HSA-9013110
R-HSA-9013424	RHOV GTPase cycle	6	35	0.00241014	0.00019023	0.0105234	1	2	0.000148965	9606	Homo sapiens	DST;DLG5;CLTC;IQGAP1;SPTAN1;SPTBN1		R-HSA-9018794
R-HSA-199991	Membrane Trafficking	31	665	0.0457926	0.000205886	0.0105234	81	219	0.0163116	9606	Homo sapiens	COPB2;SERPINA1;YWHAB;COPB1;CLTC;GCC2;YWHAQ;KIF5B;CLTCL1;APOB;SPTAN1;SPTBN1;CAP1;HSPA8;DYNC1H1;EPS15L1;AP2B1;MANF;DNM2;DYNC1LI1;RALGAPB;TUBB2A;CTTN;GOLGB1;PLIN4;PLIN3;MYH9;PAFAH1B2		R-HSA-8868230;R-HSA-5694418;R-HSA-5694417;R-HSA-1458463;R-HSA-5694428;R-HSA-8868236;R-HSA-1445149;R-HSA-8847635;R-HSA-2316347;R-HSA-8871196;R-HSA-8871194;R-HSA-8871193;R-HSA-190877;R-HSA-5694409;R-HSA-6807877;R-HSA-1458485;R-HSA-6807875;R-HSA-6807872;R-HSA-6814671;R-HSA-6814670;R-HSA-8867756;R-HSA-8868651;R-HSA-8867754;R-HSA-8868648;R-HSA-5694439;R-HSA-8868661;R-HSA-8868660;R-HSA-196017;R-HSA-681…
R-HSA-9706574	RHOBTB GTPase Cycle	6	36	0.002479	0.000220973	0.0105234	3	4	0.000297929	9606	Homo sapiens	CCT2;HSP90AA1;HSP90AB1;ROCK2;DBN1;SRRM1		R-HSA-9018778;R-HSA-9018785;R-HSA-9018787
R-HSA-9013420	RHOU GTPase cycle	6	36	0.002479	0.000220973	0.0105234	1	2	0.000148965	9606	Homo sapiens	DST;DLG5;CLTC;IQGAP1;SPTAN1;SPTBN1		R-HSA-9018766
R-HSA-9613829	Chaperone Mediated Autophagy	5	23	0.0015838	0.000223565	0.0105234	15	19	0.00141516	9606	Homo sapiens	HSPA8;HSP90AA1;HSP90AB1;PLIN3;PLIN2		R-HSA-9626256;R-HSA-9626039;R-HSA-9626235;R-HSA-9622840;R-HSA-9624158;R-HSA-9626242;R-HSA-9625188;R-HSA-9626276;R-HSA-9620197;R-HSA-9615721;R-HSA-9622831;R-HSA-9625196;R-HSA-9626060;R-HSA-9625197;R-HSA-9626253
R-HSA-1632852	Macroautophagy	12	150	0.0103292	0.000242366	0.0105234	25	87	0.00647996	9606	Homo sapiens	DYNC1LI1;HSPA8;DYNC1H1;VCP;HSP90AA1;TUBB2A;RB1CC1;PLIN4;PLIN3;CASK;PLIN2		R-HSA-1632857;R-HSA-9646354;R-HSA-5683925;R-HSA-9646679;R-HSA-9613530;R-HSA-5675868;R-HSA-9646685;R-HSA-8948039;R-HSA-5679239;R-HSA-5675790;R-HSA-9646347;R-HSA-5665868;R-HSA-9613513;R-HSA-5672010;R-HSA-5672011;R-HSA-5672008;R-HSA-9646348;R-HSA-9646390;R-HSA-5672817;R-HSA-9613565;R-HSA-9613666;R-HSA-5679205;R-HSA-9613352;R-HSA-9646383;R-HSA-5673768
R-HSA-8953897	Cellular responses to external stimuli	36	829	0.0570858	0.000246943	0.0105234	73	320	0.0238344	9606	Homo sapiens	RPL4;PSMD12;VCP;NUP205;HSP90AB1;RPL3;EHMT2;CUL1;LMNB1;RPS6KA3;STIP1;CDC23;TPR;PSMD3;GCN1L1;PSMD1;NBN;APOB;RPL17;CAP1;RANBP2;HSPA8;DYNC1H1;HSP90AA1;HSPA5;MRE11A;CASK;LRPPRC;DYNC1LI1;TUBB2A;NCOR1;ALB;FKBP5		R-HSA-3790137;R-HSA-400143;R-HSA-5324632;R-HSA-3857328;R-HSA-8932355;R-HSA-3790130;R-HSA-3788725;R-HSA-163214;R-HSA-3788724;R-HSA-1368069;R-HSA-3785768;R-HSA-3371554;R-HSA-1368065;R-HSA-3788705;R-HSA-5324617;R-HSA-5252041;R-HSA-3788708;R-HSA-1368119;R-HSA-5251955;R-HSA-5251959;R-HSA-5682044;R-HSA-3371422;R-HSA-9709883;R-HSA-5682020;R-HSA-5693540;R-HSA-5682018;R-HSA-9690534;R-HSA-5251942;R-HSA-508…
R-HSA-9013418	RHOBTB2 GTPase cycle	5	24	0.00165266	0.000271438	0.0105234	2	2	0.000148965	9606	Homo sapiens	CCT2;HSP90AA1;HSP90AB1;DBN1;SRRM1		R-HSA-9018785;R-HSA-9018787
R-HSA-373760	L1CAM interactions	11	130	0.00895193	0.000273631	0.0105234	12	54	0.00402205	9606	Homo sapiens	RPS6KA3;HSPA8;TUBB2A;CLTC;CASK;LAMC1;AP2B1;SPTAN1;SPTBN1;DNM2		R-HSA-445079;R-HSA-555065;R-HSA-445077;R-HSA-443778;R-HSA-392752;R-HSA-392749;R-HSA-445071;R-HSA-392748;R-HSA-445087;R-HSA-392751;R-HSA-374696;R-HSA-373739
R-HSA-8957275	Post-translational protein phosphorylation	10	109	0.00750585	0.000275168	0.0105234	1	1	7.44823e-05	9606	Homo sapiens	C3;SERPINA1;ALB;FN1;LAMC1;AFP;APOB;CKAP4;KTN1;HSP90B1		R-HSA-8952289
R-HSA-68882	Mitotic Anaphase	16	249	0.0171464	0.000284415	0.0105234	13	32	0.00238344	9606	Homo sapiens	RANBP2;DYNC1H1;NUP205;PSMD12;LMNB1;DYNC1LI1;TUBB2A;CDC23;RAD21;LMNA;PSMD3;PSMD1;KPNB1		R-HSA-174144;R-HSA-2467809;R-HSA-2467811;R-HSA-9634169;R-HSA-174121;R-HSA-9624798;R-HSA-9668419;R-HSA-9615937;R-HSA-2545203;R-HSA-174202;R-HSA-9634219;R-HSA-9615945;R-HSA-2995376
R-HSA-2555396	Mitotic Metaphase and Anaphase	16	250	0.0172153	0.00029708	0.0106949	13	33	0.00245792	9606	Homo sapiens	RANBP2;DYNC1H1;NUP205;PSMD12;LMNB1;DYNC1LI1;TUBB2A;CDC23;RAD21;LMNA;PSMD3;PSMD1;KPNB1		R-HSA-174144;R-HSA-2467809;R-HSA-2467811;R-HSA-9634169;R-HSA-174121;R-HSA-9624798;R-HSA-9668419;R-HSA-9615937;R-HSA-2545203;R-HSA-174202;R-HSA-9634219;R-HSA-9615945;R-HSA-2995376
R-HSA-9675108	Nervous system development	29	620	0.0426938	0.000313006	0.0109552	38	324	0.0241323	9606	Homo sapiens	RPL4;PSMD12;HSP90AB1;RPL3;ROCK2;CLTC;LAMC1;RPS6KA3;CLTCL1;PSMD3;PSMD1;MYH10;RPL17;SPTAN1;SPTBN1;CAP1;HSPA8;HSP90AA1;CYP51A1;CASK;AP2B1;DNM2;TUBB2A;MYH9;TLN1;UTRN		R-HSA-9619666;R-HSA-443778;R-HSA-9619668;R-HSA-399936;R-HSA-445071;R-HSA-419087;R-HSA-9621406;R-HSA-9621404;R-HSA-445079;R-HSA-445077;R-HSA-3928616;R-HSA-428883;R-HSA-445087;R-HSA-9014610;R-HSA-392749;R-HSA-9680443;R-HSA-392748;R-HSA-392751;R-HSA-374696;R-HSA-373739;R-HSA-419049;R-HSA-392053;R-HSA-555065;R-HSA-392054;R-HSA-9014652;R-HSA-3928654;R-HSA-392752;R-HSA-392051;R-HSA-9011313;R-HSA-391868…
R-HSA-373753	Nephrin family interactions	5	25	0.00172153	0.000326715	0.0111083	3	13	0.000968271	9606	Homo sapiens	CASK;IQGAP1;ACTN4;SPTAN1;SPTBN1		R-HSA-451377;R-HSA-451403;R-HSA-373722
R-HSA-381183	ATF6 (ATF6-alpha) activates chaperone genes	4	15	0.00103292	0.000451983	0.0149018	2	5	0.000372412	9606	Homo sapiens	HSPA5;HSP90B1		R-HSA-1791163;R-HSA-1791150
R-HSA-68877	Mitotic Prometaphase	14	211	0.0145297	0.000494094	0.0149018	14	20	0.00148965	9606	Homo sapiens	RANBP2;DYNC1LI1;DYNC1H1;PCM1;HSP90AA1;TUBB2A;CEP135;NUMA1;RAD21;CASK;CEP290;AZI1		R-HSA-2468293;R-HSA-9648114;R-HSA-9648017;R-HSA-2545253;R-HSA-375302;R-HSA-1638803;R-HSA-2466068;R-HSA-2484822;R-HSA-2467794;R-HSA-380316;R-HSA-380508;R-HSA-2468287;R-HSA-2529020;R-HSA-1638821
R-HSA-380320	Recruitment of NuMA to mitotic centrosomes	9	97	0.00667952	0.000508417	0.0149018	2	2	0.000148965	9606	Homo sapiens	DYNC1H1;PCM1;HSP90AA1;TUBB2A;CEP135;NUMA1;CEP290;AZI1		R-HSA-380316;R-HSA-380508
R-HSA-69275	G2/M Transition	14	212	0.0145985	0.000517228	0.0149018	25	78	0.00580962	9606	Homo sapiens	DYNC1H1;PSMD12;HSP90AA1;CEP135;HSP90AB1;CUL1;HMMR;PCM1;TUBB2A;PSMD3;PSMD1;CEP290;AZI1		R-HSA-380294;R-HSA-8852354;R-HSA-380303;R-HSA-8852298;R-HSA-8852362;R-HSA-3000319;R-HSA-380311;R-HSA-8852306;R-HSA-8853405;R-HSA-2574845;R-HSA-8854044;R-HSA-3000310;R-HSA-8854041;R-HSA-2574840;R-HSA-380455;R-HSA-3000335;R-HSA-8854052;R-HSA-8854051;R-HSA-8853419;R-HSA-8854071;R-HSA-380272;R-HSA-380283;R-HSA-3000339;R-HSA-8852280;R-HSA-8853496
R-HSA-199977	ER to Golgi Anterograde Transport	12	164	0.0112932	0.000532207	0.0149018	18	39	0.00290481	9606	Homo sapiens	CAP1;DYNC1LI1;COPB2;DYNC1H1;TUBB2A;SERPINA1;COPB1;GOLGB1;SPTAN1;SPTBN1		R-HSA-6807877;R-HSA-6807875;R-HSA-5694418;R-HSA-203973;R-HSA-6807872;R-HSA-5694417;R-HSA-6809006;R-HSA-5694527;R-HSA-5694428;R-HSA-204008;R-HSA-6809003;R-HSA-5694522;R-HSA-5694439;R-HSA-6809011;R-HSA-6809010;R-HSA-5694446;R-HSA-5694441;R-HSA-5694409
R-HSA-9696264	RND3 GTPase cycle	6	43	0.00296102	0.000561056	0.0151485	2	2	0.000148965	9606	Homo sapiens	DST;DLG5;CKB;RND3;CKAP4;KTN1		R-HSA-9696267;R-HSA-9696268
R-HSA-453274	Mitotic G2-G2/M phases	14	214	0.0147363	0.000566274	0.0152894	25	80	0.00595859	9606	Homo sapiens	DYNC1H1;PSMD12;HSP90AA1;CEP135;HSP90AB1;CUL1;HMMR;PCM1;TUBB2A;PSMD3;PSMD1;CEP290;AZI1		R-HSA-380294;R-HSA-8852354;R-HSA-380303;R-HSA-8852298;R-HSA-8852362;R-HSA-3000319;R-HSA-380311;R-HSA-8852306;R-HSA-8853405;R-HSA-2574845;R-HSA-8854044;R-HSA-3000310;R-HSA-8854041;R-HSA-2574840;R-HSA-380455;R-HSA-3000335;R-HSA-8854052;R-HSA-8854051;R-HSA-8853419;R-HSA-8854071;R-HSA-380272;R-HSA-380283;R-HSA-3000339;R-HSA-8852280;R-HSA-8853496
R-HSA-389957	Prefoldin mediated transfer of substrate to CCT/TriC	5	29	0.00199697	0.000636679	0.0165537	2	2	0.000148965	9606	Homo sapiens	CCT3;CCT2;TUBB2A;CCT4		R-HSA-389970;R-HSA-389980
R-HSA-6811442	Intra-Golgi and retrograde Golgi-to-ER traffic	14	218	0.0150117	0.000676305	0.0169076	18	48	0.00357515	9606	Homo sapiens	CAP1;DYNC1LI1;COPB2;DYNC1H1;TUBB2A;COPB1;KIF5B;PLIN4;PLIN3;GCC2;PAFAH1B2;MANF		R-HSA-6811431;R-HSA-8849350;R-HSA-8848484;R-HSA-6811427;R-HSA-6811426;R-HSA-6814671;R-HSA-6814670;R-HSA-6814091;R-HSA-8849353;R-HSA-6811412;R-HSA-6814675;R-HSA-8847635;R-HSA-6814674;R-HSA-6811423;R-HSA-6811418;R-HSA-6814682;R-HSA-6811417;R-HSA-8847544
R-HSA-195258	RHO GTPase Effectors	18	326	0.0224487	0.000716491	0.0172609	23	113	0.00841651	9606	Homo sapiens	RANBP2;DYNC1H1;YWHAB;ROCK2;IQGAP1;IQGAP2;KTN1;DYNC1LI1;TUBB2A;CTTN;YWHAQ;KIF5B;FLNA;MYH9;MYH10		R-HSA-5626549;R-HSA-5668978;R-HSA-5672083;R-HSA-5672304;R-HSA-419232;R-HSA-5666160;R-HSA-5666129;R-HSA-9680443;R-HSA-75016;R-HSA-419087;R-HSA-419083;R-HSA-5669240;R-HSA-5666169;R-HSA-419049;R-HSA-5626469;R-HSA-5625959;R-HSA-5668932;R-HSA-5669250;R-HSA-442832;R-HSA-5671919;R-HSA-419197;R-HSA-5626507;R-HSA-5672329
R-HSA-381033	ATF6 (ATF6-alpha) activates chaperones	4	17	0.00117064	0.000719204	0.0172609	3	10	0.000744823	9606	Homo sapiens	HSPA5;HSP90B1		R-HSA-1791163;R-HSA-381158;R-HSA-1791150
R-HSA-389960	Formation of tubulin folding intermediates by CCT/TriC	5	30	0.00206583	0.000740311	0.0173759	2	2	0.000148965	9606	Homo sapiens	CCT3;CCT2;TUBB2A;CCT4		R-HSA-389954;R-HSA-389961
R-HSA-6811436	COPI-independent Golgi-to-ER retrograde traffic	7	63	0.00433825	0.000755474	0.0173759	3	7	0.000521376	9606	Homo sapiens	CAP1;DYNC1LI1;DYNC1H1;TUBB2A;PAFAH1B2		R-HSA-8849350;R-HSA-8848484;R-HSA-8849353
R-HSA-8856688	Golgi-to-ER retrograde transport	11	148	0.0101914	0.00079225	0.0174295	9	18	0.00134068	9606	Homo sapiens	CAP1;DYNC1LI1;COPB2;DYNC1H1;TUBB2A;COPB1;KIF5B;PAFAH1B2		R-HSA-8849350;R-HSA-6811412;R-HSA-8848484;R-HSA-6811427;R-HSA-6811426;R-HSA-6811423;R-HSA-6811418;R-HSA-6811417;R-HSA-8849353
R-HSA-381426	Regulation of Insulin-like Growth Factor (IGF) transport and uptake by Insulin-like Growth Factor Binding Proteins (IGFBPs)	10	127	0.00874535	0.000884171	0.0194518	1	14	0.00104275	9606	Homo sapiens	C3;SERPINA1;ALB;FN1;LAMC1;AFP;APOB;CKAP4;KTN1;HSP90B1		R-HSA-8952289
R-HSA-5653656	Vesicle-mediated transport	34	824	0.0567415	0.000892656	0.0196384	96	252	0.0187696	9606	Homo sapiens	COPB2;SERPINA1;YWHAB;COPB1;CLTC;GCC2;HSP90B1;YWHAQ;KIF5B;CLTCL1;APOB;SPTAN1;SPTBN1;CAP1;HSPA8;DYNC1H1;HSP90AA1;EPS15L1;AP2B1;MANF;DNM2;DYNC1LI1;RALGAPB;TUBB2A;CTTN;GOLGB1;ALB;PLIN4;PLIN3;MYH9;PAFAH1B2		R-HSA-8868230;R-HSA-5694418;R-HSA-2512800;R-HSA-5694417;R-HSA-1458463;R-HSA-5694428;R-HSA-8868236;R-HSA-1445149;R-HSA-8847635;R-HSA-2168887;R-HSA-2316347;R-HSA-8871196;R-HSA-8871194;R-HSA-2981040;R-HSA-8871193;R-HSA-190877;R-HSA-5694409;R-HSA-2187264;R-HSA-6807877;R-HSA-1458485;R-HSA-6807875;R-HSA-6807872;R-HSA-6814671;R-HSA-6814670;R-HSA-8867756;R-HSA-2197770;R-HSA-8868651;R-HSA-2197645;R-HSA-88…
R-HSA-8876725	Protein methylation	4	19	0.00130836	0.00108242	0.0227308	4	9	0.000670341	9606	Homo sapiens	HSPA8;VCP;EEF2;ART3		R-HSA-8879123;R-HSA-8932221;R-HSA-8932243;R-HSA-8932276
R-HSA-381119	Unfolded Protein Response (UPR)	11	155	0.0106735	0.0011439	0.0240219	9	94	0.00700134	9606	Homo sapiens	HSPA5;DIS3;LMNA;GFPT1;TLN1;HSP90B1		R-HSA-1791163;R-HSA-381158;R-HSA-1791128;R-HSA-517731;R-HSA-381217;R-HSA-1791150;R-HSA-1791137;R-HSA-381086;R-HSA-1791088
R-HSA-1500931	Cell-Cell communication	10	133	0.00915852	0.00124411	0.0248822	11	60	0.00446894	9606	Homo sapiens	DST;CTNND1;FLNA;CASK;ITGA6;IQGAP1;ACTN4;PLEC1;SPTAN1;SPTBN1		R-HSA-446083;R-HSA-451377;R-HSA-432956;R-HSA-446077;R-HSA-432909;R-HSA-419002;R-HSA-451403;R-HSA-430347;R-HSA-432952;R-HSA-446089;R-HSA-373722
R-HSA-422475	Axon guidance	26	584	0.0402148	0.00128467	0.0256935	34	298	0.0221957	9606	Homo sapiens	CAP1;RPL4;HSPA8;PSMD12;HSP90AA1;RPL3;HSP90AB1;ROCK2;CLTC;CASK;LAMC1;AP2B1;DNM2;RPS6KA3;TUBB2A;CLTCL1;PSMD3;MYH9;PSMD1;TLN1;SPTAN1;MYH10;RPL17;SPTBN1		R-HSA-443778;R-HSA-399936;R-HSA-445071;R-HSA-419087;R-HSA-445079;R-HSA-445077;R-HSA-3928616;R-HSA-428883;R-HSA-445087;R-HSA-9014610;R-HSA-392749;R-HSA-9680443;R-HSA-392748;R-HSA-392751;R-HSA-374696;R-HSA-373739;R-HSA-419049;R-HSA-392053;R-HSA-555065;R-HSA-392054;R-HSA-9014652;R-HSA-3928654;R-HSA-392752;R-HSA-392051;R-HSA-9011313;R-HSA-391868;R-HSA-419644;R-HSA-391871;R-HSA-3928577;R-HSA-419197;R-…
R-HSA-114608	Platelet degranulation	10	137	0.00943396	0.00154458	0.0293471	4	11	0.000819306	9606	Homo sapiens	CAP1;SERPINA1;HSPA5;ACTBL3;ALB;FN1;FLNA;ACTN4;TLN1;MANF		R-HSA-482775;R-HSA-482772;R-HSA-481007;R-HSA-351323
R-HSA-5626467	RHO GTPases activate IQGAPs	5	36	0.002479	0.00164694	0.0312919	5	5	0.000372412	9606	Homo sapiens	TUBB2A;IQGAP1;IQGAP2		R-HSA-5626549;R-HSA-5626469;R-HSA-5672304;R-HSA-5626507;R-HSA-5672329
R-HSA-5336415	Uptake and function of diphtheria toxin	3	10	0.00068861	0.00172434	0.0317429	2	5	0.000372412	9606	Homo sapiens	HSP90AA1;HSP90AB1;EEF2		R-HSA-5336421;R-HSA-5336420
R-HSA-1169410	Antiviral mechanism by IFN-stimulated genes	8	94	0.00647294	0.0017635	0.0317429	11	31	0.00230895	9606	Homo sapiens	RANBP2;EIF4A1;NUP205;TPR;FLNA;TRIM25;FLNB;KPNB1		R-HSA-1169395;R-HSA-1678843;R-HSA-1678842;R-HSA-1169394;R-HSA-1169398;R-HSA-1176059;R-HSA-1169403;R-HSA-8985123;R-HSA-1169402;R-HSA-1169405;R-HSA-1169406
R-HSA-75153	Apoptotic execution phase	6	54	0.0037185	0.00178341	0.0319988	8	57	0.00424549	9606	Homo sapiens	LMNA;PLEC1;SPTAN1;KPNB1;TJP2;LMNB1		R-HSA-264871;R-HSA-211191;R-HSA-202967;R-HSA-211206;R-HSA-264865;R-HSA-201637;R-HSA-9029667;R-HSA-351871
R-HSA-389958	Cooperation of Prefoldin and TriC/CCT in actin and tubulin folding	5	37	0.00254786	0.00185389	0.0319988	6	6	0.000446894	9606	Homo sapiens	CCT3;CCT2;TUBB2A;CCT4		R-HSA-390453;R-HSA-389970;R-HSA-389954;R-HSA-389980;R-HSA-389961;R-HSA-390459
R-HSA-8854518	AURKA Activation by TPX2	7	74	0.00509572	0.00188228	0.0319988	2	2	0.000148965	9606	Homo sapiens	DYNC1H1;PCM1;HSP90AA1;CEP135;HMMR;CEP290;AZI1		R-HSA-8853405;R-HSA-8853419
R-HSA-437239	Recycling pathway of L1	6	55	0.00378736	0.00195338	0.0332075	7	14	0.00104275	9606	Homo sapiens	RPS6KA3;TUBB2A;CLTC;AP2B1;DNM2		R-HSA-445079;R-HSA-555065;R-HSA-445077;R-HSA-392749;R-HSA-445071;R-HSA-392748;R-HSA-374696
R-HSA-109581	Apoptosis	12	192	0.0132213	0.00200193	0.033268	12	141	0.010502	9606	Homo sapiens	PSMD12;OPA1;YWHAQ;YWHAB;PSMD3;LMNA;PSMD1;PLEC1;SPTAN1;KPNB1;TJP2;LMNB1		R-HSA-211715;R-HSA-139906;R-HSA-264871;R-HSA-211191;R-HSA-202967;R-HSA-211206;R-HSA-264865;R-HSA-201637;R-HSA-8867344;R-HSA-139899;R-HSA-9029667;R-HSA-351871
R-HSA-948021	Transport to the Golgi and subsequent modification	13	219	0.0150806	0.0020676	0.033268	19	60	0.00446894	9606	Homo sapiens	CAP1;DYNC1LI1;COPB2;DYNC1H1;TUBB2A;SERPINA1;COPB1;GOLGB1;SPTAN1;SPTBN1;MANF		R-HSA-6807877;R-HSA-6807875;R-HSA-5694418;R-HSA-203973;R-HSA-6807872;R-HSA-5694417;R-HSA-975814;R-HSA-6809006;R-HSA-5694527;R-HSA-5694428;R-HSA-204008;R-HSA-6809003;R-HSA-5694522;R-HSA-5694439;R-HSA-6809011;R-HSA-6809010;R-HSA-5694446;R-HSA-5694441;R-HSA-5694409
R-HSA-111465	Apoptotic cleavage of cellular proteins	5	38	0.00261672	0.00207925	0.033268	5	38	0.00283033	9606	Homo sapiens	LMNA;PLEC1;SPTAN1;TJP2;LMNB1		R-HSA-264871;R-HSA-202967;R-HSA-264865;R-HSA-201637;R-HSA-351871
R-HSA-9662360	Sensory processing of sound by inner hair cells of the cochlea	7	76	0.00523344	0.00218237	0.0338463	2	7	0.000521376	9606	Homo sapiens	CAP1;MYH9;CASK;EPS8L2;ATP2B1;SPTAN1;SPTBN1		R-HSA-9664214;R-HSA-9659380
R-HSA-72706	GTP hydrolysis and joining of the 60S ribosomal subunit	9	120	0.00826332	0.00218539	0.0338463	3	3	0.000223447	9606	Homo sapiens	RPL4;EIF4A1;EIF5B;RPL3;EIF3G;EIF3C;RPL17;EIF3B		R-HSA-72672;R-HSA-72619;R-HSA-72671
R-HSA-76005	Response to elevated platelet cytosolic Ca2+	10	144	0.00991599	0.00221061	0.0338463	4	14	0.00104275	9606	Homo sapiens	CAP1;SERPINA1;HSPA5;ACTBL3;ALB;FN1;FLNA;ACTN4;TLN1;MANF		R-HSA-482775;R-HSA-482772;R-HSA-481007;R-HSA-351323
R-HSA-446107	Type I hemidesmosome assembly	3	11	0.000757471	0.00225642	0.0338463	6	6	0.000446894	9606	Homo sapiens	DST;ITGA6;PLEC1		R-HSA-446083;R-HSA-432956;R-HSA-446077;R-HSA-432909;R-HSA-432952;R-HSA-446089
R-HSA-196025	Formation of annular gap junctions	3	11	0.000757471	0.00225642	0.0338463	2	2	0.000148965	9606	Homo sapiens	CLTC;CLTCL1;DNM2		R-HSA-196017;R-HSA-196026
R-HSA-352238	Breakdown of the nuclear lamina	2	3	0.000206583	0.00229415	0.0344123	2	3	0.000223447	9606	Homo sapiens	LMNA;LMNB1		R-HSA-264871;R-HSA-264865
R-HSA-9013422	RHOBTB1 GTPase cycle	4	24	0.00165266	0.0025185	0.0377775	1	2	0.000148965	9606	Homo sapiens	CCT2;ROCK2;DBN1;SRRM1		R-HSA-9018778
R-HSA-180746	Nuclear import of Rev protein	5	41	0.0028233	0.00287527	0.0402538	6	7	0.000521376	9606	Homo sapiens	RANBP2;NUP205;NPM1;TPR;KPNB1		R-HSA-180736;R-HSA-180710;R-HSA-180725;R-HSA-180709;R-HSA-180728;R-HSA-180732
R-HSA-9613354	Lipophagy	3	12	0.000826332	0.00288013	0.0403219	5	5	0.000372412	9606	Homo sapiens	HSPA8;PLIN4;PLIN3;PLIN2		R-HSA-9613666;R-HSA-9613530;R-HSA-9613352;R-HSA-9613513;R-HSA-9613565
R-HSA-190873	Gap junction degradation	3	12	0.000826332	0.00288013	0.0403219	4	4	0.000297929	9606	Homo sapiens	CLTC;CLTCL1;DNM2		R-HSA-196017;R-HSA-190519;R-HSA-196026;R-HSA-190829
R-HSA-162909	Host Interactions of HIV factors	10	150	0.0103292	0.00295003	0.0413004	19	54	0.00402205	9606	Homo sapiens	RANBP2;PSMD12;NUP205;NPM1;PSMD3;TPR;CUL1;PSMD1;AP2B1;KPNB1		R-HSA-180736;R-HSA-180710;R-HSA-180709;R-HSA-182186;R-HSA-180555;R-HSA-180622;R-HSA-167597;R-HSA-165043;R-HSA-167601;R-HSA-167537;R-HSA-182198;R-HSA-165047;R-HSA-180725;R-HSA-180603;R-HSA-182171;R-HSA-180728;R-HSA-180732;R-HSA-180540;R-HSA-180573
R-HSA-1169408	ISG15 antiviral mechanism	7	83	0.00571547	0.00353164	0.0458731	10	16	0.00119172	9606	Homo sapiens	RANBP2;EIF4A1;NUP205;TPR;TRIM25;FLNB;KPNB1		R-HSA-1169395;R-HSA-1678843;R-HSA-1678842;R-HSA-1169394;R-HSA-1169398;R-HSA-1176059;R-HSA-1169403;R-HSA-1169402;R-HSA-1169405;R-HSA-1169406
R-HSA-8852276	The role of GTSE1 in G2/M progression after G2 checkpoint	7	83	0.00571547	0.00353164	0.0458731	5	10	0.000744823	9606	Homo sapiens	PSMD12;HSP90AA1;TUBB2A;HSP90AB1;PSMD3;PSMD1		R-HSA-8852354;R-HSA-8852306;R-HSA-8852298;R-HSA-8852362;R-HSA-8852280
R-HSA-390450	Folding of actin by CCT/TriC	3	13	0.000895193	0.00360027	0.0458731	2	2	0.000148965	9606	Homo sapiens	CCT3;CCT2;CCT4		R-HSA-390453;R-HSA-390459
R-HSA-72737	Cap-dependent Translation Initiation	9	130	0.00895193	0.00368541	0.0458731	13	18	0.00134068	9606	Homo sapiens	RPL4;EIF4A1;EIF5B;RPL3;EIF3G;EIF3C;RPL17;EIF3B		R-HSA-72673;R-HSA-72672;R-HSA-72676;R-HSA-72647;R-HSA-72619;R-HSA-156808;R-HSA-72621;R-HSA-72691;R-HSA-72631;R-HSA-72697;R-HSA-72635;R-HSA-157849;R-HSA-72671
R-HSA-72613	Eukaryotic Translation Initiation	9	130	0.00895193	0.00368541	0.0458731	15	21	0.00156413	9606	Homo sapiens	RPL4;EIF4A1;EIF5B;RPL3;EIF3G;EIF3C;RPL17;EIF3B		R-HSA-72673;R-HSA-72672;R-HSA-72676;R-HSA-72647;R-HSA-72619;R-HSA-156808;R-HSA-72621;R-HSA-72691;R-HSA-156823;R-HSA-72631;R-HSA-72697;R-HSA-156826;R-HSA-72635;R-HSA-157849;R-HSA-72671
R-HSA-5617833	Cilium Assembly	12	208	0.0143231	0.00378815	0.0458731	17	50	0.00372412	9606	Homo sapiens	CCT3;DYNC1H1;CCT2;PCM1;HSP90AA1;TUBB2A;CEP135;ALB;CEP290;CCT4;AZI1		R-HSA-5624949;R-HSA-5626228;R-HSA-5625424;R-HSA-5626227;R-HSA-5625426;R-HSA-5624125;R-HSA-5626681;R-HSA-5617816;R-HSA-5624952;R-HSA-5618328;R-HSA-5618331;R-HSA-5638009;R-HSA-5625421;R-HSA-5626220;R-HSA-5626223;R-HSA-5625416;R-HSA-5626699
R-HSA-5627123	RHO GTPases activate PAKs	4	27	0.00185925	0.00382275	0.0458731	6	15	0.00111724	9606	Homo sapiens	CTTN;FLNA;MYH9;MYH10		R-HSA-5668932;R-HSA-5668978;R-HSA-5669250;R-HSA-419232;R-HSA-442832;R-HSA-5669240
R-HSA-2995383	Initiation of Nuclear Envelope (NE) Reformation	4	27	0.00185925	0.00382275	0.0458731	2	7	0.000521376	9606	Homo sapiens	LMNA;KPNB1;LMNB1		R-HSA-9624798;R-HSA-2995376
R-HSA-5357801	Programmed Cell Death	13	238	0.0163889	0.00415	0.0498	14	197	0.014673	9606	Homo sapiens	PSMD12;HSP90AA1;YWHAB;LMNB1;OPA1;YWHAQ;LMNA;PSMD3;PSMD1;PLEC1;SPTAN1;KPNB1;TJP2		R-HSA-211715;R-HSA-139906;R-HSA-264871;R-HSA-211206;R-HSA-264865;R-HSA-201637;R-HSA-9029667;R-HSA-9698844;R-HSA-211191;R-HSA-202967;R-HSA-8867344;R-HSA-9688459;R-HSA-139899;R-HSA-351871
R-HSA-71384	Ethanol oxidation	4	28	0.00192811	0.00434284	0.0521141	4	8	0.000595859	9606	Homo sapiens	ADH4;ALDH2;ACSS1		R-HSA-449911;R-HSA-71723;R-HSA-71707;R-HSA-5696091
R-HSA-2980766	Nuclear Envelope Breakdown	6	65	0.00447597	0.00440063	0.0528076	5	13	0.000968271	9606	Homo sapiens	RANBP2;NUP205;TPR;LMNA;LMNB1		R-HSA-5229194;R-HSA-2993898;R-HSA-2990880;R-HSA-5244669;R-HSA-2990882
R-HSA-9659379	Sensory processing of sound	7	87	0.00599091	0.00454498	0.0545397	3	13	0.000968271	9606	Homo sapiens	CAP1;MYH9;CASK;EPS8L2;ATP2B1;SPTAN1;SPTBN1		R-HSA-9663363;R-HSA-9664214;R-HSA-9659380
R-HSA-177243	Interactions of Rev with host cellular proteins	5	46	0.00316761	0.00465867	0.0559041	8	16	0.00119172	9606	Homo sapiens	RANBP2;NUP205;NPM1;TPR;KPNB1		R-HSA-165043;R-HSA-180736;R-HSA-180710;R-HSA-165047;R-HSA-180725;R-HSA-180709;R-HSA-180728;R-HSA-180732
R-HSA-2995410	Nuclear Envelope (NE) Reassembly	7	88	0.00605977	0.00482948	0.0579538	7	24	0.00178758	9606	Homo sapiens	NUP205;TUBB2A;LMNA;KPNB1;LMNB1		R-HSA-9668419;R-HSA-9615937;R-HSA-9634219;R-HSA-9634169;R-HSA-9615945;R-HSA-9624798;R-HSA-2995376
R-HSA-1852241	Organelle biogenesis and maintenance	16	336	0.0231373	0.005781	0.063591	20	86	0.00640548	9606	Homo sapiens	CCT3;DYNC1H1;CCT2;HSP90AA1;CEP135;IDH1;IDH2;POLRMT;PCM1;NCOR1;TUBB2A;ALB;CEP290;CCT4;AZI1		R-HSA-5624949;R-HSA-5626228;R-HSA-5625424;R-HSA-5626227;R-HSA-5625426;R-HSA-5624125;R-HSA-1592243;R-HSA-5626681;R-HSA-5617816;R-HSA-5624952;R-HSA-5618328;R-HSA-5618331;R-HSA-5638009;R-HSA-5688289;R-HSA-1368140;R-HSA-5625421;R-HSA-5626220;R-HSA-5626223;R-HSA-5625416;R-HSA-5626699
R-HSA-2565942	Regulation of PLK1 Activity at G2/M Transition	7	92	0.00633522	0.00610335	0.0667153	6	12	0.000893788	9606	Homo sapiens	DYNC1H1;PCM1;HSP90AA1;CEP135;CUL1;CEP290;AZI1		R-HSA-3000319;R-HSA-3000335;R-HSA-2574845;R-HSA-3000310;R-HSA-3000339;R-HSA-2574840
R-HSA-373755	Semaphorin interactions	6	70	0.00482027	0.00624425	0.0667153	7	41	0.00305378	9606	Homo sapiens	HSP90AA1;HSP90AB1;ROCK2;MYH9;TLN1;MYH10		R-HSA-399936;R-HSA-9680443;R-HSA-419087;R-HSA-419644;R-HSA-419197;R-HSA-419645;R-HSA-419049
R-HSA-72766	Translation	16	339	0.0233439	0.00626884	0.0667153	49	99	0.00737375	9606	Homo sapiens	RPL4;EIF4A1;EIF5B;GFM1;RPL3;EEF2;EPRS;MRPL24;MRPL54;RARS;EIF3G;EIF3C;RPL17;EIF3B;FARSB		R-HSA-156930;R-HSA-1799326;R-HSA-156808;R-HSA-156823;R-HSA-156826;R-HSA-157849;R-HSA-72619;R-HSA-72621;R-HSA-5419261;R-HSA-72631;R-HSA-1799330;R-HSA-1799329;R-HSA-72635;R-HSA-1799335;R-HSA-1799332;R-HSA-5389842;R-HSA-379974;R-HSA-5419281;R-HSA-72647;R-HSA-5389848;R-HSA-379982;R-HSA-379848;R-HSA-379861;R-HSA-5419264;R-HSA-5419271;R-HSA-5419273;R-HSA-379865;R-HSA-379993;R-HSA-5419279;R-HSA-5389839;…
R-HSA-69620	Cell Cycle Checkpoints	14	280	0.0192811	0.0063688	0.0667153	14	56	0.00417101	9606	Homo sapiens	RANBP2;DYNC1LI1;DYNC1H1;PSMD12;CDC23;YWHAQ;YWHAB;PSMD3;MRE11A;PSMD1;NBN;MCM2		R-HSA-69600;R-HSA-5683735;R-HSA-69891;R-HSA-6799332;R-HSA-141409;R-HSA-8852354;R-HSA-176298;R-HSA-75016;R-HSA-141422;R-HSA-141423;R-HSA-264458;R-HSA-141431;R-HSA-176318;R-HSA-141439
R-HSA-2467813	Separation of Sister Chromatids	11	195	0.0134279	0.00640663	0.0667153	6	8	0.000595859	9606	Homo sapiens	RANBP2;DYNC1LI1;DYNC1H1;PSMD12;TUBB2A;CDC23;RAD21;PSMD3;PSMD1		R-HSA-174144;R-HSA-2467809;R-HSA-2545203;R-HSA-2467811;R-HSA-174202;R-HSA-174121
R-HSA-69052	Switching of origins to a post-replicative state	7	93	0.00640408	0.00645766	0.0667153	6	9	0.000670341	9606	Homo sapiens	PSMD12;CDC23;PSMD3;CUL1;PSMD1;MCM2		R-HSA-68944;R-HSA-68946;R-HSA-68948;R-HSA-69015;R-HSA-69016;R-HSA-69019
R-HSA-380284	Loss of proteins required for interphase microtubule organization from the centrosome	6	71	0.00488913	0.00667153	0.0667153	3	3	0.000223447	9606	Homo sapiens	DYNC1H1;PCM1;HSP90AA1;CEP135;CEP290;AZI1		R-HSA-380294;R-HSA-380272;R-HSA-380303
R-HSA-380259	Loss of Nlp from mitotic centrosomes	6	71	0.00488913	0.00667153	0.0667153	2	2	0.000148965	9606	Homo sapiens	DYNC1H1;PCM1;HSP90AA1;CEP135;CEP290;AZI1		R-HSA-380272;R-HSA-380303
R-HSA-72203	Processing of Capped Intron-Containing Pre-mRNA	13	256	0.0176284	0.00744305	0.0744305	30	32	0.00238344	9606	Homo sapiens	RANBP2;HSPA8;NUP205;DDX46;HNRNPU;CDC5L;HNRNPR;SFRS3;SRRM1;HNRNPL;SFRS7;TPR;SF3B1		R-HSA-8849157;R-HSA-72130;R-HSA-159046;R-HSA-75079;R-HSA-159050;R-HSA-75081;R-HSA-75080;R-HSA-72139;R-HSA-75083;R-HSA-75082;R-HSA-72143;R-HSA-111439;R-HSA-77587;R-HSA-158481;R-HSA-158484;R-HSA-75097;R-HSA-75096;R-HSA-75098;R-HSA-77594;R-HSA-72160;R-HSA-72103;R-HSA-72107;R-HSA-158441;R-HSA-158447;R-HSA-72180;R-HSA-156661;R-HSA-72185;R-HSA-72124;R-HSA-72127;R-HSA-159101
R-HSA-156827	L13a-mediated translational silencing of Ceruloplasmin expression	8	120	0.00826332	0.00748178	0.0748178	2	3	0.000223447	9606	Homo sapiens	RPL4;EIF4A1;RPL3;EIF3G;EIF3C;RPL17;EIF3B		R-HSA-156823;R-HSA-156826
R-HSA-6802952	Signaling by BRAF and RAF fusions	6	73	0.00502686	0.00758912	0.0758912	5	5	0.000372412	9606	Homo sapiens	YWHAB;LMNA;FN1;IQGAP1;TLN1;SND1		R-HSA-6802935;R-HSA-6802934;R-HSA-6802933;R-HSA-6802932;R-HSA-6802927
R-HSA-68949	Orc1 removal from chromatin	6	73	0.00502686	0.00758912	0.0758912	3	4	0.000297929	9606	Homo sapiens	PSMD12;PSMD3;CUL1;PSMD1;MCM2		R-HSA-68944;R-HSA-68946;R-HSA-68948
R-HSA-390466	Chaperonin-mediated protein folding	7	96	0.00661066	0.00761265	0.0761265	17	19	0.00141516	9606	Homo sapiens	CCT3;CCT2;TUBB2A;CASK;SIK1;CCT4		R-HSA-6814119;R-HSA-8850534;R-HSA-390470;R-HSA-8850529;R-HSA-389954;R-HSA-391266;R-HSA-6814124;R-HSA-389961;R-HSA-8850539;R-HSA-6814121;R-HSA-6814409;R-HSA-6814120;R-HSA-390453;R-HSA-389970;R-HSA-8850527;R-HSA-389980;R-HSA-390459
R-HSA-190828	Gap junction trafficking	5	52	0.00358077	0.00769677	0.0769677	7	20	0.00148965	9606	Homo sapiens	TUBB2A;CLTC;CLTCL1;DNM2		R-HSA-196017;R-HSA-190519;R-HSA-196026;R-HSA-190520;R-HSA-191737;R-HSA-190829;R-HSA-190877
R-HSA-177504	Retrograde neurotrophin signalling	3	18	0.0012395	0.00878274	0.0790447	3	3	0.000223447	9606	Homo sapiens	CLTC;AP2B1;DNM2		R-HSA-177491;R-HSA-177479;R-HSA-177501
R-HSA-5620912	Anchoring of the basal body to the plasma membrane	7	99	0.00681724	0.00891367	0.080223	8	9	0.000670341	9606	Homo sapiens	DYNC1H1;PCM1;HSP90AA1;CEP135;ALB;CEP290;AZI1		R-HSA-5626228;R-HSA-5626227;R-HSA-5626220;R-HSA-5626223;R-HSA-5626681;R-HSA-5617816;R-HSA-5626699;R-HSA-5638009
R-HSA-162906	HIV Infection	13	264	0.0181793	0.00945021	0.0850519	38	160	0.0119172	9606	Homo sapiens	RANBP2;NUP205;SUPT16H;PSMD12;NPM1;XRCC5;CUL1;AP2B1;PCM1;TPR;PSMD3;PSMD1;KPNB1		R-HSA-180736;R-HSA-175174;R-HSA-180555;R-HSA-175177;R-HSA-180622;R-HSA-167181;R-HSA-175258;R-HSA-182171;R-HSA-167192;R-HSA-167196;R-HSA-180573;R-HSA-167197;R-HSA-167459;R-HSA-180710;R-HSA-167076;R-HSA-167077;R-HSA-180709;R-HSA-182186;R-HSA-167150;R-HSA-167148;R-HSA-167597;R-HSA-167282;R-HSA-167090;R-HSA-165043;R-HSA-167601;R-HSA-167537;R-HSA-167153;R-HSA-182198;R-HSA-165047;R-HSA-167284;R-HSA-180…
R-HSA-8868773	rRNA processing in the nucleus and cytosol	11	207	0.0142542	0.00972543	0.0875288	10	15	0.00111724	9606	Homo sapiens	RPL4;RPL3;DIS3;NCL;DDX21;NAT10;SIK1;RIOK1;UTP14A;RPL17		R-HSA-6791223;R-HSA-6791222;R-HSA-6791221;R-HSA-6791219;R-HSA-6791218;R-HSA-6791228;R-HSA-6790907;R-HSA-6791227;R-HSA-6790987;R-HSA-6790906
R-HSA-381070	IRE1alpha activates chaperones	7	101	0.00695496	0.00986715	0.0888044	4	53	0.00394756	9606	Homo sapiens	HSPA5;LMNA;GFPT1;TLN1		R-HSA-1791128;R-HSA-381217;R-HSA-1791137;R-HSA-1791088
R-HSA-3270619	IRF3-mediated induction of type I IFN	3	19	0.00130836	0.0101569	0.0914121	1	5	0.000372412	9606	Homo sapiens	XRCC5;PRKDC;MRE11A		R-HSA-1834939
R-HSA-157858	Gap junction trafficking and regulation	5	56	0.00385622	0.0103564	0.093208	7	24	0.00178758	9606	Homo sapiens	TUBB2A;CLTC;CLTCL1;DNM2		R-HSA-196017;R-HSA-190519;R-HSA-196026;R-HSA-190520;R-HSA-191737;R-HSA-190829;R-HSA-190877
R-HSA-391251	Protein folding	7	102	0.00702383	0.0103709	0.0933377	23	28	0.00208551	9606	Homo sapiens	CCT3;CCT2;TUBB2A;CASK;SIK1;CCT4		R-HSA-6814119;R-HSA-389956;R-HSA-8850534;R-HSA-390470;R-HSA-389955;R-HSA-8850529;R-HSA-389954;R-HSA-391266;R-HSA-389964;R-HSA-6814124;R-HSA-389961;R-HSA-8850539;R-HSA-6814121;R-HSA-6814409;R-HSA-6814120;R-HSA-390453;R-HSA-389974;R-HSA-389969;R-HSA-389970;R-HSA-8850527;R-HSA-389980;R-HSA-389976;R-HSA-390459
R-HSA-69481	G2/M Checkpoints	9	154	0.0106046	0.0105549	0.0949937	7	24	0.00178758	9606	Homo sapiens	PSMD12;YWHAQ;YWHAB;PSMD3;MRE11A;PSMD1;NBN;MCM2		R-HSA-5683735;R-HSA-69891;R-HSA-6799332;R-HSA-8852354;R-HSA-176298;R-HSA-75016;R-HSA-176318
R-HSA-1445148	Translocation of SLC2A4 (GLUT4) to the plasma membrane	6	79	0.00544002	0.0108856	0.0974389	6	15	0.00111724	9606	Homo sapiens	TUBB2A;RALGAPB;YWHAQ;YWHAB;MYH9		R-HSA-1458485;R-HSA-2316352;R-HSA-1454689;R-HSA-2316347;R-HSA-1458463;R-HSA-1445149
R-HSA-168249	Innate Immune System	44	1333	0.0917918	0.0110163	0.0974389	148	708	0.0527335	9606	Homo sapiens	PSMD12;VCP;HSP90AB1;DDX3X;SERPINA1;PRKDC;COPB1;CUL1;UBR4;IQGAP1;IQGAP2;ABCA13;HSP90B1;C3;EEA1;RPS6KA3;PSMD3;TRIM25;PSMD1;APOB;CTSD;CEP290;SPTAN1;CAP1;HSPA8;DYNC1H1;CCT2;HSP90AA1;XRCC5;IDH1;CARD9;MRE11A;EEF2;CKAP4;SERPINB6;DNM2;DYNC1LI1;TEC;MYH9;CARD11;KPNB1;PAFAH1B2		R-HSA-8852874;R-HSA-981535;R-HSA-5607751;R-HSA-936475;R-HSA-5362500;R-HSA-5607744;R-HSA-5607747;R-HSA-741395;R-HSA-5607757;R-HSA-5607756;R-HSA-5607759;R-HSA-879377;R-HSA-5607753;R-HSA-9705137;R-HSA-202534;R-HSA-9705145;R-HSA-981539;R-HSA-1006143;R-HSA-990526;R-HSA-1296421;R-HSA-419644;R-HSA-419645;R-HSA-2730858;R-HSA-2730861;R-HSA-2730863;R-HSA-173636;R-HSA-844612;R-HSA-3134821;R-HSA-5684250;R-HS…
R-HSA-72163	mRNA Splicing - Major Pathway	10	185	0.0127393	0.0119913	0.0974389	8	9	0.000670341	9606	Homo sapiens	HNRNPL;SFRS7;HSPA8;DDX46;HNRNPU;CDC5L;HNRNPR;SFRS3;SF3B1;SRRM1		R-HSA-72160;R-HSA-72130;R-HSA-156661;R-HSA-72139;R-HSA-72107;R-HSA-72124;R-HSA-72143;R-HSA-72127
R-HSA-159236	Transport of Mature mRNA derived from an Intron-Containing Transcript	6	81	0.00557774	0.0121799	0.0974389	4	4	0.000297929	9606	Homo sapiens	RANBP2;SFRS7;NUP205;TPR;SFRS3;SRRM1		R-HSA-75097;R-HSA-75096;R-HSA-75098;R-HSA-159101
R-HSA-380270	Recruitment of mitotic centrosome proteins and complexes	6	81	0.00557774	0.0121799	0.0974389	3	3	0.000223447	9606	Homo sapiens	DYNC1H1;PCM1;HSP90AA1;CEP135;CEP290;AZI1		R-HSA-380311;R-HSA-380455;R-HSA-380283
R-HSA-9013407	RHOH GTPase cycle	4	38	0.00261672	0.0123264	0.0986114	1	3	0.000223447	9606	Homo sapiens	NSFL1C;VCP;ROCK2;DBN1		R-HSA-9018758
R-HSA-72689	Formation of a pool of free 40S subunits	7	106	0.00729927	0.012574	0.100592	2	2	0.000148965	9606	Homo sapiens	RPL4;RPL3;EIF3G;EIF3C;RPL17;EIF3B		R-HSA-72673;R-HSA-72676
R-HSA-69239	Synthesis of DNA	8	133	0.00915852	0.0132333	0.105866	20	26	0.00193654	9606	Homo sapiens	POLA1;PSMD12;CDC23;PSMD3;CUL1;PSMD1;MCM2		R-HSA-69152;R-HSA-69063;R-HSA-69127;R-HSA-176942;R-HSA-69068;R-HSA-68913;R-HSA-68944;R-HSA-69074;R-HSA-68946;R-HSA-68948;R-HSA-69140;R-HSA-69015;R-HSA-68950;R-HSA-69142;R-HSA-69016;R-HSA-69144;R-HSA-69019;R-HSA-69053;R-HSA-69116;R-HSA-169468
R-HSA-9619665	EGR2 and SOX10-mediated initiation of Schwann cell myelination	4	39	0.00268558	0.0134355	0.107484	4	26	0.00193654	9606	Homo sapiens	CYP51A1;LAMC1;UTRN		R-HSA-9619666;R-HSA-9619668;R-HSA-9621406;R-HSA-9621404
R-HSA-380287	Centrosome maturation	6	83	0.00571547	0.0135788	0.108631	6	6	0.000446894	9606	Homo sapiens	DYNC1H1;PCM1;HSP90AA1;CEP135;CEP290;AZI1		R-HSA-380311;R-HSA-380455;R-HSA-380294;R-HSA-380272;R-HSA-380303;R-HSA-380283
R-HSA-6791226	Major pathway of rRNA processing in the nucleolus and cytosol	10	189	0.0130147	0.0137228	0.109782	7	7	0.000521376	9606	Homo sapiens	RPL4;RPL3;DIS3;NCL;DDX21;SIK1;RIOK1;UTP14A;RPL17		R-HSA-6791223;R-HSA-6791222;R-HSA-6791221;R-HSA-6791219;R-HSA-6791218;R-HSA-6791228;R-HSA-6791227
R-HSA-9679191	Potential therapeutics for SARS	6	84	0.00578433	0.0143188	0.11455	5	32	0.00238344	9606	Homo sapiens	HSP90AA1;HSP90AB1;ROCK2;CHD4;AP2B1;ATP1A1		R-HSA-9681616;R-HSA-9684068;R-HSA-9679787;R-HSA-9680443;R-HSA-9678925
R-HSA-3371556	Cellular response to heat stress	8	135	0.00929624	0.0143447	0.114758	15	29	0.00215999	9606	Homo sapiens	RANBP2;HSPA8;VCP;NUP205;HSP90AA1;HSP90AB1;HSPA5;TPR		R-HSA-5251955;R-HSA-5082409;R-HSA-5251959;R-HSA-5324632;R-HSA-5082369;R-HSA-3371518;R-HSA-3371554;R-HSA-3371586;R-HSA-5251942;R-HSA-3371467;R-HSA-5324617;R-HSA-5252041;R-HSA-5082356;R-HSA-5082384;R-HSA-5252079
R-HSA-390471	Association of TriC/CCT with target proteins during biosynthesis	4	40	0.00275444	0.0146061	0.116849	2	2	0.000148965	9606	Homo sapiens	CCT3;CCT2;SIK1;CCT4		R-HSA-390470;R-HSA-391266
R-HSA-6814122	Cooperation of PDCL (PhLP1) and TRiC/CCT in G-protein beta folding	4	41	0.0028233	0.0158392	0.120365	9	11	0.000819306	9606	Homo sapiens	CCT3;CCT2;CASK;CCT4		R-HSA-6814119;R-HSA-8850534;R-HSA-8850529;R-HSA-8850527;R-HSA-6814124;R-HSA-8850539;R-HSA-6814121;R-HSA-6814409;R-HSA-6814120
R-HSA-4419969	Depolymerisation of the Nuclear Lamina	3	23	0.0015838	0.016847	0.120365	2	6	0.000446894	9606	Homo sapiens	LMNA;LMNB1		R-HSA-5229194;R-HSA-5244669
R-HSA-8964043	Plasma lipoprotein clearance	4	42	0.00289216	0.0171359	0.120365	20	35	0.00260688	9606	Homo sapiens	CLTC;HDLBP;AP2B1;APOB		R-HSA-171106;R-HSA-8933258;R-HSA-174624;R-HSA-174657;R-HSA-8933292;R-HSA-8865667;R-HSA-6784738;R-HSA-171141;R-HSA-8876366;R-HSA-8858252;R-HSA-8854408;R-HSA-171122;R-HSA-174706;R-HSA-171059;R-HSA-6784735;R-HSA-8854462;R-HSA-174808;R-HSA-8855131;R-HSA-8855130;R-HSA-6784729
R-HSA-72172	mRNA Splicing	10	196	0.0134968	0.017195	0.120365	13	14	0.00104275	9606	Homo sapiens	HNRNPL;SFRS7;HSPA8;DDX46;HNRNPU;CDC5L;HNRNPR;SFRS3;SF3B1;SRRM1		R-HSA-72160;R-HSA-72130;R-HSA-75079;R-HSA-75081;R-HSA-75080;R-HSA-72139;R-HSA-72107;R-HSA-75083;R-HSA-75082;R-HSA-72143;R-HSA-156661;R-HSA-72124;R-HSA-72127
R-HSA-9662361	Sensory processing of sound by outer hair cells of the cochlea	5	64	0.00440711	0.0174331	0.122032	1	8	0.000595859	9606	Homo sapiens	MYH9;CASK;EPS8L2;SPTAN1;SPTBN1		R-HSA-9663363
R-HSA-69002	DNA Replication Pre-Initiation	6	88	0.00605977	0.0175597	0.122918	10	21	0.00156413	9606	Homo sapiens	POLA1;PSMD12;PSMD3;PSMD1;MCM2		R-HSA-68849;R-HSA-68960;R-HSA-68914;R-HSA-68917;R-HSA-68916;R-HSA-68919;R-HSA-68918;R-HSA-68825;R-HSA-68954;R-HSA-68940
R-HSA-432720	Lysosome Vesicle Biogenesis	4	43	0.00296102	0.0184971	0.129479	4	8	0.000595859	9606	Homo sapiens	HSPA8;CLTC;DNM2		R-HSA-432706;R-HSA-432707;R-HSA-432688;R-HSA-5333658
R-HSA-69306	DNA Replication	8	142	0.00977827	0.0187719	0.131403	30	47	0.00350067	9606	Homo sapiens	POLA1;PSMD12;CDC23;PSMD3;CUL1;PSMD1;MCM2		R-HSA-69063;R-HSA-69127;R-HSA-68940;R-HSA-69068;R-HSA-68944;R-HSA-69074;R-HSA-68946;R-HSA-68948;R-HSA-69140;R-HSA-69015;R-HSA-68950;R-HSA-69142;R-HSA-68825;R-HSA-69016;R-HSA-69144;R-HSA-69019;R-HSA-68954;R-HSA-68960;R-HSA-69152;R-HSA-176942;R-HSA-68849;R-HSA-68913;R-HSA-68914;R-HSA-68917;R-HSA-68916;R-HSA-68919;R-HSA-68918;R-HSA-69053;R-HSA-69116;R-HSA-169468
R-HSA-5627117	RHO GTPases Activate ROCKs	3	24	0.00165266	0.0188238	0.131766	6	7	0.000521376	9606	Homo sapiens	ROCK2;MYH9;MYH10		R-HSA-419232;R-HSA-9680443;R-HSA-419087;R-HSA-419197;R-HSA-419083;R-HSA-419049
R-HSA-416572	Sema4D induced cell migration and growth-cone collapse	3	24	0.00165266	0.0188238	0.131766	4	7	0.000521376	9606	Homo sapiens	ROCK2;MYH9;MYH10		R-HSA-9680443;R-HSA-419087;R-HSA-419197;R-HSA-419049
R-HSA-5620922	BBSome-mediated cargo-targeting to cilium	3	24	0.00165266	0.0188238	0.131766	1	5	0.000372412	9606	Homo sapiens	CCT3;CCT2;CCT4		R-HSA-5624125
R-HSA-1834941	STING mediated induction of host immune responses	3	24	0.00165266	0.0188238	0.131766	1	19	0.00141516	9606	Homo sapiens	XRCC5;PRKDC;MRE11A		R-HSA-1834939
R-HSA-8866423	VLDL assembly	2	9	0.000619749	0.0188522	0.131966	5	5	0.000372412	9606	Homo sapiens	MTTP;APOB		R-HSA-8866327;R-HSA-8866308;R-HSA-8866321;R-HSA-8866304;R-HSA-8866329
R-HSA-72202	Transport of Mature Transcript to Cytoplasm	6	90	0.00619749	0.0193551	0.135486	13	13	0.000968271	9606	Homo sapiens	RANBP2;SFRS7;NUP205;TPR;SFRS3;SRRM1		R-HSA-159046;R-HSA-159050;R-HSA-158441;R-HSA-158447;R-HSA-111439;R-HSA-77587;R-HSA-158481;R-HSA-158484;R-HSA-75097;R-HSA-75096;R-HSA-75098;R-HSA-77594;R-HSA-159101
R-HSA-168255	Influenza Infection	10	200	0.0137722	0.0194499	0.136149	12	59	0.00439446	9606	Homo sapiens	RPL4;RANBP2;NUP205;HSP90AA1;RPL3;CLTC;TPR;RPL17;KPNB1		R-HSA-192627;R-HSA-192704;R-HSA-168880;R-HSA-168337;R-HSA-168310;R-HSA-1176059;R-HSA-192841;R-HSA-6791035;R-HSA-192830;R-HSA-192925;R-HSA-168285;R-HSA-168317
R-HSA-6802948	Signaling by high-kinase activity BRAF mutants	4	44	0.00302989	0.0199235	0.13785	4	6	0.000446894	9606	Homo sapiens	YWHAB;FN1;IQGAP1;TLN1		R-HSA-6802912;R-HSA-6802911;R-HSA-6802910;R-HSA-6803227
R-HSA-9696270	RND2 GTPase cycle	4	44	0.00302989	0.0199235	0.13785	1	2	0.000148965	9606	Homo sapiens	DST;DLG5;CKAP4;KTN1		R-HSA-9696266
R-HSA-1500620	Meiosis	6	92	0.00633522	0.0212719	0.13785	8	15	0.00111724	9606	Homo sapiens	RAD21;LMNA;MRE11A;NBN;SYNE2;LMNB1		R-HSA-912505;R-HSA-912408;R-HSA-912389;R-HSA-912470;R-HSA-9023941;R-HSA-912467;R-HSA-9023943;R-HSA-912450
R-HSA-68867	Assembly of the pre-replicative complex	5	68	0.00468255	0.0219406	0.13785	2	12	0.000893788	9606	Homo sapiens	PSMD12;PSMD3;PSMD1;MCM2		R-HSA-68849;R-HSA-68825
R-HSA-6802957	Oncogenic MAPK signaling	6	93	0.00640408	0.0222768	0.13785	36	46	0.00342619	9606	Homo sapiens	YWHAB;LMNA;FN1;IQGAP1;TLN1;SND1		R-HSA-6802919;R-HSA-9656211;R-HSA-6802918;R-HSA-9656209;R-HSA-6802916;R-HSA-9656215;R-HSA-6802914;R-HSA-6803234;R-HSA-9656214;R-HSA-6803233;R-HSA-9656213;R-HSA-6802912;R-HSA-9656212;R-HSA-6802927;R-HSA-6802926;R-HSA-6802925;R-HSA-6802924;R-HSA-6802922;R-HSA-6802921;R-HSA-6803240;R-HSA-6802935;R-HSA-6802934;R-HSA-6802933;R-HSA-6802932;R-HSA-8936731;R-HSA-6802943;R-HSA-6802942;R-HSA-6802941;R-HSA-9…
R-HSA-450531	Regulation of mRNA stability by proteins that bind AU-rich elements	6	93	0.00640408	0.0222768	0.13785	9	26	0.00193654	9606	Homo sapiens	HSPA8;PSMD12;YWHAB;DIS3;PSMD3;PSMD1		R-HSA-450422;R-HSA-450406;R-HSA-450551;R-HSA-450580;R-HSA-482788;R-HSA-450466;R-HSA-450431;R-HSA-450394;R-HSA-450488
R-HSA-168276	NS1 Mediated Effects on Host Pathways	4	46	0.00316761	0.0229751	0.13785	2	6	0.000446894	9606	Homo sapiens	RANBP2;NUP205;TPR;KPNB1		R-HSA-1176059;R-HSA-6791035
R-HSA-381038	XBP1(S) activates chaperone genes	6	95	0.0065418	0.0243815	0.146289	3	47	0.00350067	9606	Homo sapiens	LMNA;GFPT1;TLN1		R-HSA-1791128;R-HSA-1791137;R-HSA-1791088
R-HSA-69206	G1/S Transition	8	150	0.0103292	0.0249397	0.149638	15	61	0.00454342	9606	Homo sapiens	POLA1;PSMD12;PSMD3;CUL1;PSMD1;MCM2		R-HSA-68960;R-HSA-113504;R-HSA-187552;R-HSA-8961632;R-HSA-8961636;R-HSA-68940;R-HSA-68914;R-HSA-187574;R-HSA-68917;R-HSA-68916;R-HSA-187575;R-HSA-68919;R-HSA-68918;R-HSA-68954;R-HSA-187545
R-HSA-69242	S Phase	9	180	0.012395	0.0258527	0.155116	29	54	0.00402205	9606	Homo sapiens	POLA1;PSMD12;CDC23;RAD21;PSMD3;CUL1;PSMD1;MCM2		R-HSA-69063;R-HSA-69127;R-HSA-69068;R-HSA-68944;R-HSA-69074;R-HSA-68946;R-HSA-68948;R-HSA-69140;R-HSA-69015;R-HSA-68950;R-HSA-69142;R-HSA-69016;R-HSA-69144;R-HSA-69019;R-HSA-2473151;R-HSA-187545;R-HSA-69152;R-HSA-2468039;R-HSA-187552;R-HSA-2473152;R-HSA-176942;R-HSA-2468041;R-HSA-75825;R-HSA-68913;R-HSA-187574;R-HSA-187575;R-HSA-69053;R-HSA-69116;R-HSA-169468
R-HSA-168271	Transport of Ribonucleoproteins into the Host Nucleus	4	48	0.00330533	0.026296	0.157776	3	4	0.000297929	9606	Homo sapiens	RANBP2;NUP205;TPR;KPNB1		R-HSA-168337;R-HSA-168310;R-HSA-168317
R-HSA-5610787	Hedgehog 'off' state	7	124	0.00853877	0.0267438	0.160463	9	32	0.00238344	9606	Homo sapiens	PSMD12;TUBB2A;PSMD3;CUL1;PSMD1;KIF7		R-HSA-5610757;R-HSA-5610758;R-HSA-5610742;R-HSA-5610754;R-HSA-5610733;R-HSA-5610767;R-HSA-5610745;R-HSA-5610760;R-HSA-5610746
R-HSA-1169091	Activation of NF-kappaB in B cells	5	72	0.00495799	0.0271445	0.162867	7	10	0.000744823	9606	Homo sapiens	PSMD12;PSMD3;CUL1;PSMD1;CARD11		R-HSA-1168641;R-HSA-1168640;R-HSA-1168643;R-HSA-1168642;R-HSA-1168644;R-HSA-1168635;R-HSA-1168637
R-HSA-174824	Plasma lipoprotein assembly, remodeling, and clearance	6	98	0.00674838	0.0277814	0.166689	36	84	0.00625652	9606	Homo sapiens	CLTC;ALB;MTTP;HDLBP;AP2B1;APOB		R-HSA-174786;R-HSA-8933258;R-HSA-8866308;R-HSA-174657;R-HSA-8865667;R-HSA-6784738;R-HSA-174660;R-HSA-171141;R-HSA-8866304;R-HSA-8876366;R-HSA-174731;R-HSA-8858252;R-HSA-8854408;R-HSA-8866327;R-HSA-174739;R-HSA-8866321;R-HSA-174741;R-HSA-174808;R-HSA-8855131;R-HSA-8855130;R-HSA-8866329;R-HSA-171106;R-HSA-174690;R-HSA-174624;R-HSA-264679;R-HSA-8933292;R-HSA-174757;R-HSA-266350;R-HSA-176879;R-HSA-17…
R-HSA-8964038	LDL clearance	3	28	0.00192811	0.0279619	0.167771	10	19	0.00141516	9606	Homo sapiens	CLTC;AP2B1;APOB		R-HSA-171106;R-HSA-171122;R-HSA-171059;R-HSA-8933258;R-HSA-8865667;R-HSA-6784738;R-HSA-171141;R-HSA-6784735;R-HSA-8876366;R-HSA-6784729
R-HSA-9656223	Signaling by RAF1 mutants	4	49	0.00337419	0.0280587	0.168352	6	7	0.000521376	9606	Homo sapiens	YWHAB;FN1;IQGAP1;TLN1		R-HSA-9656211;R-HSA-9656209;R-HSA-9656215;R-HSA-9656214;R-HSA-9656213;R-HSA-9656212
R-HSA-5674135	MAP2K and MAPK activation	4	49	0.00337419	0.0280587	0.168352	8	12	0.000893788	9606	Homo sapiens	YWHAB;FN1;IQGAP1;TLN1		R-HSA-9657603;R-HSA-5672980;R-HSA-5672978;R-HSA-9657606;R-HSA-5672972;R-HSA-5672973;R-HSA-9657608;R-HSA-9657599
R-HSA-72312	rRNA processing	11	245	0.016871	0.0292095	0.175257	10	21	0.00156413	9606	Homo sapiens	RPL4;RPL3;DIS3;NCL;DDX21;NAT10;SIK1;RIOK1;UTP14A;RPL17		R-HSA-6791223;R-HSA-6791222;R-HSA-6791221;R-HSA-6791219;R-HSA-6791218;R-HSA-6791228;R-HSA-6790907;R-HSA-6791227;R-HSA-6790987;R-HSA-6790906
R-HSA-71403	Citric acid cycle (TCA cycle)	4	50	0.00344305	0.0298903	0.179342	3	17	0.0012662	9606	Homo sapiens	IDH1;IDH2;DLD		R-HSA-70967;R-HSA-71401;R-HSA-450984
R-HSA-3000170	Syndecan interactions	3	29	0.00199697	0.0305537	0.183322	3	15	0.00111724	9606	Homo sapiens	FN1;CASK;ITGA6		R-HSA-2731074;R-HSA-2731141;R-HSA-2750181
R-HSA-2682334	EPH-Ephrin signaling	6	101	0.00695496	0.0314809	0.185206	4	56	0.00417101	9606	Homo sapiens	ROCK2;CLTC;CLTCL1;MYH9;AP2B1;MYH10		R-HSA-3928616;R-HSA-3928654;R-HSA-3928577;R-HSA-3928576
R-HSA-9707587	Regulation of HMOX1 expression and activity	5	75	0.00516458	0.0315224	0.185206	4	19	0.00141516	9606	Homo sapiens	PSMD12;PSMD3;CUL1;PSMD1;CASK		R-HSA-9708517;R-HSA-9708525;R-HSA-8932322;R-HSA-8932355
R-HSA-5625970	RHO GTPases activate KTN1	2	12	0.000826332	0.0320377	0.185206	2	2	0.000148965	9606	Homo sapiens	KIF5B;KTN1		R-HSA-5625959;R-HSA-5672083
R-HSA-176974	Unwinding of DNA	2	12	0.000826332	0.0320377	0.185206	2	4	0.000297929	9606	Homo sapiens	MCM2		R-HSA-176942;R-HSA-169468
R-HSA-8866427	VLDLR internalisation and degradation	2	12	0.000826332	0.0320377	0.185206	2	4	0.000297929	9606	Homo sapiens	CLTC;AP2B1		R-HSA-8855131;R-HSA-8855130
R-HSA-264870	Caspase-mediated cleavage of cytoskeletal proteins	2	12	0.000826332	0.0320377	0.185206	2	10	0.000744823	9606	Homo sapiens	PLEC1;SPTAN1		R-HSA-202967;R-HSA-201637
R-HSA-9707564	Cytoprotection by HMOX1	8	158	0.01088	0.0324027	0.185206	8	37	0.00275585	9606	Homo sapiens	PSMD12;NCOR1;ALB;PSMD3;CUL1;PSMD1;CASK;LRPPRC		R-HSA-9708517;R-HSA-400143;R-HSA-9708525;R-HSA-8932322;R-HSA-8932355;R-HSA-9661432;R-HSA-163214;R-HSA-9709883
R-HSA-400685	Sema4D in semaphorin signaling	3	30	0.00206583	0.0332675	0.185206	4	13	0.000968271	9606	Homo sapiens	ROCK2;MYH9;MYH10		R-HSA-9680443;R-HSA-419087;R-HSA-419197;R-HSA-419049
R-HSA-8856828	Clathrin-mediated endocytosis	8	161	0.0110866	0.0355568	0.185206	24	35	0.00260688	9606	Homo sapiens	HSPA8;CTTN;CLTC;CLTCL1;EPS15L1;AP2B1;APOB;DNM2		R-HSA-8868071;R-HSA-8866279;R-HSA-8868230;R-HSA-8866277;R-HSA-9681616;R-HSA-8863471;R-HSA-8856813;R-HSA-8867756;R-HSA-8868236;R-HSA-8868651;R-HSA-8866283;R-HSA-8867754;R-HSA-8868072;R-HSA-8868648;R-HSA-8862280;R-HSA-8856808;R-HSA-8868661;R-HSA-8868660;R-HSA-8868659;R-HSA-8868658;R-HSA-8869438;R-HSA-8871196;R-HSA-8871194;R-HSA-8871193
R-HSA-597592	Post-translational protein modification	48	1597	0.109971	0.0365154	0.185206	92	526	0.0391777	9606	Homo sapiens	COPB2;PSMD12;VCP;NUP205;PIGT;SERPINA1;PRKDC;COPB1;CUL1;LAMC1;AFP;ART3;HSP90B1;C3;PCM1;RAD21;TPR;PSMD3;TRIM25;PSMD1;APOB;SPTAN1;SPTBN1;CAP1;RANBP2;HSPA8;DYNC1H1;SHPRH;NPM1;GFPT1;FN1;EEF2;CKAP4;MANF;KTN1;KLHL20;DYNC1LI1;TUBB2A;GOLGB1;ALB;UBA2;UBA1		R-HSA-8956040;R-HSA-5694418;R-HSA-4615872;R-HSA-5694417;R-HSA-5694428;R-HSA-5690843;R-HSA-4090288;R-HSA-8956184;R-HSA-8955289;R-HSA-5228508;R-HSA-8943003;R-HSA-8879123;R-HSA-4086059;R-HSA-5689539;R-HSA-162836;R-HSA-8943007;R-HSA-5665871;R-HSA-8938770;R-HSA-8932243;R-HSA-8938773;R-HSA-5694409;R-HSA-8956200;R-HSA-8852134;R-HSA-8852133;R-HSA-5228525;R-HSA-6807877;R-HSA-8952618;R-HSA-8852132;R-HSA-88…
R-HSA-5140745	WNT5A-dependent internalization of FZD2, FZD5 and ROR2	2	13	0.000895193	0.0370412	0.185206	1	2	0.000148965	9606	Homo sapiens	CLTC;AP2B1		R-HSA-5140747
R-HSA-9649948	Signaling downstream of RAS mutants	4	54	0.0037185	0.0379106	0.189553	7	7	0.000521376	9606	Homo sapiens	YWHAB;FN1;IQGAP1;TLN1		R-HSA-6803233;R-HSA-6802926;R-HSA-6802925;R-HSA-6802924;R-HSA-6802908;R-HSA-6802922;R-HSA-6803240
R-HSA-6802955	Paradoxical activation of RAF signaling by kinase inactive BRAF	4	54	0.0037185	0.0379106	0.189553	6	7	0.000521376	9606	Homo sapiens	YWHAB;FN1;IQGAP1;TLN1		R-HSA-6802918;R-HSA-8936731;R-HSA-6803234;R-HSA-6802943;R-HSA-6802942;R-HSA-6802941
R-HSA-6802946	Signaling by moderate kinase activity BRAF mutants	4	54	0.0037185	0.0379106	0.189553	6	7	0.000521376	9606	Homo sapiens	YWHAB;FN1;IQGAP1;TLN1		R-HSA-6802919;R-HSA-6802916;R-HSA-6802914;R-HSA-6803230;R-HSA-8936676;R-HSA-6802921
R-HSA-6802949	Signaling by RAS mutants	4	54	0.0037185	0.0379106	0.189553	7	9	0.000670341	9606	Homo sapiens	YWHAB;FN1;IQGAP1;TLN1		R-HSA-6803233;R-HSA-6802926;R-HSA-6802925;R-HSA-6802924;R-HSA-6802908;R-HSA-6802922;R-HSA-6803240
R-HSA-169911	Regulation of Apoptosis	4	54	0.0037185	0.0379106	0.189553	2	5	0.000372412	9606	Homo sapiens	PSMD12;OPA1;PSMD3;PSMD1		R-HSA-211715;R-HSA-8867344
R-HSA-446203	Asparagine N-linked glycosylation	16	421	0.0289905	0.0379928	0.189964	22	144	0.0107255	9606	Homo sapiens	CAP1;DYNC1H1;COPB2;VCP;SERPINA1;COPB1;GFPT1;MANF;DYNC1LI1;PCM1;TUBB2A;GOLGB1;SPTAN1;SPTBN1		R-HSA-6807877;R-HSA-6807875;R-HSA-5694418;R-HSA-8850594;R-HSA-203973;R-HSA-6807872;R-HSA-5694417;R-HSA-975814;R-HSA-6809006;R-HSA-5694527;R-HSA-5694428;R-HSA-204008;R-HSA-6809003;R-HSA-5694522;R-HSA-446185;R-HSA-5694439;R-HSA-6809011;R-HSA-6809010;R-HSA-449715;R-HSA-5694446;R-HSA-5694441;R-HSA-5694409
R-HSA-2500257	Resolution of Sister Chromatid Cohesion	7	134	0.00922738	0.0380815	0.190407	8	8	0.000595859	9606	Homo sapiens	RANBP2;DYNC1LI1;DYNC1H1;TUBB2A;RAD21		R-HSA-2468293;R-HSA-2466068;R-HSA-2484822;R-HSA-2545253;R-HSA-2467794;R-HSA-1638803;R-HSA-2468287;R-HSA-1638821
R-HSA-68875	Mitotic Prophase	7	135	0.00929624	0.0393648	0.196824	6	34	0.0025324	9606	Homo sapiens	RANBP2;NUP205;NUMA1;TPR;LMNA;LMNB1		R-HSA-380278;R-HSA-5229194;R-HSA-2993898;R-HSA-2990880;R-HSA-5244669;R-HSA-2990882
R-HSA-199992	trans-Golgi Network Vesicle Budding	5	80	0.00550888	0.0397524	0.198762	8	19	0.00141516	9606	Homo sapiens	HSPA8;GOLGB1;CLTC;DNM2		R-HSA-421831;R-HSA-8874979;R-HSA-432706;R-HSA-432707;R-HSA-432688;R-HSA-421836;R-HSA-5333658;R-HSA-421835
R-HSA-6811434	COPI-dependent Golgi-to-ER retrograde traffic	6	107	0.00736813	0.0398093	0.199047	6	11	0.000819306	9606	Homo sapiens	COPB2;TUBB2A;COPB1;KIF5B		R-HSA-6811412;R-HSA-6811427;R-HSA-6811426;R-HSA-6811423;R-HSA-6811418;R-HSA-6811417
R-HSA-8854050	FBXL7 down-regulates AURKA during mitotic entry and in early mitosis	4	55	0.00378736	0.0400902	0.200451	6	6	0.000446894	9606	Homo sapiens	PSMD12;PSMD3;CUL1;PSMD1		R-HSA-8854071;R-HSA-8854052;R-HSA-8854051;R-HSA-8854044;R-HSA-8854041;R-HSA-8853496
R-HSA-174113	SCF-beta-TrCP mediated degradation of Emi1	4	55	0.00378736	0.0400902	0.200451	3	3	0.000223447	9606	Homo sapiens	PSMD12;PSMD3;CUL1;PSMD1		R-HSA-174209;R-HSA-174203;R-HSA-174159
R-HSA-3928663	EPHA-mediated growth cone collapse	3	33	0.00227241	0.0421322	0.210661	1	4	0.000297929	9606	Homo sapiens	ROCK2;MYH9;MYH10		R-HSA-3928616
R-HSA-168256	Immune System	75	2681	0.184616	0.0421995	0.210997	236	1621	0.120736	9606	Homo sapiens	EIF4A1;HSP90AB1;SERPINA1;DDX3X;YWHAB;CLTC;ABCA13;IFIT3;LMNB1;EEA1;RPS6KA3;NPEPPS;CDC23;KIF5B;PSMD3;TRIM25;PSMD1;CEP290;CTSD;SPTAN1;CAP1;CCT2;HSP90AA1;CKAP4;SERPINB6;DNM2;DYNC1LI1;TUBB2A;MYH9;CARD11;KPNB1;PAFAH1B2;NUP205;PSMD12;VCP;PRKDC;COPB1;CUL1;UBR4;IQGAP1;IQGAP2;HSP90B1;C3;TPR;FLNA;FLNB;APOB;RANBP2;HSPA8;DYNC1H1;HSPA5;XRCC5;IDH1;CARD9;FN1;MRE11A;AP2B1;EEF2;KLHL20;TEC;UBA1;DZIP3		R-HSA-981535;R-HSA-936475;R-HSA-2130486;R-HSA-5668417;R-HSA-741395;R-HSA-9705137;R-HSA-1031716;R-HSA-9705145;R-HSA-981539;R-HSA-1031713;R-HSA-5668454;R-HSA-1006143;R-HSA-1296421;R-HSA-8951498;R-HSA-913993;R-HSA-173636;R-HSA-5684250;R-HSA-6800426;R-HSA-5684248;R-HSA-976991;R-HSA-9013979;R-HSA-1678923;R-HSA-9013978;R-HSA-6800434;R-HSA-198746;R-HSA-9013974;R-HSA-5676598;R-HSA-983150;R-HSA-9013992;R-…
R-HSA-8963888	Chylomicron assembly	2	14	0.000964055	0.042322	0.21161	5	5	0.000372412	9606	Homo sapiens	MTTP;APOB		R-HSA-174786;R-HSA-174660;R-HSA-174741;R-HSA-174587;R-HSA-174731
R-HSA-9614399	Regulation of localization of FOXO transcription factors	2	14	0.000964055	0.042322	0.21161	2	5	0.000372412	9606	Homo sapiens	YWHAQ;YWHAB		R-HSA-9614562;R-HSA-9614423
R-HSA-180585	Vif-mediated degradation of APOBEC3G	4	56	0.00385622	0.0423398	0.211699	3	4	0.000297929	9606	Homo sapiens	PSMD12;PSMD3;CUL1;PSMD1		R-HSA-180603;R-HSA-180555;R-HSA-180540
R-HSA-450408	AUF1 (hnRNP D0) binds and destabilizes mRNA	4	56	0.00385622	0.0423398	0.211699	3	4	0.000297929	9606	Homo sapiens	HSPA8;PSMD12;PSMD3;PSMD1		R-HSA-450551;R-HSA-450580;R-HSA-450466
R-HSA-5358351	Signaling by Hedgehog	8	168	0.0115687	0.0437069	0.218535	16	82	0.00610755	9606	Homo sapiens	PSMD12;VCP;TUBB2A;PSMD3;CUL1;PSMD1;KIF7		R-HSA-5362448;R-HSA-5635860;R-HSA-5610742;R-HSA-5635868;R-HSA-5362459;R-HSA-5610745;R-HSA-5610746;R-HSA-5610757;R-HSA-5610758;R-HSA-5610754;R-HSA-5610733;R-HSA-5362441;R-HSA-5610767;R-HSA-5635854;R-HSA-5610760;R-HSA-5362412
R-HSA-5693571	Nonhomologous End-Joining (NHEJ)	4	57	0.00392508	0.0446592	0.218537	13	13	0.000968271	9606	Homo sapiens	XRCC5;PRKDC;MRE11A;NBN		R-HSA-5686900;R-HSA-5686704;R-HSA-5693599;R-HSA-5693533;R-HSA-5686685;R-HSA-5693574;R-HSA-5693575;R-HSA-5693604;R-HSA-5687360;R-HSA-5693615;R-HSA-5687183;R-HSA-5686924;R-HSA-5693578
R-HSA-9604323	Negative regulation of NOTCH4 signaling	4	57	0.00392508	0.0446592	0.218537	2	6	0.000446894	9606	Homo sapiens	PSMD12;PSMD3;CUL1;PSMD1		R-HSA-9604642;R-HSA-9604629
R-HSA-176408	Regulation of APC/C activators between G1/S and early anaphase	5	83	0.00571547	0.0452618	0.218537	7	14	0.00104275	9606	Homo sapiens	PSMD12;CDC23;PSMD3;CUL1;PSMD1		R-HSA-188371;R-HSA-174209;R-HSA-174203;R-HSA-174139;R-HSA-141423;R-HSA-174079;R-HSA-174159
R-HSA-5685939	HDR through MMEJ (alt-NHEJ)	2	15	0.00103292	0.047865	0.218537	8	8	0.000595859	9606	Homo sapiens	MRE11A;NBN		R-HSA-5687653;R-HSA-5687664;R-HSA-5687484;R-HSA-5687675;R-HSA-5687640;R-HSA-5687464;R-HSA-5687673;R-HSA-5687465
R-HSA-5693548	Sensing of DNA Double Strand Breaks	2	15	0.00103292	0.047865	0.218537	8	9	0.000670341	9606	Homo sapiens	MRE11A;NBN		R-HSA-5684006;R-HSA-3785768;R-HSA-5693540;R-HSA-75172;R-HSA-75174;R-HSA-5682044;R-HSA-5693612;R-HSA-5684008
R-HSA-75035	Chk1/Chk2(Cds1) mediated inactivation of Cyclin B:Cdk1 complex	2	15	0.00103292	0.047865	0.218537	1	5	0.000372412	9606	Homo sapiens	YWHAQ;YWHAB		R-HSA-75016
R-HSA-9615710	Late endosomal microautophagy	3	35	0.00241014	0.0486332	0.218537	3	3	0.000223447	9606	Homo sapiens	HSPA8;PLIN3;PLIN2		R-HSA-9631065;R-HSA-9615721;R-HSA-9631068
R-HSA-453279	Mitotic G1 phase and G1/S transition	8	173	0.011913	0.0502282	0.218537	17	99	0.00737375	9606	Homo sapiens	POLA1;PSMD12;PSMD3;CUL1;PSMD1;MCM2		R-HSA-68960;R-HSA-113504;R-HSA-187552;R-HSA-8961632;R-HSA-8961636;R-HSA-68940;R-HSA-68914;R-HSA-187574;R-HSA-68917;R-HSA-1363328;R-HSA-68916;R-HSA-187575;R-HSA-68919;R-HSA-68918;R-HSA-1363331;R-HSA-68954;R-HSA-187545
R-HSA-8932339	ROS sensing by NFE2L2	4	60	0.00413166	0.0520364	0.218537	2	8	0.000595859	9606	Homo sapiens	PSMD12;PSMD3;PSMD1;CASK		R-HSA-8932322;R-HSA-8932355
R-HSA-5619107	Defective TPR may confer susceptibility towards thyroid papillary carcinoma (TPC)	3	36	0.002479	0.052057	0.218537	1	1	7.44823e-05	9606	Homo sapiens	RANBP2;NUP205;TPR		R-HSA-5661474
R-HSA-68962	Activation of the pre-replicative complex	3	36	0.002479	0.052057	0.218537	8	9	0.000670341	9606	Homo sapiens	POLA1;MCM2		R-HSA-68960;R-HSA-68914;R-HSA-68917;R-HSA-68916;R-HSA-68919;R-HSA-68918;R-HSA-68954;R-HSA-68940
R-HSA-1655829	Regulation of cholesterol biosynthesis by SREBP (SREBF)	5	87	0.00599091	0.053283	0.218537	7	52	0.00387308	9606	Homo sapiens	FASN;CYP51A1;KPNB1		R-HSA-2065550;R-HSA-2426148;R-HSA-2426163;R-HSA-1655843;R-HSA-2065539;R-HSA-1655847;R-HSA-1655831
R-HSA-3000484	Scavenging by Class F Receptors	2	16	0.00110178	0.0536555	0.218537	2	2	0.000148965	9606	Homo sapiens	HSP90AA1;APOB		R-HSA-2247514;R-HSA-2197645
R-HSA-168273	Influenza Viral RNA Transcription and Replication	8	176	0.0121195	0.0544281	0.218537	5	14	0.00104275	9606	Homo sapiens	RPL4;RANBP2;NUP205;HSP90AA1;RPL3;TPR;RPL17		R-HSA-192627;R-HSA-192704;R-HSA-192841;R-HSA-192830;R-HSA-192925
R-HSA-5362768	Hh mutants are degraded by ERAD	4	61	0.00420052	0.0546344	0.218537	4	6	0.000446894	9606	Homo sapiens	PSMD12;VCP;PSMD3;PSMD1		R-HSA-5387392;R-HSA-5483238;R-HSA-5387386;R-HSA-5387389
R-HSA-432722	Golgi Associated Vesicle Biogenesis	4	61	0.00420052	0.0546344	0.218537	4	7	0.000521376	9606	Homo sapiens	HSPA8;GOLGB1;CLTC;DNM2		R-HSA-421831;R-HSA-8874979;R-HSA-421836;R-HSA-421835
R-HSA-5676590	NIK-->noncanonical NF-kB signaling	4	61	0.00420052	0.0546344	0.218537	3	9	0.000670341	9606	Homo sapiens	PSMD12;PSMD3;CUL1;PSMD1		R-HSA-5607731;R-HSA-5607725;R-HSA-5607723
R-HSA-3000171	Non-integrin membrane-ECM interactions	4	61	0.00420052	0.0546344	0.218537	6	22	0.00163861	9606	Homo sapiens	FN1;CASK;ITGA6;LAMC1		R-HSA-2328129;R-HSA-2396337;R-HSA-2426355;R-HSA-2731074;R-HSA-2731141;R-HSA-2750181
R-HSA-1221632	Meiotic synapsis	4	62	0.00426938	0.0573014	0.229205	6	6	0.000446894	9606	Homo sapiens	RAD21;LMNA;SYNE2;LMNB1		R-HSA-912505;R-HSA-912408;R-HSA-912389;R-HSA-912470;R-HSA-912467;R-HSA-912450
R-HSA-72649	Translation initiation complex formation	4	62	0.00426938	0.0573014	0.229205	2	2	0.000148965	9606	Homo sapiens	EIF4A1;EIF3G;EIF3C;EIF3B		R-HSA-156808;R-HSA-157849
R-HSA-187577	SCF(Skp2)-mediated degradation of p27/p21	4	62	0.00426938	0.0573014	0.229205	4	7	0.000521376	9606	Homo sapiens	PSMD12;PSMD3;CUL1;PSMD1		R-HSA-187552;R-HSA-187574;R-HSA-187575;R-HSA-187545
R-HSA-5610780	Degradation of GLI1 by the proteasome	4	62	0.00426938	0.0573014	0.229205	3	6	0.000446894	9606	Homo sapiens	PSMD12;PSMD3;CUL1;PSMD1		R-HSA-5610758;R-HSA-5610742;R-HSA-5610760
R-HSA-5610783	Degradation of GLI2 by the proteasome	4	62	0.00426938	0.0573014	0.229205	2	5	0.000372412	9606	Homo sapiens	PSMD12;PSMD3;CUL1;PSMD1		R-HSA-5610757;R-HSA-5610745
R-HSA-5610785	GLI3 is processed to GLI3R by the proteasome	4	62	0.00426938	0.0573014	0.229205	2	5	0.000372412	9606	Homo sapiens	PSMD12;PSMD3;CUL1;PSMD1		R-HSA-5610754;R-HSA-5610746
R-HSA-69190	DNA strand elongation	3	38	0.00261672	0.0592428	0.236971	12	15	0.00111724	9606	Homo sapiens	POLA1;MCM2		R-HSA-69152;R-HSA-69074;R-HSA-69140;R-HSA-69063;R-HSA-69127;R-HSA-69142;R-HSA-69144;R-HSA-176942;R-HSA-69053;R-HSA-69068;R-HSA-69116;R-HSA-169468
R-HSA-918233	TRAF3-dependent IRF activation pathway	2	17	0.00117064	0.0596793	0.23728	6	11	0.000819306	9606	Homo sapiens	CAP1;TRIM25		R-HSA-9705137;R-HSA-918232;R-HSA-918229;R-HSA-9705320;R-HSA-918227;R-HSA-918225
R-HSA-9029558	NR1H2 & NR1H3 regulate gene expression linked to lipogenesis	2	17	0.00117064	0.0596793	0.23728	2	8	0.000595859	9606	Homo sapiens	FASN		R-HSA-9605063;R-HSA-9028533
R-HSA-1168372	Downstream signaling events of B Cell Receptor (BCR)	5	91	0.00626635	0.0620787	0.23728	7	15	0.00111724	9606	Homo sapiens	PSMD12;PSMD3;CUL1;PSMD1;CARD11		R-HSA-1168641;R-HSA-1168640;R-HSA-1168643;R-HSA-1168642;R-HSA-1168644;R-HSA-1168635;R-HSA-1168637
R-HSA-5607764	CLEC7A (Dectin-1) signaling	6	120	0.00826332	0.0622881	0.23728	19	45	0.00335171	9606	Homo sapiens	PSMD12;CARD9;PSMD3;CUL1;PSMD1;CARD11		R-HSA-5607733;R-HSA-5607732;R-HSA-202534;R-HSA-5607728;R-HSA-5607731;R-HSA-5607740;R-HSA-5607742;R-HSA-5607737;R-HSA-5607736;R-HSA-5607751;R-HSA-5607744;R-HSA-5607747;R-HSA-5607725;R-HSA-5607757;R-HSA-5607724;R-HSA-5607756;R-HSA-5607759;R-HSA-5607753;R-HSA-5607723
R-HSA-72702	Ribosomal scanning and start codon recognition	4	64	0.00440711	0.062841	0.23728	2	2	0.000148965	9606	Homo sapiens	EIF4A1;EIF3G;EIF3C;EIF3B		R-HSA-72697;R-HSA-72621
R-HSA-174084	Autodegradation of Cdh1 by Cdh1:APC/C	4	64	0.00440711	0.062841	0.23728	2	2	0.000148965	9606	Homo sapiens	PSMD12;CDC23;PSMD3;PSMD1		R-HSA-174058;R-HSA-174057
R-HSA-5387390	Hh mutants abrogate ligand secretion	4	64	0.00440711	0.062841	0.23728	4	7	0.000521376	9606	Homo sapiens	PSMD12;VCP;PSMD3;PSMD1		R-HSA-5387392;R-HSA-5483238;R-HSA-5387386;R-HSA-5387389
R-HSA-159227	Transport of the SLBP independent Mature mRNA	3	39	0.00268558	0.0630013	0.23728	3	3	0.000223447	9606	Homo sapiens	RANBP2;NUP205;TPR		R-HSA-158481;R-HSA-158484;R-HSA-111439
R-HSA-4085377	SUMOylation of SUMOylation proteins	3	39	0.00268558	0.0630013	0.23728	2	5	0.000372412	9606	Homo sapiens	RANBP2;NUP205;TPR		R-HSA-4551649;R-HSA-4551679
R-HSA-9648025	EML4 and NUDC in mitotic spindle formation	6	121	0.00833219	0.064274	0.23728	2	5	0.000372412	9606	Homo sapiens	RANBP2;DYNC1LI1;DYNC1H1;TUBB2A		R-HSA-9648114;R-HSA-9648017
R-HSA-174143	APC/C-mediated degradation of cell cycle proteins	5	92	0.00633522	0.0643985	0.23728	32	40	0.00297929	9606	Homo sapiens	PSMD12;CDC23;PSMD3;CUL1;PSMD1		R-HSA-174144;R-HSA-174209;R-HSA-174088;R-HSA-174159;R-HSA-174157;R-HSA-179410;R-HSA-174227;R-HSA-188371;R-HSA-174224;R-HSA-9686980;R-HSA-174171;R-HSA-174104;R-HSA-174105;R-HSA-179417;R-HSA-174238;R-HSA-188191;R-HSA-179421;R-HSA-174119;R-HSA-174058;R-HSA-9686969;R-HSA-174120;R-HSA-174057;R-HSA-174121;R-HSA-174255;R-HSA-141423;R-HSA-174195;R-HSA-174070;R-HSA-174132;R-HSA-174202;R-HSA-174203;R-HSA-1…
R-HSA-453276	Regulation of mitotic cell cycle	5	92	0.00633522	0.0643985	0.23728	32	40	0.00297929	9606	Homo sapiens	PSMD12;CDC23;PSMD3;CUL1;PSMD1		R-HSA-174144;R-HSA-174209;R-HSA-174088;R-HSA-174159;R-HSA-174157;R-HSA-179410;R-HSA-174227;R-HSA-188371;R-HSA-174224;R-HSA-9686980;R-HSA-174171;R-HSA-174104;R-HSA-174105;R-HSA-179417;R-HSA-174238;R-HSA-188191;R-HSA-179421;R-HSA-174119;R-HSA-174058;R-HSA-9686969;R-HSA-174120;R-HSA-174057;R-HSA-174121;R-HSA-174255;R-HSA-141423;R-HSA-174195;R-HSA-174070;R-HSA-174132;R-HSA-174202;R-HSA-174203;R-HSA-1…
R-HSA-9609690	HCMV Early Events	9	215	0.0148051	0.0649943	0.23728	4	12	0.000893788	9606	Homo sapiens	RANBP2;DYNC1LI1;DYNC1H1;NUP205;TUBB2A;NCOR1;TPR		R-HSA-9614816;R-HSA-9614369;R-HSA-9614343;R-HSA-9614367
R-HSA-429914	Deadenylation-dependent mRNA decay	4	65	0.00447597	0.0657129	0.23728	6	10	0.000744823	9606	Homo sapiens	EIF4A1;TTC37;DDX6;DIS3		R-HSA-429860;R-HSA-430021;R-HSA-429955;R-HSA-8941312;R-HSA-430028;R-HSA-429992
R-HSA-159230	Transport of the SLBP Dependant Mature mRNA	3	40	0.00275444	0.0668677	0.23728	3	3	0.000223447	9606	Homo sapiens	RANBP2;NUP205;TPR		R-HSA-77587;R-HSA-159046;R-HSA-159050
R-HSA-170822	Regulation of Glucokinase by Glucokinase Regulatory Protein	3	40	0.00275444	0.0668677	0.23728	1	5	0.000372412	9606	Homo sapiens	RANBP2;NUP205;TPR		R-HSA-170796
R-HSA-8964539	Glutamate and glutamine metabolism	3	40	0.00275444	0.0668677	0.23728	2	14	0.00104275	9606	Homo sapiens	ALDH18A1;GLS		R-HSA-70609;R-HSA-508040
R-HSA-5602571	TRAF3 deficiency - HSE	1	3	0.000206583	0.0670644	0.23728	1	1	7.44823e-05	9606	Homo sapiens	CAP1		R-HSA-5602624
R-HSA-4085023	Defective GFPT1 causes CMSTA1	1	3	0.000206583	0.0670644	0.23728	1	1	7.44823e-05	9606	Homo sapiens	GFPT1		R-HSA-4085027
R-HSA-9636667	Manipulation of host energy metabolism	1	3	0.000206583	0.0670644	0.23728	1	2	0.000148965	9606	Homo sapiens	ENO1		R-HSA-9636669
R-HSA-163282	Mitochondrial transcription initiation	1	3	0.000206583	0.0670644	0.23728	1	2	0.000148965	9606	Homo sapiens	POLRMT		R-HSA-163296
R-HSA-1474165	Reproduction	6	123	0.00846991	0.0683565	0.23728	8	24	0.00178758	9606	Homo sapiens	RAD21;LMNA;MRE11A;NBN;SYNE2;LMNB1		R-HSA-912505;R-HSA-912408;R-HSA-912389;R-HSA-912470;R-HSA-9023941;R-HSA-912467;R-HSA-9023943;R-HSA-912450
R-HSA-72662	Activation of the mRNA upon binding of the cap-binding complex and eIFs, and subsequent binding to 43S	4	66	0.00454483	0.0686521	0.23728	5	6	0.000446894	9606	Homo sapiens	EIF4A1;EIF3G;EIF3C;EIF3B		R-HSA-72647;R-HSA-72631;R-HSA-156808;R-HSA-72635;R-HSA-157849
R-HSA-5678895	Defective CFTR causes cystic fibrosis	4	66	0.00454483	0.0686521	0.23728	4	7	0.000521376	9606	Homo sapiens	PSMD12;VCP;PSMD3;PSMD1		R-HSA-8866854;R-HSA-8866858;R-HSA-8866857;R-HSA-8866856
R-HSA-5607761	Dectin-1 mediated noncanonical NF-kB signaling	4	66	0.00454483	0.0686521	0.23728	3	9	0.000670341	9606	Homo sapiens	PSMD12;PSMD3;CUL1;PSMD1		R-HSA-5607731;R-HSA-5607725;R-HSA-5607723
R-HSA-446728	Cell junction organization	5	94	0.00647294	0.0691822	0.23728	8	37	0.00275585	9606	Homo sapiens	DST;CTNND1;FLNA;ITGA6;PLEC1		R-HSA-446083;R-HSA-432956;R-HSA-446077;R-HSA-432909;R-HSA-419002;R-HSA-430347;R-HSA-432952;R-HSA-446089
R-HSA-6804756	Regulation of TP53 Activity through Phosphorylation	5	95	0.0065418	0.071646	0.23728	6	26	0.00193654	9606	Homo sapiens	SUPT16H;MRE11A;CASK;NBN;NOC2L		R-HSA-3222128;R-HSA-6805126;R-HSA-6805061;R-HSA-6799332;R-HSA-6805059;R-HSA-6805122
R-HSA-450385	Butyrate Response Factor 1 (BRF1) binds and destabilizes mRNA	2	19	0.00130836	0.0723727	0.23728	3	6	0.000446894	9606	Homo sapiens	YWHAB;DIS3		R-HSA-450406;R-HSA-482788;R-HSA-450488
R-HSA-450513	Tristetraprolin (TTP, ZFP36) binds and destabilizes mRNA	2	19	0.00130836	0.0723727	0.23728	2	4	0.000297929	9606	Homo sapiens	YWHAB;DIS3		R-HSA-450431;R-HSA-450394
R-HSA-111447	Activation of BAD and translocation to mitochondria	2	19	0.00130836	0.0723727	0.23728	2	5	0.000372412	9606	Homo sapiens	YWHAQ;YWHAB		R-HSA-139906;R-HSA-139899
R-HSA-399954	Sema3A PAK dependent Axon repulsion	2	19	0.00130836	0.0723727	0.23728	2	6	0.000446894	9606	Homo sapiens	HSP90AA1;HSP90AB1		R-HSA-419644;R-HSA-419645
R-HSA-174154	APC/C:Cdc20 mediated degradation of Securin	4	68	0.00468255	0.0747305	0.23728	3	3	0.000223447	9606	Homo sapiens	PSMD12;CDC23;PSMD3;PSMD1		R-HSA-174144;R-HSA-174202;R-HSA-174121
R-HSA-983189	Kinesins	4	68	0.00468255	0.0747305	0.23728	4	14	0.00104275	9606	Homo sapiens	TUBB2A;KIF5B		R-HSA-984733;R-HSA-983259;R-HSA-983194;R-HSA-983266
R-HSA-3301854	Nuclear Pore Complex (NPC) Disassembly	3	42	0.00289216	0.0749159	0.23728	2	2	0.000148965	9606	Homo sapiens	RANBP2;NUP205;TPR		R-HSA-2990880;R-HSA-2990882
R-HSA-156902	Peptide chain elongation	5	97	0.00667952	0.0767162	0.23728	5	5	0.000372412	9606	Homo sapiens	RPL4;RPL3;EEF2;RPL17		R-HSA-156930;R-HSA-156915;R-HSA-156912;R-HSA-156923;R-HSA-156907
R-HSA-354194	GRB2:SOS provides linkage to MAPK signaling for Integrins	2	20	0.00137722	0.0790166	0.23728	2	2	0.000148965	9606	Homo sapiens	FN1;TLN1		R-HSA-354165;R-HSA-354087
R-HSA-5099900	WNT5A-dependent internalization of FZD4	2	20	0.00137722	0.0790166	0.23728	2	5	0.000372412	9606	Homo sapiens	CLTC;AP2B1		R-HSA-5138459;R-HSA-5138433
R-HSA-210744	Regulation of gene expression in late stage (branching morphogenesis) pancreatic bud precursor cells	2	20	0.00137722	0.0790166	0.23728	1	4	0.000297929	9606	Homo sapiens	HNF1B		R-HSA-210824
R-HSA-9696273	RND1 GTPase cycle	3	43	0.00296102	0.0790934	0.23728	1	2	0.000148965	9606	Homo sapiens	STIP1;DST;DLG5		R-HSA-9696271
R-HSA-3371511	HSF1 activation	3	43	0.00296102	0.0790934	0.23728	3	7	0.000521376	9606	Homo sapiens	VCP;HSP90AA1;HSP90AB1		R-HSA-3371586;R-HSA-5082409;R-HSA-5324632
R-HSA-3232142	SUMOylation of ubiquitinylation proteins	3	43	0.00296102	0.0790934	0.23728	1	3	0.000223447	9606	Homo sapiens	RANBP2;NUP205;TPR		R-HSA-5228523
R-HSA-5689896	Ovarian tumor domain proteases	3	43	0.00296102	0.0790934	0.23728	3	14	0.00104275	9606	Homo sapiens	CAP1;VCP;TRIM25		R-HSA-936381;R-HSA-6781953;R-HSA-5690843
R-HSA-6784531	tRNA processing in the nucleus	4	70	0.00482027	0.0810716	0.243215	2	7	0.000521376	9606	Homo sapiens	RANBP2;NUP205;DDX1;TPR		R-HSA-5696816;R-HSA-6783483
R-HSA-4086400	PCP/CE pathway	5	99	0.00681724	0.0819754	0.245926	4	24	0.00178758	9606	Homo sapiens	PSMD12;CLTC;PSMD3;PSMD1;AP2B1		R-HSA-4608855;R-HSA-5140747;R-HSA-5138459;R-HSA-5138433
R-HSA-180910	Vpr-mediated nuclear import of PICs	3	44	0.00302989	0.0833704	0.250111	1	2	0.000148965	9606	Homo sapiens	RANBP2;NUP205;TPR		R-HSA-180622
R-HSA-165054	Rev-mediated nuclear export of HIV RNA	3	44	0.00302989	0.0833704	0.250111	2	10	0.000744823	9606	Homo sapiens	RANBP2;NUP205;TPR		R-HSA-165043;R-HSA-165047
R-HSA-2426168	Activation of gene expression by SREBF (SREBP)	4	71	0.00488913	0.0843389	0.253017	4	42	0.00312826	9606	Homo sapiens	FASN;CYP51A1		R-HSA-2426148;R-HSA-2426163;R-HSA-1655843;R-HSA-1655847
R-HSA-5358346	Hedgehog ligand biogenesis	4	72	0.00495799	0.0876699	0.26301	4	15	0.00111724	9606	Homo sapiens	PSMD12;VCP;PSMD3;PSMD1		R-HSA-5362448;R-HSA-5362441;R-HSA-5362459;R-HSA-5362412
R-HSA-9665230	Drug resistance in ERBB2 KD mutants	1	4	0.000275444	0.0884073	0.265222	8	8	0.000595859	9606	Homo sapiens	HSP90AA1		R-HSA-9665315;R-HSA-9665232;R-HSA-9665280;R-HSA-9665286;R-HSA-9665284;R-HSA-9665304;R-HSA-9665311;R-HSA-9665278
R-HSA-9652282	Drug-mediated inhibition of ERBB2 signaling	1	4	0.000275444	0.0884073	0.265222	3	3	0.000223447	9606	Homo sapiens	HSP90AA1		R-HSA-9652277;R-HSA-9652264;R-HSA-9665726
R-HSA-9665249	Resistance of ERBB2 KD mutants to afatinib	1	4	0.000275444	0.0884073	0.265222	1	1	7.44823e-05	9606	Homo sapiens	HSP90AA1		R-HSA-9665311
R-HSA-9665247	Resistance of ERBB2 KD mutants to osimertinib	1	4	0.000275444	0.0884073	0.265222	1	1	7.44823e-05	9606	Homo sapiens	HSP90AA1		R-HSA-9665280
R-HSA-9665250	Resistance of ERBB2 KD mutants to AEE788	1	4	0.000275444	0.0884073	0.265222	1	1	7.44823e-05	9606	Homo sapiens	HSP90AA1		R-HSA-9665278
R-HSA-9665244	Resistance of ERBB2 KD mutants to sapitinib	1	4	0.000275444	0.0884073	0.265222	1	1	7.44823e-05	9606	Homo sapiens	HSP90AA1		R-HSA-9665304
R-HSA-9665245	Resistance of ERBB2 KD mutants to tesevatinib	1	4	0.000275444	0.0884073	0.265222	1	1	7.44823e-05	9606	Homo sapiens	HSP90AA1		R-HSA-9665315
R-HSA-9665737	Drug resistance in ERBB2 TMD/JMD mutants	1	4	0.000275444	0.0884073	0.265222	1	1	7.44823e-05	9606	Homo sapiens	HSP90AA1		R-HSA-9665708
R-HSA-9665251	Resistance of ERBB2 KD mutants to lapatinib	1	4	0.000275444	0.0884073	0.265222	1	1	7.44823e-05	9606	Homo sapiens	HSP90AA1		R-HSA-9665284
R-HSA-9665233	Resistance of ERBB2 KD mutants to trastuzumab	1	4	0.000275444	0.0884073	0.265222	1	1	7.44823e-05	9606	Homo sapiens	HSP90AA1		R-HSA-9665232
R-HSA-9665246	Resistance of ERBB2 KD mutants to neratinib	1	4	0.000275444	0.0884073	0.265222	1	1	7.44823e-05	9606	Homo sapiens	HSP90AA1		R-HSA-9665286
R-HSA-75944	Transcription from mitochondrial promoters	1	4	0.000275444	0.0884073	0.265222	1	3	0.000223447	9606	Homo sapiens	POLRMT		R-HSA-163296
R-HSA-156842	Eukaryotic Translation Elongation	5	102	0.00702383	0.0902138	0.270327	5	9	0.000670341	9606	Homo sapiens	RPL4;RPL3;EEF2;RPL17		R-HSA-156930;R-HSA-156915;R-HSA-156912;R-HSA-156923;R-HSA-156907
R-HSA-174184	Cdc20:Phospho-APC/C mediated degradation of Cyclin A	4	73	0.00502686	0.0910637	0.270327	3	3	0.000223447	9606	Homo sapiens	PSMD12;CDC23;PSMD3;PSMD1		R-HSA-174171;R-HSA-174104;R-HSA-174255
R-HSA-159231	Transport of Mature mRNA Derived from an Intronless Transcript	3	46	0.00316761	0.0922134	0.270327	3	3	0.000223447	9606	Homo sapiens	RANBP2;NUP205;TPR		R-HSA-158441;R-HSA-77594;R-HSA-158447
R-HSA-372708	p130Cas linkage to MAPK signaling for integrins	2	22	0.00151494	0.0928379	0.270327	3	3	0.000223447	9606	Homo sapiens	FN1;TLN1		R-HSA-372693;R-HSA-372705;R-HSA-372697
R-HSA-190840	Microtubule-dependent trafficking of connexons from Golgi to the plasma membrane	2	22	0.00151494	0.0928379	0.270327	1	2	0.000148965	9606	Homo sapiens	TUBB2A		R-HSA-190520
R-HSA-2028269	Signaling by Hippo	2	22	0.00151494	0.0928379	0.270327	4	30	0.00223447	9606	Homo sapiens	YWHAB;TJP2		R-HSA-2064406;R-HSA-2028644;R-HSA-2064421;R-HSA-2064418
R-HSA-179419	APC:Cdc20 mediated degradation of cell cycle proteins prior to satisfation of the cell cycle checkpoint	4	74	0.00509572	0.0945196	0.270327	6	6	0.000446894	9606	Homo sapiens	PSMD12;CDC23;PSMD3;PSMD1		R-HSA-179410;R-HSA-174171;R-HSA-174104;R-HSA-179417;R-HSA-174255;R-HSA-179421
R-HSA-174178	APC/C:Cdh1 mediated degradation of Cdc20 and other APC/C:Cdh1 targeted proteins in late mitosis/early G1	4	74	0.00509572	0.0945196	0.270327	6	6	0.000446894	9606	Homo sapiens	PSMD12;CDC23;PSMD3;PSMD1		R-HSA-174195;R-HSA-9686980;R-HSA-9686969;R-HSA-174088;R-HSA-174105;R-HSA-188191
R-HSA-8948751	Regulation of PTEN stability and activity	4	74	0.00509572	0.0945196	0.270327	2	13	0.000968271	9606	Homo sapiens	PSMD12;PSMD3;PSMD1;CASK		R-HSA-8850945;R-HSA-8850992
R-HSA-5668541	TNFR2 non-canonical NF-kB pathway	5	104	0.00716155	0.0959355	0.270327	15	43	0.00320274	9606	Homo sapiens	CAP1;PSMD12;PSMD3;CUL1;PSMD1		R-HSA-5676598;R-HSA-5668534;R-HSA-5676596;R-HSA-5676597;R-HSA-5676595;R-HSA-5607731;R-HSA-5676593;R-HSA-5668414;R-HSA-5668543;R-HSA-5668454;R-HSA-5668481;R-HSA-5668417;R-HSA-5607725;R-HSA-5668520;R-HSA-5607723
R-HSA-159234	Transport of Mature mRNAs Derived from Intronless Transcripts	3	47	0.00323647	0.0967748	0.270327	9	9	0.000670341	9606	Homo sapiens	RANBP2;NUP205;TPR		R-HSA-77587;R-HSA-158481;R-HSA-159046;R-HSA-158484;R-HSA-159050;R-HSA-158441;R-HSA-77594;R-HSA-158447;R-HSA-111439
R-HSA-3371568	Attenuation phase	3	47	0.00323647	0.0967748	0.270327	4	5	0.000372412	9606	Homo sapiens	HSPA8;HSP90AA1;HSP90AB1		R-HSA-3371554;R-HSA-5324617;R-HSA-5082369;R-HSA-5082384
R-HSA-176033	Interactions of Vpr with host cellular proteins	3	47	0.00323647	0.0967748	0.270327	1	4	0.000297929	9606	Homo sapiens	RANBP2;NUP205;TPR		R-HSA-180622
R-HSA-69017	CDK-mediated phosphorylation and removal of Cdc6	4	75	0.00516458	0.0980367	0.270327	2	4	0.000297929	9606	Homo sapiens	PSMD12;CDC23;PSMD3;PSMD1		R-HSA-69015;R-HSA-69016
R-HSA-190872	Transport of connexons to the plasma membrane	2	23	0.0015838	0.0999922	0.270327	1	3	0.000223447	9606	Homo sapiens	TUBB2A		R-HSA-190520
R-HSA-5625900	RHO GTPases activate CIT	2	23	0.0015838	0.0999922	0.270327	1	6	0.000446894	9606	Homo sapiens	MYH9;MYH10		R-HSA-5671919
R-HSA-176409	APC/C:Cdc20 mediated degradation of mitotic proteins	4	76	0.00523344	0.101614	0.270327	13	13	0.000968271	9606	Homo sapiens	PSMD12;CDC23;PSMD3;PSMD1		R-HSA-174144;R-HSA-174120;R-HSA-174121;R-HSA-174255;R-HSA-174157;R-HSA-179410;R-HSA-174227;R-HSA-174202;R-HSA-174171;R-HSA-174104;R-HSA-179417;R-HSA-174238;R-HSA-179421
R-HSA-176814	Activation of APC/C and APC/C:Cdc20 mediated degradation of mitotic proteins	4	77	0.0053023	0.105251	0.270327	15	15	0.00111724	9606	Homo sapiens	PSMD12;CDC23;PSMD3;PSMD1		R-HSA-174144;R-HSA-174119;R-HSA-174120;R-HSA-174121;R-HSA-174255;R-HSA-174157;R-HSA-179410;R-HSA-174227;R-HSA-174132;R-HSA-174202;R-HSA-174171;R-HSA-174104;R-HSA-179417;R-HSA-174238;R-HSA-179421
R-HSA-9609736	Assembly and cell surface presentation of NMDA receptors	3	49	0.00337419	0.106165	0.270327	2	23	0.00171309	9606	Homo sapiens	TUBB2A;CASK		R-HSA-9610627;R-HSA-9610408
R-HSA-429958	mRNA decay by 3' to 5' exoribonuclease	2	24	0.00165266	0.107294	0.270327	1	3	0.000223447	9606	Homo sapiens	TTC37;DIS3		R-HSA-430028
R-HSA-5663202	Diseases of signal transduction by growth factor receptors and second messengers	15	453	0.0311941	0.10747	0.270327	119	448	0.0333681	9606	Homo sapiens	VCP;PSMD12;HSP90AA1;YWHAB;CUL1;FN1;IQGAP1;SND1;NCOR1;GOLGB1;LMNA;PSMD3;PSMD1;TLN1;SPTBN1		R-HSA-9656211;R-HSA-9656209;R-HSA-1218833;R-HSA-9656215;R-HSA-9656214;R-HSA-9656213;R-HSA-9656212;R-HSA-1226014;R-HSA-1226012;R-HSA-1220610;R-HSA-1220611;R-HSA-1248002;R-HSA-1220614;R-HSA-1220612;R-HSA-1220613;R-HSA-9665412;R-HSA-1218824;R-HSA-1169421;R-HSA-5387386;R-HSA-5387389;R-HSA-9665697;R-HSA-1226016;R-HSA-9665696;R-HSA-9665703;R-HSA-9665702;R-HSA-9665708;R-HSA-9665232;R-HSA-6803234;R-HSA-6…
R-HSA-9673163	Oleoyl-phe metabolism	1	5	0.000344305	0.109263	0.270327	2	2	0.000148965	9606	Homo sapiens	PM20D1		R-HSA-9673054;R-HSA-9673053
R-HSA-5660862	Defective SLC7A7 causes lysinuric protein intolerance (LPI)	1	5	0.000344305	0.109263	0.270327	1	1	7.44823e-05	9606	Homo sapiens	SLC3A2		R-HSA-5660910
R-HSA-1368071	NR1D1 (REV-ERBA) represses gene expression	1	5	0.000344305	0.109263	0.270327	1	1	7.44823e-05	9606	Homo sapiens	NCOR1		R-HSA-5663252
R-HSA-9636249	Inhibition of nitric oxide production	1	5	0.000344305	0.109263	0.270327	3	5	0.000372412	9606	Homo sapiens	KPNB1		R-HSA-9636242;R-HSA-9636247;R-HSA-9636251
R-HSA-211733	Regulation of activated PAK-2p34 by proteasome mediated degradation	3	50	0.00344305	0.110989	0.270327	1	2	0.000148965	9606	Homo sapiens	PSMD12;PSMD3;PSMD1		R-HSA-211715
R-HSA-379716	Cytosolic tRNA aminoacylation	3	50	0.00344305	0.110989	0.270327	10	21	0.00156413	9606	Homo sapiens	RARS;EPRS;FARSB		R-HSA-379893;R-HSA-379861;R-HSA-379974;R-HSA-379982;R-HSA-379865;R-HSA-379993;R-HSA-380008;R-HSA-379848;R-HSA-379867;R-HSA-379994
R-HSA-4615885	SUMOylation of DNA replication proteins	3	50	0.00344305	0.110989	0.270327	2	8	0.000595859	9606	Homo sapiens	RANBP2;NUP205;TPR		R-HSA-5228525;R-HSA-4655355
R-HSA-9013106	RHOC GTPase cycle	4	79	0.00544002	0.1127	0.270327	1	6	0.000446894	9606	Homo sapiens	ROCK2;IQGAP1;TJP2		R-HSA-9013110
R-HSA-9711123	Cellular response to chemical stress	8	208	0.0143231	0.113017	0.270327	8	71	0.00528825	9606	Homo sapiens	PSMD12;NCOR1;ALB;PSMD3;CUL1;PSMD1;CASK;LRPPRC		R-HSA-9708517;R-HSA-400143;R-HSA-9708525;R-HSA-8932322;R-HSA-8932355;R-HSA-9661432;R-HSA-163214;R-HSA-9709883
R-HSA-1266738	Developmental Biology	36	1262	0.0869026	0.113234	0.270327	78	556	0.0414122	9606	Homo sapiens	RPL4;PSMD12;HSP90AB1;RPL3;ROCK2;CLTC;LAMC1;RPS6KA3;CLTCL1;PSMD3;PSMD1;MYH10;RPL17;SPTAN1;SPTBN1;CAP1;SPAG9;HSPA8;HSP90AA1;CYP51A1;KRT8;CASK;HNF1B;AP2B1;DNM2;TUBB2A;NCOR1;KRT18;THRAP3;MYH9;TLN1;UTRN		R-HSA-6806629;R-HSA-443778;R-HSA-1183003;R-HSA-445071;R-HSA-419087;R-HSA-210824;R-HSA-9621406;R-HSA-560517;R-HSA-9621404;R-HSA-445079;R-HSA-6810357;R-HSA-5617862;R-HSA-445077;R-HSA-3928616;R-HSA-5617859;R-HSA-8942224;R-HSA-445087;R-HSA-6805573;R-HSA-392749;R-HSA-9680443;R-HSA-392748;R-HSA-1183032;R-HSA-392751;R-HSA-374696;R-HSA-376117;R-HSA-555065;R-HSA-448951;R-HSA-6806613;R-HSA-6806610;R-HSA-39…
R-HSA-389977	Post-chaperonin tubulin folding pathway	2	25	0.00172153	0.114734	0.270327	6	9	0.000670341	9606	Homo sapiens	TUBB2A		R-HSA-389956;R-HSA-389974;R-HSA-389969;R-HSA-389955;R-HSA-389964;R-HSA-389976
R-HSA-4570464	SUMOylation of RNA binding proteins	3	51	0.00351191	0.115896	0.270327	1	4	0.000297929	9606	Homo sapiens	RANBP2;NUP205;TPR		R-HSA-4570493
R-HSA-350562	Regulation of ornithine decarboxylase (ODC)	3	51	0.00351191	0.115896	0.270327	1	4	0.000297929	9606	Homo sapiens	PSMD12;PSMD3;PSMD1		R-HSA-353125
R-HSA-5250913	Positive epigenetic regulation of rRNA expression	4	80	0.00550888	0.11651	0.270327	5	7	0.000521376	9606	Homo sapiens	EHMT2;DDX21;CHD4;SF3B1		R-HSA-5250930;R-HSA-5250947;R-HSA-427404;R-HSA-5250938;R-HSA-427336
R-HSA-5625740	RHO GTPases activate PKNs	4	80	0.00550888	0.11651	0.270327	2	20	0.00148965	9606	Homo sapiens	YWHAQ;YWHAB;MYH9;MYH10		R-HSA-419232;R-HSA-75016
R-HSA-187037	Signaling by NTRK1 (TRKA)	6	143	0.00984713	0.117151	0.270327	18	102	0.0075972	9606	Homo sapiens	RPS6KA3;YWHAB;CLTC;CHD4;AP2B1;DNM2		R-HSA-9610163;R-HSA-9612534;R-HSA-177479;R-HSA-9612980;R-HSA-9619838;R-HSA-169901;R-HSA-9613213;R-HSA-177491;R-HSA-9613219;R-HSA-199895;R-HSA-9613476;R-HSA-170965;R-HSA-9610154;R-HSA-198746;R-HSA-9610152;R-HSA-9610153;R-HSA-9610156;R-HSA-177501
R-HSA-69618	Mitotic Spindle Checkpoint	5	111	0.00764358	0.117359	0.270327	5	7	0.000521376	9606	Homo sapiens	RANBP2;DYNC1LI1;DYNC1H1;CDC23		R-HSA-141409;R-HSA-141431;R-HSA-141422;R-HSA-141423;R-HSA-141439
R-HSA-983168	Antigen processing: Ubiquitination & Proteasome degradation	11	315	0.0216912	0.117863	0.270327	8	9	0.000670341	9606	Homo sapiens	NPEPPS;PSMD12;CDC23;PSMD3;UBR4;CUL1;PSMD1;UBA1;DZIP3;KLHL20		R-HSA-983150;R-HSA-983147;R-HSA-983162;R-HSA-983157;R-HSA-983156;R-HSA-983140;R-HSA-983153;R-HSA-983152
R-HSA-69473	G2/M DNA damage checkpoint	4	81	0.00557774	0.120375	0.270327	4	12	0.000893788	9606	Homo sapiens	YWHAQ;YWHAB;MRE11A;NBN		R-HSA-5683735;R-HSA-69891;R-HSA-6799332;R-HSA-75016
R-HSA-3108214	SUMOylation of DNA damage response and repair proteins	4	81	0.00557774	0.120375	0.270327	5	24	0.00178758	9606	Homo sapiens	RANBP2;NUP205;RAD21;TPR		R-HSA-3000348;R-HSA-3000399;R-HSA-5228508;R-HSA-3000411;R-HSA-3108212
R-HSA-5633007	Regulation of TP53 Activity	7	178	0.0122573	0.122094	0.270327	8	98	0.00729927	9606	Homo sapiens	SUPT16H;EHMT2;MRE11A;CASK;CHD4;NBN;NOC2L		R-HSA-3222128;R-HSA-6805126;R-HSA-6805061;R-HSA-6799332;R-HSA-6805059;R-HSA-6805650;R-HSA-6805122;R-HSA-6805755
R-HSA-210991	Basigin interactions	2	26	0.00179039	0.122301	0.270327	2	10	0.000744823	9606	Homo sapiens	SLC3A2;ITGA6		R-HSA-204434;R-HSA-375131
R-HSA-3371453	Regulation of HSF1-mediated heat shock response	5	113	0.0077813	0.123864	0.270327	7	14	0.00104275	9606	Homo sapiens	RANBP2;HSPA8;NUP205;HSPA5;TPR		R-HSA-5251955;R-HSA-5251942;R-HSA-5251959;R-HSA-3371467;R-HSA-5252041;R-HSA-3371518;R-HSA-5252079
R-HSA-168333	NEP/NS2 Interacts with the Cellular Export Machinery	3	53	0.00364964	0.125948	0.270327	1	2	0.000148965	9606	Homo sapiens	RANBP2;NUP205;TPR		R-HSA-168880
R-HSA-180534	Vpu mediated degradation of CD4	3	53	0.00364964	0.125948	0.270327	1	5	0.000372412	9606	Homo sapiens	PSMD12;PSMD3;PSMD1		R-HSA-180573
R-HSA-1236978	Cross-presentation of soluble exogenous antigens (endosomes)	3	53	0.00364964	0.125948	0.270327	1	6	0.000446894	9606	Homo sapiens	PSMD12;PSMD3;PSMD1		R-HSA-1236970
R-HSA-8939902	Regulation of RUNX2 expression and activity	4	83	0.00571547	0.128269	0.270327	8	32	0.00238344	9606	Homo sapiens	PSMD12;PSMD3;CUL1;PSMD1		R-HSA-8939688;R-HSA-8939801;R-HSA-9008475;R-HSA-8939706;R-HSA-9008479;R-HSA-9008110;R-HSA-9008478;R-HSA-9009362
R-HSA-173736	Alternative complement activation	1	6	0.000413166	0.129644	0.270327	9	9	0.000670341	9606	Homo sapiens	C3		R-HSA-183122;R-HSA-173745;R-HSA-183126;R-HSA-174551;R-HSA-183130;R-HSA-173754;R-HSA-173739;R-HSA-981539;R-HSA-173740
R-HSA-2644605	FBXW7 Mutants and NOTCH1 in Cancer	1	6	0.000413166	0.129644	0.270327	1	1	7.44823e-05	9606	Homo sapiens	CUL1		R-HSA-2220978
R-HSA-2644607	Loss of Function of FBXW7 in Cancer and NOTCH1 Signaling	1	6	0.000413166	0.129644	0.270327	1	1	7.44823e-05	9606	Homo sapiens	CUL1		R-HSA-2220978
R-HSA-2978092	Abnormal conversion of 2-oxoglutarate to 2-hydroxyglutarate	1	6	0.000413166	0.129644	0.270327	1	1	7.44823e-05	9606	Homo sapiens	IDH1		R-HSA-880053
R-HSA-8856825	Cargo recognition for clathrin-mediated endocytosis	5	115	0.00791902	0.130534	0.270327	5	15	0.00111724	9606	Homo sapiens	CLTC;CLTCL1;EPS15L1;AP2B1;APOB		R-HSA-8866279;R-HSA-8866277;R-HSA-9681616;R-HSA-8863471;R-HSA-8866283
R-HSA-9633012	Response of EIF2AK4 (GCN2) to amino acid deficiency	5	115	0.00791902	0.130534	0.270327	4	16	0.00119172	9606	Homo sapiens	RPL4;RPL3;GCN1L1;RPL17		R-HSA-9633008;R-HSA-9633742;R-HSA-9634669;R-HSA-9633005
R-HSA-72695	Formation of the ternary complex, and subsequently, the 43S complex	3	54	0.0037185	0.131088	0.270327	1	3	0.000223447	9606	Homo sapiens	EIF3G;EIF3C;EIF3B		R-HSA-72691
R-HSA-69613	p53-Independent G1/S DNA damage checkpoint	3	54	0.0037185	0.131088	0.270327	1	4	0.000297929	9606	Homo sapiens	PSMD12;PSMD3;PSMD1		R-HSA-69600
R-HSA-69610	p53-Independent DNA Damage Response	3	54	0.0037185	0.131088	0.270327	1	4	0.000297929	9606	Homo sapiens	PSMD12;PSMD3;PSMD1		R-HSA-69600
R-HSA-69601	Ubiquitin Mediated Degradation of Phosphorylated Cdc25A	3	54	0.0037185	0.131088	0.270327	1	4	0.000297929	9606	Homo sapiens	PSMD12;PSMD3;PSMD1		R-HSA-69600
R-HSA-349425	Autodegradation of the E3 ubiquitin ligase COP1	3	54	0.0037185	0.131088	0.270327	1	5	0.000372412	9606	Homo sapiens	PSMD12;PSMD3;PSMD1		R-HSA-264458
R-HSA-168274	Export of Viral Ribonucleoproteins from Nucleus	3	54	0.0037185	0.131088	0.270327	1	5	0.000372412	9606	Homo sapiens	RANBP2;NUP205;TPR		R-HSA-168880
R-HSA-75815	Ubiquitin-dependent degradation of Cyclin D	3	54	0.0037185	0.131088	0.270327	1	5	0.000372412	9606	Homo sapiens	PSMD12;PSMD3;PSMD1		R-HSA-75825
R-HSA-8852135	Protein ubiquitination	4	84	0.00578433	0.132296	0.270327	14	32	0.00238344	9606	Homo sapiens	SHPRH;VCP;PRKDC;UBA1		R-HSA-8943080;R-HSA-8852134;R-HSA-8852133;R-HSA-8852132;R-HSA-8943083;R-HSA-8852131;R-HSA-8852130;R-HSA-8852129;R-HSA-8852128;R-HSA-8852136;R-HSA-8943003;R-HSA-8943007;R-HSA-8938770;R-HSA-8938773
R-HSA-5663220	RHO GTPases Activate Formins	6	149	0.0102603	0.134484	0.270327	3	27	0.00201102	9606	Homo sapiens	RANBP2;DYNC1LI1;DYNC1H1;TUBB2A		R-HSA-5666160;R-HSA-5666129;R-HSA-5666169
R-HSA-9010553	Regulation of expression of SLITs and ROBOs	7	183	0.0126016	0.135163	0.270327	3	20	0.00148965	9606	Homo sapiens	RPL4;PSMD12;RPL3;PSMD3;PSMD1;RPL17		R-HSA-9014652;R-HSA-9011313;R-HSA-9014610
R-HSA-3928665	EPH-ephrin mediated repulsion of cells	3	55	0.00378736	0.1363	0.272601	1	9	0.000670341	9606	Homo sapiens	CLTC;CLTCL1;AP2B1		R-HSA-3928654
R-HSA-5620920	Cargo trafficking to the periciliary membrane	3	55	0.00378736	0.1363	0.272601	1	27	0.00201102	9606	Homo sapiens	CCT3;CCT2;CCT4		R-HSA-5624125
R-HSA-76002	Platelet activation, signaling and aggregation	10	291	0.0200386	0.141339	0.282679	25	116	0.00863995	9606	Homo sapiens	CAP1;SERPINA1;HSPA5;ACTBL3;ALB;FN1;FLNA;ACTN4;TLN1;MANF		R-HSA-443910;R-HSA-443905;R-HSA-429441;R-HSA-354124;R-HSA-372693;R-HSA-482775;R-HSA-482772;R-HSA-430096;R-HSA-354066;R-HSA-354077;R-HSA-372697;R-HSA-354073;R-HSA-351323;R-HSA-354149;R-HSA-429415;R-HSA-354087;R-HSA-372705;R-HSA-432096;R-HSA-481007;R-HSA-377644;R-HSA-377641;R-HSA-377640;R-HSA-377643;R-HSA-354165;R-HSA-354097
R-HSA-446210	Synthesis of UDP-N-acetyl-glucosamine	2	29	0.00199697	0.14567	0.291341	2	7	0.000521376	9606	Homo sapiens	PCM1;GFPT1		R-HSA-449715;R-HSA-446185
R-HSA-4641258	Degradation of DVL	3	57	0.00392508	0.146933	0.293865	2	7	0.000521376	9606	Homo sapiens	PSMD12;PSMD3;PSMD1		R-HSA-1504193;R-HSA-4641260
R-HSA-4641257	Degradation of AXIN	3	57	0.00392508	0.146933	0.293865	2	8	0.000595859	9606	Homo sapiens	PSMD12;PSMD3;PSMD1		R-HSA-3640874;R-HSA-4641256
R-HSA-8941858	Regulation of RUNX3 expression and activity	3	57	0.00392508	0.146933	0.293865	1	9	0.000670341	9606	Homo sapiens	PSMD12;PSMD3;PSMD1		R-HSA-8952408
R-HSA-168898	Toll-like Receptor Cascades	7	188	0.0129459	0.148892	0.297473	24	185	0.0137792	9606	Homo sapiens	EEA1;CAP1;RPS6KA3;CUL1;APOB;HSP90B1;DNM2		R-HSA-9013992;R-HSA-1679098;R-HSA-936941;R-HSA-8869667;R-HSA-166245;R-HSA-5362486;R-HSA-9013985;R-HSA-9013986;R-HSA-2201293;R-HSA-5684250;R-HSA-5684248;R-HSA-9013990;R-HSA-9013979;R-HSA-1678923;R-HSA-9013978;R-HSA-199895;R-HSA-187895;R-HSA-5362500;R-HSA-2213017;R-HSA-1678944;R-HSA-198746;R-HSA-2201338;R-HSA-166271;R-HSA-9013974
R-HSA-69202	Cyclin E associated events during G1/S transition	4	88	0.00605977	0.148906	0.297473	4	20	0.00148965	9606	Homo sapiens	PSMD12;PSMD3;CUL1;PSMD1		R-HSA-187552;R-HSA-187574;R-HSA-187575;R-HSA-187545
R-HSA-2151201	Transcriptional activation of mitochondrial biogenesis	4	88	0.00605977	0.148906	0.297473	3	32	0.00238344	9606	Homo sapiens	NCOR1;IDH1;IDH2;POLRMT		R-HSA-5688289;R-HSA-1368140;R-HSA-1592243
R-HSA-1566977	Fibronectin matrix formation	1	7	0.000482027	0.149559	0.297473	3	3	0.000223447	9606	Homo sapiens	FN1		R-HSA-202723;R-HSA-2327746;R-HSA-2545196
R-HSA-174577	Activation of C3 and C5	1	7	0.000482027	0.149559	0.297473	3	3	0.000223447	9606	Homo sapiens	C3		R-HSA-173680;R-HSA-166817;R-HSA-173636
R-HSA-3065678	SUMO is transferred from E1 to E2 (UBE2I, UBC9)	1	7	0.000482027	0.149559	0.297473	3	3	0.000223447	9606	Homo sapiens	UBA2		R-HSA-2993790;R-HSA-2993769;R-HSA-2993780
R-HSA-389542	NADPH regeneration	1	7	0.000482027	0.149559	0.297473	2	3	0.000223447	9606	Homo sapiens	IDH1		R-HSA-389540;R-HSA-389550
R-HSA-72187	mRNA 3'-end processing	3	58	0.00399394	0.152347	0.297473	3	3	0.000223447	9606	Homo sapiens	SFRS7;SFRS3;SRRM1		R-HSA-8849157;R-HSA-72180;R-HSA-72185
R-HSA-5693554	Resolution of D-loop Structures through Synthesis-Dependent Strand Annealing (SDSA)	2	30	0.00206583	0.153653	0.297473	1	1	7.44823e-05	9606	Homo sapiens	MRE11A;NBN		R-HSA-5693589
R-HSA-8963898	Plasma lipoprotein assembly	2	30	0.00206583	0.153653	0.297473	10	19	0.00141516	9606	Homo sapiens	MTTP;APOB		R-HSA-8866327;R-HSA-174786;R-HSA-8866308;R-HSA-8866321;R-HSA-174660;R-HSA-8866304;R-HSA-174741;R-HSA-174587;R-HSA-174731;R-HSA-8866329
R-HSA-8863678	Neurodegenerative Diseases	2	30	0.00206583	0.153653	0.297473	2	22	0.00163861	9606	Homo sapiens	LMNA;LMNB1		R-HSA-8868340;R-HSA-8868344
R-HSA-8862803	Deregulated CDK5 triggers multiple neurodegenerative pathways in Alzheimer's disease models	2	30	0.00206583	0.153653	0.297473	2	22	0.00163861	9606	Homo sapiens	LMNA;LMNB1		R-HSA-8868340;R-HSA-8868344
R-HSA-69656	Cyclin A:Cdk2-associated events at S phase entry	4	90	0.00619749	0.157499	0.297473	4	19	0.00141516	9606	Homo sapiens	PSMD12;PSMD3;CUL1;PSMD1		R-HSA-187552;R-HSA-187574;R-HSA-187575;R-HSA-187545
R-HSA-3371571	HSF1-dependent transactivation	3	59	0.0040628	0.157825	0.297473	5	8	0.000595859	9606	Homo sapiens	HSPA8;HSP90AA1;HSP90AB1		R-HSA-3371554;R-HSA-5324617;R-HSA-5082356;R-HSA-5082369;R-HSA-5082384
R-HSA-68827	CDT1 association with the CDC6:ORC:origin complex	3	59	0.0040628	0.157825	0.297473	1	3	0.000223447	9606	Homo sapiens	PSMD12;PSMD3;PSMD1		R-HSA-68825
R-HSA-69541	Stabilization of p53	3	59	0.0040628	0.157825	0.297473	1	15	0.00111724	9606	Homo sapiens	PSMD12;PSMD3;PSMD1		R-HSA-264458
R-HSA-2990846	SUMOylation	7	192	0.0132213	0.16033	0.297473	22	140	0.0104275	9606	Homo sapiens	RANBP2;PCM1;NUP205;NPM1;RAD21;TPR;UBA2		R-HSA-5228525;R-HSA-3000399;R-HSA-5228523;R-HSA-4551649;R-HSA-2993769;R-HSA-4615872;R-HSA-4090288;R-HSA-3000348;R-HSA-5228508;R-HSA-2993790;R-HSA-4086059;R-HSA-4615987;R-HSA-2993784;R-HSA-4086088;R-HSA-3000411;R-HSA-4570493;R-HSA-2993781;R-HSA-2993780;R-HSA-4551679;R-HSA-3108212;R-HSA-4655355;R-HSA-2990833
R-HSA-3000157	Laminin interactions	2	31	0.00213469	0.161719	0.297473	12	15	0.00111724	9606	Homo sapiens	ITGA6;LAMC1		R-HSA-216051;R-HSA-2426676;R-HSA-2328145;R-HSA-216048;R-HSA-4084507;R-HSA-2426450;R-HSA-2396083;R-HSA-2426530;R-HSA-4084505;R-HSA-3907292;R-HSA-2327803;R-HSA-216058
R-HSA-195253	Degradation of beta-catenin by the destruction complex	4	91	0.00626635	0.161863	0.297473	3	23	0.00171309	9606	Homo sapiens	PSMD12;PSMD3;CUL1;PSMD1		R-HSA-2130279;R-HSA-2130282;R-HSA-2130286
R-HSA-202424	Downstream TCR signaling	5	124	0.00853877	0.162451	0.297473	14	24	0.00178758	9606	Homo sapiens	PSMD12;PSMD3;CUL1;PSMD1;CARD11		R-HSA-202466;R-HSA-202534;R-HSA-5607728;R-HSA-202437;R-HSA-202500;R-HSA-202443;R-HSA-202472;R-HSA-202478;R-HSA-202510;R-HSA-202453;R-HSA-202459;R-HSA-5607724;R-HSA-202394;R-HSA-202489
R-HSA-5339562	Uptake and actions of bacterial toxins	3	60	0.00413166	0.163362	0.297473	2	66	0.00491583	9606	Homo sapiens	HSP90AA1;HSP90AB1;EEF2		R-HSA-5336421;R-HSA-5336420
R-HSA-9013694	Signaling by NOTCH4	4	92	0.00633522	0.166271	0.297473	2	20	0.00148965	9606	Homo sapiens	PSMD12;PSMD3;CUL1;PSMD1		R-HSA-9604642;R-HSA-9604629
R-HSA-5632684	Hedgehog 'on' state	4	92	0.00633522	0.166271	0.297473	3	37	0.00275585	9606	Homo sapiens	PSMD12;PSMD3;PSMD1;KIF7		R-HSA-5635860;R-HSA-5635868;R-HSA-5635854
R-HSA-8866654	E3 ubiquitin ligases ubiquitinate target proteins	3	61	0.00420052	0.168956	0.297473	6	16	0.00119172	9606	Homo sapiens	SHPRH;VCP;PRKDC		R-HSA-8943080;R-HSA-8943003;R-HSA-8943083;R-HSA-8943007;R-HSA-8938770;R-HSA-8938773
R-HSA-182218	Nef Mediated CD8 Down-regulation	1	8	0.000550888	0.16902	0.297473	3	3	0.000223447	9606	Homo sapiens	AP2B1		R-HSA-182198;R-HSA-182186;R-HSA-182171
R-HSA-3065676	SUMO is conjugated to E1 (UBA2:SAE1)	1	8	0.000550888	0.16902	0.297473	3	3	0.000223447	9606	Homo sapiens	UBA2		R-HSA-2993784;R-HSA-2993781;R-HSA-2990833
R-HSA-8964041	LDL remodeling	1	8	0.000550888	0.16902	0.297473	2	2	0.000148965	9606	Homo sapiens	APOB		R-HSA-266350;R-HSA-176879
R-HSA-9022537	Loss of MECP2 binding ability to the NCoR/SMRT complex	1	8	0.000550888	0.16902	0.297473	1	1	7.44823e-05	9606	Homo sapiens	NCOR1		R-HSA-9005585
R-HSA-8937144	Aryl hydrocarbon receptor signalling	1	8	0.000550888	0.16902	0.297473	3	5	0.000372412	9606	Homo sapiens	HSP90AB1		R-HSA-8937169;R-HSA-8936849;R-HSA-8937191
R-HSA-9703465	Signaling by FLT3 fusion proteins	2	32	0.00220355	0.16986	0.297473	11	18	0.00134068	9606	Homo sapiens	GOLGB1;SPTBN1		R-HSA-9703430;R-HSA-9703440;R-HSA-9703441;R-HSA-9703442;R-HSA-9703437;R-HSA-9703438;R-HSA-9703439;R-HSA-9703432;R-HSA-9703433;R-HSA-9703434;R-HSA-9703435
R-HSA-9615933	Postmitotic nuclear pore complex (NPC) reformation	2	32	0.00220355	0.16986	0.297473	4	10	0.000744823	9606	Homo sapiens	NUP205;KPNB1		R-HSA-9615937;R-HSA-9634219;R-HSA-9634169;R-HSA-9615945
R-HSA-8874081	MET activates PTK2 signaling	2	32	0.00220355	0.16986	0.297473	1	5	0.000372412	9606	Homo sapiens	FN1;LAMC1		R-HSA-8874079
R-HSA-9022699	MECP2 regulates neuronal receptors and channels	2	32	0.00220355	0.16986	0.297473	2	26	0.00193654	9606	Homo sapiens	FKBP5		R-HSA-9022728;R-HSA-9022734
R-HSA-109582	Hemostasis	23	801	0.0551577	0.170281	0.297473	50	334	0.0248771	9606	Homo sapiens	CAP1;SERPINA1;HSPA5;FN1;JMJD1C;SLC3A2;ATP2B1;ACTN4;GLG1;MANF;SERPINB6;TUBB2A;ACTBL3;KIF5B;ALB;FLNA;ITGA6;TLN1;APOB		R-HSA-997263;R-HSA-443910;R-HSA-418309;R-HSA-443905;R-HSA-429441;R-HSA-432129;R-HSA-204434;R-HSA-984733;R-HSA-983194;R-HSA-430096;R-HSA-354066;R-HSA-354077;R-HSA-140696;R-HSA-159001;R-HSA-354073;R-HSA-354087;R-HSA-377644;R-HSA-140840;R-HSA-435244;R-HSA-377641;R-HSA-377640;R-HSA-377643;R-HSA-354097;R-HSA-140599;R-HSA-158137;R-HSA-354124;R-HSA-8948034;R-HSA-372693;R-HSA-482775;R-HSA-158419;R-HSA-48…
R-HSA-4551638	SUMOylation of chromatin organization proteins	3	62	0.00426938	0.174606	0.297473	2	15	0.00111724	9606	Homo sapiens	RANBP2;NUP205;TPR		R-HSA-4615987;R-HSA-4615872
R-HSA-141444	Amplification of signal from unattached kinetochores via a MAD2 inhibitory signal	4	94	0.00647294	0.175213	0.297473	4	4	0.000297929	9606	Homo sapiens	RANBP2;DYNC1LI1;DYNC1H1		R-HSA-141409;R-HSA-141431;R-HSA-141422;R-HSA-141439
R-HSA-141424	Amplification of signal from the kinetochores	4	94	0.00647294	0.175213	0.297473	4	4	0.000297929	9606	Homo sapiens	RANBP2;DYNC1LI1;DYNC1H1		R-HSA-141409;R-HSA-141431;R-HSA-141422;R-HSA-141439
R-HSA-9609646	HCMV Infection	9	270	0.0185925	0.177453	0.297473	6	31	0.00230895	9606	Homo sapiens	RANBP2;DYNC1LI1;DYNC1H1;NUP205;TUBB2A;NCOR1;TPR		R-HSA-9614816;R-HSA-9614369;R-HSA-9636128;R-HSA-9614343;R-HSA-9614367;R-HSA-9629004
R-HSA-1280218	Adaptive Immune System	28	1004	0.0691365	0.177722	0.297473	48	264	0.0196633	9606	Homo sapiens	CAP1;DYNC1H1;PSMD12;HSPA5;YWHAB;CLTC;CUL1;UBR4;AP2B1;KLHL20;DNM2;C3;DYNC1LI1;NPEPPS;TUBB2A;CDC23;KIF5B;PSMD3;PSMD1;UBA1;CTSD;DZIP3;CARD11		R-HSA-8951498;R-HSA-392513;R-HSA-913993;R-HSA-2130725;R-HSA-202437;R-HSA-202500;R-HSA-202443;R-HSA-2130349;R-HSA-202510;R-HSA-1168641;R-HSA-1168640;R-HSA-1168643;R-HSA-1168642;R-HSA-1236935;R-HSA-2213236;R-HSA-1168644;R-HSA-2130486;R-HSA-202453;R-HSA-202459;R-HSA-202394;R-HSA-2130619;R-HSA-199518;R-HSA-983150;R-HSA-2213248;R-HSA-202466;R-HSA-983148;R-HSA-983147;R-HSA-202534;R-HSA-5607728;R-HSA-98…
R-HSA-445095	Interaction between L1 and Ankyrins	2	33	0.00227241	0.178067	0.297473	2	4	0.000297929	9606	Homo sapiens	SPTAN1;SPTBN1		R-HSA-392751;R-HSA-373739
R-HSA-376176	Signaling by ROBO receptors	8	235	0.0161823	0.181284	0.297473	4	60	0.00446894	9606	Homo sapiens	RPL4;CAP1;PSMD12;RPL3;PSMD3;PSMD1;RPL17		R-HSA-9014652;R-HSA-428883;R-HSA-9011313;R-HSA-9014610
R-HSA-9619483	Activation of AMPK downstream of NMDARs	2	34	0.00234128	0.186334	0.297473	1	3	0.000223447	9606	Homo sapiens	TUBB2A		R-HSA-9619542
R-HSA-8869496	TFAP2A acts as a transcriptional repressor during retinoic acid induced cell differentiation	1	9	0.000619749	0.188037	0.297473	7	7	0.000521376	9606	Homo sapiens	NPM1		R-HSA-8869543;R-HSA-8869558;R-HSA-8869542;R-HSA-8869568;R-HSA-8869566;R-HSA-8869549;R-HSA-8869560
R-HSA-8964026	Chylomicron clearance	1	9	0.000619749	0.188037	0.297473	4	4	0.000297929	9606	Homo sapiens	APOB		R-HSA-174706;R-HSA-174624;R-HSA-174657;R-HSA-174808
R-HSA-5576890	Phase 3 - rapid repolarisation	1	9	0.000619749	0.188037	0.297473	1	2	0.000148965	9606	Homo sapiens	KCNQ1		R-HSA-5577050
R-HSA-199920	CREB phosphorylation	1	9	0.000619749	0.188037	0.297473	1	4	0.000297929	9606	Homo sapiens	RPS6KA3		R-HSA-199895
R-HSA-8964011	HDL clearance	1	9	0.000619749	0.188037	0.297473	1	5	0.000372412	9606	Homo sapiens	HDLBP		R-HSA-8858252
R-HSA-163765	ChREBP activates metabolic gene expression	1	9	0.000619749	0.188037	0.297473	1	6	0.000446894	9606	Homo sapiens	FASN		R-HSA-163733
R-HSA-71406	Pyruvate metabolism and Citric Acid (TCA) cycle	4	97	0.00667952	0.188924	0.297473	6	36	0.00268136	9606	Homo sapiens	IDH1;IDH2;DLD		R-HSA-71397;R-HSA-70967;R-HSA-71401;R-HSA-203946;R-HSA-204169;R-HSA-450984
R-HSA-3858494	Beta-catenin independent WNT signaling	6	166	0.0114309	0.189507	0.297473	6	51	0.0037986	9606	Homo sapiens	PSMD12;CLTC;PSMD3;PSMD1;AP2B1;PLCB1		R-HSA-4608855;R-HSA-5140747;R-HSA-5138459;R-HSA-398193;R-HSA-398040;R-HSA-5138433
R-HSA-166520	Signaling by NTRKs	6	166	0.0114309	0.189507	0.297473	18	164	0.0122151	9606	Homo sapiens	RPS6KA3;YWHAB;CLTC;CHD4;AP2B1;DNM2		R-HSA-9610163;R-HSA-9612534;R-HSA-177479;R-HSA-9612980;R-HSA-9619838;R-HSA-169901;R-HSA-9613213;R-HSA-177491;R-HSA-9613219;R-HSA-199895;R-HSA-9613476;R-HSA-170965;R-HSA-9610154;R-HSA-198746;R-HSA-9610152;R-HSA-9610153;R-HSA-9610156;R-HSA-177501
R-HSA-5619084	ABC transporter disorders	4	98	0.00674838	0.193569	0.297473	4	22	0.00163861	9606	Homo sapiens	PSMD12;VCP;PSMD3;PSMD1		R-HSA-8866854;R-HSA-8866858;R-HSA-8866857;R-HSA-8866856
R-HSA-9679506	SARS-CoV Infections	7	203	0.0139788	0.193715	0.297473	7	254	0.0189185	9606	Homo sapiens	VCP;HSP90AA1;HSP90AB1;ROCK2;CHD4;AP2B1;ATP1A1		R-HSA-9694689;R-HSA-9681616;R-HSA-9684068;R-HSA-9679787;R-HSA-9686699;R-HSA-9680443;R-HSA-9678925
R-HSA-191859	snRNP Assembly	3	66	0.00454483	0.197703	0.297473	2	6	0.000446894	9606	Homo sapiens	RANBP2;NUP205;TPR		R-HSA-191825;R-HSA-191830
R-HSA-194441	Metabolism of non-coding RNA	3	66	0.00454483	0.197703	0.297473	2	6	0.000446894	9606	Homo sapiens	RANBP2;NUP205;TPR		R-HSA-191825;R-HSA-191830
R-HSA-4608870	Asymmetric localization of PCP proteins	3	66	0.00454483	0.197703	0.297473	1	7	0.000521376	9606	Homo sapiens	PSMD12;PSMD3;PSMD1		R-HSA-4608855
R-HSA-168928	DDX58/IFIH1-mediated induction of interferon-alpha/beta	4	99	0.00681724	0.19825	0.297473	30	53	0.00394756	9606	Homo sapiens	CAP1;HSP90AA1;HSP90AB1;TRIM25		R-HSA-9709852;R-HSA-168909;R-HSA-990528;R-HSA-933532;R-HSA-9709831;R-HSA-933530;R-HSA-936475;R-HSA-918232;R-HSA-933528;R-HSA-933526;R-HSA-918230;R-HSA-933527;R-HSA-918229;R-HSA-933525;R-HSA-918227;R-HSA-933523;R-HSA-918224;R-HSA-918225;R-HSA-168934;R-HSA-9705137;R-HSA-933538;R-HSA-933539;R-HSA-9705145;R-HSA-933537;R-HSA-990526;R-HSA-937343;R-HSA-936381;R-HSA-936378;R-HSA-9705320;R-HSA-9705323
R-HSA-5693568	Resolution of D-loop Structures through Holliday Junction Intermediates	2	36	0.002479	0.20302	0.297473	6	9	0.000670341	9606	Homo sapiens	MRE11A;NBN		R-HSA-5686469;R-HSA-5686483;R-HSA-5693539;R-HSA-5693584;R-HSA-5686410;R-HSA-5686440
R-HSA-936440	Negative regulators of DDX58/IFIH1 signaling	2	36	0.002479	0.20302	0.297473	6	13	0.000968271	9606	Homo sapiens	CAP1;TRIM25		R-HSA-990526;R-HSA-937343;R-HSA-936381;R-HSA-936378;R-HSA-936475;R-HSA-990528
R-HSA-5223345	Miscellaneous transport and binding events	2	36	0.002479	0.20302	0.297473	2	13	0.000968271	9606	Homo sapiens	LRRC8C;CASK		R-HSA-5340124;R-HSA-8941543
R-HSA-8863795	Downregulation of ERBB2 signaling	2	36	0.002479	0.20302	0.297473	2	14	0.00104275	9606	Homo sapiens	HSP90AA1;CUL1		R-HSA-1918092;R-HSA-1918095
R-HSA-114452	Activation of BH3-only proteins	2	36	0.002479	0.20302	0.297473	2	19	0.00141516	9606	Homo sapiens	YWHAQ;YWHAB		R-HSA-139906;R-HSA-139899
R-HSA-73856	RNA Polymerase II Transcription Termination	3	67	0.00461369	0.20359	0.297473	1	4	0.000297929	9606	Homo sapiens	SFRS7;SFRS3;SRRM1		R-HSA-72180
R-HSA-2022090	Assembly of collagen fibrils and other multimeric structures	3	67	0.00461369	0.20359	0.297473	1	26	0.00193654	9606	Homo sapiens	DST;ITGA6;PLEC1		R-HSA-2213192
R-HSA-8964046	VLDL clearance	1	10	0.00068861	0.20662	0.297473	3	3	0.000223447	9606	Homo sapiens	APOB		R-HSA-8933292;R-HSA-8854462;R-HSA-8854408
R-HSA-2470946	Cohesin Loading onto Chromatin	1	10	0.00068861	0.20662	0.297473	2	2	0.000148965	9606	Homo sapiens	RAD21		R-HSA-2470935;R-HSA-2468040
R-HSA-203641	NOSTRIN mediated eNOS trafficking	1	10	0.00068861	0.20662	0.297473	3	4	0.000297929	9606	Homo sapiens	DNM2		R-HSA-203625;R-HSA-203662;R-HSA-203565
R-HSA-167590	Nef Mediated CD4 Down-regulation	1	10	0.00068861	0.20662	0.297473	3	5	0.000372412	9606	Homo sapiens	AP2B1		R-HSA-167601;R-HSA-167537;R-HSA-167597
R-HSA-162791	Attachment of GPI anchor to uPAR	1	10	0.00068861	0.20662	0.297473	1	2	0.000148965	9606	Homo sapiens	PIGT		R-HSA-162836
R-HSA-428890	Role of ABL in ROBO-SLIT signaling	1	10	0.00068861	0.20662	0.297473	1	4	0.000297929	9606	Homo sapiens	CAP1		R-HSA-428883
R-HSA-447041	CHL1 interactions	1	10	0.00068861	0.20662	0.297473	1	5	0.000372412	9606	Homo sapiens	HSPA8		R-HSA-445087
R-HSA-975956	Nonsense Mediated Decay (NMD) independent of the Exon Junction Complex (EJC)	4	101	0.00695496	0.207712	0.297473	1	1	7.44823e-05	9606	Homo sapiens	RPL4;RPL3;RPL17		R-HSA-927789
R-HSA-379724	tRNA Aminoacylation	3	68	0.00468255	0.209517	0.297473	10	42	0.00312826	9606	Homo sapiens	RARS;EPRS;FARSB		R-HSA-379893;R-HSA-379861;R-HSA-379974;R-HSA-379982;R-HSA-379865;R-HSA-379993;R-HSA-380008;R-HSA-379848;R-HSA-379867;R-HSA-379994
R-HSA-5693537	Resolution of D-Loop Structures	2	37	0.00254786	0.211426	0.297473	7	10	0.000744823	9606	Homo sapiens	MRE11A;NBN		R-HSA-5693589;R-HSA-5686469;R-HSA-5686483;R-HSA-5693539;R-HSA-5693584;R-HSA-5686410;R-HSA-5686440
R-HSA-6785807	Interleukin-4 and Interleukin-13 signaling	7	211	0.0145297	0.219597	0.297473	4	47	0.00350067	9606	Homo sapiens	HSPA8;HSP90AA1;FN1;HSP90B1		R-HSA-6785895;R-HSA-6790038;R-HSA-6797269;R-HSA-6790041
R-HSA-69563	p53-Dependent G1 DNA Damage Response	3	70	0.00482027	0.221482	0.297473	1	22	0.00163861	9606	Homo sapiens	PSMD12;PSMD3;PSMD1		R-HSA-264458
R-HSA-69580	p53-Dependent G1/S DNA damage checkpoint	3	70	0.00482027	0.221482	0.297473	1	22	0.00163861	9606	Homo sapiens	PSMD12;PSMD3;PSMD1		R-HSA-264458
R-HSA-1474290	Collagen formation	4	104	0.00716155	0.222142	0.297473	4	77	0.00573514	9606	Homo sapiens	GLT25D2;DST;ITGA6;PLEC1		R-HSA-2213192;R-HSA-8948228;R-HSA-1981120;R-HSA-8948231
R-HSA-444257	RSK activation	1	11	0.000757471	0.224779	0.297473	4	4	0.000297929	9606	Homo sapiens	RPS6KA3		R-HSA-9619843;R-HSA-9029434;R-HSA-442739;R-HSA-9620004
R-HSA-9660537	Signaling by MRAS-complex mutants	1	11	0.000757471	0.224779	0.297473	2	2	0.000148965	9606	Homo sapiens	YWHAB		R-HSA-9660538;R-HSA-9660536
R-HSA-351906	Apoptotic cleavage of cell adhesion proteins	1	11	0.000757471	0.224779	0.297473	1	10	0.000744823	9606	Homo sapiens	TJP2		R-HSA-351871
R-HSA-2559586	DNA Damage/Telomere Stress Induced Senescence	3	71	0.00488913	0.227516	0.297473	9	18	0.00134068	9606	Homo sapiens	MRE11A;NBN;LMNB1		R-HSA-3785768;R-HSA-5682020;R-HSA-5693540;R-HSA-5682018;R-HSA-5682044;R-HSA-5693612;R-HSA-5682026;R-HSA-4647594;R-HSA-6792712
R-HSA-6790901	rRNA modification in the nucleus and cytosol	3	71	0.00488913	0.227516	0.297473	3	8	0.000595859	9606	Homo sapiens	NAT10;SIK1;UTP14A		R-HSA-6790907;R-HSA-6790987;R-HSA-6790906
R-HSA-936837	Ion transport by P-type ATPases	3	71	0.00488913	0.227516	0.297473	4	15	0.00111724	9606	Homo sapiens	ATP13A1;ATP1A1;ATP2B1		R-HSA-418309;R-HSA-9684068;R-HSA-5692462;R-HSA-936897
R-HSA-5658442	Regulation of RAS by GAPs	3	71	0.00488913	0.227516	0.297473	1	5	0.000372412	9606	Homo sapiens	PSMD12;PSMD3;PSMD1		R-HSA-5658430
R-HSA-354192	Integrin signaling	2	39	0.00268558	0.228331	0.297473	20	24	0.00178758	9606	Homo sapiens	FN1;TLN1		R-HSA-354149;R-HSA-443910;R-HSA-429415;R-HSA-354087;R-HSA-372705;R-HSA-432096;R-HSA-443905;R-HSA-429441;R-HSA-377644;R-HSA-354124;R-HSA-377641;R-HSA-377640;R-HSA-377643;R-HSA-372693;R-HSA-354165;R-HSA-354097;R-HSA-354066;R-HSA-354077;R-HSA-372697;R-HSA-354073
R-HSA-5685938	HDR through Single Strand Annealing (SSA)	2	39	0.00268558	0.228331	0.297473	4	6	0.000446894	9606	Homo sapiens	MRE11A;NBN		R-HSA-5686642;R-HSA-5686657;R-HSA-5693564;R-HSA-5693580
R-HSA-176187	Activation of ATR in response to replication stress	2	39	0.00268558	0.228331	0.297473	2	9	0.000670341	9606	Homo sapiens	MCM2		R-HSA-176298;R-HSA-176318
R-HSA-9668328	Sealing of the nuclear envelope (NE) by ESCRT-III	2	39	0.00268558	0.228331	0.297473	1	7	0.000521376	9606	Homo sapiens	TUBB2A		R-HSA-9668419
R-HSA-72764	Eukaryotic Translation Termination	4	106	0.00729927	0.231905	0.297473	3	5	0.000372412	9606	Homo sapiens	RPL4;RPL3;RPL17		R-HSA-141671;R-HSA-141691;R-HSA-141673
R-HSA-168325	Viral Messenger RNA Synthesis	3	72	0.00495799	0.233581	0.297473	2	6	0.000446894	9606	Homo sapiens	RANBP2;NUP205;TPR		R-HSA-192627;R-HSA-192925
R-HSA-1234176	Oxygen-dependent proline hydroxylation of Hypoxia-inducible Factor Alpha	3	72	0.00495799	0.233581	0.297473	1	12	0.000893788	9606	Homo sapiens	PSMD12;PSMD3;PSMD1		R-HSA-1234159
R-HSA-69615	G1/S DNA Damage Checkpoints	3	72	0.00495799	0.233581	0.297473	2	26	0.00193654	9606	Homo sapiens	PSMD12;PSMD3;PSMD1		R-HSA-69600;R-HSA-264458
R-HSA-162587	HIV Life Cycle	6	179	0.0123261	0.236506	0.297473	21	117	0.00871443	9606	Homo sapiens	RANBP2;PCM1;NUP205;SUPT16H;XRCC5;TPR		R-HSA-167459;R-HSA-175174;R-HSA-167076;R-HSA-167077;R-HSA-175177;R-HSA-167150;R-HSA-167148;R-HSA-167181;R-HSA-167282;R-HSA-167090;R-HSA-165043;R-HSA-167153;R-HSA-165047;R-HSA-167284;R-HSA-175258;R-HSA-167288;R-HSA-167192;R-HSA-167481;R-HSA-167196;R-HSA-167292;R-HSA-167197
R-HSA-2408522	Selenoamino acid metabolism	6	180	0.012395	0.240265	0.297473	3	33	0.00245792	9606	Homo sapiens	RPL4;RPL3;RARS;EPRS;RPL17		R-HSA-2408529;R-HSA-2408546;R-HSA-5333615
R-HSA-112316	Neuronal System	14	487	0.0335353	0.241202	0.297473	23	216	0.0160882	9606	Homo sapiens	HSPA8;RTN3;KCNH5;CASK;AP2B1;GABRG3;GLS;RPS6KA3;TUBB2A;ALDH2;KCNQ1;EPB41L2;PLCB1		R-HSA-888589;R-HSA-975340;R-HSA-442724;R-HSA-9619542;R-HSA-380608;R-HSA-6797568;R-HSA-8856398;R-HSA-5336443;R-HSA-500717;R-HSA-1296127;R-HSA-70609;R-HSA-9610627;R-HSA-9619843;R-HSA-9029434;R-HSA-442739;R-HSA-6797553;R-HSA-9620004;R-HSA-6794352;R-HSA-416639;R-HSA-9610408;R-HSA-380574;R-HSA-8849882;R-HSA-917744
R-HSA-170984	ARMS-mediated activation	1	12	0.000826332	0.242523	0.297473	2	6	0.000446894	9606	Homo sapiens	YWHAB		R-HSA-9612980;R-HSA-169901
R-HSA-201688	WNT mediated activation of DVL	1	12	0.000826332	0.242523	0.297473	1	4	0.000297929	9606	Homo sapiens	CASK		R-HSA-201717
R-HSA-430116	GP1b-IX-V activation signalling	1	12	0.000826332	0.242523	0.297473	1	7	0.000521376	9606	Homo sapiens	FLNA		R-HSA-430096
R-HSA-202131	Metabolism of nitric oxide: NOS3 activation and regulation	2	41	0.0028233	0.245325	0.297473	11	26	0.00193654	9606	Homo sapiens	HSP90AA1;DNM2		R-HSA-202129;R-HSA-1497796;R-HSA-202144;R-HSA-1497810;R-HSA-203625;R-HSA-202137;R-HSA-202111;R-HSA-202127;R-HSA-203662;R-HSA-203565;R-HSA-1497784
R-HSA-5693616	Presynaptic phase of homologous DNA pairing and strand exchange	2	41	0.0028233	0.245325	0.297473	2	5	0.000372412	9606	Homo sapiens	MRE11A;NBN		R-HSA-5685341;R-HSA-5693561
R-HSA-190861	Gap junction assembly	2	41	0.0028233	0.245325	0.297473	3	16	0.00119172	9606	Homo sapiens	TUBB2A		R-HSA-190520;R-HSA-191737;R-HSA-190877
R-HSA-9020702	Interleukin-1 signaling	4	109	0.00750585	0.246741	0.297473	5	47	0.00350067	9606	Homo sapiens	PSMD12;PSMD3;CUL1;PSMD1		R-HSA-209063;R-HSA-209061;R-HSA-209125;R-HSA-5684250;R-HSA-5684248
R-HSA-72306	tRNA processing	6	182	0.0125327	0.247835	0.297473	4	54	0.00402205	9606	Homo sapiens	RANBP2;NUP205;DDX1;TPR;EPRS;PUS7		R-HSA-6786583;R-HSA-5696816;R-HSA-6783483;R-HSA-6782296
R-HSA-3108232	SUMO E3 ligases SUMOylate target proteins	6	183	0.0126016	0.251645	0.297473	16	131	0.00975719	9606	Homo sapiens	RANBP2;PCM1;NUP205;NPM1;RAD21;TPR		R-HSA-5228525;R-HSA-3000399;R-HSA-5228523;R-HSA-4551649;R-HSA-4615872;R-HSA-4090288;R-HSA-3000348;R-HSA-5228508;R-HSA-4086059;R-HSA-4615987;R-HSA-4086088;R-HSA-3000411;R-HSA-4570493;R-HSA-4551679;R-HSA-3108212;R-HSA-4655355
R-HSA-70171	Glycolysis	4	110	0.00757471	0.251733	0.297473	2	24	0.00178758	9606	Homo sapiens	RANBP2;NUP205;TPR;ENO1		R-HSA-71660;R-HSA-170796
R-HSA-9013026	RHOB GTPase cycle	3	75	0.00516458	0.25194	0.297473	1	6	0.000446894	9606	Homo sapiens	ROCK2;IQGAP1;TJP2		R-HSA-9013024
R-HSA-381042	PERK regulates gene expression	2	42	0.00289216	0.253841	0.297473	2	11	0.000819306	9606	Homo sapiens	HSPA5;DIS3		R-HSA-517731;R-HSA-381086
R-HSA-5663205	Infectious disease	35	1343	0.0924804	0.25456	0.297473	82	750	0.0558618	9606	Homo sapiens	RPL4;PSMD12;VCP;NUP205;HSP90AB1;RPL3;ROCK2;CTNND1;CLTC;CUL1;CHD4;ATP1A1;ENO1;C3;PCM1;TPR;PSMD3;PSMD1;RPL17;RANBP2;DYNC1H1;SUPT16H;NPM1;HSP90AA1;XRCC5;AP2B1;EEF2;DYNC1LI1;TUBB2A;NCOR1;MYH9;KPNB1		R-HSA-9636242;R-HSA-180736;R-HSA-9636247;R-HSA-9636251;R-HSA-9666458;R-HSA-180622;R-HSA-9614367;R-HSA-167181;R-HSA-168337;R-HSA-8876948;R-HSA-9614343;R-HSA-175258;R-HSA-182171;R-HSA-167192;R-HSA-6791035;R-HSA-167196;R-HSA-192925;R-HSA-167197;R-HSA-167459;R-HSA-167076;R-HSA-167077;R-HSA-182186;R-HSA-9680443;R-HSA-9636669;R-HSA-167597;R-HSA-167090;R-HSA-165043;R-HSA-168880;R-HSA-9614369;R-HSA-96361…
R-HSA-202403	TCR signaling	5	147	0.0101226	0.255469	0.297473	14	52	0.00387308	9606	Homo sapiens	PSMD12;PSMD3;CUL1;PSMD1;CARD11		R-HSA-202466;R-HSA-202534;R-HSA-5607728;R-HSA-202437;R-HSA-202500;R-HSA-202443;R-HSA-202472;R-HSA-202478;R-HSA-202510;R-HSA-202453;R-HSA-202459;R-HSA-5607724;R-HSA-202394;R-HSA-202489
R-HSA-933543	NF-kB activation through FADD/RIP-1 pathway mediated by caspase-8 and -10	1	13	0.000895193	0.259863	0.297473	5	5	0.000372412	9606	Homo sapiens	TRIM25		R-HSA-933532;R-HSA-168934;R-HSA-933526;R-HSA-933539;R-HSA-933523
R-HSA-2468052	Establishment of Sister Chromatid Cohesion	1	13	0.000895193	0.259863	0.297473	4	4	0.000297929	9606	Homo sapiens	RAD21		R-HSA-2468039;R-HSA-2473152;R-HSA-2473151;R-HSA-2468041
R-HSA-164843	2-LTR circle formation	1	13	0.000895193	0.259863	0.297473	3	3	0.000223447	9606	Homo sapiens	XRCC5		R-HSA-175174;R-HSA-175258;R-HSA-175177
R-HSA-3215018	Processing and activation of SUMO	1	13	0.000895193	0.259863	0.297473	6	9	0.000670341	9606	Homo sapiens	UBA2		R-HSA-2993790;R-HSA-2993769;R-HSA-2993784;R-HSA-2993781;R-HSA-2993780;R-HSA-2990833
R-HSA-380612	Metabolism of serotonin	1	13	0.000895193	0.259863	0.297473	1	2	0.000148965	9606	Homo sapiens	ALDH2		R-HSA-380608
R-HSA-173599	Formation of the active cofactor, UDP-glucuronate	1	13	0.000895193	0.259863	0.297473	1	3	0.000223447	9606	Homo sapiens	UGP2		R-HSA-70286
R-HSA-140342	Apoptosis induced DNA fragmentation	1	13	0.000895193	0.259863	0.297473	3	12	0.000893788	9606	Homo sapiens	KPNB1		R-HSA-211191;R-HSA-211206;R-HSA-9029667
R-HSA-5689877	Josephin domain DUBs	1	13	0.000895193	0.259863	0.297473	1	6	0.000446894	9606	Homo sapiens	VCP		R-HSA-5688834
R-HSA-8934903	Receptor Mediated Mitophagy	1	13	0.000895193	0.259863	0.297473	1	7	0.000521376	9606	Homo sapiens	CASK		R-HSA-8948039
R-HSA-2408557	Selenocysteine synthesis	4	112	0.00771244	0.261778	0.297473	2	7	0.000521376	9606	Homo sapiens	RPL4;RPL3;RPL17		R-HSA-2408529;R-HSA-5333615
R-HSA-9682385	FLT3 signaling in disease	2	43	0.00296102	0.262363	0.297473	11	52	0.00387308	9606	Homo sapiens	GOLGB1;SPTBN1		R-HSA-9703430;R-HSA-9703440;R-HSA-9703441;R-HSA-9703442;R-HSA-9703437;R-HSA-9703438;R-HSA-9703439;R-HSA-9703432;R-HSA-9703433;R-HSA-9703434;R-HSA-9703435
R-HSA-69205	G1/S-Specific Transcription	2	43	0.00296102	0.262363	0.297473	2	28	0.00208551	9606	Homo sapiens	POLA1		R-HSA-8961632;R-HSA-8961636
R-HSA-1834949	Cytosolic sensors of pathogen-associated DNA	3	77	0.0053023	0.264294	0.297473	3	49	0.00364964	9606	Homo sapiens	XRCC5;PRKDC;MRE11A		R-HSA-1834939;R-HSA-3134821;R-HSA-3204303
R-HSA-442755	Activation of NMDA receptors and postsynaptic events	4	113	0.0077813	0.26683	0.297473	8	71	0.00528825	9606	Homo sapiens	RPS6KA3;TUBB2A;CASK		R-HSA-9610627;R-HSA-9619843;R-HSA-442724;R-HSA-9029434;R-HSA-9619542;R-HSA-442739;R-HSA-9620004;R-HSA-9610408
R-HSA-112315	Transmission across Chemical Synapses	10	341	0.0234816	0.268175	0.297473	18	163	0.0121406	9606	Homo sapiens	RPS6KA3;HSPA8;TUBB2A;ALDH2;CASK;AP2B1;PLCB1;GABRG3;GLS		R-HSA-888589;R-HSA-975340;R-HSA-442724;R-HSA-9619542;R-HSA-380608;R-HSA-8856398;R-HSA-5336443;R-HSA-500717;R-HSA-70609;R-HSA-9610627;R-HSA-9619843;R-HSA-9029434;R-HSA-442739;R-HSA-9620004;R-HSA-416639;R-HSA-9610408;R-HSA-380574;R-HSA-917744
R-HSA-1296072	Voltage gated Potassium channels	2	44	0.00302989	0.270888	0.297473	1	1	7.44823e-05	9606	Homo sapiens	KCNH5;KCNQ1		R-HSA-1296127
R-HSA-5693579	Homologous DNA Pairing and Strand Exchange	2	44	0.00302989	0.270888	0.297473	4	8	0.000595859	9606	Homo sapiens	MRE11A;NBN		R-HSA-5693620;R-HSA-5685838;R-HSA-5685341;R-HSA-5693561
R-HSA-5218920	VEGFR2 mediated vascular permeability	2	44	0.00302989	0.270888	0.297473	7	15	0.00111724	9606	Homo sapiens	HSP90AA1;CTNND1		R-HSA-202129;R-HSA-202144;R-HSA-5357477;R-HSA-202137;R-HSA-202111;R-HSA-202127;R-HSA-1497784
R-HSA-3899300	SUMOylation of transcription cofactors	2	44	0.00302989	0.270888	0.297473	3	27	0.00201102	9606	Homo sapiens	PCM1;NPM1		R-HSA-4086059;R-HSA-4086088;R-HSA-4090288
R-HSA-192823	Viral mRNA Translation	4	114	0.00785016	0.271899	0.297473	2	2	0.000148965	9606	Homo sapiens	RPL4;RPL3;RPL17		R-HSA-192704;R-HSA-192841
R-HSA-8876493	InlA-mediated entry of Listeria monocytogenes into host cells	1	14	0.000964055	0.276807	0.297473	4	5	0.000372412	9606	Homo sapiens	CTNND1		R-HSA-8876948;R-HSA-8876993;R-HSA-8876497;R-HSA-112333
R-HSA-9013973	TICAM1-dependent activation of IRF3/IRF7	1	14	0.000964055	0.276807	0.297473	7	9	0.000670341	9606	Homo sapiens	CAP1		R-HSA-9013992;R-HSA-9013979;R-HSA-9013978;R-HSA-9013985;R-HSA-9013986;R-HSA-9013974;R-HSA-9013990
R-HSA-192905	vRNP Assembly	1	14	0.000964055	0.276807	0.297473	1	2	0.000148965	9606	Homo sapiens	HSP90AA1		R-HSA-192830
R-HSA-210747	Regulation of gene expression in early pancreatic precursor cells	1	14	0.000964055	0.276807	0.297473	2	6	0.000446894	9606	Homo sapiens	HNF1B		R-HSA-210784;R-HSA-210788
R-HSA-9706019	RHOBTB3 ATPase cycle	1	14	0.000964055	0.276807	0.297473	1	3	0.000223447	9606	Homo sapiens	PLIN4;PLIN3		R-HSA-9706390
R-HSA-9662834	CD163 mediating an anti-inflammatory response	1	14	0.000964055	0.276807	0.297473	1	9	0.000670341	9606	Homo sapiens	MYH9		R-HSA-9663426
R-HSA-75205	Dissolution of Fibrin Clot	1	14	0.000964055	0.276807	0.297473	1	19	0.00141516	9606	Homo sapiens	SERPINB6		R-HSA-159001
R-HSA-9006931	Signaling by Nuclear Receptors	11	384	0.0264426	0.278667	0.297473	19	192	0.0143006	9606	Homo sapiens	ADH4;HSP90AA1;NCOR1;HSP90AB1;RAD21;FASN;CTSD;DLD;FKBP5		R-HSA-9029517;R-HSA-9032751;R-HSA-9024334;R-HSA-203946;R-HSA-9023840;R-HSA-8939203;R-HSA-8939204;R-HSA-202127;R-HSA-9023845;R-HSA-9011975;R-HSA-9024326;R-HSA-9023846;R-HSA-9011997;R-HSA-9605063;R-HSA-5362564;R-HSA-9029566;R-HSA-9038161;R-HSA-9028533;R-HSA-9709547
R-HSA-8875878	MET promotes cell motility	2	45	0.00309875	0.279409	0.297473	1	12	0.000893788	9606	Homo sapiens	FN1;LAMC1		R-HSA-8874079
R-HSA-198725	Nuclear Events (kinase and transcription factor activation)	3	80	0.00550888	0.282955	0.297473	7	48	0.00357515	9606	Homo sapiens	RPS6KA3;CHD4;DNM2		R-HSA-9613219;R-HSA-9612534;R-HSA-199895;R-HSA-9613476;R-HSA-198746;R-HSA-9619838;R-HSA-9613213
R-HSA-351202	Metabolism of polyamines	3	80	0.00550888	0.282955	0.297473	1	17	0.0012662	9606	Homo sapiens	PSMD12;PSMD3;PSMD1		R-HSA-353125
R-HSA-8980692	RHOA GTPase cycle	5	154	0.0106046	0.286082	0.297473	2	6	0.000446894	9606	Homo sapiens	ROCK2;IQGAP1;KTN1;TJP2		R-HSA-9013004;R-HSA-9013009
R-HSA-9018519	Estrogen-dependent gene expression	5	154	0.0106046	0.286082	0.297473	6	66	0.00491583	9606	Homo sapiens	HSP90AA1;HSP90AB1;RAD21;CTSD		R-HSA-9011997;R-HSA-9038161;R-HSA-9023840;R-HSA-9023845;R-HSA-9011975;R-HSA-9023846
R-HSA-9035034	RHOF GTPase cycle	2	46	0.00316761	0.287923	0.297473	1	3	0.000223447	9606	Homo sapiens	POTEE;LMNB1		R-HSA-9693125
R-HSA-112314	Neurotransmitter receptors and postsynaptic signal transmission	7	231	0.0159069	0.288939	0.297473	12	109	0.00811858	9606	Homo sapiens	RPS6KA3;TUBB2A;CASK;AP2B1;PLCB1;GABRG3		R-HSA-9610627;R-HSA-9619843;R-HSA-975340;R-HSA-442724;R-HSA-9029434;R-HSA-9619542;R-HSA-442739;R-HSA-9620004;R-HSA-416639;R-HSA-8856398;R-HSA-9610408;R-HSA-500717
R-HSA-5578749	Transcriptional regulation by small RNAs	3	81	0.00557774	0.289203	0.297473	1	5	0.000372412	9606	Homo sapiens	RANBP2;NUP205;TPR		R-HSA-5578744
R-HSA-3000497	Scavenging by Class H Receptors	1	15	0.00103292	0.293364	0.297473	4	4	0.000297929	9606	Homo sapiens	APOB		R-HSA-2247511;R-HSA-2203479;R-HSA-2247513;R-HSA-2197770
R-HSA-5358493	Synthesis of diphthamide-EEF2	1	15	0.00103292	0.293364	0.297473	4	4	0.000297929	9606	Homo sapiens	EEF2		R-HSA-5358484;R-HSA-5358475;R-HSA-5358494;R-HSA-5367022
R-HSA-68884	Mitotic Telophase/Cytokinesis	1	15	0.00103292	0.293364	0.297473	2	4	0.000297929	9606	Homo sapiens	RAD21		R-HSA-2470935;R-HSA-2468040
R-HSA-9623433	NR1H2 & NR1H3 regulate gene expression to control bile acid homeostasis	1	15	0.00103292	0.293364	0.297473	2	6	0.000446894	9606	Homo sapiens	NCOR1		R-HSA-9029517;R-HSA-9029566
R-HSA-6783984	Glycine degradation	1	15	0.00103292	0.293364	0.297473	1	3	0.000223447	9606	Homo sapiens	DLD		R-HSA-5694018
R-HSA-113501	Inhibition of replication initiation of damaged DNA by RB1/E2F1	1	15	0.00103292	0.293364	0.297473	1	3	0.000223447	9606	Homo sapiens	POLA1		R-HSA-113504
R-HSA-418359	Reduction of cytosolic Ca++ levels	1	15	0.00103292	0.293364	0.297473	1	3	0.000223447	9606	Homo sapiens	ATP2B1		R-HSA-418309
R-HSA-2514853	Condensation of Prometaphase Chromosomes	1	15	0.00103292	0.293364	0.297473	1	4	0.000297929	9606	Homo sapiens	CASK		R-HSA-2529020
R-HSA-162592	Integration of provirus	1	15	0.00103292	0.293364	0.297473	3	14	0.00104275	9606	Homo sapiens	XRCC5		R-HSA-175174;R-HSA-175258;R-HSA-175177
R-HSA-8983711	OAS antiviral response	1	15	0.00103292	0.293364	0.297473	1	15	0.00111724	9606	Homo sapiens	FLNA		R-HSA-8985123
R-HSA-983231	Factors involved in megakaryocyte development and platelet production	6	194	0.013359	0.294538	0.297473	8	43	0.00320274	9606	Homo sapiens	CAP1;TUBB2A;KIF5B;JMJD1C		R-HSA-997263;R-HSA-984733;R-HSA-983259;R-HSA-983194;R-HSA-994169;R-HSA-994148;R-HSA-983266;R-HSA-879459
R-HSA-1799339	SRP-dependent cotranslational protein targeting to membrane	4	119	0.00819446	0.297473	0.297473	5	5	0.000372412	9606	Homo sapiens	RPL4;RPL3;RPL17		R-HSA-1799326;R-HSA-1799330;R-HSA-1799329;R-HSA-1799335;R-HSA-1799332
R-HSA-9006934	Signaling by Receptor Tyrosine Kinases	16	593	0.0408346	0.300667	0.300667	59	704	0.0524356	9606	Homo sapiens	HSP90AA1;YWHAB;ROCK2;CLTC;CTNND1;CUL1;FN1;CHD4;LAMC1;EPS15L1;AP2B1;GABRG3;DNM2;RPS6KA3;NCOR1;TEC		R-HSA-202127;R-HSA-9613213;R-HSA-5228992;R-HSA-1918092;R-HSA-1918095;R-HSA-202129;R-HSA-205328;R-HSA-202137;R-HSA-5218643;R-HSA-9610163;R-HSA-183072;R-HSA-202144;R-HSA-1963582;R-HSA-9612980;R-HSA-9652277;R-HSA-9665726;R-HSA-1497784;R-HSA-169901;R-HSA-9613219;R-HSA-5218811;R-HSA-9613476;R-HSA-5218809;R-HSA-9610154;R-HSA-9610152;R-HSA-9610153;R-HSA-9652264;R-HSA-9610156;R-HSA-8954185;R-HSA-5218828;…
R-HSA-211000	Gene Silencing by RNA	4	120	0.00826332	0.302626	0.302626	2	40	0.00297929	9606	Homo sapiens	RANBP2;NUP205;HSP90AA1;TPR		R-HSA-5578744;R-HSA-5601883
R-HSA-1428517	The citric acid (TCA) cycle and respiratory electron transport	7	235	0.0161823	0.303413	0.303413	10	67	0.00499032	9606	Homo sapiens	PM20D1;TRAP1;IDH1;IDH2;DLD;LRPPRC		R-HSA-71397;R-HSA-70967;R-HSA-71401;R-HSA-203946;R-HSA-204169;R-HSA-163214;R-HSA-9673054;R-HSA-9673053;R-HSA-450984;R-HSA-163213
R-HSA-427389	ERCC6 (CSB) and EHMT2 (G9a) positively regulate rRNA expression	2	48	0.00330533	0.304913	0.304913	2	4	0.000297929	9606	Homo sapiens	EHMT2;CHD4		R-HSA-427404;R-HSA-427336
R-HSA-3000480	Scavenging by Class A Receptors	2	48	0.00330533	0.304913	0.304913	4	10	0.000744823	9606	Homo sapiens	APOB;HSP90B1		R-HSA-2173778;R-HSA-2507854;R-HSA-2187261;R-HSA-2981040
R-HSA-110313	Translesion synthesis by Y family DNA polymerases bypasses lesions on DNA template	2	48	0.00330533	0.304913	0.304913	4	28	0.00208551	9606	Homo sapiens	VCP;TRIM25		R-HSA-5653756;R-HSA-5654989;R-HSA-5653754;R-HSA-5654985
R-HSA-8853884	Transcriptional Regulation by VENTX	2	48	0.00330533	0.304913	0.304913	1	13	0.000968271	9606	Homo sapiens	CDC23;EHMT2		R-HSA-3790130
R-HSA-913531	Interferon Signaling	11	394	0.0271312	0.306387	0.306387	17	69	0.00513928	9606	Homo sapiens	RANBP2;EIF4A1;NUP205;TPR;FLNA;TRIM25;FLNB;IFIT3;KPNB1		R-HSA-1169395;R-HSA-1678843;R-HSA-1678842;R-HSA-1169394;R-HSA-1169398;R-HSA-1176059;R-HSA-1169403;R-HSA-8985123;R-HSA-1169402;R-HSA-1031716;R-HSA-1169405;R-HSA-1031713;R-HSA-1169406;R-HSA-913529;R-HSA-909721;R-HSA-1015702;R-HSA-1015699
R-HSA-69109	Leading Strand Synthesis	1	16	0.00110178	0.309543	0.309543	4	4	0.000297929	9606	Homo sapiens	POLA1		R-HSA-69074;R-HSA-69063;R-HSA-69053;R-HSA-69068
R-HSA-69091	Polymerase switching	1	16	0.00110178	0.309543	0.309543	4	4	0.000297929	9606	Homo sapiens	POLA1		R-HSA-69074;R-HSA-69063;R-HSA-69053;R-HSA-69068
R-HSA-68952	DNA replication initiation	1	16	0.00110178	0.309543	0.309543	2	2	0.000148965	9606	Homo sapiens	POLA1		R-HSA-68913;R-HSA-68950
R-HSA-9634285	Constitutive Signaling by Overexpressed ERBB2	1	16	0.00110178	0.309543	0.309543	4	8	0.000595859	9606	Homo sapiens	HSP90AA1		R-HSA-1248694;R-HSA-9652277;R-HSA-9652264;R-HSA-1227964
R-HSA-380615	Serotonin clearance from the synaptic cleft	1	16	0.00110178	0.309543	0.309543	1	3	0.000223447	9606	Homo sapiens	ALDH2		R-HSA-380608
R-HSA-1679131	Trafficking and processing of endosomal TLR	1	16	0.00110178	0.309543	0.309543	2	7	0.000521376	9606	Homo sapiens	HSP90B1		R-HSA-1678923;R-HSA-1678944
R-HSA-879415	Advanced glycosylation endproduct receptor signaling	1	16	0.00110178	0.309543	0.309543	1	4	0.000297929	9606	Homo sapiens	CAP1		R-HSA-879377
R-HSA-9697154	Disorders of Nervous System Development	1	16	0.00110178	0.309543	0.309543	1	5	0.000372412	9606	Homo sapiens	NCOR1		R-HSA-9005585
R-HSA-9005891	Loss of function of MECP2 in Rett syndrome	1	16	0.00110178	0.309543	0.309543	1	5	0.000372412	9606	Homo sapiens	NCOR1		R-HSA-9005585
R-HSA-9005895	Pervasive developmental disorders	1	16	0.00110178	0.309543	0.309543	1	5	0.000372412	9606	Homo sapiens	NCOR1		R-HSA-9005585
R-HSA-9675151	Disorders of Developmental Biology	1	16	0.00110178	0.309543	0.309543	1	5	0.000372412	9606	Homo sapiens	NCOR1		R-HSA-9005585
R-HSA-9694614	Attachment and Entry	1	16	0.00110178	0.309543	0.309543	1	11	0.000819306	9606	Homo sapiens	VCP		R-HSA-9694689
R-HSA-382556	ABC-family proteins mediated transport	4	122	0.00840105	0.31296	0.31296	4	27	0.00201102	9606	Homo sapiens	PSMD12;VCP;PSMD3;PSMD1		R-HSA-8866551;R-HSA-8866546;R-HSA-8866542;R-HSA-8866553
R-HSA-5619115	Disorders of transmembrane transporters	8	277	0.0190745	0.313155	0.313155	6	87	0.00647996	9606	Homo sapiens	RANBP2;PSMD12;VCP;NUP205;PSMD3;TPR;PSMD1;SLC3A2		R-HSA-8866854;R-HSA-5661474;R-HSA-5660910;R-HSA-8866858;R-HSA-8866857;R-HSA-8866856
R-HSA-445355	Smooth Muscle Contraction	2	49	0.00337419	0.313382	0.313382	5	11	0.000819306	9606	Homo sapiens	ANXA6;TLN1		R-HSA-445700;R-HSA-445699;R-HSA-5263628;R-HSA-445704;R-HSA-445705
R-HSA-73817	Purine ribonucleoside monophosphate biosynthesis	2	49	0.00337419	0.313382	0.313382	4	18	0.00134068	9606	Homo sapiens	ATIC;PAICS		R-HSA-73797;R-HSA-73798;R-HSA-73805;R-HSA-73806
R-HSA-1280215	Cytokine Signaling in Immune system	28	1092	0.0751963	0.313814	0.313814	50	708	0.0527335	9606	Homo sapiens	CAP1;RANBP2;HSPA8;EIF4A1;HSP90AA1;PSMD12;NUP205;FN1;CUL1;IFIT3;LMNB1;HSP90B1;RPS6KA3;TEC;TPR;PSMD3;FLNA;TRIM25;PSMD1;FLNB;KPNB1		R-HSA-6785895;R-HSA-1370500;R-HSA-8950681;R-HSA-909721;R-HSA-9705729;R-HSA-5668417;R-HSA-1015702;R-HSA-1015699;R-HSA-9705738;R-HSA-209063;R-HSA-209061;R-HSA-879914;R-HSA-8985123;R-HSA-1031716;R-HSA-1031713;R-HSA-5668454;R-HSA-6797269;R-HSA-5684250;R-HSA-5684248;R-HSA-976991;R-HSA-199895;R-HSA-5668481;R-HSA-198746;R-HSA-5676598;R-HSA-5668534;R-HSA-5676596;R-HSA-1169395;R-HSA-1678843;R-HSA-1678842;…
R-HSA-9024446	NR1H2 and NR1H3-mediated signaling	3	85	0.00585319	0.314276	0.314276	6	60	0.00446894	9606	Homo sapiens	NCOR1;FASN		R-HSA-9029517;R-HSA-9605063;R-HSA-9024334;R-HSA-9029566;R-HSA-9028533;R-HSA-9024326
R-HSA-1234174	Cellular response to hypoxia	3	85	0.00585319	0.314276	0.314276	1	20	0.00148965	9606	Homo sapiens	PSMD12;PSMD3;PSMD1		R-HSA-1234159
R-HSA-2559583	Cellular Senescence	6	200	0.0137722	0.318533	0.318533	19	90	0.00670341	9606	Homo sapiens	RPS6KA3;CDC23;EHMT2;MRE11A;NBN;LMNB1		R-HSA-3790137;R-HSA-5682044;R-HSA-3857328;R-HSA-3790130;R-HSA-3788725;R-HSA-4647594;R-HSA-3788724;R-HSA-6792712;R-HSA-3788745;R-HSA-3785768;R-HSA-5682020;R-HSA-5693540;R-HSA-5682018;R-HSA-3788748;R-HSA-3788705;R-HSA-198746;R-HSA-5693612;R-HSA-5682026;R-HSA-3788708
R-HSA-383280	Nuclear Receptor transcription pathway	3	86	0.00592205	0.320556	0.320556	2	2	0.000148965	9606	Homo sapiens	NCOR1;TEC		R-HSA-382096;R-HSA-376419
R-HSA-73762	RNA Polymerase I Transcription Initiation	2	50	0.00344305	0.321828	0.321828	1	6	0.000446894	9606	Homo sapiens	EHMT2;CHD4		R-HSA-73739
R-HSA-927802	Nonsense-Mediated Decay (NMD)	4	124	0.00853877	0.323326	0.323326	5	6	0.000446894	9606	Homo sapiens	RPL4;RPL3;RPL17		R-HSA-927836;R-HSA-927789;R-HSA-927832;R-HSA-927813;R-HSA-927889
R-HSA-975957	Nonsense Mediated Decay (NMD) enhanced by the Exon Junction Complex (EJC)	4	124	0.00853877	0.323326	0.323326	4	5	0.000372412	9606	Homo sapiens	RPL4;RPL3;RPL17		R-HSA-927836;R-HSA-927832;R-HSA-927813;R-HSA-927889
R-HSA-8963901	Chylomicron remodeling	1	17	0.00117064	0.325352	0.325352	3	3	0.000223447	9606	Homo sapiens	APOB		R-HSA-174690;R-HSA-174739;R-HSA-174757
R-HSA-2559584	Formation of Senescence-Associated Heterochromatin Foci (SAHF)	1	17	0.00117064	0.325352	0.325352	1	2	0.000148965	9606	Homo sapiens	LMNB1		R-HSA-4647594
R-HSA-5576893	Phase 2 - plateau phase	1	17	0.00117064	0.325352	0.325352	1	2	0.000148965	9606	Homo sapiens	KCNQ1		R-HSA-5577050
R-HSA-170968	Frs2-mediated activation	1	17	0.00117064	0.325352	0.325352	6	13	0.000968271	9606	Homo sapiens	YWHAB		R-HSA-9610163;R-HSA-170965;R-HSA-9610154;R-HSA-9610152;R-HSA-9610153;R-HSA-9610156
R-HSA-5676594	TNF receptor superfamily (TNFSF) members mediating non-canonical NF-kB pathway	1	17	0.00117064	0.325352	0.325352	5	12	0.000893788	9606	Homo sapiens	CAP1		R-HSA-5676598;R-HSA-5676596;R-HSA-5676597;R-HSA-5676595;R-HSA-5676593
R-HSA-9637690	Response of Mtb to phagocytosis	2	51	0.00351191	0.330248	0.330248	4	30	0.00223447	9606	Homo sapiens	ENO1;KPNB1		R-HSA-9636242;R-HSA-9636247;R-HSA-9636251;R-HSA-9636669
R-HSA-5673001	RAF/MAP kinase cascade	9	322	0.0221733	0.330353	0.330353	24	75	0.00558618	9606	Homo sapiens	PSMD12;YWHAB;PSMD3;FN1;PSMD1;IQGAP1;TLN1;SPTAN1;SPTBN1		R-HSA-5672950;R-HSA-5672951;R-HSA-5672980;R-HSA-5672978;R-HSA-9653108;R-HSA-5658430;R-HSA-5672958;R-HSA-5672957;R-HSA-9657599;R-HSA-5672954;R-HSA-5675417;R-HSA-9657603;R-HSA-5672966;R-HSA-5675431;R-HSA-5672965;R-HSA-9657606;R-HSA-5672960;R-HSA-5672961;R-HSA-5672972;R-HSA-5672973;R-HSA-9657608;R-HSA-9658445;R-HSA-5675433;R-HSA-5672969
R-HSA-5621481	C-type lectin receptors (CLRs)	6	203	0.0139788	0.330643	0.330643	19	68	0.0050648	9606	Homo sapiens	PSMD12;CARD9;PSMD3;CUL1;PSMD1;CARD11		R-HSA-5607733;R-HSA-5607732;R-HSA-202534;R-HSA-5607728;R-HSA-5607731;R-HSA-5607740;R-HSA-5607742;R-HSA-5607737;R-HSA-5607736;R-HSA-5607751;R-HSA-5607744;R-HSA-5607747;R-HSA-5607725;R-HSA-5607757;R-HSA-5607724;R-HSA-5607756;R-HSA-5607759;R-HSA-5607753;R-HSA-5607723
R-HSA-162599	Late Phase of HIV Life Cycle	5	164	0.0112932	0.330862	0.330862	18	78	0.00580962	9606	Homo sapiens	RANBP2;PCM1;NUP205;SUPT16H;TPR		R-HSA-167459;R-HSA-167076;R-HSA-167077;R-HSA-167150;R-HSA-167148;R-HSA-167181;R-HSA-167282;R-HSA-167090;R-HSA-165043;R-HSA-167153;R-HSA-165047;R-HSA-167284;R-HSA-167288;R-HSA-167192;R-HSA-167481;R-HSA-167196;R-HSA-167292;R-HSA-167197
R-HSA-5628897	TP53 Regulates Metabolic Genes	4	126	0.00867649	0.333715	0.333715	4	34	0.0025324	9606	Homo sapiens	YWHAQ;YWHAB;LRPPRC;GLS		R-HSA-70609;R-HSA-5632738;R-HSA-5632732;R-HSA-163214
R-HSA-5683826	Surfactant metabolism	2	52	0.00358077	0.338639	0.338639	5	29	0.00215999	9606	Homo sapiens	CTSD;CKAP4		R-HSA-5686304;R-HSA-5684864;R-HSA-5686286;R-HSA-5685902;R-HSA-5686301
R-HSA-9645723	Diseases of programmed cell death	3	89	0.00612863	0.339397	0.339397	3	27	0.00201102	9606	Homo sapiens	POLA1;LMNA;LMNB1		R-HSA-8868340;R-HSA-9710480;R-HSA-8868344
R-HSA-69166	Removal of the Flap Intermediate	1	18	0.0012395	0.340801	0.340801	4	4	0.000297929	9606	Homo sapiens	POLA1		R-HSA-69152;R-HSA-69140;R-HSA-69142;R-HSA-69144
R-HSA-2160916	Hyaluronan uptake and degradation	1	18	0.0012395	0.340801	0.340801	3	10	0.000744823	9606	Homo sapiens	HMMR		R-HSA-2160915;R-HSA-2160884;R-HSA-2160892
R-HSA-9708530	Regulation of BACH1 activity	1	18	0.0012395	0.340801	0.340801	2	7	0.000521376	9606	Homo sapiens	CUL1		R-HSA-9708517;R-HSA-9708525
R-HSA-5684264	MAP3K8 (TPL2)-dependent MAPK1/3 activation	1	18	0.0012395	0.340801	0.340801	2	8	0.000595859	9606	Homo sapiens	CUL1		R-HSA-5684250;R-HSA-5684248
R-HSA-166187	Mitochondrial Uncoupling	1	18	0.0012395	0.340801	0.340801	2	9	0.000670341	9606	Homo sapiens	PM20D1		R-HSA-9673054;R-HSA-9673053
R-HSA-1170546	Prolactin receptor signaling	1	18	0.0012395	0.340801	0.340801	3	14	0.00104275	9606	Homo sapiens	CUL1		R-HSA-1370500;R-HSA-976991;R-HSA-1170539
R-HSA-1592230	Mitochondrial biogenesis	4	128	0.00881421	0.34412	0.34412	3	36	0.00268136	9606	Homo sapiens	NCOR1;IDH1;IDH2;POLRMT		R-HSA-5688289;R-HSA-1368140;R-HSA-1592243
R-HSA-76009	Platelet Aggregation (Plug Formation)	2	53	0.00364964	0.346997	0.346997	20	27	0.00201102	9606	Homo sapiens	FN1;TLN1		R-HSA-354149;R-HSA-443910;R-HSA-429415;R-HSA-354087;R-HSA-372705;R-HSA-432096;R-HSA-443905;R-HSA-429441;R-HSA-377644;R-HSA-354124;R-HSA-377641;R-HSA-377640;R-HSA-377643;R-HSA-372693;R-HSA-354165;R-HSA-354097;R-HSA-354066;R-HSA-354077;R-HSA-372697;R-HSA-354073
R-HSA-9660826	Purinergic signaling in leishmaniasis infection	2	53	0.00364964	0.346997	0.346997	7	23	0.00171309	9606	Homo sapiens	C3;HSP90AB1		R-HSA-444647;R-HSA-873951;R-HSA-9665524;R-HSA-844612;R-HSA-874087;R-HSA-844610;R-HSA-1306876
R-HSA-9664424	Cell recruitment (pro-inflammatory response)	2	53	0.00364964	0.346997	0.346997	7	23	0.00171309	9606	Homo sapiens	C3;HSP90AB1		R-HSA-444647;R-HSA-873951;R-HSA-9665524;R-HSA-844612;R-HSA-874087;R-HSA-844610;R-HSA-1306876
R-HSA-2559582	Senescence-Associated Secretory Phenotype (SASP)	3	91	0.00626635	0.351941	0.351941	10	22	0.00163861	9606	Homo sapiens	RPS6KA3;CDC23;EHMT2		R-HSA-3790137;R-HSA-3788745;R-HSA-3788748;R-HSA-3788705;R-HSA-198746;R-HSA-3857328;R-HSA-3790130;R-HSA-3788725;R-HSA-3788724;R-HSA-3788708
R-HSA-5684996	MAPK1/MAPK3 signaling	9	329	0.0226553	0.352867	0.352867	24	82	0.00610755	9606	Homo sapiens	PSMD12;YWHAB;PSMD3;FN1;PSMD1;IQGAP1;TLN1;SPTAN1;SPTBN1		R-HSA-5672950;R-HSA-5672951;R-HSA-5672980;R-HSA-5672978;R-HSA-9653108;R-HSA-5658430;R-HSA-5672958;R-HSA-5672957;R-HSA-9657599;R-HSA-5672954;R-HSA-5675417;R-HSA-9657603;R-HSA-5672966;R-HSA-5675431;R-HSA-5672965;R-HSA-9657606;R-HSA-5672960;R-HSA-5672961;R-HSA-5672972;R-HSA-5672973;R-HSA-9657608;R-HSA-9658445;R-HSA-5675433;R-HSA-5672969
R-HSA-8963899	Plasma lipoprotein remodeling	2	54	0.0037185	0.355321	0.355321	6	30	0.00223447	9606	Homo sapiens	ALB;APOB		R-HSA-174690;R-HSA-174739;R-HSA-264679;R-HSA-174757;R-HSA-266350;R-HSA-176879
R-HSA-69183	Processive synthesis on the lagging strand	1	19	0.00130836	0.355897	0.355897	6	7	0.000521376	9606	Homo sapiens	POLA1		R-HSA-69152;R-HSA-69140;R-HSA-69127;R-HSA-69142;R-HSA-69144;R-HSA-69116
R-HSA-434316	Fatty Acids bound to GPR40 (FFAR1) regulate insulin secretion	1	19	0.00130836	0.355897	0.355897	2	5	0.000372412	9606	Homo sapiens	PLCB1		R-HSA-400023;R-HSA-399998
R-HSA-399997	Acetylcholine regulates insulin secretion	1	19	0.00130836	0.355897	0.355897	2	7	0.000521376	9606	Homo sapiens	PLCB1		R-HSA-400023;R-HSA-399998
R-HSA-399955	SEMA3A-Plexin repulsion signaling by inhibiting Integrin adhesion	1	19	0.00130836	0.355897	0.355897	1	8	0.000595859	9606	Homo sapiens	TLN1		R-HSA-399936
R-HSA-446353	Cell-extracellular matrix interactions	1	19	0.00130836	0.355897	0.355897	1	10	0.000744823	9606	Homo sapiens	FLNA		R-HSA-430347
R-HSA-195721	Signaling by WNT	9	332	0.0228619	0.362582	0.362582	17	157	0.0116937	9606	Homo sapiens	PSMD12;CLTC;PSMD3;CUL1;PSMD1;CASK;VPS35;AP2B1;PLCB1		R-HSA-5140747;R-HSA-2130279;R-HSA-4641260;R-HSA-2130282;R-HSA-3247836;R-HSA-4641256;R-HSA-3247839;R-HSA-2130286;R-HSA-5138433;R-HSA-4608855;R-HSA-5138459;R-HSA-201717;R-HSA-1504193;R-HSA-398193;R-HSA-3247849;R-HSA-3640874;R-HSA-398040
R-HSA-6807070	PTEN Regulation	5	171	0.0117752	0.362609	0.362609	4	56	0.00417101	9606	Homo sapiens	PSMD12;PSMD3;PSMD1;CASK;CHD4		R-HSA-8944104;R-HSA-8850945;R-HSA-8850992;R-HSA-8943780
R-HSA-8955332	Carboxyterminal post-translational modifications of tubulin	2	55	0.00378736	0.363606	0.363606	6	6	0.000446894	9606	Homo sapiens	TUBB2A		R-HSA-8955706;R-HSA-8955869;R-HSA-8955712;R-HSA-8865774;R-HSA-8867370;R-HSA-8866105
R-HSA-6811440	Retrograde transport at the Trans-Golgi-Network	2	55	0.00378736	0.363606	0.363606	7	20	0.00148965	9606	Homo sapiens	PLIN4;PLIN3;GCC2		R-HSA-6811431;R-HSA-6814675;R-HSA-6814674;R-HSA-6814671;R-HSA-6814670;R-HSA-6814091;R-HSA-6814682
R-HSA-9013405	RHOD GTPase cycle	2	55	0.00378736	0.363606	0.363606	1	9	0.000670341	9606	Homo sapiens	DBN1;LMNB1		R-HSA-9693198
R-HSA-6794362	Protein-protein interactions at synapses	3	93	0.00640408	0.364458	0.364458	4	33	0.00245792	9606	Homo sapiens	RTN3;EPB41L2;CASK		R-HSA-6797553;R-HSA-6797568;R-HSA-6794352;R-HSA-8849882
R-HSA-176412	Phosphorylation of the APC/C	1	20	0.00137722	0.370648	0.370648	2	2	0.000148965	9606	Homo sapiens	CDC23		R-HSA-174119;R-HSA-174132
R-HSA-168275	Entry of Influenza Virion into Host Cell via Endocytosis	1	20	0.00137722	0.370648	0.370648	1	1	7.44823e-05	9606	Homo sapiens	CLTC		R-HSA-168285
R-HSA-9687136	Aberrant regulation of mitotic exit in cancer due to RB1 defects	1	20	0.00137722	0.370648	0.370648	1	1	7.44823e-05	9606	Homo sapiens	CDC23		R-HSA-9687377
R-HSA-936964	Activation of IRF3/IRF7 mediated by TBK1/IKK epsilon	1	20	0.00137722	0.370648	0.370648	7	9	0.000670341	9606	Homo sapiens	CAP1		R-HSA-936941;R-HSA-5362500;R-HSA-166245;R-HSA-5362486;R-HSA-2213017;R-HSA-2201338;R-HSA-166271
R-HSA-169893	Prolonged ERK activation events	1	20	0.00137722	0.370648	0.370648	8	19	0.00141516	9606	Homo sapiens	YWHAB		R-HSA-9610163;R-HSA-9612980;R-HSA-170965;R-HSA-9610154;R-HSA-9610152;R-HSA-9610153;R-HSA-9610156;R-HSA-169901
R-HSA-450604	KSRP (KHSRP) binds and destabilizes mRNA	1	20	0.00137722	0.370648	0.370648	1	5	0.000372412	9606	Homo sapiens	DIS3		R-HSA-450422
R-HSA-9678110	Attachment and Entry	1	20	0.00137722	0.370648	0.370648	1	10	0.000744823	9606	Homo sapiens	VCP		R-HSA-9686699
R-HSA-5389840	Mitochondrial translation elongation	3	94	0.00647294	0.370702	0.370702	5	8	0.000595859	9606	Homo sapiens	GFM1;MRPL24;MRPL54		R-HSA-5389842;R-HSA-5389857;R-HSA-5389848;R-HSA-5419279;R-HSA-5419261
R-HSA-72165	mRNA Splicing - Minor Pathway	2	56	0.00385622	0.371851	0.371851	5	5	0.000372412	9606	Homo sapiens	SFRS7;SF3B1		R-HSA-75079;R-HSA-75081;R-HSA-75080;R-HSA-75083;R-HSA-75082
R-HSA-5620924	Intraflagellar transport	2	56	0.00385622	0.371851	0.371851	6	12	0.000893788	9606	Homo sapiens	TUBB2A		R-HSA-5624949;R-HSA-5625424;R-HSA-5625426;R-HSA-5625421;R-HSA-5624952;R-HSA-5625416
R-HSA-9031628	NGF-stimulated transcription	2	56	0.00385622	0.371851	0.371851	5	37	0.00275585	9606	Homo sapiens	CHD4;DNM2		R-HSA-9613219;R-HSA-9612534;R-HSA-9613476;R-HSA-9619838;R-HSA-9613213
R-HSA-2122947	NOTCH1 Intracellular Domain Regulates Transcription	2	57	0.00392508	0.380053	0.380053	3	18	0.00134068	9606	Homo sapiens	NCOR1;CUL1		R-HSA-1852623;R-HSA-1912388;R-HSA-1912385
R-HSA-73893	DNA Damage Bypass	2	57	0.00392508	0.380053	0.380053	4	34	0.0025324	9606	Homo sapiens	VCP;TRIM25		R-HSA-5653756;R-HSA-5654989;R-HSA-5653754;R-HSA-5654985
R-HSA-2871837	FCERI mediated NF-kB activation	5	175	0.0120507	0.380797	0.380797	13	19	0.00141516	9606	Homo sapiens	PSMD12;PSMD3;CUL1;PSMD1;CARD11		R-HSA-2730861;R-HSA-202534;R-HSA-5607728;R-HSA-2730863;R-HSA-2730904;R-HSA-2730876;R-HSA-5607724;R-HSA-2730864;R-HSA-2730899;R-HSA-2730900;R-HSA-2730836;R-HSA-2730903;R-HSA-2730902
R-HSA-438064	Post NMDA receptor activation events	3	96	0.00661066	0.383156	0.383156	6	39	0.00290481	9606	Homo sapiens	RPS6KA3;TUBB2A		R-HSA-9619843;R-HSA-442724;R-HSA-9029434;R-HSA-9619542;R-HSA-442739;R-HSA-9620004
R-HSA-3000471	Scavenging by Class B Receptors	1	21	0.00144608	0.385063	0.385063	4	5	0.000372412	9606	Homo sapiens	APOB		R-HSA-2187264;R-HSA-2512800;R-HSA-2247512;R-HSA-2197646
R-HSA-141430	Inactivation of APC/C via direct inhibition of the APC/C complex	1	21	0.00144608	0.385063	0.385063	1	2	0.000148965	9606	Homo sapiens	CDC23		R-HSA-141423
R-HSA-141405	Inhibition of the proteolytic activity of APC/C required for the onset of anaphase by mitotic spindle checkpoint components	1	21	0.00144608	0.385063	0.385063	1	3	0.000223447	9606	Homo sapiens	CDC23		R-HSA-141423
R-HSA-430039	mRNA decay by 5' to 3' exoribonuclease	1	21	0.00144608	0.385063	0.385063	1	3	0.000223447	9606	Homo sapiens	DDX6		R-HSA-429860
R-HSA-77288	mitochondrial fatty acid beta-oxidation of unsaturated fatty acids	1	21	0.00144608	0.385063	0.385063	1	6	0.000446894	9606	Homo sapiens	DECR1		R-HSA-109343
R-HSA-5661270	Formation of xylulose-5-phosphate	1	21	0.00144608	0.385063	0.385063	1	6	0.000446894	9606	Homo sapiens	XYLB		R-HSA-5662466
R-HSA-9711097	Cellular response to starvation	5	176	0.0121195	0.385343	0.385343	4	28	0.00208551	9606	Homo sapiens	RPL4;RPL3;GCN1L1;RPL17		R-HSA-9633008;R-HSA-9633742;R-HSA-9634669;R-HSA-9633005
R-HSA-912446	Meiotic recombination	2	58	0.00399394	0.38821	0.38821	2	9	0.000670341	9606	Homo sapiens	MRE11A;NBN		R-HSA-9023941;R-HSA-9023943
R-HSA-5689603	UCH proteinases	3	98	0.00674838	0.395554	0.395554	2	11	0.000819306	9606	Homo sapiens	PSMD12;PSMD3;PSMD1		R-HSA-5665854;R-HSA-5665871
R-HSA-5637812	Signaling by EGFRvIII in Cancer	1	22	0.00151494	0.399148	0.399148	18	18	0.00134068	9606	Homo sapiens	HSP90AA1		R-HSA-5637808;R-HSA-1247999;R-HSA-5638137;R-HSA-5637798;R-HSA-5637766;R-HSA-1248002;R-HSA-5637764;R-HSA-5637796;R-HSA-5637765;R-HSA-5637794;R-HSA-5637795;R-HSA-5637792;R-HSA-5637806;R-HSA-1218824;R-HSA-5637770;R-HSA-1248655;R-HSA-5637800;R-HSA-5637801
R-HSA-5637810	Constitutive Signaling by EGFRvIII	1	22	0.00151494	0.399148	0.399148	18	18	0.00134068	9606	Homo sapiens	HSP90AA1		R-HSA-5637808;R-HSA-1247999;R-HSA-5638137;R-HSA-5637798;R-HSA-5637766;R-HSA-1248002;R-HSA-5637764;R-HSA-5637796;R-HSA-5637765;R-HSA-5637794;R-HSA-5637795;R-HSA-5637792;R-HSA-5637806;R-HSA-1218824;R-HSA-5637770;R-HSA-1248655;R-HSA-5637800;R-HSA-5637801
R-HSA-174430	Telomere C-strand synthesis initiation	1	22	0.00151494	0.399148	0.399148	3	4	0.000297929	9606	Homo sapiens	POLA1		R-HSA-9668597;R-HSA-174427;R-HSA-174425
R-HSA-176407	Conversion from APC/C:Cdc20 to APC/C:Cdh1 in late anaphase	1	22	0.00151494	0.399148	0.399148	2	3	0.000223447	9606	Homo sapiens	CDC23		R-HSA-174224;R-HSA-174070
R-HSA-164938	Nef-mediates down modulation of cell surface receptors by recruiting them to clathrin adapters	1	22	0.00151494	0.399148	0.399148	6	15	0.00111724	9606	Homo sapiens	AP2B1		R-HSA-167601;R-HSA-167537;R-HSA-182198;R-HSA-182186;R-HSA-182171;R-HSA-167597
R-HSA-212165	Epigenetic regulation of gene expression	4	139	0.00957168	0.401289	0.401289	5	34	0.0025324	9606	Homo sapiens	EHMT2;DDX21;CHD4;SF3B1		R-HSA-5250930;R-HSA-5250947;R-HSA-427404;R-HSA-5250938;R-HSA-427336
R-HSA-112310	Neurotransmitter release cycle	3	99	0.00681724	0.401729	0.401729	5	37	0.00275585	9606	Homo sapiens	HSPA8;CASK;GLS		R-HSA-70609;R-HSA-888589;R-HSA-5336443;R-HSA-380574;R-HSA-917744
R-HSA-6794361	Neurexins and neuroligins	2	60	0.00413166	0.404378	0.404378	3	19	0.00141516	9606	Homo sapiens	EPB41L2;CASK		R-HSA-6797553;R-HSA-6797568;R-HSA-6794352
R-HSA-70326	Glucose metabolism	4	140	0.00964055	0.406457	0.406457	3	50	0.00372412	9606	Homo sapiens	RANBP2;NUP205;TPR;ENO1		R-HSA-71660;R-HSA-170796;R-HSA-70494
R-HSA-8986944	Transcriptional Regulation by MECP2	3	100	0.0068861	0.407886	0.407886	3	77	0.00573514	9606	Homo sapiens	NCOR1;FKBP5		R-HSA-9022728;R-HSA-8986939;R-HSA-9022734
R-HSA-418217	G beta:gamma signalling through PLC beta	1	23	0.0015838	0.412912	0.412912	2	2	0.000148965	9606	Homo sapiens	PLCB1		R-HSA-398193;R-HSA-398040
R-HSA-500657	Presynaptic function of Kainate receptors	1	23	0.0015838	0.412912	0.412912	1	2	0.000148965	9606	Homo sapiens	PLCB1		R-HSA-500717
R-HSA-432142	Platelet sensitization by LDL	1	23	0.0015838	0.412912	0.412912	4	9	0.000670341	9606	Homo sapiens	APOB		R-HSA-432129;R-HSA-435244;R-HSA-8948034;R-HSA-432121
R-HSA-416993	Trafficking of GluR2-containing AMPA receptors	1	23	0.0015838	0.412912	0.412912	1	3	0.000223447	9606	Homo sapiens	AP2B1		R-HSA-416639
R-HSA-9665348	Signaling by ERBB2 ECD mutants	1	23	0.0015838	0.412912	0.412912	4	15	0.00111724	9606	Homo sapiens	HSP90AA1		R-HSA-9665412;R-HSA-9665389;R-HSA-9665405;R-HSA-9665388
R-HSA-2142845	Hyaluronan metabolism	1	23	0.0015838	0.412912	0.412912	3	13	0.000968271	9606	Homo sapiens	HMMR		R-HSA-2160915;R-HSA-2160884;R-HSA-2160892
R-HSA-8849932	Synaptic adhesion-like molecules	1	23	0.0015838	0.412912	0.412912	1	8	0.000595859	9606	Homo sapiens	RTN3		R-HSA-8849882
R-HSA-6804760	Regulation of TP53 Activity through Methylation	1	23	0.0015838	0.412912	0.412912	1	12	0.000893788	9606	Homo sapiens	EHMT2		R-HSA-6805755
R-HSA-983169	Class I MHC mediated antigen processing & presentation	12	473	0.0325713	0.413919	0.413919	13	48	0.00357515	9606	Homo sapiens	NPEPPS;PSMD12;CDC23;HSPA5;PSMD3;UBR4;CUL1;PSMD1;UBA1;DZIP3;KLHL20		R-HSA-983150;R-HSA-983148;R-HSA-983147;R-HSA-983146;R-HSA-983145;R-HSA-983140;R-HSA-1236935;R-HSA-983162;R-HSA-1236970;R-HSA-983157;R-HSA-983156;R-HSA-983153;R-HSA-983152
R-HSA-5368287	Mitochondrial translation	3	102	0.00702383	0.420141	0.420141	11	17	0.0012662	9606	Homo sapiens	GFM1;MRPL24;MRPL54		R-HSA-5389842;R-HSA-5419264;R-HSA-5389857;R-HSA-5419281;R-HSA-5419271;R-HSA-5389848;R-HSA-5419273;R-HSA-5419279;R-HSA-5389839;R-HSA-5419261;R-HSA-5419277
R-HSA-168164	Toll Like Receptor 3 (TLR3) Cascade	3	102	0.00702383	0.420141	0.420141	11	61	0.00454342	9606	Homo sapiens	CAP1;RPS6KA3;CUL1		R-HSA-9013992;R-HSA-9013979;R-HSA-9013978;R-HSA-199895;R-HSA-9013985;R-HSA-198746;R-HSA-9013986;R-HSA-5684250;R-HSA-5684248;R-HSA-9013974;R-HSA-9013990
R-HSA-5250924	B-WICH complex positively regulates rRNA expression	2	62	0.00426938	0.42034	0.42034	3	3	0.000223447	9606	Homo sapiens	DDX21;SF3B1		R-HSA-5250930;R-HSA-5250947;R-HSA-5250938
R-HSA-8956320	Nucleobase biosynthesis	2	62	0.00426938	0.42034	0.42034	4	24	0.00178758	9606	Homo sapiens	ATIC;PAICS		R-HSA-73797;R-HSA-73798;R-HSA-73805;R-HSA-73806
R-HSA-174048	APC/C:Cdc20 mediated degradation of Cyclin B	1	24	0.00165266	0.426361	0.426361	3	3	0.000223447	9606	Homo sapiens	CDC23		R-HSA-174227;R-HSA-174120;R-HSA-174157
R-HSA-844456	The NLRP3 inflammasome	1	24	0.00165266	0.426361	0.426361	7	18	0.00134068	9606	Homo sapiens	HSP90AB1		R-HSA-873951;R-HSA-844440;R-HSA-1296421;R-HSA-844612;R-HSA-874087;R-HSA-844610;R-HSA-1306876
R-HSA-392517	Rap1 signalling	1	24	0.00165266	0.426361	0.426361	2	7	0.000521376	9606	Homo sapiens	YWHAB		R-HSA-392513;R-HSA-913993
R-HSA-110320	Translesion Synthesis by POLH	1	24	0.00165266	0.426361	0.426361	2	8	0.000595859	9606	Homo sapiens	VCP		R-HSA-5654989;R-HSA-5654985
R-HSA-113510	E2F mediated regulation of DNA replication	1	24	0.00165266	0.426361	0.426361	1	4	0.000297929	9606	Homo sapiens	POLA1		R-HSA-113504
R-HSA-881907	Gastrin-CREB signalling pathway via PKC and MAPK	1	24	0.00165266	0.426361	0.426361	2	9	0.000670341	9606	Homo sapiens	RPS6KA3		R-HSA-199895;R-HSA-198746
R-HSA-8964058	HDL remodeling	1	24	0.00165266	0.426361	0.426361	1	13	0.000968271	9606	Homo sapiens	ALB		R-HSA-264679
R-HSA-3214815	HDACs deacetylate histones	2	63	0.00433825	0.428239	0.428239	3	5	0.000372412	9606	Homo sapiens	NCOR1;CHD4		R-HSA-3777129;R-HSA-9679787;R-HSA-3769447
R-HSA-112382	Formation of RNA Pol II elongation complex	2	63	0.00433825	0.428239	0.428239	1	2	0.000148965	9606	Homo sapiens	SUPT16H;SUPT6H		R-HSA-112379
R-HSA-9013406	RHOQ GTPase cycle	2	63	0.00433825	0.428239	0.428239	1	5	0.000372412	9606	Homo sapiens	IQGAP1		R-HSA-9018746
R-HSA-5578775	Ion homeostasis	2	64	0.00440711	0.436081	0.436081	3	16	0.00119172	9606	Homo sapiens	ATP1A1;ATP2B1		R-HSA-418309;R-HSA-9684068;R-HSA-936897
R-HSA-109606	Intrinsic Pathway for Apoptosis	2	64	0.00440711	0.436081	0.436081	2	62	0.00461791	9606	Homo sapiens	YWHAQ;YWHAB		R-HSA-139906;R-HSA-139899
R-HSA-400253	Circadian Clock	3	105	0.00723041	0.438363	0.438363	13	59	0.00439446	9606	Homo sapiens	NCOR1;CUL1;SIK1		R-HSA-5663252;R-HSA-1368119;R-HSA-549475;R-HSA-5663258;R-HSA-400267;R-HSA-400342;R-HSA-1368069;R-HSA-5663271;R-HSA-549533;R-HSA-1368065;R-HSA-5663265;R-HSA-1368140;R-HSA-5663245
R-HSA-71288	Creatine metabolism	1	25	0.00172153	0.439503	0.439503	1	6	0.000446894	9606	Homo sapiens	CKB		R-HSA-200318
R-HSA-140875	Common Pathway of Fibrin Clot Formation	1	25	0.00172153	0.439503	0.439503	4	29	0.00215999	9606	Homo sapiens	SERPINA1		R-HSA-140599;R-HSA-140696;R-HSA-140840;R-HSA-5591086
R-HSA-445144	Signal transduction by L1	1	25	0.00172153	0.439503	0.439503	1	11	0.000819306	9606	Homo sapiens	CASK		R-HSA-392752
R-HSA-8878166	Transcriptional regulation by RUNX2	4	147	0.0101226	0.442347	0.442347	8	84	0.00625652	9606	Homo sapiens	PSMD12;PSMD3;CUL1;PSMD1		R-HSA-8939688;R-HSA-8939801;R-HSA-9008475;R-HSA-8939706;R-HSA-9008479;R-HSA-9008110;R-HSA-9008478;R-HSA-9009362
R-HSA-983705	Signaling by the B Cell Receptor (BCR)	5	189	0.0130147	0.444092	0.444092	7	44	0.00327722	9606	Homo sapiens	PSMD12;PSMD3;CUL1;PSMD1;CARD11		R-HSA-1168641;R-HSA-1168640;R-HSA-1168643;R-HSA-1168642;R-HSA-1168644;R-HSA-1168635;R-HSA-1168637
R-HSA-168138	Toll Like Receptor 9 (TLR9) Cascade	3	106	0.00729927	0.444389	0.444389	6	68	0.0050648	9606	Homo sapiens	EEA1;RPS6KA3;CUL1		R-HSA-1679098;R-HSA-199895;R-HSA-187895;R-HSA-198746;R-HSA-5684250;R-HSA-5684248
R-HSA-8939236	RUNX1 regulates transcription of genes involved in differentiation of HSCs	3	106	0.00729927	0.444389	0.444389	1	15	0.00111724	9606	Homo sapiens	PSMD12;PSMD3;PSMD1		R-HSA-8957265
R-HSA-5687128	MAPK6/MAPK4 signaling	3	106	0.00729927	0.444389	0.444389	1	40	0.00297929	9606	Homo sapiens	PSMD12;PSMD3;PSMD1		R-HSA-5687112
R-HSA-937061	TRIF(TICAM1)-mediated TLR4 signaling	3	107	0.00736813	0.45039	0.45039	11	58	0.00431998	9606	Homo sapiens	CAP1;RPS6KA3;CUL1		R-HSA-936941;R-HSA-199895;R-HSA-5362500;R-HSA-166245;R-HSA-5362486;R-HSA-2213017;R-HSA-198746;R-HSA-2201338;R-HSA-5684250;R-HSA-166271;R-HSA-5684248
R-HSA-166166	MyD88-independent TLR4 cascade	3	107	0.00736813	0.45039	0.45039	11	60	0.00446894	9606	Homo sapiens	CAP1;RPS6KA3;CUL1		R-HSA-936941;R-HSA-199895;R-HSA-5362500;R-HSA-166245;R-HSA-5362486;R-HSA-2213017;R-HSA-198746;R-HSA-2201338;R-HSA-5684250;R-HSA-166271;R-HSA-5684248
R-HSA-75955	RNA Polymerase II Transcription Elongation	2	66	0.00454483	0.451589	0.451589	4	8	0.000595859	9606	Homo sapiens	SUPT16H;SUPT6H		R-HSA-112385;R-HSA-113412;R-HSA-112379;R-HSA-112396
R-HSA-8978934	Metabolism of cofactors	2	66	0.00454483	0.451589	0.451589	4	28	0.00208551	9606	Homo sapiens	HSP90AA1;IDH1		R-HSA-389540;R-HSA-1497796;R-HSA-389550;R-HSA-1497784
R-HSA-1236382	Constitutive Signaling by Ligand-Responsive EGFR Cancer Variants	1	26	0.00179039	0.452345	0.452345	23	23	0.00171309	9606	Homo sapiens	HSP90AA1		R-HSA-1218833;R-HSA-1225947;R-HSA-1226014;R-HSA-1225950;R-HSA-1225951;R-HSA-1226012;R-HSA-1225949;R-HSA-1220610;R-HSA-1220611;R-HSA-1247842;R-HSA-1247841;R-HSA-1226016;R-HSA-1225952;R-HSA-1220614;R-HSA-1225956;R-HSA-1220612;R-HSA-1247844;R-HSA-1225957;R-HSA-1220613;R-HSA-1218824;R-HSA-1225960;R-HSA-1225961;R-HSA-1169421
R-HSA-5637815	Signaling by Ligand-Responsive EGFR Variants in Cancer	1	26	0.00179039	0.452345	0.452345	23	23	0.00171309	9606	Homo sapiens	HSP90AA1		R-HSA-1218833;R-HSA-1225947;R-HSA-1226014;R-HSA-1225950;R-HSA-1225951;R-HSA-1226012;R-HSA-1225949;R-HSA-1220610;R-HSA-1220611;R-HSA-1247842;R-HSA-1247841;R-HSA-1226016;R-HSA-1225952;R-HSA-1220614;R-HSA-1225956;R-HSA-1220612;R-HSA-1247844;R-HSA-1225957;R-HSA-1220613;R-HSA-1218824;R-HSA-1225960;R-HSA-1225961;R-HSA-1169421
R-HSA-179409	APC-Cdc20 mediated degradation of Nek2A	1	26	0.00179039	0.452345	0.452345	3	3	0.000223447	9606	Homo sapiens	CDC23		R-HSA-179410;R-HSA-179417;R-HSA-179421
R-HSA-69186	Lagging Strand Synthesis	1	26	0.00179039	0.452345	0.452345	10	11	0.000819306	9606	Homo sapiens	POLA1		R-HSA-69152;R-HSA-69074;R-HSA-69140;R-HSA-69063;R-HSA-69127;R-HSA-69142;R-HSA-69144;R-HSA-69053;R-HSA-69068;R-HSA-69116
R-HSA-198753	ERK/MAPK targets	1	26	0.00179039	0.452345	0.452345	1	7	0.000521376	9606	Homo sapiens	RPS6KA3		R-HSA-198746
R-HSA-140837	Intrinsic Pathway of Fibrin Clot Formation	1	26	0.00179039	0.452345	0.452345	2	24	0.00178758	9606	Homo sapiens	SERPINA1		R-HSA-158419;R-HSA-158137
R-HSA-162594	Early Phase of HIV Life Cycle	1	26	0.00179039	0.452345	0.452345	3	39	0.00290481	9606	Homo sapiens	XRCC5		R-HSA-175174;R-HSA-175258;R-HSA-175177
R-HSA-3322077	Glycogen synthesis	1	26	0.00179039	0.452345	0.452345	1	24	0.00178758	9606	Homo sapiens	UGP2		R-HSA-70286
R-HSA-3700989	Transcriptional Regulation by TP53	12	487	0.0335353	0.453214	0.453214	16	259	0.0192909	9606	Homo sapiens	NPM1;SUPT16H;YWHAQ;YWHAB;EHMT2;MRE11A;CASK;CHD4;NBN;NOC2L;LRPPRC;GLS		R-HSA-6797606;R-HSA-3222128;R-HSA-6805126;R-HSA-6805061;R-HSA-6799332;R-HSA-6805059;R-HSA-6805122;R-HSA-5632732;R-HSA-6801675;R-HSA-163214;R-HSA-70609;R-HSA-6805650;R-HSA-5632738;R-HSA-6797616;R-HSA-6797712;R-HSA-6805755
R-HSA-5693565	Recruitment and ATM-mediated phosphorylation of repair and signaling proteins at DNA double strand breaks	2	67	0.00461369	0.459252	0.459252	29	39	0.00290481	9606	Homo sapiens	MRE11A;NBN		R-HSA-5682967;R-HSA-5683735;R-HSA-69891;R-HSA-5682965;R-HSA-5683986;R-HSA-5693598;R-HSA-5682588;R-HSA-5682586;R-HSA-5683801;R-HSA-5682629;R-HSA-5683077;R-HSA-5693583;R-HSA-5683405;R-HSA-5682992;R-HSA-5693566;R-HSA-5683967;R-HSA-5683964;R-HSA-5683384;R-HSA-5683385;R-HSA-5682598;R-HSA-5682983;R-HSA-5693602;R-HSA-5693536;R-HSA-5683425;R-HSA-5682607;R-HSA-5682863;R-HSA-5693551;R-HSA-5693549;R-HSA-568…
R-HSA-186712	Regulation of beta-cell development	2	67	0.00461369	0.459252	0.459252	3	26	0.00193654	9606	Homo sapiens	HNF1B		R-HSA-210784;R-HSA-210788;R-HSA-210824
R-HSA-2454202	Fc epsilon receptor (FCERI) signaling	6	235	0.0161823	0.460913	0.460913	18	63	0.00469239	9606	Homo sapiens	PSMD12;TEC;PSMD3;CUL1;PSMD1;CARD11		R-HSA-2730888;R-HSA-2730858;R-HSA-2730861;R-HSA-202534;R-HSA-5607728;R-HSA-2730863;R-HSA-2730885;R-HSA-2730904;R-HSA-2730876;R-HSA-2730847;R-HSA-2730833;R-HSA-5607724;R-HSA-2730864;R-HSA-2730899;R-HSA-2730900;R-HSA-2730836;R-HSA-2730903;R-HSA-2730902
R-HSA-166016	Toll Like Receptor 4 (TLR4) Cascade	4	151	0.010398	0.462571	0.462571	12	95	0.00707582	9606	Homo sapiens	CAP1;RPS6KA3;CUL1;DNM2		R-HSA-936941;R-HSA-199895;R-HSA-5362500;R-HSA-166245;R-HSA-5362486;R-HSA-2213017;R-HSA-198746;R-HSA-2201338;R-HSA-2201293;R-HSA-5684250;R-HSA-166271;R-HSA-5684248
R-HSA-8876384	Listeria monocytogenes entry into host cells	1	27	0.00185925	0.464893	0.464893	4	13	0.000968271	9606	Homo sapiens	CTNND1		R-HSA-8876948;R-HSA-8876993;R-HSA-8876497;R-HSA-112333
R-HSA-400451	Free fatty acids regulate insulin secretion	1	27	0.00185925	0.464893	0.464893	2	7	0.000521376	9606	Homo sapiens	PLCB1		R-HSA-400023;R-HSA-399998
R-HSA-9705462	Inactivation of CSF3 (G-CSF) signaling	1	27	0.00185925	0.464893	0.464893	2	9	0.000670341	9606	Homo sapiens	CUL1		R-HSA-9705729;R-HSA-9705738
R-HSA-2173795	Downregulation of SMAD2/3:SMAD4 transcriptional activity	1	27	0.00185925	0.464893	0.464893	3	21	0.00156413	9606	Homo sapiens	NCOR1		R-HSA-2186741;R-HSA-2186747;R-HSA-173481
R-HSA-193048	Androgen biosynthesis	1	27	0.00185925	0.464893	0.464893	1	9	0.000670341	9606	Homo sapiens	HSD17B12		R-HSA-193064
R-HSA-2022377	Metabolism of Angiotensinogen to Angiotensins	1	27	0.00185925	0.464893	0.464893	2	20	0.00148965	9606	Homo sapiens	CTSD		R-HSA-2022412;R-HSA-2022403
R-HSA-1227986	Signaling by ERBB2	2	68	0.00468255	0.466852	0.466852	7	46	0.00342619	9606	Homo sapiens	HSP90AA1;CUL1		R-HSA-1918092;R-HSA-1918095;R-HSA-1963582;R-HSA-9652277;R-HSA-1963589;R-HSA-9652264;R-HSA-9665726
R-HSA-2644606	Constitutive Signaling by NOTCH1 PEST Domain Mutants	2	68	0.00468255	0.466852	0.466852	2	21	0.00156413	9606	Homo sapiens	NCOR1;CUL1		R-HSA-2220967;R-HSA-2220982
R-HSA-2644602	Signaling by NOTCH1 PEST Domain Mutants in Cancer	2	68	0.00468255	0.466852	0.466852	2	21	0.00156413	9606	Homo sapiens	NCOR1;CUL1		R-HSA-2220967;R-HSA-2220982
R-HSA-2894862	Constitutive Signaling by NOTCH1 HD+PEST Domain Mutants	2	68	0.00468255	0.466852	0.466852	2	21	0.00156413	9606	Homo sapiens	NCOR1;CUL1		R-HSA-2220967;R-HSA-2220982
R-HSA-2894858	Signaling by NOTCH1 HD+PEST Domain Mutants in Cancer	2	68	0.00468255	0.466852	0.466852	2	21	0.00156413	9606	Homo sapiens	NCOR1;CUL1		R-HSA-2220967;R-HSA-2220982
R-HSA-2644603	Signaling by NOTCH1 in Cancer	2	68	0.00468255	0.466852	0.466852	3	39	0.00290481	9606	Homo sapiens	NCOR1;CUL1		R-HSA-2220978;R-HSA-2220967;R-HSA-2220982
R-HSA-1268020	Mitochondrial protein import	2	69	0.00475141	0.474389	0.474389	7	14	0.00104275	9606	Homo sapiens	IDH1;TIMM50		R-HSA-1299475;R-HSA-1299478;R-HSA-1268022;R-HSA-1299476;R-HSA-1299482;R-HSA-1299480;R-HSA-1299487
R-HSA-180786	Extension of Telomeres	2	69	0.00475141	0.474389	0.474389	5	28	0.00208551	9606	Homo sapiens	POLA1;RUVBL2		R-HSA-174452;R-HSA-9668597;R-HSA-174427;R-HSA-164616;R-HSA-174425
R-HSA-450294	MAP kinase activation	2	69	0.00475141	0.474389	0.474389	4	32	0.00238344	9606	Homo sapiens	RPS6KA3;CUL1		R-HSA-199895;R-HSA-198746;R-HSA-5684250;R-HSA-5684248
R-HSA-429947	Deadenylation of mRNA	1	28	0.00192811	0.477155	0.477155	4	4	0.000297929	9606	Homo sapiens	EIF4A1		R-HSA-430021;R-HSA-429955;R-HSA-8941312;R-HSA-429992
R-HSA-350054	Notch-HLH transcription pathway	1	28	0.00192811	0.477155	0.477155	1	2	0.000148965	9606	Homo sapiens	NCOR1		R-HSA-350058
R-HSA-212676	Dopamine Neurotransmitter Release Cycle	1	28	0.00192811	0.477155	0.477155	2	5	0.000372412	9606	Homo sapiens	CASK		R-HSA-5336443;R-HSA-380574
R-HSA-879518	Transport of organic anions	1	28	0.00192811	0.477155	0.477155	3	9	0.000670341	9606	Homo sapiens	ALB		R-HSA-194130;R-HSA-194083;R-HSA-194079
R-HSA-3238698	WNT ligand biogenesis and trafficking	1	28	0.00192811	0.477155	0.477155	3	12	0.000893788	9606	Homo sapiens	VPS35		R-HSA-3247849;R-HSA-3247836;R-HSA-3247839
R-HSA-166208	mTORC1-mediated signalling	1	28	0.00192811	0.477155	0.477155	2	8	0.000595859	9606	Homo sapiens	YWHAB		R-HSA-165718;R-HSA-165692
R-HSA-975578	Reactions specific to the complex N-glycan synthesis pathway	1	28	0.00192811	0.477155	0.477155	1	7	0.000521376	9606	Homo sapiens	MANF		R-HSA-975814
R-HSA-6804115	TP53 regulates transcription of additional cell cycle genes whose exact role in the p53 pathway remain uncertain	1	28	0.00192811	0.477155	0.477155	1	14	0.00104275	9606	Homo sapiens	NPM1		R-HSA-6801675
R-HSA-9707616	Heme signaling	2	70	0.00482027	0.481861	0.481861	11	25	0.00186206	9606	Homo sapiens	NCOR1;APOB		R-HSA-400342;R-HSA-1368069;R-HSA-5663271;R-HSA-1368119;R-HSA-1368065;R-HSA-9707586;R-HSA-5663265;R-HSA-1368140;R-HSA-5663245;R-HSA-549475;R-HSA-5663258
R-HSA-375165	NCAM signaling for neurite out-growth	2	70	0.00482027	0.481861	0.481861	7	23	0.00171309	9606	Homo sapiens	SPTAN1;SPTBN1		R-HSA-392053;R-HSA-392054;R-HSA-392051;R-HSA-391868;R-HSA-391871;R-HSA-391865;R-HSA-391866
R-HSA-6782315	tRNA modification in the nucleus and cytosol	2	70	0.00482027	0.481861	0.481861	2	37	0.00275585	9606	Homo sapiens	EPRS;PUS7		R-HSA-6786583;R-HSA-6782296
R-HSA-8951664	Neddylation	6	241	0.0165955	0.484896	0.484896	10	31	0.00230895	9606	Homo sapiens	PSMD12;PSMD3;CUL1;PSMD1;KLHL20		R-HSA-8956184;R-HSA-8956040;R-HSA-8956200;R-HSA-8955289;R-HSA-8955241;R-HSA-8952618;R-HSA-8956140;R-HSA-8952044;R-HSA-8952620;R-HSA-8952039
R-HSA-933542	TRAF6 mediated NF-kB activation	1	29	0.00199697	0.489136	0.489136	2	4	0.000297929	9606	Homo sapiens	TRIM25		R-HSA-933530;R-HSA-933528
R-HSA-164952	The role of Nef in HIV-1 replication and disease pathogenesis	1	29	0.00199697	0.489136	0.489136	6	20	0.00148965	9606	Homo sapiens	AP2B1		R-HSA-167601;R-HSA-167537;R-HSA-182198;R-HSA-182186;R-HSA-182171;R-HSA-167597
R-HSA-77075	RNA Pol II CTD phosphorylation and interaction with CE	1	29	0.00199697	0.489136	0.489136	1	5	0.000372412	9606	Homo sapiens	PCM1		R-HSA-77073
R-HSA-167160	RNA Pol II CTD phosphorylation and interaction with CE during HIV infection	1	29	0.00199697	0.489136	0.489136	1	5	0.000372412	9606	Homo sapiens	PCM1		R-HSA-167153
R-HSA-168643	Nucleotide-binding domain, leucine rich repeat containing receptor (NLR) signaling pathways	2	71	0.00488913	0.489267	0.489267	8	46	0.00342619	9606	Homo sapiens	HSP90AB1;CARD9		R-HSA-873951;R-HSA-844440;R-HSA-1296421;R-HSA-741395;R-HSA-844612;R-HSA-874087;R-HSA-844610;R-HSA-1306876
R-HSA-5362517	Signaling by Retinoic Acid	2	71	0.00488913	0.489267	0.489267	2	21	0.00156413	9606	Homo sapiens	ADH4;DLD		R-HSA-5362564;R-HSA-203946
R-HSA-1474244	Extracellular matrix organization	8	329	0.0226553	0.492746	0.492746	40	319	0.0237599	9606	Homo sapiens	GLT25D2;DST;FN1;CASK;ITGA6;LAMC1;CTSD;PLEC1		R-HSA-2426530;R-HSA-2467436;R-HSA-2545196;R-HSA-8948228;R-HSA-2750181;R-HSA-8948231;R-HSA-2426676;R-HSA-204434;R-HSA-1566981;R-HSA-2533874;R-HSA-2396337;R-HSA-2426355;R-HSA-2327733;R-HSA-2396083;R-HSA-2327803;R-HSA-2533950;R-HSA-349593;R-HSA-1981120;R-HSA-2533944;R-HSA-2471621;R-HSA-202723;R-HSA-2327746;R-HSA-2328129;R-HSA-3788061;R-HSA-4084507;R-HSA-4084505;R-HSA-3907292;R-HSA-2537665;R-HSA-2213…
R-HSA-5685942	HDR through Homologous Recombination (HRR)	2	72	0.00495799	0.496607	0.496607	12	19	0.00141516	9606	Homo sapiens	MRE11A;NBN		R-HSA-5693620;R-HSA-5693589;R-HSA-5686469;R-HSA-5686483;R-HSA-5693539;R-HSA-5693584;R-HSA-5685838;R-HSA-5685341;R-HSA-5686410;R-HSA-5686440;R-HSA-5693593;R-HSA-5693561
R-HSA-3295583	TRP channels	1	30	0.00206583	0.500844	0.500844	2	4	0.000297929	9606	Homo sapiens	TRPA1		R-HSA-3295579;R-HSA-9701055
R-HSA-204174	Regulation of pyruvate dehydrogenase (PDH) complex	1	30	0.00206583	0.500844	0.500844	2	4	0.000297929	9606	Homo sapiens	DLD		R-HSA-203946;R-HSA-204169
R-HSA-9665686	Signaling by ERBB2 TMD/JMD mutants	1	30	0.00206583	0.500844	0.500844	4	13	0.000968271	9606	Homo sapiens	HSP90AA1		R-HSA-9665697;R-HSA-9665696;R-HSA-9665703;R-HSA-9665702
R-HSA-264876	Insulin processing	1	30	0.00206583	0.500844	0.500844	1	16	0.00119172	9606	Homo sapiens	KIF5B		R-HSA-265160
R-HSA-8950505	Gene and protein expression by JAK-STAT signaling after Interleukin-12 stimulation	2	73	0.00502686	0.50388	0.50388	1	36	0.00268136	9606	Homo sapiens	LMNB1		R-HSA-8950681
R-HSA-162582	Signal Transduction	69	2974	0.204793	0.511421	0.511421	235	2402	0.178907	9606	Homo sapiens	HSP90AB1;YWHAB;CTNND1;CLTC;CHD4;LAMC1;RND3;LMNB1;RPS6KA3;YWHAQ;KIF5B;PSMD3;POTEE;PSMD1;VPS35;CTSD;SPTAN1;CCT2;HSP90AA1;DST;CASK;EPS15L1;KIF7;GABRG3;CKAP4;DNM2;SRRM1;DYNC1LI1;TUBB2A;NCOR1;CTTN;PLIN4;PLIN3;MYH9;TLN1;PLCB1;DLD;DBN1;FKBP5;PSMD12;VCP;ROCK2;CUL1;IQGAP1;IQGAP2;C3;ADH4;STIP1;NLN;RAD21;FLNA;CKB;MYH10;SPTBN1;RANBP2;DYNC1H1;FN1;AP2B1;KTN1;NSFL1C;TEC;DLG5;FASN;TJP2		R-HSA-443910;R-HSA-114688;R-HSA-443905;R-HSA-2064406;R-HSA-5668932;R-HSA-205328;R-HSA-9692809;R-HSA-3640874;R-HSA-1963582;R-HSA-5668978;R-HSA-9612980;R-HSA-9017507;R-HSA-8943780;R-HSA-9665726;R-HSA-5626469;R-HSA-5625959;R-HSA-9613476;R-HSA-9014449;R-HSA-2064421;R-HSA-2064418;R-HSA-5672980;R-HSA-5218828;R-HSA-5672978;R-HSA-5218826;R-HSA-5218822;R-HSA-9014467;R-HSA-8939203;R-HSA-8939204;R-HSA-51384…
R-HSA-174411	Polymerase switching on the C-strand of the telomere	1	31	0.00213469	0.512285	0.512285	1	6	0.000446894	9606	Homo sapiens	POLA1		R-HSA-174452
R-HSA-5205647	Mitophagy	1	31	0.00213469	0.512285	0.512285	1	15	0.00111724	9606	Homo sapiens	CASK		R-HSA-8948039
R-HSA-5601884	PIWI-interacting RNA (piRNA) biogenesis	1	31	0.00213469	0.512285	0.512285	1	15	0.00111724	9606	Homo sapiens	HSP90AA1		R-HSA-5601883
R-HSA-8878159	Transcriptional regulation by RUNX3	3	118	0.0081256	0.514469	0.514469	1	47	0.00350067	9606	Homo sapiens	PSMD12;PSMD3;PSMD1		R-HSA-8952408
R-HSA-5683057	MAPK family signaling cascades	9	380	0.0261672	0.518081	0.518081	25	122	0.00908685	9606	Homo sapiens	PSMD12;YWHAB;PSMD3;FN1;PSMD1;IQGAP1;TLN1;SPTAN1;SPTBN1		R-HSA-5672980;R-HSA-5672978;R-HSA-5675417;R-HSA-9657603;R-HSA-5672966;R-HSA-5672965;R-HSA-9657606;R-HSA-5672960;R-HSA-5672961;R-HSA-5672972;R-HSA-5672973;R-HSA-9657608;R-HSA-5687112;R-HSA-9658445;R-HSA-5672969;R-HSA-5672950;R-HSA-5672951;R-HSA-9653108;R-HSA-5658430;R-HSA-5672958;R-HSA-5672957;R-HSA-9657599;R-HSA-5672954;R-HSA-5675431;R-HSA-5675433
R-HSA-5693606	DNA Double Strand Break Response	2	75	0.00516458	0.518219	0.518219	37	48	0.00357515	9606	Homo sapiens	MRE11A;NBN		R-HSA-5682967;R-HSA-5683735;R-HSA-69891;R-HSA-5682965;R-HSA-5683986;R-HSA-5693598;R-HSA-5682588;R-HSA-5682586;R-HSA-5683801;R-HSA-3785768;R-HSA-5682629;R-HSA-5683077;R-HSA-5693583;R-HSA-5683405;R-HSA-75172;R-HSA-5682992;R-HSA-75174;R-HSA-5693566;R-HSA-5683967;R-HSA-5683964;R-HSA-5682044;R-HSA-5683384;R-HSA-5683385;R-HSA-5682598;R-HSA-5684006;R-HSA-5682983;R-HSA-5693540;R-HSA-5693602;R-HSA-5693536…
R-HSA-9013148	CDC42 GTPase cycle	4	163	0.0112243	0.521539	0.521539	2	6	0.000446894	9606	Homo sapiens	IQGAP1;IQGAP2;KTN1		R-HSA-9692809;R-HSA-9013157
R-HSA-1643713	Signaling by EGFR in Cancer	1	32	0.00220355	0.523463	0.523463	40	42	0.00312826	9606	Homo sapiens	HSP90AA1		R-HSA-1218833;R-HSA-1225947;R-HSA-1226014;R-HSA-1225950;R-HSA-1225951;R-HSA-1226012;R-HSA-1225949;R-HSA-1220610;R-HSA-5637766;R-HSA-1220611;R-HSA-1248002;R-HSA-5637764;R-HSA-5637765;R-HSA-1220614;R-HSA-1220612;R-HSA-1220613;R-HSA-1218824;R-HSA-1169421;R-HSA-5637770;R-HSA-1248655;R-HSA-5637808;R-HSA-1247999;R-HSA-5638137;R-HSA-5637798;R-HSA-1247842;R-HSA-1247841;R-HSA-1226016;R-HSA-1225952;R-HSA-5…
R-HSA-525793	Myogenesis	1	32	0.00220355	0.523463	0.523463	5	14	0.00104275	9606	Homo sapiens	SPAG9		R-HSA-376117;R-HSA-448951;R-HSA-449200;R-HSA-448958;R-HSA-448957
R-HSA-9637687	Suppression of phagosomal maturation	1	32	0.00220355	0.523463	0.523463	3	17	0.0012662	9606	Homo sapiens	KPNB1		R-HSA-9636242;R-HSA-9636247;R-HSA-9636251
R-HSA-210500	Glutamate Neurotransmitter Release Cycle	1	32	0.00220355	0.523463	0.523463	1	8	0.000595859	9606	Homo sapiens	GLS		R-HSA-70609
R-HSA-449147	Signaling by Interleukins	15	643	0.0442776	0.523783	0.523783	13	493	0.0367198	9606	Homo sapiens	HSPA8;RPS6KA3;HSP90AA1;PSMD12;TEC;PSMD3;CUL1;FN1;PSMD1;LMNB1;HSP90B1		R-HSA-6785895;R-HSA-209063;R-HSA-209061;R-HSA-209125;R-HSA-879914;R-HSA-5684250;R-HSA-5684248;R-HSA-6790038;R-HSA-8950681;R-HSA-6797269;R-HSA-199895;R-HSA-198746;R-HSA-6790041
R-HSA-448424	Interleukin-17 signaling	2	77	0.0053023	0.532281	0.532281	4	35	0.00260688	9606	Homo sapiens	RPS6KA3;CUL1		R-HSA-199895;R-HSA-198746;R-HSA-5684250;R-HSA-5684248
R-HSA-8866652	Synthesis of active ubiquitin: roles of E1 and E2 enzymes	1	33	0.00227241	0.534387	0.534387	8	16	0.00119172	9606	Homo sapiens	UBA1		R-HSA-8852134;R-HSA-8852133;R-HSA-8852132;R-HSA-8852131;R-HSA-8852130;R-HSA-8852129;R-HSA-8852128;R-HSA-8852136
R-HSA-9013408	RHOG GTPase cycle	2	78	0.00537116	0.539207	0.539207	2	6	0.000446894	9606	Homo sapiens	IQGAP2;KTN1		R-HSA-9014449;R-HSA-9014467
R-HSA-8936459	RUNX1 regulates genes involved in megakaryocyte differentiation and platelet function	2	78	0.00537116	0.539207	0.539207	2	33	0.00245792	9606	Homo sapiens	TEC		R-HSA-8938034;R-HSA-8938022
R-HSA-2173782	Binding and Uptake of Ligands by Scavenger Receptors	4	167	0.0114998	0.540514	0.540514	15	33	0.00245792	9606	Homo sapiens	HSP90AA1;ALB;APOB;HSP90B1		R-HSA-2187264;R-HSA-2512800;R-HSA-2507854;R-HSA-2197770;R-HSA-2197645;R-HSA-2197646;R-HSA-2173778;R-HSA-2247511;R-HSA-2168887;R-HSA-2203479;R-HSA-2247514;R-HSA-2247512;R-HSA-2247513;R-HSA-2187261;R-HSA-2981040
R-HSA-446652	Interleukin-1 family signaling	4	167	0.0114998	0.540514	0.540514	5	80	0.00595859	9606	Homo sapiens	PSMD12;PSMD3;CUL1;PSMD1		R-HSA-209063;R-HSA-209061;R-HSA-209125;R-HSA-5684250;R-HSA-5684248
R-HSA-8939211	ESR-mediated signaling	6	256	0.0176284	0.543235	0.543235	11	111	0.00826754	9606	Homo sapiens	HSP90AA1;HSP90AB1;RAD21;CTSD;FKBP5		R-HSA-9011997;R-HSA-9032751;R-HSA-9038161;R-HSA-9023840;R-HSA-8939203;R-HSA-8939204;R-HSA-202127;R-HSA-9023845;R-HSA-9011975;R-HSA-9023846;R-HSA-9709547
R-HSA-622312	Inflammasomes	1	34	0.00234128	0.545061	0.545061	7	28	0.00208551	9606	Homo sapiens	HSP90AB1		R-HSA-873951;R-HSA-844440;R-HSA-1296421;R-HSA-844612;R-HSA-874087;R-HSA-844610;R-HSA-1306876
R-HSA-451326	Activation of kainate receptors upon glutamate binding	1	34	0.00234128	0.545061	0.545061	1	6	0.000446894	9606	Homo sapiens	PLCB1		R-HSA-500717
R-HSA-380994	ATF4 activates genes in response to endoplasmic reticulum stress	1	34	0.00234128	0.545061	0.545061	1	7	0.000521376	9606	Homo sapiens	DIS3		R-HSA-517731
R-HSA-171319	Telomere Extension By Telomerase	1	34	0.00234128	0.545061	0.545061	1	10	0.000744823	9606	Homo sapiens	RUVBL2		R-HSA-164616
R-HSA-112311	Neurotransmitter clearance	1	34	0.00234128	0.545061	0.545061	1	13	0.000968271	9606	Homo sapiens	ALDH2		R-HSA-380608
R-HSA-5693532	DNA Double-Strand Break Repair	4	168	0.0115687	0.545198	0.545198	89	111	0.00826754	9606	Homo sapiens	XRCC5;PRKDC;MRE11A;NBN		R-HSA-5684052;R-HSA-69891;R-HSA-5686483;R-HSA-5693533;R-HSA-5685341;R-HSA-5687640;R-HSA-5683801;R-HSA-3785768;R-HSA-5686469;R-HSA-5682629;R-HSA-5687360;R-HSA-5685838;R-HSA-5683405;R-HSA-5686900;R-HSA-5686642;R-HSA-75172;R-HSA-5687664;R-HSA-5684081;R-HSA-75174;R-HSA-5693566;R-HSA-5683967;R-HSA-5693564;R-HSA-5683964;R-HSA-5682044;R-HSA-5687675;R-HSA-5693561;R-HSA-5687673;R-HSA-5693542;R-HSA-5684071…
R-HSA-75105	Fatty acyl-CoA biosynthesis	2	79	0.00544002	0.546061	0.546061	4	24	0.00178758	9606	Homo sapiens	FASN;HSD17B12		R-HSA-75872;R-HSA-5655955;R-HSA-548818;R-HSA-163756
R-HSA-3000178	ECM proteoglycans	2	79	0.00544002	0.546061	0.546061	2	23	0.00171309	9606	Homo sapiens	FN1;LAMC1		R-HSA-2396124;R-HSA-2681681
R-HSA-397014	Muscle contraction	5	213	0.0146674	0.548048	0.548048	9	42	0.00312826	9606	Homo sapiens	KCNQ1;ANXA6;ATP1A1;ATP2B1;TLN1		R-HSA-445700;R-HSA-418309;R-HSA-445699;R-HSA-9684068;R-HSA-5263628;R-HSA-445704;R-HSA-445705;R-HSA-5577050;R-HSA-936897
R-HSA-72086	mRNA Capping	1	35	0.00241014	0.55549	0.55549	7	11	0.000819306	9606	Homo sapiens	PCM1		R-HSA-77073;R-HSA-77090;R-HSA-77077;R-HSA-77078;R-HSA-77081;R-HSA-77083;R-HSA-77085
R-HSA-9664565	Signaling by ERBB2 KD Mutants	1	35	0.00241014	0.55549	0.55549	4	17	0.0012662	9606	Homo sapiens	HSP90AA1		R-HSA-9649393;R-HSA-9665121;R-HSA-9664567;R-HSA-9664588
R-HSA-5656169	Termination of translesion DNA synthesis	1	35	0.00241014	0.55549	0.55549	2	9	0.000670341	9606	Homo sapiens	TRIM25		R-HSA-5653756;R-HSA-5653754
R-HSA-450282	MAPK targets/ Nuclear events mediated by MAP kinases	1	35	0.00241014	0.55549	0.55549	2	16	0.00119172	9606	Homo sapiens	RPS6KA3		R-HSA-199895;R-HSA-198746
R-HSA-418360	Platelet calcium homeostasis	1	35	0.00241014	0.55549	0.55549	1	8	0.000595859	9606	Homo sapiens	ATP2B1		R-HSA-418309
R-HSA-9674555	Signaling by CSF3 (G-CSF)	1	35	0.00241014	0.55549	0.55549	2	21	0.00156413	9606	Homo sapiens	CUL1		R-HSA-9705729;R-HSA-9705738
R-HSA-199220	Vitamin B5 (pantothenate) metabolism	1	35	0.00241014	0.55549	0.55549	1	12	0.000893788	9606	Homo sapiens	FASN		R-HSA-199202
R-HSA-418990	Adherens junctions interactions	1	35	0.00241014	0.55549	0.55549	1	16	0.00119172	9606	Homo sapiens	CTNND1		R-HSA-419002
R-HSA-4420097	VEGFA-VEGFR2 Pathway	3	126	0.00867649	0.558487	0.558487	19	79	0.00588411	9606	Homo sapiens	HSP90AA1;ROCK2;CTNND1		R-HSA-202144;R-HSA-5218828;R-HSA-5218826;R-HSA-5218855;R-HSA-5218822;R-HSA-202127;R-HSA-5218851;R-HSA-1497784;R-HSA-5228992;R-HSA-202129;R-HSA-5357477;R-HSA-5218811;R-HSA-5218809;R-HSA-5218839;R-HSA-5218838;R-HSA-202137;R-HSA-202111;R-HSA-3928647;R-HSA-5218643
R-HSA-167172	Transcription of the HIV genome	2	81	0.00557774	0.559555	0.559555	16	47	0.00350067	9606	Homo sapiens	PCM1;SUPT16H		R-HSA-167459;R-HSA-167076;R-HSA-167077;R-HSA-167150;R-HSA-167148;R-HSA-167181;R-HSA-167282;R-HSA-167090;R-HSA-167153;R-HSA-167284;R-HSA-167288;R-HSA-167192;R-HSA-167481;R-HSA-167196;R-HSA-167292;R-HSA-167197
R-HSA-8878171	Transcriptional regulation by RUNX1	6	261	0.0179727	0.562043	0.562043	4	132	0.00983167	9606	Homo sapiens	PSMD12;TEC;PSMD3;PSMD1;CASK		R-HSA-8957265;R-HSA-8938034;R-HSA-8937989;R-HSA-8938022
R-HSA-1227990	Signaling by ERBB2 in Cancer	1	36	0.002479	0.565682	0.565682	25	62	0.00461791	9606	Homo sapiens	HSP90AA1		R-HSA-9665232;R-HSA-9665304;R-HSA-9665311;R-HSA-9665280;R-HSA-9665286;R-HSA-9665412;R-HSA-9665284;R-HSA-9664588;R-HSA-9649393;R-HSA-9664567;R-HSA-1248694;R-HSA-9652277;R-HSA-9665278;R-HSA-9665405;R-HSA-1227964;R-HSA-9665315;R-HSA-9665697;R-HSA-9665121;R-HSA-9665696;R-HSA-9665703;R-HSA-9665702;R-HSA-9652264;R-HSA-9665389;R-HSA-9665388;R-HSA-9665708
R-HSA-9687139	Aberrant regulation of mitotic cell cycle due to RB1 defects	1	36	0.002479	0.565682	0.565682	1	3	0.000223447	9606	Homo sapiens	CDC23		R-HSA-9687377
R-HSA-888590	GABA synthesis, release, reuptake and degradation	1	36	0.002479	0.565682	0.565682	2	10	0.000744823	9606	Homo sapiens	HSPA8		R-HSA-888589;R-HSA-917744
R-HSA-5686938	Regulation of TLR by endogenous ligand	1	36	0.002479	0.565682	0.565682	1	12	0.000893788	9606	Homo sapiens	APOB		R-HSA-8869667
R-HSA-1236394	Signaling by ERBB4	2	82	0.00564661	0.566195	0.566195	7	52	0.00387308	9606	Homo sapiens	NCOR1;GABRG3		R-HSA-8954185;R-HSA-1253319;R-HSA-1253321;R-HSA-8954179;R-HSA-9612639;R-HSA-8954182;R-HSA-1253325
R-HSA-71291	Metabolism of amino acids and derivatives	15	661	0.0455171	0.567152	0.567152	14	285	0.0212275	9606	Homo sapiens	RPL4;PSMD12;RPL3;SLC3A2;EPRS;GLS;RARS;PSMD3;PSMD1;CKB;ALDH18A1;RPL17;DLD		R-HSA-353125;R-HSA-2408546;R-HSA-5693148;R-HSA-352232;R-HSA-508040;R-HSA-70609;R-HSA-5694018;R-HSA-2408529;R-HSA-5693153;R-HSA-70713;R-HSA-6792572;R-HSA-71037;R-HSA-200318;R-HSA-5333615
R-HSA-159418	Recycling of bile acids and salts	1	37	0.00254786	0.57564	0.57564	5	12	0.000893788	9606	Homo sapiens	ALB		R-HSA-194130;R-HSA-194083;R-HSA-194121;R-HSA-194153;R-HSA-194079
R-HSA-203615	eNOS activation	1	37	0.00254786	0.57564	0.57564	8	20	0.00148965	9606	Homo sapiens	HSP90AA1		R-HSA-202129;R-HSA-1497796;R-HSA-202144;R-HSA-1497810;R-HSA-202137;R-HSA-202111;R-HSA-202127;R-HSA-1497784
R-HSA-182971	EGFR downregulation	1	37	0.00254786	0.57564	0.57564	6	22	0.00163861	9606	Homo sapiens	EPS15L1		R-HSA-8867047;R-HSA-183072;R-HSA-8867044;R-HSA-8867041;R-HSA-182986;R-HSA-182990
R-HSA-399719	Trafficking of AMPA receptors	1	37	0.00254786	0.57564	0.57564	1	4	0.000297929	9606	Homo sapiens	AP2B1		R-HSA-416639
R-HSA-5694530	Cargo concentration in the ER	1	37	0.00254786	0.57564	0.57564	2	12	0.000893788	9606	Homo sapiens	SERPINA1		R-HSA-5694428;R-HSA-5694522
R-HSA-1474151	Tetrahydrobiopterin (BH4) synthesis, recycling, salvage and regulation	1	37	0.00254786	0.57564	0.57564	2	16	0.00119172	9606	Homo sapiens	HSP90AA1		R-HSA-1497796;R-HSA-1497784
R-HSA-1989781	PPARA activates gene expression	4	175	0.0120507	0.577277	0.577277	5	41	0.00305378	9606	Homo sapiens	NCOR1;THRAP3;PLIN2		R-HSA-560473;R-HSA-1989770;R-HSA-1368065;R-HSA-1989765;R-HSA-560517
R-HSA-1980143	Signaling by NOTCH1	2	84	0.00578433	0.579256	0.579256	3	39	0.00290481	9606	Homo sapiens	NCOR1;CUL1		R-HSA-1852623;R-HSA-1912388;R-HSA-1912385
R-HSA-9020591	Interleukin-12 signaling	2	84	0.00578433	0.579256	0.579256	1	56	0.00417101	9606	Homo sapiens	LMNB1		R-HSA-8950681
R-HSA-9675126	Diseases of mitotic cell cycle	1	38	0.00261672	0.585371	0.585371	1	5	0.000372412	9606	Homo sapiens	CDC23		R-HSA-9687377
R-HSA-5675482	Regulation of necroptotic cell death	1	38	0.00261672	0.585371	0.585371	2	18	0.00134068	9606	Homo sapiens	HSP90AA1		R-HSA-9688459;R-HSA-9698844
R-HSA-2129379	Molecules associated with elastic fibres	1	38	0.00261672	0.585371	0.585371	1	10	0.000744823	9606	Homo sapiens	FN1		R-HSA-2537665
R-HSA-189483	Heme degradation	1	38	0.00261672	0.585371	0.585371	2	22	0.00163861	9606	Homo sapiens	ALB		R-HSA-9661425;R-HSA-9661432
R-HSA-400206	Regulation of lipid metabolism by PPARalpha	4	177	0.0121884	0.586205	0.586205	7	44	0.00327722	9606	Homo sapiens	NCOR1;THRAP3;PLIN2		R-HSA-560473;R-HSA-400183;R-HSA-1989770;R-HSA-1368065;R-HSA-400143;R-HSA-1989765;R-HSA-560517
R-HSA-216083	Integrin cell surface interactions	2	86	0.00592205	0.592028	0.592028	4	55	0.00409653	9606	Homo sapiens	FN1;ITGA6		R-HSA-216050;R-HSA-204434;R-HSA-2467436;R-HSA-349593
R-HSA-167243	Tat-mediated HIV elongation arrest and recovery	1	39	0.00268558	0.594879	0.594879	3	3	0.000223447	9606	Homo sapiens	SUPT16H		R-HSA-167090;R-HSA-167459;R-HSA-167148
R-HSA-167238	Pausing and recovery of Tat-mediated HIV elongation	1	39	0.00268558	0.594879	0.594879	2	2	0.000148965	9606	Homo sapiens	SUPT16H		R-HSA-167076;R-HSA-167150
R-HSA-442742	CREB1 phosphorylation through NMDA receptor-mediated activation of RAS signaling	1	39	0.00268558	0.594879	0.594879	5	7	0.000521376	9606	Homo sapiens	RPS6KA3		R-HSA-9619843;R-HSA-442724;R-HSA-9029434;R-HSA-442739;R-HSA-9620004
R-HSA-8939243	RUNX1 interacts with co-factors whose precise effect on RUNX1 targets is not known	1	39	0.00268558	0.594879	0.594879	1	5	0.000372412	9606	Homo sapiens	CASK		R-HSA-8937989
R-HSA-397795	G-protein beta:gamma signalling	1	39	0.00268558	0.594879	0.594879	2	15	0.00111724	9606	Homo sapiens	PLCB1		R-HSA-398193;R-HSA-398040
R-HSA-399721	Glutamate binding, activation of AMPA receptors and synaptic plasticity	1	39	0.00268558	0.594879	0.594879	1	9	0.000670341	9606	Homo sapiens	AP2B1		R-HSA-416639
R-HSA-5365859	RA biosynthesis pathway	1	39	0.00268558	0.594879	0.594879	1	11	0.000819306	9606	Homo sapiens	ADH4		R-HSA-5362564
R-HSA-1855204	Synthesis of IP3 and IP4 in the cytosol	1	39	0.00268558	0.594879	0.594879	1	12	0.000893788	9606	Homo sapiens	PLCB1		R-HSA-1855177
R-HSA-6804758	Regulation of TP53 Activity through Acetylation	1	39	0.00268558	0.594879	0.594879	1	14	0.00104275	9606	Homo sapiens	CHD4		R-HSA-6805650
R-HSA-9022692	Regulation of MECP2 expression and activity	1	39	0.00268558	0.594879	0.594879	1	14	0.00104275	9606	Homo sapiens	NCOR1		R-HSA-8986939
R-HSA-73854	RNA Polymerase I Promoter Clearance	2	87	0.00599091	0.598305	0.598305	1	10	0.000744823	9606	Homo sapiens	EHMT2;CHD4		R-HSA-73739
R-HSA-167287	HIV elongation arrest and recovery	1	40	0.00275444	0.60417	0.60417	3	3	0.000223447	9606	Homo sapiens	SUPT16H		R-HSA-167284;R-HSA-167288;R-HSA-167481
R-HSA-167290	Pausing and recovery of HIV elongation	1	40	0.00275444	0.60417	0.60417	2	2	0.000148965	9606	Homo sapiens	SUPT16H		R-HSA-167282;R-HSA-167292
R-HSA-168638	NOD1/2 Signaling Pathway	1	40	0.00275444	0.60417	0.60417	1	18	0.00134068	9606	Homo sapiens	CARD9		R-HSA-741395
R-HSA-674695	RNA Polymerase II Pre-transcription Events	2	88	0.00605977	0.60451	0.60451	7	17	0.0012662	9606	Homo sapiens	SUPT16H;SUPT6H		R-HSA-113411;R-HSA-113429;R-HSA-113413;R-HSA-113414;R-HSA-112392;R-HSA-112395;R-HSA-112429
R-HSA-6806834	Signaling by MET	2	88	0.00605977	0.60451	0.60451	1	49	0.00364964	9606	Homo sapiens	FN1;LAMC1		R-HSA-8874079
R-HSA-73864	RNA Polymerase I Transcription	2	89	0.00612863	0.610641	0.610641	1	14	0.00104275	9606	Homo sapiens	EHMT2;CHD4		R-HSA-73739
R-HSA-5619102	SLC transporter disorders	4	183	0.0126016	0.61232	0.61232	2	65	0.00484135	9606	Homo sapiens	RANBP2;NUP205;TPR;SLC3A2		R-HSA-5661474;R-HSA-5660910
R-HSA-5673000	RAF activation	1	41	0.0028233	0.613248	0.613248	11	12	0.000893788	9606	Homo sapiens	YWHAB		R-HSA-5672950;R-HSA-5672966;R-HSA-5672951;R-HSA-5672960;R-HSA-5672961;R-HSA-9653108;R-HSA-5672958;R-HSA-5672957;R-HSA-5672954;R-HSA-9658445;R-HSA-5672969
R-HSA-194138	Signaling by VEGF	3	137	0.00943396	0.614931	0.614931	19	86	0.00640548	9606	Homo sapiens	HSP90AA1;ROCK2;CTNND1		R-HSA-202144;R-HSA-5218828;R-HSA-5218826;R-HSA-5218855;R-HSA-5218822;R-HSA-202127;R-HSA-5218851;R-HSA-1497784;R-HSA-5228992;R-HSA-202129;R-HSA-5357477;R-HSA-5218811;R-HSA-5218809;R-HSA-5218839;R-HSA-5218838;R-HSA-202137;R-HSA-202111;R-HSA-3928647;R-HSA-5218643
R-HSA-5693607	Processing of DNA double-strand break ends	2	90	0.00619749	0.6167	0.6167	15	17	0.0012662	9606	Homo sapiens	MRE11A;NBN		R-HSA-5684887;R-HSA-5684052;R-HSA-5684882;R-HSA-5685011;R-HSA-5684081;R-HSA-5693542;R-HSA-5684071;R-HSA-5685156;R-HSA-5684096;R-HSA-5685985;R-HSA-5684140;R-HSA-5684108;R-HSA-5685994;R-HSA-5684875;R-HSA-5693608
R-HSA-73886	Chromosome Maintenance	3	138	0.00950282	0.619815	0.619815	8	38	0.00283033	9606	Homo sapiens	POLA1;NPM1;RUVBL2		R-HSA-606287;R-HSA-174452;R-HSA-9668597;R-HSA-606289;R-HSA-174427;R-HSA-164616;R-HSA-174425;R-HSA-606326
R-HSA-5576891	Cardiac conduction	3	138	0.00950282	0.619815	0.619815	4	27	0.00201102	9606	Homo sapiens	KCNQ1;ATP1A1;ATP2B1		R-HSA-418309;R-HSA-9684068;R-HSA-5577050;R-HSA-936897
R-HSA-187687	Signalling to ERKs	1	42	0.00289216	0.622119	0.622119	8	32	0.00238344	9606	Homo sapiens	YWHAB		R-HSA-9610163;R-HSA-9612980;R-HSA-170965;R-HSA-9610154;R-HSA-9610152;R-HSA-9610153;R-HSA-9610156;R-HSA-169901
R-HSA-5260271	Diseases of Immune System	1	42	0.00289216	0.622119	0.622119	1	15	0.00111724	9606	Homo sapiens	CAP1		R-HSA-5602624
R-HSA-5602358	Diseases associated with the TLR signaling cascade	1	42	0.00289216	0.622119	0.622119	1	15	0.00111724	9606	Homo sapiens	CAP1		R-HSA-5602624
R-HSA-163560	Triglyceride catabolism	1	42	0.00289216	0.622119	0.622119	1	17	0.0012662	9606	Homo sapiens	PLIN4;PLIN3		R-HSA-8848355
R-HSA-8957322	Metabolism of steroids	7	324	0.022311	0.623678	0.623678	14	237	0.0176523	9606	Homo sapiens	FASN;ALB;CYP51A1;HSD17B12;KPNB1		R-HSA-194083;R-HSA-2426148;R-HSA-193064;R-HSA-194121;R-HSA-194153;R-HSA-1655831;R-HSA-194130;R-HSA-2065550;R-HSA-194678;R-HSA-2426163;R-HSA-1655843;R-HSA-2065539;R-HSA-194079;R-HSA-1655847
R-HSA-933541	TRAF6 mediated IRF7 activation	1	43	0.00296102	0.630786	0.630786	7	13	0.000968271	9606	Homo sapiens	TRIM25		R-HSA-918230;R-HSA-933527;R-HSA-933525;R-HSA-933538;R-HSA-9705145;R-HSA-9705323;R-HSA-933537
R-HSA-140877	Formation of Fibrin Clot (Clotting Cascade)	1	43	0.00296102	0.630786	0.630786	6	61	0.00454342	9606	Homo sapiens	SERPINA1		R-HSA-158419;R-HSA-140599;R-HSA-140696;R-HSA-140840;R-HSA-158137;R-HSA-5591086
R-HSA-8982491	Glycogen metabolism	1	43	0.00296102	0.630786	0.630786	1	39	0.00290481	9606	Homo sapiens	UGP2		R-HSA-70286
R-HSA-71064	Lysine catabolism	1	44	0.00302989	0.639256	0.639256	1	13	0.000968271	9606	Homo sapiens	DLD		R-HSA-71037
R-HSA-196757	Metabolism of folate and pterines	1	44	0.00302989	0.639256	0.639256	2	30	0.00223447	9606	Homo sapiens	MTHFD1L		R-HSA-5696839;R-HSA-6801456
R-HSA-5609975	Diseases associated with glycosylation precursor biosynthesis	1	44	0.00302989	0.639256	0.639256	1	16	0.00119172	9606	Homo sapiens	GFPT1		R-HSA-4085027
R-HSA-5419276	Mitochondrial translation termination	2	94	0.00647294	0.640214	0.640214	5	5	0.000372412	9606	Homo sapiens	MRPL24;MRPL54		R-HSA-5419264;R-HSA-5419281;R-HSA-5419271;R-HSA-5419273;R-HSA-5419277
R-HSA-975871	MyD88 cascade initiated on plasma membrane	2	94	0.00647294	0.640214	0.640214	4	58	0.00431998	9606	Homo sapiens	RPS6KA3;CUL1		R-HSA-199895;R-HSA-198746;R-HSA-5684250;R-HSA-5684248
R-HSA-168176	Toll Like Receptor 5 (TLR5) Cascade	2	94	0.00647294	0.640214	0.640214	4	59	0.00439446	9606	Homo sapiens	RPS6KA3;CUL1		R-HSA-199895;R-HSA-198746;R-HSA-5684250;R-HSA-5684248
R-HSA-168142	Toll Like Receptor 10 (TLR10) Cascade	2	94	0.00647294	0.640214	0.640214	4	59	0.00439446	9606	Homo sapiens	RPS6KA3;CUL1		R-HSA-199895;R-HSA-198746;R-HSA-5684250;R-HSA-5684248
R-HSA-9013149	RAC1 GTPase cycle	4	191	0.0131525	0.645521	0.645521	2	6	0.000446894	9606	Homo sapiens	IQGAP1;IQGAP2;KTN1		R-HSA-9013145;R-HSA-9691174
R-HSA-5368286	Mitochondrial translation initiation	2	96	0.00661066	0.651539	0.651539	1	4	0.000297929	9606	Homo sapiens	MRPL24;MRPL54		R-HSA-5389839
R-HSA-447115	Interleukin-12 family signaling	2	96	0.00661066	0.651539	0.651539	1	114	0.00849099	9606	Homo sapiens	LMNB1		R-HSA-8950681
R-HSA-163685	Integration of energy metabolism	3	145	0.00998485	0.652817	0.652817	4	62	0.00461791	9606	Homo sapiens	FASN;IQGAP1;PLCB1		R-HSA-400023;R-HSA-163733;R-HSA-399998;R-HSA-381707
R-HSA-8953750	Transcriptional Regulation by E2F6	1	46	0.00316761	0.655619	0.655619	4	33	0.00245792	9606	Homo sapiens	EHMT2		R-HSA-8953418;R-HSA-8953452;R-HSA-9007283;R-HSA-8953556
R-HSA-975576	N-glycan antennae elongation in the medial/trans-Golgi	1	46	0.00316761	0.655619	0.655619	1	14	0.00104275	9606	Homo sapiens	MANF		R-HSA-975814
R-HSA-5213460	RIPK1-mediated regulated necrosis	1	46	0.00316761	0.655619	0.655619	2	34	0.0025324	9606	Homo sapiens	HSP90AA1		R-HSA-9688459;R-HSA-9698844
R-HSA-1566948	Elastic fibre formation	1	46	0.00316761	0.655619	0.655619	1	17	0.0012662	9606	Homo sapiens	FN1		R-HSA-2537665
R-HSA-189451	Heme biosynthesis	1	46	0.00316761	0.655619	0.655619	1	20	0.00148965	9606	Homo sapiens	ALB		R-HSA-9661419
R-HSA-5688426	Deubiquitination	6	288	0.019832	0.65661	0.65661	7	77	0.00573514	9606	Homo sapiens	CAP1;PSMD12;VCP;PSMD3;TRIM25;PSMD1		R-HSA-936381;R-HSA-5688834;R-HSA-5689539;R-HSA-6781953;R-HSA-5665854;R-HSA-5665871;R-HSA-5690843
R-HSA-1251985	Nuclear signaling by ERBB4	1	47	0.00323647	0.66352	0.66352	6	34	0.0025324	9606	Homo sapiens	NCOR1		R-HSA-8954185;R-HSA-1253319;R-HSA-1253321;R-HSA-8954179;R-HSA-8954182;R-HSA-1253325
R-HSA-1474228	Degradation of the extracellular matrix	3	148	0.0101914	0.666321	0.666321	7	105	0.00782065	9606	Homo sapiens	FN1;LAMC1;CTSD		R-HSA-2471621;R-HSA-1566981;R-HSA-2533874;R-HSA-3788061;R-HSA-2533950;R-HSA-3785684;R-HSA-2533944
R-HSA-6811438	Intra-Golgi traffic	1	48	0.00330533	0.671241	0.671241	2	10	0.000744823	9606	Homo sapiens	MANF		R-HSA-8847635;R-HSA-8847544
R-HSA-71240	Tryptophan catabolism	1	48	0.00330533	0.671241	0.671241	1	16	0.00119172	9606	Homo sapiens	SLC3A2		R-HSA-352232
R-HSA-1643685	Disease	52	2360	0.162512	0.672088	0.672088	215	1591	0.118501	9606	Homo sapiens	RPL4;PSMD12;VCP;NUP205;HSP90AB1;RPL3;YWHAB;ROCK2;CTNND1;CLTC;CUL1;SLC3A2;CHD4;IQGAP1;ATP1A1;ENO1;LMNB1;C3;PCM1;CDC23;TPR;LMNA;PSMD3;PSMD1;RPL17;SPTBN1;CAP1;RANBP2;DYNC1H1;SUPT16H;NPM1;HSP90AA1;XRCC5;IDH1;GFPT1;FN1;AP2B1;EEF2;SND1;POLA1;DYNC1LI1;TUBB2A;NCOR1;GOLGB1;MYH9;TLN1;KPNB1		R-HSA-180736;R-HSA-1220610;R-HSA-1220611;R-HSA-1220614;R-HSA-1220612;R-HSA-1220613;R-HSA-1169421;R-HSA-167459;R-HSA-5387386;R-HSA-5387389;R-HSA-9665697;R-HSA-9665696;R-HSA-9665703;R-HSA-9665702;R-HSA-9686699;R-HSA-167481;R-HSA-9665708;R-HSA-9681616;R-HSA-9665232;R-HSA-175174;R-HSA-175177;R-HSA-9649393;R-HSA-874087;R-HSA-8936676;R-HSA-9665278;R-HSA-192627;R-HSA-1247842;R-HSA-1247841;R-HSA-167537;R…
R-HSA-975138	TRAF6 mediated induction of NFkB and MAP kinases upon TLR7/8 or 9 activation	2	101	0.00695496	0.678612	0.678612	4	48	0.00357515	9606	Homo sapiens	RPS6KA3;CUL1		R-HSA-199895;R-HSA-198746;R-HSA-5684250;R-HSA-5684248
R-HSA-167200	Formation of HIV-1 elongation complex containing HIV-1 Tat	1	49	0.00337419	0.678785	0.678785	1	5	0.000372412	9606	Homo sapiens	SUPT16H		R-HSA-167196
R-HSA-5675221	Negative regulation of MAPK pathway	1	49	0.00337419	0.678785	0.678785	3	17	0.0012662	9606	Homo sapiens	YWHAB		R-HSA-5675431;R-HSA-5675433;R-HSA-5675417
R-HSA-3214841	PKMTs methylate histone lysines	1	49	0.00337419	0.678785	0.678785	2	22	0.00163861	9606	Homo sapiens	EHMT2		R-HSA-5634750;R-HSA-5634729
R-HSA-381676	Glucagon-like Peptide-1 (GLP1) regulates insulin secretion	1	49	0.00337419	0.678785	0.678785	1	11	0.000819306	9606	Homo sapiens	IQGAP1		R-HSA-381707
R-HSA-975155	MyD88 dependent cascade initiated on endosome	2	102	0.00702383	0.683817	0.683817	4	63	0.00469239	9606	Homo sapiens	RPS6KA3;CUL1		R-HSA-199895;R-HSA-198746;R-HSA-5684250;R-HSA-5684248
R-HSA-211945	Phase I - Functionalization of compounds	6	297	0.0204517	0.685179	0.685179	8	98	0.00729927	9606	Homo sapiens	ADH4;HSP90AB1;ALDH2;CYP51A1;ACSS1		R-HSA-449911;R-HSA-194678;R-HSA-8937169;R-HSA-8936849;R-HSA-71723;R-HSA-71707;R-HSA-5696091;R-HSA-8937191
R-HSA-167152	Formation of HIV elongation complex in the absence of HIV Tat	1	50	0.00344305	0.686157	0.686157	1	2	0.000148965	9606	Homo sapiens	SUPT16H		R-HSA-167077
[truncated: 154 more rows]

## Sheet: 12h
Pathway identifier	Pathway name	#Entities found	#Entities total	Entities ratio	Entities pValue	Entities FDR	#Reactions found	#Reactions total	Reactions ratio	Species identifier	Species name	Submitted entities found	Mapped entities	Found reaction identifiers
[truncated: 892 more rows]

[truncated: 2 more sheets: 18h, 24h]
