# Supplementary material for: Proteomic analysis reveals USP7 as a novel regulator of palmitic acid-induced hepatocellular carcinoma cell death
Source: Cell Death Dis. 2022 Jun 22;13(6):563. doi: 10.1038/s41419-022-05003-4 (PMC9217975; doi:10.1038/s41419-022-05003-4)
Supplement: Supplementary file 20 — Supplementary Data 9 [file 41419_2022_5003_MOESM20_ESM.xlsx]

## Sheet: CV_PA_B1
Protein IDs	Majority protein IDs	Peptide counts (all)	Peptide counts (razor+unique)	Peptide counts (unique)	Protein names	Gene names	Fasta headers	Number of proteins	Peptides	Razor + unique peptides	Unique peptides	Peptides C1	Peptides T1	Razor + unique peptides C1	Razor + unique peptides T1	Unique peptides C1	Unique peptides T1	Sequence coverage [%]	Unique + razor sequence coverage [%]	Unique sequence coverage [%]	Mol. weight [kDa]	Sequence length	Sequence lengths	Q-value	Score	Sequence coverage C1 [%]	Sequence coverage T1 [%]	Intensity	Intensity C1	Intensity T1	LFQ intensity C1	LFQ intensity T1	MS/MS count C1	MS/MS count T1	MS/MS count	Only identified by site	Reverse	Potential contaminant	id	Peptide IDs	Peptide is razor	Mod. peptide IDs	Evidence IDs	MS/MS IDs	Best MS/MS	Carbamidomethyl (C) site IDs	Deamidation (NQ) site IDs	Oxidation (M) site IDs	Carbamidomethyl (C) site positions
A0AV02	A0AV02	1	1	1	Solute carrier family 12 member 8	SLC12A8	Solute carrier family 12 member 8	1	1	1	1	0	1	0	1	0	1	1.3	1.3	1.3	78.238	714	714	1	-2	0	1.3	0	0	0	0	0	0	1	1	+			0	2303	TRUE	2508	6545	9092	9092		376
A0PJZ3	A0PJZ3	1	1	1	Glucoside xylosyltransferase 2	GXYLT2	Glucoside xylosyltransferase 2	1	1	1	1	1	1	1	1	1	1	1.6	1.6	1.6	51.055	443	443	0.0092227	0.94484	1.6	1.6	37158	0	37158	0	51751	1	3	4				1	1665	TRUE	1818	4751;4752;4753	6601;6602;6603;6604	6604
Q8IYA2;A2RUR9	Q8IYA2;A2RUR9	1;1	1;1	1;1	Putative coiled-coil domain-containing protein 144C;Coiled-coil domain-containing protein 144A	CCDC144CP;CCDC144A	Putative coiled-coil domain-containing protein 144C; Coiled-coil domain-containing protein 144A	2	1	1	1	1	1	1	1	1	1	1	1	1	143.11	1237	1237;1427	0	1.7651	1	1	0	0	0	0	0	1	2	3				2	1655	TRUE	1807	4721;4722;4723	6557;6558;6559	6558		0;1;377;378
A4D1F6	A4D1F6	1	1	1	Leucine-rich repeat and death domain-containing protein 1	LRRD1	Leucine-rich repeat and death domain-containing protein 1	1	1	1	1	1	0	1	0	1	0	0.9	0.9	0.9	98.034	860	860	1	-2	0.9	0	2416.8	2416.8	0	2428	0	1	0	1	+			3	1503	TRUE	1635	4272	5914	5914		2
A6NC57	A6NC57	1	1	1	Ankyrin repeat domain-containing protein 62	ANKRD62	Ankyrin repeat domain-containing protein 62	1	1	1	1	1	0	1	0	1	0	1.2	1.2	1.2	106.45	917	917	1	-2	1.2	0	376.99	376.99	0	378.74	0	0	0	0	+			4	2731	TRUE	3030	7718	10616	10616	0			844
A6NFQ2	A6NFQ2	1	1	1	TRPM8 channel-associated factor 2	TCAF2	TRPM8 channel-associated factor 2	1	1	1	1	0	1	0	1	0	1	1.2	1.2	1.2	100.9	919	919	1	-2	0	1.2	14916	0	14916	0	20461	0	0	0	+			5	555	TRUE	618	1770	2450	2450		3;4
A6NHQ2	A6NHQ2	2	1	1	rRNA/tRNA 2-O-methyltransferase fibrillarin-like protein 1	FBLL1	rRNA/tRNA 2-O-methyltransferase fibrillarin-like protein 1	1	2	1	1	2	2	1	1	1	1	6.6	3.3	3.3	34.803	334	334	0	1.6417	6.6	6.6	17323	0	17323	0	23761	1	1	2				6	1734;3304	False;True	1890;1891;3658	4935;4936;4937;4938;9340;9341	6846;6847;6848;6849;6850;12829;12830	6850;12829		5
A6NHR9	A6NHR9	2	2	2	Structural maintenance of chromosomes flexible hinge domain-containing protein 1	SMCHD1	Structural maintenance of chromosomes flexible hinge domain-containing protein 1	1	2	2	2	2	1	2	1	2	1	1	1	1	226.37	2005	2005	0	3.6376	1	0.5	10879	8397.6	2481.1	8436.5	0	4	1	5				7	1064;2204	True;True	1164;2400	3012;3013;3014;3015;6271	4127;4128;4129;4130;8726	4128;8726
A6NL46	A6NL46	1	1	1	Putative UPF0607 protein ENSP00000332738		Putative UPF0607 protein ENSP00000332738	1	1	1	1	1	0	1	0	1	0	3.2	3.2	3.2	37.796	340	340	1	-2	3.2	0	0	0	0	0	0	1	0	1	+			8	2320	TRUE	2528	6587	9143	9143		6;379
A6NLW8	A6NLW8	1	1	1	Double homeobox protein A	DUXA	Double homeobox protein A	1	1	1	1	0	1	0	1	0	1	3.9	3.9	3.9	23.816	204	204	0	1.4035	0	3.9	3520.7	0	3520.7	0	4988.9	0	1	1				9	3674	TRUE	4074	10479	14508	14508		7;380;381
A8MT33	A8MT33	2	2	2	Synaptonemal complex central element protein 1-like	SYCE1L	Synaptonemal complex central element protein 1-like	1	2	2	2	1	1	1	1	1	1	9.9	9.9	9.9	27.397	242	242	0.009247	0.94688	3.7	6.2	8547.6	8102.4	445.13	8140	0	1	0	1				10	1646;3517	True;True	1796;3898	4697;10057	6532;13912	6532;13912		382;383
B1ANS9	B1ANS9	1	1	1	WD repeat-containing protein 64	WDR64	WD repeat-containing protein 64	1	1	1	1	1	0	1	0	1	0	0.9	0.9	0.9	123.63	1081	1081	0.0069156	1.0804	0.9	0	0	0	0	0	0	1	0	1				11	2404	TRUE	2619	6811	9446	9446
Q99613;B5ME19	Q99613;B5ME19	1;1	1;1	1;1	Eukaryotic translation initiation factor 3 subunit C;Eukaryotic translation initiation factor 3 subunit C-like protein	EIF3C;EIF3CL	Eukaryotic translation initiation factor 3 subunit C; Eukaryotic translation initiation factor 3 subunit C-like protein	2	1	1	1	0	1	0	1	0	1	1.2	1.2	1.2	105.34	913	913;914	1	-2	0	1.2	3287.3	0	3287.3	0	4658.2	0	0	0	+			12	3035	TRUE	3366	8535	11658	11658		8;384
C9JL84	C9JL84	1	1	1	HERV-H LTR-associating protein 1	HHLA1	HERV-H LTR-associating protein 1	1	1	1	1	0	1	0	1	0	1	2.3	2.3	2.3	58.296	531	531	1	-2	0	2.3	0	0	0	0	0	0	1	1	+			13	2518	TRUE	2763	7136	9886	9886			0
CON__A2A4G1;CON__Q61782;CON__Q8N1A0;CON__P35900;CON__Q9D312;Q8N1A0;P35900	CON__A2A4G1	6;1;1;1;1;1;1	1;0;0;0;0;0;0	1;0;0;0;0;0;0				7	6	1	1	4	5	0	1	0	1	13.2	4.2	4.2	49.493	456	456;93;295;424;431;295;424	0.0055556	1.1047	7.5	11.2	9993.5	0	9993.5	0	7635.1	0	1	1			+	14	1584;1899;1941;2002;3557;3719	True;False;False;False;False;False	1728;2074;2116;2185;3944;4124	4516;4517;5384;5385;5386;5387;5480;5481;5637;5638;5639;10171;10172;10173;10174;10629;10630	6292;6293;7457;7458;7459;7460;7461;7462;7463;7464;7465;7466;7467;7468;7469;7470;7471;7472;7585;7586;7587;7588;7589;7795;7796;7797;7798;14067;14068;14069;14070;14702;14703;14704	6292;7471;7586;7795;14067;14702
CON__ENSEMBL:ENSBTAP00000024146	CON__ENSEMBL:ENSBTAP00000024146	5	5	5				1	5	5	5	0	5	0	5	0	5	3.7	3.7	3.7	164.34	1477	1477	0	8.2838	0	3.7	4878.7	0	4878.7	0	6833.9	0	8	8			+	15	1673;2347;3013;3336;3835	True;True;True;True;True	1826;2559;3343;3694;4249	4769;4770;6641;8470;8471;9429;10911	6620;6621;9212;11579;11580;12965;15093;15094	6621;9212;11579;12965;15093
CON__ENSEMBL:ENSBTAP00000024466;CON__ENSEMBL:ENSBTAP00000024462	CON__ENSEMBL:ENSBTAP00000024466;CON__ENSEMBL:ENSBTAP00000024462	1;1	1;1	1;1			;	2	1	1	1	0	1	0	1	0	1	4.5	4.5	4.5	43.9	401	401;419	0.0091984	0.93847	0	4.5	0	0	0	0	0	0	1	1			+	16	1074	TRUE	1174	3033	4152	4152		9
CON__P00761	CON__P00761	3	3	3				1	3	3	3	2	3	2	3	2	3	14.3	14.3	14.3	24.409	231	231	0	20.675	7.8	14.3	557670	274370	283300	272670	0	30	37	67			+	17	2363;3409;3419	True;True;True	2575;2576;3773;3783	6686;6687;6688;6689;6690;6691;6692;6693;6694;6695;6696;6697;6698;9688;9689;9690;9691;9692;9693;9694;9717	9280;9281;9282;9283;9284;9285;9286;9287;9288;9289;9290;9291;9292;9293;9294;9295;9296;9297;9298;9299;13320;13321;13322;13323;13324;13325;13326;13327;13328;13329;13330;13331;13332;13333;13334;13335;13336;13337;13338;13339;13340;13341;13342;13343;13344;13345;13346;13347;13348;13349;13350;13351;13352;13353;13354;13355;13356;13357;13358;13359;13360;13361;13362;13363;13364;13365;13366;13367;13407	9291;13347;13407	1	10		218
CON__P02533;P02533;CON__Q6IFX2;CON__P19012;P19012;CON__Q9Z2K1;CON__Q3ZAW8	CON__P02533;P02533;CON__Q6IFX2;CON__P19012;P19012	9;9;5;5;5;4;4	4;4;2;1;1;1;1	2;2;1;0;0;0;0	Keratin, type I cytoskeletal 14;Keratin, type I cytoskeletal 15	KRT14;KRT15	; Keratin, type I cytoskeletal 14;;; Keratin, type I cytoskeletal 15	7	9	4	2	7	6	3	2	2	1	18.6	10	5.1	51.621	472	472;472;452;456;456;469;474	0	13.218	14.8	11	14574	14574	0	14642	0	5	2	7			+	18	188;262;316;404;1899;1941;2002;3557;3719	True;True;True;True;False;False;False;False;False	202;294;352;450;2074;2116;2185;3944;4124	609;883;1046;1313;1314;5384;5385;5386;5387;5480;5481;5637;5638;5639;10171;10172;10173;10174;10629;10630	883;884;1237;1482;1826;1827;1828;7457;7458;7459;7460;7461;7462;7463;7464;7465;7466;7467;7468;7469;7470;7471;7472;7585;7586;7587;7588;7589;7795;7796;7797;7798;14067;14068;14069;14070;14702;14703;14704	884;1237;1482;1828;7471;7586;7795;14067;14702
CON__P48668;CON__P04259;CON__P02538;P48668;P02538;P04259;CON__P07744;CON__Q14CN4-1;CON__Q6IME9;CON__Q3SY84;CON__Q7RTS7;CON__Q32MB2;CON__P19013;Q14CN4;Q3SY84;Q7RTS7;P19013;Q86Y46	CON__P48668;CON__P04259;CON__P02538;P48668;P02538;P04259	9;9;9;9;9;7;3;2;2;2;2;2;2;2;2;2;2;2	2;2;2;2;2;0;0;0;0;0;0;0;0;0;0;0;0;0	0;0;0;0;0;0;0;0;0;0;0;0;0;0;0;0;0;0	Keratin, type II cytoskeletal 6C;Keratin, type II cytoskeletal 6A;Keratin, type II cytoskeletal 6B	KRT6C;KRT6A;KRT6B	;;; Keratin, type II cytoskeletal 6C; Keratin, type II cytoskeletal 6A; Keratin, type II cytoskeletal 6B	18	9	2	0	9	6	2	1	0	0	14.2	3.4	0	60.024	564	564;564;564;564;564;564;525;511;520;523;529;540;594;511;523;529;534;540	0	2.9764	14.2	10.1	9365.2	6491.6	2873.5	6503.3	0	2	3	5			+	19	291;914;932;933;1920;2618;2624;2772;3819	False;False;False;False;False;False;False;True;True	325;1000;1001;1020;1021;2095;2902;2910;2911;3077;4232	972;973;974;975;2666;2667;2668;2669;2704;2705;2706;2707;2708;5439;7446;7447;7448;7449;7450;7469;7470;7471;7472;7820;10871;10872;10873	1367;1368;1369;1370;1371;1372;1373;3655;3656;3657;3658;3659;3660;3716;3717;3718;3719;3720;3721;3722;7537;10288;10289;10290;10291;10292;10293;10294;10295;10315;10316;10317;10318;10319;10320;10321;10741;15046;15047;15048;15049	1367;3655;3720;3722;7537;10291;10321;10741;15047		11	1
CON__P02769;CON__P02768-1;P02768	CON__P02769	29;4;4	29;4;4	29;4;4				3	29	29	29	21	28	21	28	21	28	47.3	47.3	47.3	69.293	607	607;609;609	0	317.07	32	47.3	1984500	809590	1174900	811620	1622800	80	130	210			+	20	83;406;411;412;429;511;1005;1113;1268;1417;1420;1424;1862;1885;2049;2072;2426;2440;2445;2532;2820;2866;2867;2879;3020;3372;3661;3854;3881	True;True;True;True;True;True;True;True;True;True;True;True;True;True;True;True;True;True;True;True;True;True;True;True;True;True;True;True;True	84;452;458;459;482;567;1097;1217;1378;1537;1540;1544;1545;2032;2059;2235;2260;2261;2645;2660;2665;2785;2786;3130;3182;3183;3196;3351;3730;3731;4060;4061;4271;4300	243;244;245;246;247;248;1316;1317;1318;1319;1320;1321;1322;1323;1324;1325;1326;1327;1328;1329;1330;1331;1332;1351;1352;1407;1408;1622;2867;2868;2869;2870;2871;3124;3581;3997;3998;3999;4000;4001;4002;4003;4007;4008;4026;4027;4028;4029;4030;5301;5302;5303;5304;5358;5359;5360;5361;5362;5816;5873;5874;5875;5876;5877;5878;5879;6860;6861;6862;6863;6864;6865;6902;6903;6904;6914;6915;6916;6917;7179;7180;…	322;323;324;325;326;327;328;329;330;331;332;333;334;335;336;337;1830;1831;1832;1833;1834;1835;1836;1837;1838;1839;1840;1841;1842;1843;1844;1845;1846;1847;1848;1849;1850;1851;1852;1853;1854;1855;1856;1857;1858;1888;1889;1963;1964;2245;3940;3941;3942;3943;3944;3945;3946;3947;3948;4271;4921;5499;5500;5501;5502;5503;5504;5505;5506;5507;5508;5509;5510;5514;5515;5549;5550;5551;5552;5553;7348;7349;7350;…	336;1849;1888;1889;1964;2245;3943;4271;4921;5504;5515;5549;7349;7425;8045;8144;9507;9563;9591;9943;10895;11045;11057;11103;11616;13102;14458;15158;15254	2;3;4;5;6;7;8;9;10	12;385;386	2;3	58;99;200;288;339;392;471;510;537
CON__P05787;P05787;CON__H-INV:HIT000292931;CON__Q9H552;CON__Q9DCV7;CON__H-INV:HIT000016045;CON__Q9NSB2;CON__Q6ISB0;Q9NSB2;CON__REFSEQ:XP_092267;P08670;P41219;P17661	CON__P05787;P05787	28;28;11;8;4;3;3;3;3;2;2;2;2	28;28;11;8;4;3;3;3;3;2;2;2;2	21;21;10;5;0;2;0;0;0;2;0;0;0	Keratin, type II cytoskeletal 8	KRT8	; Keratin, type II cytoskeletal 8	13	28	28	21	22	23	22	23	17	17	51.3	51.3	41.8	53.704	483	483;483;443;499;457;99;600;600;600;213;466;470;470	0	323.31	44.1	42.9	1401800	860700	541110	711770	880030	86	104	190			+	21	75;288;314;817;914;932;933;1714;1838;1983;1995;2007;2155;2174;2291;2292;2344;2436;2618;2778;2792;3004;3046;3075;3195;3196;3799;3817	True;True;True;True;True;True;True;True;True;True;True;True;True;True;True;True;True;True;True;True;True;True;True;True;True;True;True;True	75;76;322;350;896;1000;1001;1020;1021;1868;2006;2163;2164;2176;2177;2190;2191;2349;2369;2496;2497;2556;2656;2902;3083;3099;3332;3333;3379;3412;3413;3541;3542;3543;4209;4230	218;219;220;963;964;965;1039;1040;1041;1042;1043;1044;2403;2666;2667;2668;2669;2704;2705;2706;2707;2708;4880;4881;5251;5597;5598;5599;5616;5617;5618;5619;5620;5647;5648;5649;5650;5651;5652;6099;6166;6167;6512;6513;6514;6515;6516;6517;6518;6519;6520;6521;6522;6523;6524;6525;6526;6527;6528;6529;6632;6633;6634;6635;6884;6885;6886;6887;6888;6889;6890;6891;6892;6893;6894;6895;7446;7447;7448;7449;7450;…	291;292;293;294;1342;1343;1344;1345;1346;1347;1348;1349;1350;1351;1352;1353;1474;1475;1476;1477;1478;1479;1480;3318;3655;3656;3657;3658;3659;3660;3716;3717;3718;3719;3720;3721;3722;6771;6772;6773;6774;7286;7747;7748;7749;7767;7768;7769;7770;7771;7772;7773;7774;7775;7776;7808;7809;7810;7811;7812;7813;7814;8492;8582;8583;9052;9053;9054;9055;9056;9057;9058;9059;9060;9061;9062;9063;9064;9065;9066;906…	293;1344;1474;3318;3655;3720;3722;6773;7286;7747;7769;7810;8492;8582;9054;9073;9200;9539;10291;10754;10795;11535;11704;11844;12374;12375;14969;15031		13;14;387	1;4;5;6;7;8;9;10
CON__P08727;P08727;CON__P19001;CON__Q04695;CON__Q9QWL7;Q04695	CON__P08727;P08727	17;17;6;5;5;5	14;14;3;3;3;3	12;12;1;1;1;1	Keratin, type I cytoskeletal 19	KRT19	; Keratin, type I cytoskeletal 19	6	17	14	12	14	12	12	9	10	7	45.5	39.8	37.5	44.091	400	400;400;403;432;433;432	0	113.4	38.8	28.2	85002	39820	45183	46730	55707	21	19	40			+	22	25;184;400;636;883;977;988;1600;1753;1899;1941;2002;2814;3074;3076;3261;3557	True;True;True;True;True;True;True;True;False;False;False;True;True;True;True;True;True	25;198;446;702;964;1068;1080;1747;1911;1912;2074;2116;2185;3123;3411;3414;3611;3944	98;99;100;590;591;592;1305;1306;1949;1950;2588;2805;2806;2829;2830;2831;4564;4984;4985;4986;4987;4988;4989;5384;5385;5386;5387;5480;5481;5637;5638;5639;7915;7916;8671;8677;8678;8679;8680;8681;9216;10171;10172;10173;10174	150;151;152;153;859;860;861;1817;1818;2706;2707;3561;3849;3850;3881;3882;3883;3884;3885;6355;6356;6357;6904;6905;6906;6907;6908;6909;6910;6911;6912;6913;6914;6915;6916;6917;6918;6919;6920;6921;6922;6923;6924;6925;6926;6927;6928;7457;7458;7459;7460;7461;7462;7463;7464;7465;7466;7467;7468;7469;7470;7471;7472;7585;7586;7587;7588;7589;7795;7796;7797;7798;10864;10865;11843;11850;11851;11852;11853;1185…	152;860;1818;2706;3561;3850;3882;6356;6911;7471;7586;7795;10864;11843;11853;12625;14067		15;16
CON__P08730-1	CON__P08730-1	6	1	1				1	6	1	1	4	6	0	1	0	1	10.8	2.7	2.7	47.754	437	437	1	-2	6.4	10.8	0	0	0	0	0	0	1	1	+		+	23	183;1899;1941;2002;2815;2816	True;False;False;False;False;False	197;2074;2116;2185;3124;3125;3126	589;5384;5385;5386;5387;5480;5481;5637;5638;5639;7917;7918;7919;7920;7921;7922;7923	858;7457;7458;7459;7460;7461;7462;7463;7464;7465;7466;7467;7468;7469;7470;7471;7472;7585;7586;7587;7588;7589;7795;7796;7797;7798;10866;10867;10868;10869;10870;10871;10872	858;7471;7586;7795;10867;10870		17
CON__P08779;P08779	CON__P08779;P08779	8;8	1;1	1;1	Keratin, type I cytoskeletal 16	KRT16	; Keratin, type I cytoskeletal 16	2	8	1	1	6	5	1	0	1	0	16.5	3	3	51.267	473	473;473	0	1.8985	12.7	9.1	0	0	0	0	0	2	0	2			+	24	188;261;316;1899;1941;2002;3557;3719	False;True;False;False;False;False;False;False	202;293;352;2074;2116;2185;3944;4124	609;881;882;1046;5384;5385;5386;5387;5480;5481;5637;5638;5639;10171;10172;10173;10174;10629;10630	883;884;1235;1236;1482;7457;7458;7459;7460;7461;7462;7463;7464;7465;7466;7467;7468;7469;7470;7471;7472;7585;7586;7587;7588;7589;7795;7796;7797;7798;14067;14068;14069;14070;14702;14703;14704	884;1236;1482;7471;7586;7795;14067;14702
CON__P13645;P13645;CON__P02535-1;CON__Q148H6;CON__Q7Z3Y7;Q7Z3Y7;CON__Q7Z3Z0;CON__Q7Z3Y8;CON__Q2M2I5;Q7Z3Z0;Q7Z3Y8;Q2M2I5;CON__Q9UE12;CON__Q15323;CON__A2A5Y0;CON__Q92764;CON__Q14532;CON__A2AB72;CON__Q497I4;CON__O76015;CON__O76013;CON__Q7Z3Y9;CON__O76014;CON__REFSEQ:XP_986630;CON__Q99456;Q15323;Q14532;O76014;Q92764;O76015;O76013;Q7Z3Y9;Q99456	CON__P13645;P13645	19;19;7;3;3;3;2;2;2;2;2;2;1;1;1;1;1;1;1;1;1;1;1;1;1;1;1;1;1;1;1;1;1	18;18;6;2;2;2;2;2;1;2;2;1;0;0;0;0;0;0;0;0;0;1;0;0;1;0;0;0;0;0;0;1;1	14;14;3;1;1;1;1;1;0;1;1;0;0;0;0;0;0;0;0;0;0;0;0;0;0;0;0;0;0;0;0;0;0	Keratin, type I cytoskeletal 10	KRT10	; Keratin, type I cytoskeletal 10	33	19	18	14	14	17	13	16	10	13	26.5	25.3	20.6	59.51	593	593;584;570;464;486;464;450;459;525;450;459;525;416;416;416;425;448;453;455;456;467;468;471;476;494;416;448;449;455;456;467;468;494	0	115.21	22.4	23.4	281430	169730	111700	178740	146360	52	52	104			+	25	65;66;189;399;1309;1694;1899;1941;2001;2158;2815;2816;2924;3023;3072;3073;3558;3719;3829	True;True;True;True;True;True;False;True;True;True;True;True;True;True;True;True;True;True;True	65;66;203;445;1423;1847;1848;2074;2116;2184;2352;3124;3125;3126;3248;3354;3409;3410;3945;4124;4243	189;190;191;192;610;611;612;613;614;615;616;617;618;1301;1302;1303;1304;3675;3676;4805;4806;4807;4808;4809;5384;5385;5386;5387;5480;5481;5635;5636;6105;6106;6107;6108;6109;6110;6111;6112;6113;6114;6115;6116;6117;7917;7918;7919;7920;7921;7922;7923;8210;8504;8505;8506;8507;8508;8509;8510;8662;8663;8664;8665;8666;8667;8668;8669;8670;10175;10176;10177;10629;10630;10893;10894	256;257;258;259;885;886;887;888;889;890;891;892;893;894;895;896;897;898;1812;1813;1814;1815;1816;5042;5043;5044;5045;6659;6660;6661;6662;6663;6664;6665;6666;6667;7457;7458;7459;7460;7461;7462;7463;7464;7465;7466;7467;7468;7469;7470;7471;7472;7585;7586;7587;7588;7589;7793;7794;8502;8503;8504;8505;8506;8507;8508;8509;8510;8511;8512;8513;8514;8515;8516;8517;8518;8519;8520;8521;8522;8523;8524;10866;1…	256;259;887;1813;5042;6659;7471;7586;7793;8506;10867;10870;11229;11626;11829;11838;14074;14702;15073		17;388;389	11
CON__P13647;P13647	CON__P13647;P13647	9;9	3;3	2;2	Keratin, type II cytoskeletal 5	KRT5	; Keratin, type II cytoskeletal 5	2	9	3	2	9	5	3	2	2	2	13.9	5.1	3.4	62.378	590	590;590	0	10.224	13.9	8.3	722.82	722.82	0	722.82	0	5	3	8			+	26	290;932;933;1706;1920;2618;2624;2772;3816	True;False;False;True;False;False;False;False;True	324;1020;1021;1860;2095;2902;2910;2911;3077;4229	970;971;2704;2705;2706;2707;2708;4858;4859;4860;5439;7446;7447;7448;7449;7450;7469;7470;7471;7472;7820;10862;10863;10864	1365;1366;3716;3717;3718;3719;3720;3721;3722;6745;6746;6747;7537;10288;10289;10290;10291;10292;10293;10294;10295;10315;10316;10317;10318;10319;10320;10321;10741;15027;15028;15029	1366;3720;3722;6745;7537;10291;10321;10741;15027		11
CON__P35527;P35527	CON__P35527;P35527	14;14	13;13	13;13	Keratin, type I cytoskeletal 9	KRT9	; Keratin, type I cytoskeletal 9	2	14	13	13	10	11	10	10	10	10	36.1	35	35	62.129	623	623;623	0	126.99	25.8	26	152410	108560	43850	94111	48362	33	31	64			+	27	473;744;1201;1211;1399;1580;1941;2545;2714;2743;2754;2833;3278;3668	True;True;True;True;True;True;False;True;True;True;True;True;True;True	529;818;1311;1321;1517;1723;1724;2116;2807;2808;3012;3042;3054;3055;3145;3628;4068	1526;2215;3410;3436;3437;3922;4500;4501;4502;4503;4504;4505;4506;4507;4508;5480;5481;7226;7227;7228;7229;7230;7231;7232;7233;7234;7235;7675;7676;7735;7736;7737;7765;7766;7767;7768;7769;7965;7966;7967;7968;7969;7970;9268;9269;10464;10465;10466;10467;10468	2114;3057;4670;4725;4726;5383;6270;6271;6272;6273;6274;6275;6276;6277;6278;6279;6280;6281;6282;6283;7585;7586;7587;7588;7589;9995;9996;9997;9998;9999;10000;10001;10002;10003;10004;10005;10006;10007;10008;10551;10552;10642;10643;10644;10645;10646;10647;10677;10678;10679;10680;10681;10682;10926;10927;10928;10929;10930;10931;12719;12720;12721;12722;12723;12724;14482;14483;14484;14485;14486	2114;3057;4670;4725;5383;6280;7586;10004;10551;10645;10681;10930;12722;14483		18;19;390	12;13;14
CON__P35908;P35908;Q01546;CON__P12035;CON__Q01546;P12035	CON__P35908;P35908	19;18;5;4;4;4	15;14;3;2;2;2	9;8;0;0;0;0	Keratin, type II cytoskeletal 2 epidermal	KRT2	; Keratin, type II cytoskeletal 2 epidermal	6	19	15	9	17	14	13	11	8	6	35.8	31.3	21.2	65.865	645	645;639;638;629;638;628	0	90.887	32.6	22.6	216120	116300	99818	127230	127340	32	24	56			+	28	291;932;933;1015;1191;1198;1210;1502;1894;1920;2251;2624;2708;2997;3142;3431;3434;3821;3868	True;False;False;False;True;True;True;False;True;True;True;True;True;True;True;True;True;True;True	325;1020;1021;1109;1110;1300;1307;1320;1634;2069;2095;2453;2910;2911;3005;3325;3486;3795;3800;4234;4285	972;973;974;975;2704;2705;2706;2707;2708;2896;2897;2898;2899;2900;2901;3378;3379;3380;3381;3382;3383;3384;3394;3435;4269;4270;4271;5377;5439;6400;6401;6402;7469;7470;7471;7472;7664;8408;8908;8909;8910;9741;9742;9743;9764;9765;10875;10876;10877;10988;10989;10990;10991	1367;1368;1369;1370;1371;1372;1373;3716;3717;3718;3719;3720;3721;3722;3982;3983;3984;3985;3986;3987;3988;3989;4622;4623;4624;4625;4626;4627;4628;4629;4630;4641;4724;5901;5902;5903;5904;5905;5906;5907;5908;5909;5910;5911;5912;5913;7443;7537;8909;8910;8911;10315;10316;10317;10318;10319;10320;10321;10540;11507;12202;12203;12204;12205;12206;13438;13439;13440;13441;13474;13475;15051;15052;15053;15054;…	1367;3720;3722;3983;4628;4641;4724;5902;7443;7537;8909;10321;10540;11507;12203;13439;13474;15054;15203		11;20
CON__Q14525;Q14525	CON__Q14525;Q14525	2;2	1;1	1;1	Keratin, type I cuticular Ha3-II	KRT33B	; Keratin, type I cuticular Ha3-II	2	2	1	1	2	1	1	0	1	0	4.7	3	3	46.213	404	404;404	1	-2	4.7	1.7	0	0	0	0	0	1	0	1	+		+	29	1899;2790	False;True	2074;3097	5384;5385;5386;5387;7859	7457;7458;7459;7460;7461;7462;7463;7464;7465;7466;7467;7468;7469;7470;7471;7472;10791	7471;10791		21;391
CON__Q2UVX4	CON__Q2UVX4	1	1	1				1	1	1	1	0	1	0	1	0	1	0.7	0.7	0.7	187.37	1662	1662	0.0082305	1.0616	0	0.7	0	0	0	0	0	0	1	1			+	30	2400	TRUE	2615	6802	9437	9437
CON__Q3SX14;P06396	CON__Q3SX14;P06396	1;1	1;1	1;1	Gelsolin	GSN	; Gelsolin	2	1	1	1	0	1	0	1	0	1	1.4	1.4	1.4	85.686	781	781;782	0	1.4408	0	1.4	0	0	0	0	0	0	1	1			+	31	1444	TRUE	1571	4103	5663	5663
CON__Q3SZ57;P02771	CON__Q3SZ57;P02771	2;2	2;2	2;2	Alpha-fetoprotein	AFP	; Alpha-fetoprotein	2	2	2	2	0	2	0	2	0	2	3	3	3	68.587	610	610;609	0.0028694	1.185	0	3	5046.7	0	5046.7	0	7033.7	0	3	3			+	32	1376;3861	True;True	1493;4278	3830;3831;10973	5244;5245;15180	5245;15180
CON__Q3TTY5	CON__Q3TTY5	7	1	1				1	7	1	1	6	5	1	0	1	0	8.5	1.4	1.4	70.922	707	707	0	1.3989	7.2	6.8	5996	5996	0	5996	0	1	0	1			+	33	635;932;933;1191;1894;3434;3820	False;False;False;False;False;False;True	700;701;1020;1021;1300;2069;3800;4233	1946;1947;1948;2704;2705;2706;2707;2708;3378;3379;3380;3381;3382;3383;3384;5377;9764;9765;10874	2701;2702;2703;2704;2705;3716;3717;3718;3719;3720;3721;3722;4622;4623;4624;4625;4626;4627;4628;4629;4630;7443;13474;13475;15050	2702;3720;3722;4628;7443;13474;15050			15
CON__Q3ZBS7;P04004	CON__Q3ZBS7	3;1	3;1	3;1				2	3	3	3	2	2	2	2	2	2	6.4	6.4	6.4	54.099	484	484;478	0	2.515	4.8	4.8	27304	12770	14534	0	20258	2	3	5			+	34	581;616;2711	True;True;True	645;680;3008	1823;1886;1887;7669	2510;2511;2608;2609;10545	2511;2608;10545
CON__Q7Z794;Q7Z794	CON__Q7Z794;Q7Z794	4;4	1;1	0;0	Keratin, type II cytoskeletal 1b	KRT77	; Keratin, type II cytoskeletal 1b	2	4	1	0	3	2	0	0	0	0	5.4	1.7	0	61.802	578	578;578	1	-2	3.6	3.3	0	0	0	0	0	0	0	0	+		+	35	932;933;1015;3901	False;False;False;True	1020;1021;1109;1110	2704;2705;2706;2707;2708;2896;2897;2898;2899;2900;2901	3716;3717;3718;3719;3720;3721;3722;3982;3983;3984;3985;3986;3987;3988;3989	3720;3722;3983		20
CON__Q8VED5	CON__Q8VED5	5	1	0				1	5	1	0	5	3	1	0	0	0	7.7	1.9	0	57.552	531	531	1	-2	7.7	5.5	0	0	0	0	0	1	0	1	+		+	36	932;933;2618;2624;3818	False;False;False;False;True	1020;1021;2902;2910;2911;4231	2704;2705;2706;2707;2708;7446;7447;7448;7449;7450;7469;7470;7471;7472;10870	3716;3717;3718;3719;3720;3721;3722;10288;10289;10290;10291;10292;10293;10294;10295;10315;10316;10317;10318;10319;10320;10321;15045	3720;3722;10291;10321;15045		11
CON__Q9NSB4;Q9NSB4	CON__Q9NSB4;Q9NSB4	1;1	1;1	1;1	Keratin, type II cuticular Hb2	KRT82	; Keratin, type II cuticular Hb2	2	1	1	1	0	1	0	1	0	1	1.4	1.4	1.4	56.682	513	513;513	1	-2	0	1.4	0	0	0	0	0	0	1	1	+		+	37	934	TRUE	1022	2709	3723	3723		22
Q13765;E9PAV3;Q9BZK3	Q13765;E9PAV3;Q9BZK3	2;2;1	2;2;1	2;2;1	Nascent polypeptide-associated complex subunit alpha;Nascent polypeptide-associated complex subunit alpha, muscle-specific form;Putative nascent polypeptide-associated complex subunit alpha-like protein	NACA;NACAP1	Nascent polypeptide-associated complex subunit alpha; Nascent polypeptide-associated complex subunit alpha, muscle-specific form; Putative nascent polypeptide-associated complex subunit alpha-like protein	3	2	2	2	2	0	2	0	2	0	12.6	12.6	12.6	23.384	215	215;2078;213	0	8.5052	12.6	0	0	0	0	0	0	2	0	2				38	2603;3053	True;True	2886;3389	7414;8600	10242;11740	10242;11740
E9PRG8	E9PRG8	1	1	1	Uncharacterized protein C11orf98	C11orf98	Uncharacterized protein C11orf98	1	1	1	1	1	0	1	0	1	0	10.7	10.7	10.7	13.798	122	122	1	-2	10.7	0	4977.7	4977.7	0	5000.8	0	0	0	0	+			39	3740	TRUE	4146	10683	14791	14791		392
O00139	O00139	1	1	1	Kinesin-like protein KIF2A	KIF2A	Kinesin-like protein KIF2A	1	1	1	1	1	0	1	0	1	0	1.6	1.6	1.6	79.954	706	706	0	1.4724	1.6	0	5138.6	5138.6	0	5162.5	0	1	0	1				40	1066	TRUE	1166	3018	4133	4133
O00148;Q13838	O00148;Q13838	6;6	6;6	6;6	ATP-dependent RNA helicase DDX39A;Spliceosome RNA helicase DDX39B	DDX39A;DDX39B	ATP-dependent RNA helicase DDX39A; Spliceosome RNA helicase DDX39B	2	6	6	6	3	5	3	5	3	5	14.8	14.8	14.8	49.129	427	427;428	0	14.27	8.4	11.5	14631	5569.4	9062	5582.4	0	4	6	10				41	611;768;1237;1315;1632;2381	True;True;True;True;True;True	675;843;1347;1429;1779;2596	1878;2291;3508;3683;3684;3685;4661;4662;4663;6739	2597;3186;4819;5052;5053;5054;6489;6490;6491;9350	2597;3186;4819;5052;6490;9350
O00159	O00159	21	21	21	Unconventional myosin-Ic	MYO1C	Unconventional myosin-Ic	1	21	21	21	14	15	14	15	14	15	22.8	22.8	22.8	121.68	1063	1063	0	53.978	15.2	15.2	138730	68622	70113	76909	89501	29	37	66				42	354;462;536;557;562;598;945;1127;1153;1340;2090;2224;2231;2542;2663;3213;3271;3340;3603;3870;3882	True;True;True;True;True;True;True;True;True;True;True;True;True;True;True;True;True;True;True;True;True	397;518;593;620;625;626;662;1033;1231;1258;1455;2279;2422;2429;2799;2800;2955;3560;3621;3698;3994;4287;4301;4302	1166;1167;1499;1500;1501;1672;1673;1674;1773;1774;1783;1784;1785;1786;1856;2727;2728;2729;2730;2731;3160;3245;3246;3743;3744;5921;5922;6317;6341;6342;6343;6344;6345;7195;7196;7197;7566;7567;9076;9247;9248;9249;9250;9440;9441;9442;9443;9444;10307;10994;10995;10996;10997;11029;11030;11031	1625;1626;2075;2076;2077;2309;2310;2311;2453;2454;2464;2465;2466;2467;2565;3754;3755;3756;3757;3758;3759;4314;4426;4427;5133;5134;8214;8215;8216;8217;8218;8219;8797;8842;8843;8844;8845;8846;8847;9958;9959;9960;10432;10433;12411;12412;12687;12688;12689;12690;12984;12985;12986;12987;12988;12989;12990;12991;14227;15208;15209;15210;15211;15269;15270;15271	1625;2075;2309;2453;2464;2565;3756;4314;4426;5134;8217;8797;8845;9959;10433;12412;12688;12985;14227;15211;15269			16;17;18
O00178	O00178	1	1	1	GTP-binding protein 1	GTPBP1	GTP-binding protein 1	1	1	1	1	1	0	1	0	1	0	1.6	1.6	1.6	72.453	669	669	0	1.3844	1.6	0	1811.2	1811.2	0	1819.6	0	1	0	1				43	3413	TRUE	3777	9703	13383	13383
O00291	O00291	1	1	1	Huntingtin-interacting protein 1	HIP1	Huntingtin-interacting protein 1	1	1	1	1	0	1	0	1	0	1	0.8	0.8	0.8	116.22	1037	1037	1	-2	0	0.8	2705.2	0	2705.2	0	3833.4	0	0	0	+			44	1848	TRUE	2016	5268	7308	7308			19
O00422	O00422	1	1	1	Histone deacetylase complex subunit SAP18	SAP18	Histone deacetylase complex subunit SAP18	1	1	1	1	1	1	1	1	1	1	4.6	4.6	4.6	17.561	153	153	1	-2	4.6	4.6	0	0	0	0	0	1	1	2	+			45	3174	TRUE	3518	8984;8985	12307;12308	12307	11			26
O00425	O00425	7	5	5	Insulin-like growth factor 2 mRNA-binding protein 3	IGF2BP3	Insulin-like growth factor 2 mRNA-binding protein 3	1	7	5	5	6	6	4	4	4	4	16.6	12.6	12.6	63.704	579	579	0	15.215	13.1	14.3	15933	15933	0	15933	0	7	4	11				46	570;1586;1668;1724;2235;2462;2548	True;False;True;True;True;True;False	634;1730;1731;1821;1879;2433;2683;2812;2813	1802;4519;4520;4521;4522;4523;4524;4525;4526;4527;4528;4759;4760;4761;4907;4908;6352;6353;6354;6957;7240;7241;7242;7243;7244	2485;6295;6296;6297;6298;6299;6300;6301;6302;6303;6304;6305;6306;6307;6308;6309;6310;6311;6312;6610;6611;6612;6810;6811;6812;8855;8856;8857;9650;10014;10015;10016;10017;10018;10019	2485;6304;6611;6811;8856;9650;10015		23;24	20
O00483	O00483	1	1	1	Cytochrome c oxidase subunit NDUFA4	NDUFA4	Cytochrome c oxidase subunit NDUFA4	1	1	1	1	1	0	1	0	1	0	14.8	14.8	14.8	9.3697	81	81	0	1.853	14.8	0	0	0	0	0	0	2	0	2				47	1922	TRUE	2097	5442;5443	7540;7541	7540	12			44
O00515	O00515	5	5	5	Ladinin-1	LAD1	Ladinin-1	1	5	5	5	5	0	5	0	5	0	8.7	8.7	8.7	57.13	517	517	0	5.6747	8.7	0	7337.9	7337.9	0	7353.3	0	8	0	8				48	2286;2836;2885;3002;3268	True;True;True;True;True	2491;3148;3202;3330;3618	6502;6503;7975;7976;7977;8112;8415;9239	9040;9041;10938;10939;10940;11119;11515;12662	9041;10940;11119;11515;12662
O00541	O00541	7	7	7	Pescadillo homolog	PES1	Pescadillo homolog	1	7	7	7	4	5	4	5	4	5	12.6	12.6	12.6	68.002	588	588	0	12.053	8	7.8	19114	6177.8	12936	0	18102	9	13	22				49	657;1023;1723;1902;1996;2312;3899	True;True;True;True;True;True;True	723;1119;1878;2077;2178;2518;4322	2007;2008;2009;2918;2919;4906;5391;5392;5393;5394;5395;5621;6562;6563;6564;11092;11093;11094;11095;11096	2783;2784;2785;4008;4009;6809;7476;7477;7478;7479;7480;7481;7482;7777;9112;9113;9114;15355;15356;15357;15358;15359	2783;4009;6809;7477;7777;9112;15357
O00566	O00566	3	3	3	U3 small nucleolar ribonucleoprotein protein MPP10	MPHOSPH10	U3 small nucleolar ribonucleoprotein protein MPP10	1	3	3	3	2	1	2	1	2	1	6.3	6.3	6.3	78.863	681	681	0	2.4237	4.7	1.6	19037	5621.2	13416	0	18705	1	0	1				50	1689;1857;1961	True;True;True	1842;2025;2141	4796;4797;5286;5549	6650;6651;7328;7674	6651;7328;7674		393
O00567	O00567	12	12	12	Nucleolar protein 56	NOP56	Nucleolar protein 56	1	12	12	12	7	11	7	11	7	11	25.6	25.6	25.6	66.049	594	594	0	58.351	14.6	23.1	98578	45503	53075	51593	60879	15	22	37				51	277;661;703;891;1475;2103;2202;2348;3595;3755;3841;3893	True;True;True;True;True;True;True;True;True;True;True;True	311;727;776;973;974;1607;2293;2398;2560;3986;4162;4255;4314	933;2015;2124;2609;2610;2611;4199;5957;5958;6264;6265;6266;6267;6268;6269;6642;6643;10275;10276;10277;10717;10718;10719;10720;10922;10923;11058;11059;11060;11061	1306;2791;2927;3587;3588;3589;5793;8258;8259;8260;8716;8717;8718;8719;8720;8721;8722;8723;8724;9213;9214;9215;9216;14189;14190;14191;14192;14838;14839;14840;14841;14842;14843;15107;15108;15301;15302;15303;15304	1306;2791;2927;3587;5793;8260;8717;9214;14189;14839;15107;15301	13	394;395		384
O00571;Q9NQI0	O00571	23;1	22;1	6;0	ATP-dependent RNA helicase DDX3X	DDX3X	ATP-dependent RNA helicase DDX3X	2	23	22	6	17	18	16	17	6	4	41.5	39.9	11.9	73.243	662	662;724	0	230.74	32.2	30.8	525570	390020	135550	309330	270740	41	43	84				52	441;490;523;775;1065;1139;1194;1382;1441;1743;2003;2517;2841;2938;3054;3081;3144;3502;3505;3681;3761;3879;3926	True;True;True;True;True;True;True;True;True;True;True;False;True;True;True;True;True;True;True;True;True;True;True	496;546;579;851;1165;1244;1303;1499;1567;1568;1900;2186;2760;2761;2762;3154;3264;3265;3390;3419;3488;3881;3884;4081;4168;4298;4355	1435;1563;1640;1641;1642;1643;1644;1645;2313;2314;2315;2316;2317;3016;3017;3194;3195;3390;3881;3882;4096;4097;4098;4099;4958;5640;5641;5642;7127;7128;7129;7130;7131;7132;7133;7134;7135;7995;7996;7997;8268;8269;8270;8271;8272;8601;8602;8603;8604;8605;8606;8607;8608;8609;8692;8693;8912;10000;10001;10002;10006;10498;10734;10735;10736;10737;11021;11022;11023;11174;11175	1994;2175;2263;2264;2265;2266;2267;2268;2269;2270;2271;2272;2273;2274;3210;3211;3212;3213;3214;4131;4132;4358;4359;4637;5326;5327;5328;5653;5654;5655;5656;5657;6871;7799;7800;7801;9876;9877;9878;9879;9880;9881;9882;9883;9884;9885;10964;10965;10966;10967;10968;10969;11305;11306;11307;11308;11309;11310;11311;11741;11742;11743;11744;11745;11746;11747;11748;11749;11750;11751;11752;11873;11874;12209;1…	1994;2175;2272;3212;4132;4358;4637;5326;5653;6871;7799;9883;10964;11305;11745;11873;12209;13802;13809;14529;14867;15246;15487	14;15	25;26	21;22;23	298;317
O00767	O00767	1	1	1	Acyl-CoA desaturase	SCD	Acyl-CoA desaturase	1	1	1	1	1	0	1	0	1	0	3.6	3.6	3.6	41.522	359	359	0.0028571	1.1698	3.6	0	10771	10771	0	10790	0	2	0	2				53	1313	TRUE	1427	3680;3681	5049;5050	5050
O14579	O14579	2	2	2	Coatomer subunit epsilon	COPE	Coatomer subunit epsilon	1	2	2	2	2	0	2	0	2	0	5.8	5.8	5.8	34.482	308	308	0	2.7424	5.8	0	8965	8965	0	9006.6	0	3	0	3				54	574;2423	True;True	638;2641	1807;1808;6851	2490;2491;9491	2490;9491
O14645	O14645	1	1	1	Axonemal dynein light intermediate polypeptide 1	DNALI1	Axonemal dynein light intermediate polypeptide 1	1	1	1	1	1	1	1	1	1	1	4.7	4.7	4.7	29.662	258	258	0.0093085	0.96418	4.7	4.7	92554	52903	39651	0	56187	1	1	2				55	829	TRUE	909	2424;2425	3344;3345	3345
O14733	O14733	1	1	1	Dual specificity mitogen-activated protein kinase kinase 7	MAP2K7	Dual specificity mitogen-activated protein kinase kinase 7	1	1	1	1	0	1	0	1	0	1	2.1	2.1	2.1	47.484	419	419	1	-2	0	2.1	7952.5	0	7952.5	0	10908	0	1	1	+			56	2953	TRUE	3281	8300	11341	11341		27
P19105;O14950	P19105;O14950	8;8	8;8	3;3	Myosin regulatory light chain 12A;Myosin regulatory light chain 12B	MYL12A;MYL12B	Myosin regulatory light chain 12A; Myosin regulatory light chain 12B	2	8	8	3	5	8	5	8	2	3	51.5	51.5	12.9	19.794	171	171;172	0	229.93	35.1	51.5	232950	71732	161220	89784	196880	13	49	62				57	345;454;646;809;1076;1275;1804;2257	True;True;True;True;True;True;True;True	384;385;386;387;510;712;887;888;1176;1385;1967;2459;2460	1146;1147;1148;1149;1150;1151;1474;1475;1971;1972;1973;1974;1975;2383;2384;2385;2386;3037;3038;3039;3040;3041;3594;3595;3596;3597;5167;6411;6412;6413;6414;6415;6416;6417;6418;6419;6420;6421;6422;6423;6424;6425;6426	1605;1606;1607;1608;1609;1610;2045;2046;2732;2733;2734;2735;2736;2737;2738;2739;2740;2741;2742;3293;3294;3295;3296;3297;3298;3299;3300;4156;4157;4158;4159;4160;4161;4937;4938;4939;4940;4941;4942;7195;8923;8924;8925;8926;8927;8928;8929;8930;8931;8932;8933;8934;8935;8936;8937;8938;8939;8940;8941;8942;8943;8944;8945	1610;2045;2736;3298;4159;4937;7195;8931		28;29;396	24;25;26
O14979	O14979	12	12	11	Heterogeneous nuclear ribonucleoprotein D-like	HNRNPDL	Heterogeneous nuclear ribonucleoprotein D-like	1	12	12	11	11	8	11	8	10	7	22.9	22.9	21	46.437	420	420	0	117.03	22.6	14.5	1463900	844740	619170	941070	767070	38	45	83				58	543;910;1168;1169;1177;1784;1881;2488;2489;2768;2858;3482	True;True;True;True;True;True;True;True;True;True;True;True	601;994;995;1273;1274;1284;1945;2055;2714;2715;2716;2717;3072;3173;3860	1697;1698;1699;1700;1701;1702;1703;1704;1705;2654;2655;2656;2657;3298;3299;3300;3328;3329;3330;3331;3332;3333;3334;3335;3336;3337;3338;3339;5108;5109;5353;7031;7032;7033;7034;7035;7036;7037;7038;7039;7040;7041;7042;7043;7044;7045;7809;8034;8035;9943;9944;9945;9946;9947	2350;2351;2352;2353;2354;2355;2356;2357;2358;2359;2360;2361;2362;2363;2364;2365;2366;2367;3643;3644;3645;3646;4494;4495;4496;4537;4538;4539;4540;4541;4542;4543;4544;4545;4546;4547;4548;4549;4550;4551;4552;4553;4554;4555;4556;4557;4558;4559;4560;4561;4562;4563;4564;4565;4566;7118;7119;7414;9754;9755;9756;9757;9758;9759;9760;9761;9762;9763;9764;9765;9766;9767;9768;9769;10729;11015;11016;13719;13720…	2357;3645;4494;4495;4543;7119;7414;9757;9766;10729;11016;13725	16		27;28	277
O15016	O15016	1	1	1	Tripartite motif-containing protein 66	TRIM66	Tripartite motif-containing protein 66	1	1	1	1	0	1	0	1	0	1	0.7	0.7	0.7	134.66	1216	1216	1	-2	0	0.7	1065	0	1065	0	1509.1	0	0	0	+			59	3451	TRUE	3823	9823	13545	13545		30;397	29
O15042	O15042	1	1	1	U2 snRNP-associated SURP motif-containing protein	U2SURP	U2 snRNP-associated SURP motif-containing protein	1	1	1	1	1	0	1	0	1	0	1.4	1.4	1.4	118.29	1029	1029	0	2.0365	1.4	0	4873.6	4873.6	0	4873.6	0	1	0	1				60	1017	TRUE	1112	2904	3992	3992
O15111	O15111	1	1	1	Inhibitor of nuclear factor kappa-B kinase subunit alpha	CHUK	Inhibitor of nuclear factor kappa-B kinase subunit alpha	1	1	1	1	1	1	1	1	1	1	1.5	1.5	1.5	84.639	745	745	0	1.8793	1.5	1.5	38734	0	38734	0	53131	1	1	2				61	2697	TRUE	2993	7642;7643	10514;10515	10515		31;398;399
O15144	O15144	1	1	1	Actin-related protein 2/3 complex subunit 2	ARPC2	Actin-related protein 2/3 complex subunit 2	1	1	1	1	1	1	1	1	1	1	3	3	3	34.333	300	300	0.0029412	1.2485	3	3	0	0	0	0	0	1	1	2				62	1558	TRUE	1697	4436;4437	6190;6191	6190
O15145	O15145	1	1	1	Actin-related protein 2/3 complex subunit 3	ARPC3	Actin-related protein 2/3 complex subunit 3	1	1	1	1	0	1	0	1	0	1	3.9	3.9	3.9	20.546	178	178	0.0069061	1.0803	0	3.9	3448.9	0	3448.9	0	4887.2	0	3	3				63	386	TRUE	432	1273	1780;1781;1782	1782
O15347	O15347	1	1	1	High mobility group protein B3	HMGB3	High mobility group protein B3	1	1	1	1	1	0	1	0	1	0	6.5	6.5	6.5	22.98	200	200	0.0028653	1.1832	6.5	0	0	0	0	0	0	1	0	1				64	3113	TRUE	3454	8827	12095	12095
O15400	O15400	1	1	1	Syntaxin-7	STX7	Syntaxin-7	1	1	1	1	0	1	0	1	0	1	3.8	3.8	3.8	29.815	261	261	1	-2	0	3.8	70308	0	70308	0	99628	0	1	1	+			65	1729	TRUE	1885	4924	6833	6833	17	400		28
O15523	O15523	19	2	2	ATP-dependent RNA helicase DDX3Y	DDX3Y	ATP-dependent RNA helicase DDX3Y	1	19	2	2	13	15	2	1	2	1	35.2	5.5	5.5	73.153	660	660	0	12.826	25.8	26.5	0	0	0	0	0	2	1	3				66	441;490;523;775;1065;1139;1382;1441;1743;2003;2517;2841;3054;3145;3501;3505;3681;3879;3926	False;False;False;False;False;False;False;False;False;False;False;False;False;True;True;False;False;False;False	496;546;579;851;1165;1244;1499;1567;1568;1900;2186;2760;2761;2762;3154;3390;3489;3880;3884;4081;4298;4355	1435;1563;1640;1641;1642;1643;1644;1645;2313;2314;2315;2316;2317;3016;3017;3194;3195;3881;3882;4096;4097;4098;4099;4958;5640;5641;5642;7127;7128;7129;7130;7131;7132;7133;7134;7135;7995;7996;7997;8601;8602;8603;8604;8605;8606;8607;8608;8609;8913;9998;9999;10006;10498;11021;11022;11023;11174;11175	1994;2175;2263;2264;2265;2266;2267;2268;2269;2270;2271;2272;2273;2274;3210;3211;3212;3213;3214;4131;4132;4358;4359;5326;5327;5328;5653;5654;5655;5656;5657;6871;7799;7800;7801;9876;9877;9878;9879;9880;9881;9882;9883;9884;9885;10964;10965;10966;10967;10968;10969;11741;11742;11743;11744;11745;11746;11747;11748;11749;11750;11751;11752;12210;13798;13799;13809;14529;15246;15247;15248;15249;15250;15487;…	1994;2175;2272;3212;4132;4358;5326;5653;6871;7799;9883;10964;11745;12210;13798;13809;14529;15246;15487	14;15	25	21;22;23	296;315
O15552	O15552	1	1	1	Free fatty acid receptor 2	FFAR2	Free fatty acid receptor 2	1	1	1	1	1	0	1	0	1	0	4.5	4.5	4.5	37.143	330	330	1	-2	4.5	0	4917.2	4917.2	0	4940	0	0	0	0	+			67	1102	TRUE	1205	3105	4249	4249		401	30
O43143	O43143	6	6	6	Pre-mRNA-splicing factor ATP-dependent RNA helicase DHX15	DHX15	Pre-mRNA-splicing factor ATP-dependent RNA helicase DHX15	1	6	6	6	4	5	4	5	4	5	6.9	6.9	6.9	90.932	795	795	0	7.584	4.8	6	42773	36147	6625.7	36246	0	10	6	16				68	639;887;1077;1517;2311;3045	True;True;True;True;True;True	705;968;1177;1652;2517;3378	1955;1956;2596;2597;3042;3043;3044;4337;6560;6561;8567;8568	2712;2713;2714;3571;3572;3573;4162;4163;4164;4165;4166;6026;9110;9111;11702;11703	2714;3572;4162;6026;9111;11702
O43159	O43159	1	1	1	Ribosomal RNA-processing protein 8	RRP8	Ribosomal RNA-processing protein 8	1	1	1	1	1	1	1	1	1	1	3.1	3.1	3.1	50.714	456	456	0	3.2548	3.1	3.1	20367	10530	9837.1	0	13733	1	2	3				69	2044	TRUE	2230	5806;5807;5808	8034;8035;8036	8034
O43175	O43175	2	2	2	D-3-phosphoglycerate dehydrogenase	PHGDH	D-3-phosphoglycerate dehydrogenase	1	2	2	2	1	2	1	2	1	2	3.6	3.6	3.6	56.65	533	533	0	3.248	1.5	3.6	13840	9735.9	4103.9	0	5815.3	2	3	5				70	534;3704	True;True	591;4107	1669;1670;10563	2304;2305;2306;2307;14620	2305;14620
O43290	O43290	1	1	1	U4/U6.U5 tri-snRNP-associated protein 1	SART1	U4/U6.U5 tri-snRNP-associated protein 1	1	1	1	1	1	0	1	0	1	0	1.5	1.5	1.5	90.254	800	800	0	21.427	1.5	0	0	0	0	0	0	1	0	1				71	2295	TRUE	2500	6533	9077	9077
O43324	O43324	1	1	1	Eukaryotic translation elongation factor 1 epsilon-1	EEF1E1	Eukaryotic translation elongation factor 1 epsilon-1	1	1	1	1	1	1	1	1	1	1	6.3	6.3	6.3	19.81	174	174	0	3.2225	6.3	6.3	7169.8	7169.8	0	7203	0	5	1	6				72	3	TRUE	3	8;9;10;11;12;13	13;14;15;16;17;18	14
O43390	O43390	18	18	14	Heterogeneous nuclear ribonucleoprotein R	HNRNPR	Heterogeneous nuclear ribonucleoprotein R	1	18	18	14	14	14	14	14	10	10	30	30	23.9	70.942	633	633	0	158.18	26.9	24.3	835640	493790	341850	492550	467070	45	70	115				73	128;549;625;715;833;1170;1355;1896;1954;2059;2145;2244;2620;2940;3101;3230;3277;3839	True;True;True;True;True;True;True;True;True;True;True;True;True;True;True;True;True;True	132;610;690;789;913;1275;1470;2071;2131;2245;2338;2443;2444;2904;2905;3267;3439;3578;3627;4253	407;408;409;1742;1743;1744;1745;1746;1747;1913;1914;1915;2151;2431;2432;2433;3301;3302;3303;3779;3780;3781;3782;5379;5518;5519;5520;5521;5850;5851;5852;5853;6058;6059;6379;6380;6381;6382;6383;7456;7457;7458;7459;7460;7461;7462;8274;8741;8742;8743;8744;8745;8746;8747;8748;9134;9135;9136;9137;9138;9139;9140;9141;9142;9263;9264;9265;9266;9267;10920	565;566;567;568;569;570;571;572;573;574;575;2414;2415;2416;2417;2418;2419;2420;2421;2422;2646;2647;2648;2649;2957;2958;3351;3352;3353;4497;4498;4499;5186;5187;5188;5189;7445;7640;7641;7642;7643;7644;8112;8113;8114;8115;8116;8117;8118;8119;8120;8121;8122;8442;8443;8886;8887;8888;8889;8890;10301;10302;10303;10304;10305;10306;10307;10308;11313;11946;11947;11948;11949;11950;11951;11952;11953;11954;11…	572;2415;2646;2958;3353;4497;5186;7445;7643;8112;8442;8890;10302;11313;11948;12483;12717;15105	18;19;20	32;402	31;32	214;226;292
O43670	O43670	2	2	2	BUB3-interacting and GLEBS motif-containing protein ZNF207	ZNF207	BUB3-interacting and GLEBS motif-containing protein ZNF207	1	2	2	2	2	1	2	1	2	1	5.4	5.4	5.4	50.75	478	478	0	8.3818	5.4	2.7	0	0	0	0	0	2	1	3				74	876;2117	True;True	957;2307	2569;2570;5991	3542;3543;8323	3542;8323
O43684	O43684	2	2	2	Mitotic checkpoint protein BUB3	BUB3	Mitotic checkpoint protein BUB3	1	2	2	2	2	1	2	1	2	1	7	7	7	37.154	328	328	0	2.4044	7	3	5671.7	5671.7	0	5698	0	5	1	6				75	2266;3779	True;True	2469;4188	6449;6450;10773;10774	8971;8972;14914;14915;14916;14917	8972;14916
O43707;P12814;P35609;Q08043	O43707	16;7;2;2	16;7;2;2	15;7;2;2	Alpha-actinin-4	ACTN4	Alpha-actinin-4	4	16	16	15	13	10	13	10	12	10	19.6	19.6	18.4	104.85	911	911;892;894;901	0	65.78	15.9	11.9	62584	27939	34646	0	47611	14	19	33				76	131;179;309;456;925;1227;1364;1431;1433;1937;2585;2707;2941;3250;3510;3548	True;True;True;True;True;True;True;True;True;True;True;True;True;True;True;True	135;191;345;512;1012;1337;1480;1554;1556;2112;2861;3004;3268;3600;3889;3934	412;413;574;575;576;1024;1025;1026;1477;2693;3485;3802;4061;4062;4066;5473;5474;5475;7352;7353;7354;7663;8275;9186;10015;10016;10017;10018;10138;10139	578;579;835;836;837;1452;1453;1454;1455;2048;3703;4792;5211;5212;5594;5595;5599;7575;7576;7577;7578;7579;7580;10163;10164;10165;10539;11314;12583;13819;13820;13821;13822;14023;14024	579;837;1452;2048;3703;4792;5212;5594;5599;7576;10165;10539;11314;12583;13820;14023			33
O43776	O43776	2	2	2	Asparagine--tRNA ligase, cytoplasmic	NARS	Asparagine--tRNA ligase, cytoplasmic	1	2	2	2	2	1	2	1	2	1	2.9	2.9	2.9	62.942	548	548	0	2.4848	2.9	1.5	12718	9779.9	2938.3	0	4030.4	2	2	4				77	1032;2633	True;True	1128;2920	2930;2931;2932;7486	4022;4023;4024;10337	4022;10337
O43795;Q9UBC5	O43795	19;1	19;1	19;1	Unconventional myosin-Ib	MYO1B	Unconventional myosin-Ib	2	19	19	19	14	13	14	13	14	13	22	22	22	131.98	1136	1136;1043	0	124.37	15.8	14.4	199220	132980	66238	132030	93257	27	20	47				78	231;854;1146;1521;1563;1767;1987;1989;2048;2082;2582;2587;2932;2958;3011;3031;3618;3696;3892	True;True;True;True;True;True;True;True;True;True;True;True;True;True;True;True;True;True;True	250;935;1251;1657;1705;1927;2168;2170;2234;2271;2857;2863;3258;3286;3341;3362;4010;4098;4313	739;2504;3231;3232;4343;4454;4455;4456;4457;4458;4459;5037;5038;5605;5606;5607;5609;5812;5813;5814;5815;5908;7343;7357;8256;8257;8258;8259;8306;8307;8308;8309;8464;8465;8530;10346;10548;10549;10550;11057	1036;3447;4407;4408;4409;6034;6213;6214;6215;6216;6217;6218;6219;6220;6998;6999;7000;7001;7755;7756;7757;7759;8040;8041;8042;8043;8044;8196;10154;10168;11291;11292;11293;11294;11295;11296;11347;11348;11349;11350;11572;11573;11652;14300;14602;14603;14604;15299;15300	1036;3447;4407;6034;6214;6999;7755;7759;8042;8196;10154;10168;11293;11349;11572;11652;14300;14602;15299		33;403
O43809	O43809	5	5	5	Cleavage and polyadenylation specificity factor subunit 5	NUDT21	Cleavage and polyadenylation specificity factor subunit 5	1	5	5	5	5	0	5	0	5	0	23.8	23.8	23.8	26.227	227	227	0	20.181	23.8	0	32208	32208	0	32357	0	8	0	8				79	198;2039;2246;2278;3364	True;True;True;True;True	213;2225;2447;2483;3722	635;636;5790;6389;6480;9508;9509	924;925;8015;8016;8896;9009;13082;13083	924;8015;8896;9009;13082
O43815	O43815	1	1	1	Striatin	STRN	Striatin	1	1	1	1	1	0	1	0	1	0	1.2	1.2	1.2	86.131	780	780	1	-2	1.2	0	2243.2	2243.2	0	2243.2	0	1	0	1	+			80	2297	TRUE	2502	6535	9079	9079		34;404	34
O43818	O43818	2	2	2	U3 small nucleolar RNA-interacting protein 2	RRP9	U3 small nucleolar RNA-interacting protein 2	1	2	2	2	1	1	1	1	1	1	4.4	4.4	4.4	51.84	475	475	0	2.0664	2.1	2.3	2531.6	2531.6	0	2537.7	0	3	1	4				81	98;756	True;True	99;830	309;310;2239	404;405;406;3091	404;3091
O43823	O43823	1	1	1	A-kinase anchor protein 8	AKAP8	A-kinase anchor protein 8	1	1	1	1	0	1	0	1	0	1	2.9	2.9	2.9	76.107	692	692	0	1.4256	0	2.9	0	0	0	0	0	0	1	1				82	877	TRUE	958	2571	3544	3544
O43852	O43852	1	1	1	Calumenin	CALU	Calumenin	1	1	1	1	1	0	1	0	1	0	2.2	2.2	2.2	37.106	315	315	0.0093209	0.96788	2.2	0	4783.1	4783.1	0	4805.3	0	3	0	3				83	845	TRUE	926	2465;2466	3391;3392;3393	3392
O60218	O60218	1	1	1	Aldo-keto reductase family 1 member B10	AKR1B10	Aldo-keto reductase family 1 member B10	1	1	1	1	0	1	0	1	0	1	3.5	3.5	3.5	36.019	316	316	0	1.6582	0	3.5	0	0	0	0	0	0	1	1				84	1740	TRUE	1897	4947	6859	6859
O60242	O60242	1	1	1	Brain-specific angiogenesis inhibitor 3	BAI3	Adhesion G protein-coupled receptor B3	1	1	1	1	0	1	0	1	0	1	1.1	1.1	1.1	171.52	1522	1522	1	-2	0	1.1	1708.1	0	1708.1	0	2420.4	0	0	0	+			85	2557	TRUE	2825	7265	10045	10045		35;36;405;406
O60264;P28370	O60264	3;1	3;1	3;1	SWI/SNF-related matrix-associated actin-dependent regulator of chromatin subfamily A member 5	SMARCA5	SWI/SNF-related matrix-associated actin-dependent regulator of chromatin subfamily A member 5	2	3	3	3	3	1	3	1	3	1	3	3	3	121.9	1052	1052;1054	0	2.3584	3	1	1556	0	1556	0	2134.3	4	1	5				86	863;1003;2026	True;True;True	944;1095;2211	2538;2862;2863;2864;5700	3488;3935;3936;3937;7878	3488;3936;7878
O60282	O60282	1	1	1	Kinesin heavy chain isoform 5C	KIF5C	Kinesin heavy chain isoform 5C	1	1	1	1	0	1	0	1	0	1	1.7	1.7	1.7	109.49	957	957	0	2.2437	0	1.7	0	0	0	0	0	0	1	1				87	1674	TRUE	1827	4771	6622	6622		37;407;408
O60443	O60443	1	1	1	Non-syndromic hearing impairment protein 5	DFNA5	Non-syndromic hearing impairment protein 5	1	1	1	1	1	0	1	0	1	0	2	2	2	54.554	496	496	0.0080321	0.99078	2	0	28780	28780	0	28914	0	0	0	0				88	3543	TRUE	3928	10125	14008	14008		38
O60506	O60506	18	14	14	Heterogeneous nuclear ribonucleoprotein Q	SYNCRIP	Heterogeneous nuclear ribonucleoprotein Q	1	18	14	14	16	12	12	8	12	8	32.4	26.2	26.2	69.602	623	623	0	81.246	30	18.8	237620	172410	65204	144610	111110	22	20	42				89	107;128;146;510;624;714;847;1170;1358;1967;2059;2245;2464;2619;3230;3260;3708;3767	True;False;True;True;True;True;True;False;True;True;False;True;True;True;False;True;True;True	108;132;152;566;689;788;928;1275;1474;2147;2245;2445;2446;2685;2903;3578;3610;4111;4174	337;407;408;409;457;458;1618;1619;1620;1621;1912;2147;2148;2149;2150;2471;2472;2473;3301;3302;3303;3789;5558;5850;5851;5852;5853;6384;6385;6386;6387;6388;6959;7451;7452;7453;7454;7455;9134;9135;9136;9137;9138;9139;9140;9141;9142;9212;9213;9214;9215;10570;10743	449;565;566;567;568;569;570;571;572;573;574;575;640;641;2238;2239;2240;2241;2242;2243;2244;2645;2953;2954;2955;2956;3400;3401;3402;3403;3404;4497;4498;4499;5196;5197;7684;8112;8113;8114;8115;8116;8117;8118;8119;8120;8121;8122;8891;8892;8893;8894;8895;9652;9653;10296;10297;10298;10299;10300;12480;12481;12482;12483;12484;12485;12486;12487;12488;12489;12490;12491;12492;12493;12494;12495;12496;12497;…	449;572;641;2240;2645;2954;3403;4497;5196;7684;8112;8894;9653;10299;12483;12622;14627;14874	18;21	39	35;36	211;289
O60508	O60508	1	1	1	Pre-mRNA-processing factor 17	CDC40	Pre-mRNA-processing factor 17	1	1	1	1	0	1	0	1	0	1	1.9	1.9	1.9	65.521	579	579	0	1.3659	0	1.9	2813.6	0	2813.6	0	3986.9	0	1	1				90	3766	TRUE	4173	10742	14873	14873
Q13492;O60641	Q13492;O60641	2;2	2;2	2;2	Phosphatidylinositol-binding clathrin assembly protein;Clathrin coat assembly protein AP180	PICALM;SNAP91	Phosphatidylinositol-binding clathrin assembly protein; Clathrin coat assembly protein AP180	2	2	2	2	2	0	2	0	2	0	3.1	3.1	3.1	70.754	652	652;907	0	2.1897	3.1	0	0	0	0	0	0	2	0	2				91	1000;2696	True;True	1092;2992	2859;7641	3932;10513	3932;10513
O60701	O60701	3	3	3	UDP-glucose 6-dehydrogenase	UGDH	UDP-glucose 6-dehydrogenase	1	3	3	3	1	2	1	2	1	2	6.5	6.5	6.5	55.023	494	494	0	3.3228	1.8	4.7	4700	4700	0	4721.8	0	2	3	5				92	1456;3585;3730	True;True;True	1585;3976;4136	4145;4146;10258;10259;10654	5720;5721;14170;14171;14737	5721;14171;14737
O60721	O60721	1	1	1	Sodium/potassium/calcium exchanger 1	SLC24A1	Sodium/potassium/calcium exchanger 1	1	1	1	1	0	1	0	1	0	1	0.8	0.8	0.8	121.37	1099	1099	1	-2	0	0.8	0	0	0	0	0	0	1	1	+			93	1597	TRUE	1744	4557	6348	6348		40
O60762	O60762	2	2	2	Dolichol-phosphate mannosyltransferase subunit 1	DPM1	Dolichol-phosphate mannosyltransferase subunit 1	1	2	2	2	2	0	2	0	2	0	11.9	11.9	11.9	29.634	260	260	0	4.727	11.9	0	6522	6522	0	6552.3	0	2	0	2				94	1124;1255	True;True	1228;1365	3156;3553	4310;4875	4310;4875
O60784	O60784	1	1	1	Target of Myb protein 1	TOM1	Target of Myb protein 1	1	1	1	1	1	0	1	0	1	0	3.3	3.3	3.3	53.818	492	492	1	-2	3.3	0	0	0	0	0	0	1	0	1	+			95	2477	TRUE	2700	6994	9697	9697		41
Q99880;Q99879;Q99877;Q93079;Q5QNW6;P62807;P58876;P57053;O60814	Q99880;Q99879;Q99877;Q93079;Q5QNW6;P62807;P58876;P57053;O60814	7;7;7;7;7;7;7;7;7	7;7;7;7;7;7;7;7;7	2;2;2;2;2;2;2;2;2	Histone H2B type 1-L;Histone H2B type 1-M;Histone H2B type 1-N;Histone H2B type 1-H;Histone H2B type 2-F;Histone H2B type 1-C/E/F/G/I;Histone H2B type 1-D;Histone H2B type F-S;Histone H2B type 1-K	HIST1H2BL;HIST1H2BM;HIST1H2BN;HIST1H2BH;HIST2H2BF;HIST1H2BC;HIST1H2BD;H2BFS;HIST1H2BK	Histone H2B type 1-L; Histone H2B type 1-M; Histone H2B type 1-N; Histone H2B type 1-H; Histone H2B type 2-F; Histone H2B type 1-C/E/F/G/I; Histone H2B type 1-D; Histone H2B type F-S; Histone H2B type 1-K	9	7	7	2	5	7	5	7	2	2	43.7	43.7	7.9	13.952	126	126;126;126;126;126;126;126;126;126	0	132.67	35.7	43.7	4306900	2173200	2133700	1972500	1798800	61	91	152				96	236;758;869;1793;2208;2831;3589	True;True;True;True;True;True;True	255;256;257;258;259;260;261;262;263;832;950;1956;2404;3142;3143;3980	747;748;749;750;751;752;753;754;755;756;757;758;759;760;761;762;763;764;765;766;767;768;769;770;771;772;773;774;775;776;777;778;779;780;781;782;783;784;785;786;787;788;789;790;791;792;793;794;795;796;797;798;799;800;801;802;803;804;805;806;807;808;809;810;811;812;813;2241;2242;2243;2244;2245;2246;2555;2556;2557;2558;2559;5138;5139;5140;5141;5142;5143;6275;6276;6277;7957;7958;7959;7960;7961;10267;…	1051;1052;1053;1054;1055;1056;1057;1058;1059;1060;1061;1062;1063;1064;1065;1066;1067;1068;1069;1070;1071;1072;1073;1074;1075;1076;1077;1078;1079;1080;1081;1082;1083;1084;1085;1086;1087;1088;1089;1090;1091;1092;1093;1094;1095;1096;1097;1098;1099;1100;1101;1102;1103;1104;1105;1106;1107;1108;1109;1110;1111;1112;1113;1114;1115;1116;1117;1118;1119;1120;1121;1122;1123;1124;1125;1126;1127;1128;1129;1130…	1090;3100;3528;7160;8732;10914;14182		42;43;409	37;38
O60832	O60832	6	6	6	H/ACA ribonucleoprotein complex subunit 4	DKC1	H/ACA ribonucleoprotein complex subunit 4	1	6	6	6	6	0	6	0	6	0	15.4	15.4	15.4	57.673	514	514	0	14.297	15.4	0	7042.9	7042.9	0	7075.5	0	9	0	9				97	54;197;747;916;2099;3218	True;True;True;True;True;True	54;212;821;1003;2289;3565	160;634;2219;2220;2672;5950;5951;5952;9085	221;923;3062;3063;3663;8251;8252;8253;12421	221;923;3063;3663;8252;12421
O60841	O60841	5	5	5	Eukaryotic translation initiation factor 5B	EIF5B	Eukaryotic translation initiation factor 5B	1	5	5	5	4	2	4	2	4	2	5.9	5.9	5.9	138.83	1220	1220	0	38.848	4.6	2.5	17435	10961	6473.3	10961	0	6	3	9				98	2218;2617;2812;3338;3727	True;True;True;True;True	2415;2901;3121;3696;4133	6302;7445;7913;9434;10642;10643;10644;10645	8775;8776;10287;10862;12970;14717;14718;14719;14720	8776;10287;10862;12970;14717
O60870	O60870	1	1	1	DNA/RNA-binding protein KIN17	KIN	DNA/RNA-binding protein KIN17	1	1	1	1	1	0	1	0	1	0	2.3	2.3	2.3	45.373	393	393	1	-2	2.3	0	2753.4	2753.4	0	2753.4	0	0	0	0	+			99	1634	TRUE	1781	4665	6493	6493		44
O75051	O75051	1	1	1	Plexin-A2	PLXNA2	Plexin-A2	1	1	1	1	0	1	0	1	0	1	0.4	0.4	0.4	211.1	1894	1894	1	-2	0	0.4	4072.5	0	4072.5	0	5770.8	0	1	1	+			100	157	TRUE	163	480	671	671		410
O75177	O75177	1	1	1	Calcium-responsive transactivator	SS18L1	Calcium-responsive transactivator	1	1	1	1	1	0	1	0	1	0	2.5	2.5	2.5	42.99	396	396	0.002845	1.1621	2.5	0	2437.1	2437.1	0	2448.4	0	2	0	2				101	1157	TRUE	1262	3253	4434;4435	4435		411;412;413
O75367	O75367	12	12	10	Core histone macro-H2A.1	H2AFY	Core histone macro-H2A.1	1	12	12	10	6	11	6	11	5	9	41.1	41.1	34.1	39.617	372	372	0	103.67	22.3	35.2	153810	44794	109020	65452	130970	21	44	65				102	41;132;160;720;1235;1342;1406;1984;2591;2819;2970;3010	True;True;True;True;True;True;True;True;True;True;True;True	41;136;167;794;1345;1457;1525;2165;2868;2869;3129;3298;3340	132;133;414;415;416;417;418;419;420;500;2161;2162;2163;2164;2165;2166;3499;3500;3501;3502;3503;3504;3505;3506;3751;3752;3936;3937;5600;5601;7373;7374;7375;7376;7377;7932;7933;7934;7935;7936;7937;7938;8344;8345;8458;8459;8460;8461;8462;8463	191;192;580;581;582;583;584;585;586;587;588;589;590;702;2972;2973;2974;2975;2976;2977;2978;2979;2980;4809;4810;4811;4812;4813;4814;4815;4816;4817;5143;5144;5408;5409;7750;7751;10189;10190;10191;10192;10193;10194;10195;10884;10885;10886;10887;10888;10889;10890;10891;11413;11414;11415;11416;11417;11418;11566;11567;11568;11569;11570;11571	191;584;702;2972;4811;5144;5409;7751;10194;10886;11416;11566		45	39
O75400	O75400	5	5	5	Pre-mRNA-processing factor 40 homolog A	PRPF40A	Pre-mRNA-processing factor 40 homolog A	1	5	5	5	3	3	3	3	3	3	4.8	4.8	4.8	108.8	957	957	0	5.7247	2.7	3	30885	18697	12188	18697	0	5	4	9				103	837;1110;1914;2507;3282	True;True;True;True;True	918;1214;2089;2747;3632	2442;3120;5413;5414;5415;5416;7103;9275	3362;4267;7501;7502;7503;7504;7505;9841;12735	3362;4267;7501;9841;12735
O75417	O75417	1	1	1	DNA polymerase theta	POLQ	DNA polymerase theta	1	1	1	1	1	0	1	0	1	0	0.5	0.5	0.5	289.62	2590	2590	1	-2	0.5	0	0	0	0	0	0	1	0	1	+			104	732	TRUE	806	2185	3002	3002		414;415	40
O94905;O75477	O94905;O75477	1;1	1;1	1;1	Erlin-2;Erlin-1	ERLIN2;ERLIN1	Erlin-2; Erlin-1	2	1	1	1	1	1	1	1	1	1	3.5	3.5	3.5	37.839	339	339;346	0	2.0035	3.5	3.5	0	0	0	0	0	1	1	2				105	1701	TRUE	1855	4823;4824	6683;6684	6684
O75494	O75494	5	5	3	Serine/arginine-rich splicing factor 10	SRSF10	Serine/arginine-rich splicing factor 10	1	5	5	3	4	5	4	5	3	3	23.7	23.7	14.9	31.3	262	262	0	75.86	19.1	23.7	62182	17108	45073	0	62713	9	13	22				106	402;1166;2758;3843;3876	True;True;True;True;True	448;1271;3060;4257;4295	1308;1309;1310;3293;3294;3295;3296;7780;10925;10926;10927;11010;11011;11012;11013;11014;11015	1820;1821;1822;4487;4488;4489;4490;4491;10695;15110;15111;15112;15113;15225;15226;15227;15228;15229;15230;15231;15232;15233	1822;4488;10695;15111;15232
O75525	O75525	2	1	1	KH domain-containing, RNA-binding, signal transduction-associated protein 3	KHDRBS3	KH domain-containing, RNA-binding, signal transduction-associated protein 3	1	2	1	1	2	1	1	1	1	1	5.8	3.2	3.2	38.799	346	346	0	12.518	5.8	3.2	0	0	0	0	0	1	1	2				107	1021;3874	True;False	1117;4292;4293	2915;2916;11005;11006;11007;11008	4005;4006;15219;15220;15221;15222;15223	4005;15222			41
O75531	O75531	3	3	3	Barrier-to-autointegration factor;Barrier-to-autointegration factor, N-terminally processed	BANF1	Barrier-to-autointegration factor	1	3	3	3	3	1	3	1	3	1	48.3	48.3	48.3	10.058	89	89	0	14.886	48.3	13.5	11019	11019	0	11041	0	8	1	9				108	389;449;908	True;True;True	435;505;992	1277;1278;1279;1280;1281;1454;2652	1786;1787;1788;1789;1790;1791;1792;2013;3641	1790;2013;3641	22		42	85
O75533	O75533	12	12	12	Splicing factor 3B subunit 1	SF3B1	Splicing factor 3B subunit 1	1	12	12	12	9	5	9	5	9	5	11.6	11.6	11.6	145.83	1304	1304	0	22.431	8.4	5.3	14616	8846.2	5769.5	8874.6	0	13	5	18				109	589;1635;1761;1770;1963;2232;2789;3191;3232;3484;3601;3648	True;True;True;True;True;True;True;True;True;True;True;True	653;1782;1920;1930;2143;2430;3096;3537;3580;3581;3862;3992;4047	1838;4666;5007;5008;5048;5049;5551;6346;7858;9031;9144;9145;9146;9147;9950;10301;10416	2541;2542;6494;6952;6953;7012;7013;7677;8848;10790;12362;12508;12509;12510;12511;13731;14220;14391	2541;6494;6952;7012;7677;8848;10790;12362;12509;13731;14220;14391		46;416
O75534	O75534	3	3	3	Cold shock domain-containing protein E1	CSDE1	Cold shock domain-containing protein E1	1	3	3	3	3	0	3	0	3	0	4.3	4.3	4.3	88.884	798	798	0	2.2259	4.3	0	0	0	0	0	0	4	0	4				110	2195;2608;3489	True;True;True	2391;2891;3867	6250;7425;9956;9957	8700;10257;13738;13739	8700;10257;13739
O75569	O75569	3	3	3	Interferon-inducible double-stranded RNA-dependent protein kinase activator A	PRKRA	Interferon-inducible double-stranded RNA-dependent protein kinase activator A	1	3	3	3	3	2	3	2	3	2	12.1	12.1	12.1	34.404	313	313	0	6.204	12.1	7.3	19177	14022	5155.1	14087	0	5	2	7				111	11;2917;3728	True;True;True	11;3240;4134	36;37;38;8196;8197;8198;10646	47;48;49;11214;11215;11216;14721	49;11215;14721	23			77
O75607	O75607	1	1	1	Nucleoplasmin-3	NPM3	Nucleoplasmin-3	1	1	1	1	1	1	1	1	1	1	9	9	9	19.343	178	178	0	21.952	9	9	10864	10864	0	10914	0	2	1	3				112	15	TRUE	15	50;51;52	65;66;67	65
O75643	O75643	4	4	4	U5 small nuclear ribonucleoprotein 200 kDa helicase	SNRNP200	U5 small nuclear ribonucleoprotein 200 kDa helicase	1	4	4	4	1	4	1	4	1	4	1.9	1.9	1.9	244.5	2136	2136	0	5.5646	0.4	1.9	9912	0	9912	0	13842	1	7	8				113	247;470;1106;2677	True;True;True;True	277;526;1209;2969	848;1513;1514;1515;3113;7595	1182;2095;2096;2097;2098;2099;4260;10465	1182;2095;4260;10465
O75691	O75691	2	2	2	Small subunit processome component 20 homolog	UTP20	Small subunit processome component 20 homolog	1	2	2	2	1	1	1	1	1	1	0.8	0.8	0.8	318.38	2785	2785	0	1.6683	0.5	0.4	5396	0	5396	0	7401.7	2	1	3				114	190;754	True;True	204;828	619;620;2237	899;900;3089	899;3089		47;417
O75874;P48735	O75874	5;1	5;1	5;1	Isocitrate dehydrogenase [NADP] cytoplasmic	IDH1	Isocitrate dehydrogenase [NADP] cytoplasmic	2	5	5	5	4	3	4	3	4	3	13.3	13.3	13.3	46.659	414	414;452	0	5.5027	10.1	8	39766	34186	5580.3	34262	0	8	3	11				115	1579;2437;2604;3362;3445	True;True;True;True;True	1722;2657;2887;3720;3816	4497;4498;4499;6896;6897;7415;9506;9809;9810;9811;9812	6267;6268;6269;9556;9557;10243;13080;13528;13529;13530;13531	6267;9556;10243;13080;13529
O75934	O75934	2	2	2	Pre-mRNA-splicing factor SPF27	BCAS2	Pre-mRNA-splicing factor SPF27	1	2	2	2	1	1	1	1	1	1	17.8	17.8	17.8	26.131	225	225	0	17.207	5.3	12.4	0	0	0	0	0	1	1	2				116	130;640	True;True	134;706	411;1957	577;2715	577;2715
O75955	O75955	2	2	2	Flotillin-1	FLOT1	Flotillin-1	1	2	2	2	2	1	2	1	2	1	4.4	4.4	4.4	47.355	427	427	0	3.7364	4.4	1.9	1037.5	1037.5	0	1042.3	0	3	1	4				117	3678;3710	True;True	4078;4113	10492;10493;10494;10578	14523;14524;14525;14635	14525;14635
O75964	O75964	1	1	1	ATP synthase subunit g, mitochondrial	ATP5L	ATP synthase subunit g, mitochondrial	1	1	1	1	1	0	1	0	1	0	8.7	8.7	8.7	11.428	103	103	0	1.5185	8.7	0	0	0	0	0	0	1	0	1				118	1943	TRUE	2118	5486	7602	7602
O76021	O76021	13	13	13	Ribosomal L1 domain-containing protein 1	RSL1D1	Ribosomal L1 domain-containing protein 1	1	13	13	13	10	11	10	11	10	11	22.9	22.9	22.9	54.972	490	490	0	118.45	16.7	21.2	290630	179030	111600	188910	146170	24	27	51				119	355;431;974;1886;2216;2229;2275;2382;2874;2898;2899;3378;3666	True;True;True;True;True;True;True;True;True;True;True;True;True	398;484;1065;2060;2061;2412;2427;2480;2597;3191;3215;3216;3217;3738;4066	1168;1169;1410;1411;2798;5363;5364;5365;5366;6297;6298;6299;6332;6333;6334;6335;6336;6337;6338;6339;6475;6476;6740;6741;8089;8090;8091;8137;8138;8139;8140;9548;9549;9550;9551;9552;10460;10461;10462	1627;1628;1966;1967;3841;3842;7427;7428;7429;7430;8765;8766;8767;8768;8769;8770;8771;8772;8824;8825;8826;8827;8828;8829;8830;8831;8832;8833;8834;8835;8836;8837;8838;8839;8840;9004;9005;9351;9352;11088;11089;11090;11091;11148;11149;11150;11151;13128;13129;13130;13131;13132;14478;14479;14480	1628;1967;3841;7427;8766;8838;9005;9351;11091;11149;11151;13130;14478	24	48;49		47
O76094	O76094	4	4	4	Signal recognition particle subunit SRP72	SRP72	Signal recognition particle subunit SRP72	1	4	4	4	4	0	4	0	4	0	8.3	8.3	8.3	74.605	671	671	0	7.1944	8.3	0	4771.2	4771.2	0	4777.1	0	4	0	4				120	475;655;828;1324	True;True;True;True	531;721;908;1438	1533;2004;2423;3712	2134;2780;3343;5091;5092	2134;2780;3343;5091		418
O94769	O94769	1	1	1	Extracellular matrix protein 2	ECM2	Extracellular matrix protein 2	1	1	1	1	1	0	1	0	1	0	1	1	1	79.788	699	699	1	-2	1	0	1328.6	1328.6	0	1334.7	0	0	0	0	+			121	1915	TRUE	2090	5417	7506	7506		419;420;421
O94832	O94832	4	4	4	Unconventional myosin-Id	MYO1D	Unconventional myosin-Id	1	4	4	4	3	2	3	2	3	2	4.5	4.5	4.5	116.2	1006	1006	0	6.8795	3.6	1.9	3416.2	1979.6	1436.7	0	2035.8	7	2	9				122	1101;2267;3274;3754	True;True;True;True	1204;2470;3624;4161	3104;6451;6452;6453;6454;9257;10714;10715;10716	4248;8973;8974;8975;8976;12703;14835;14836;14837	4248;8975;12703;14837		50
O94906	O94906	7	7	7	Pre-mRNA-processing factor 6	PRPF6	Pre-mRNA-processing factor 6	1	7	7	7	7	2	7	2	7	2	8.1	8.1	8.1	106.92	941	941	0	21.05	8.1	1.9	25673	25673	0	25781	0	17	4	21				123	12;93;371;864;964;2658;2919	True;True;True;True;True;True;True	12;94;417;945;1054;2949;3242	39;40;41;284;285;1230;1231;1232;1233;2539;2540;2541;2542;2772;2773;7548;8200;8201;8202	50;51;52;53;54;376;377;1707;1708;1709;1710;3489;3490;3491;3492;3805;3806;10405;11218;11219;11220;11221	51;376;1709;3492;3806;10405;11218
O94972	O94972	1	1	1	E3 ubiquitin-protein ligase TRIM37	TRIM37	E3 ubiquitin-protein ligase TRIM37	1	1	1	1	0	1	0	1	0	1	1	1	1	107.9	964	964	1	-2	0	1	14812	0	14812	0	20990	0	1	1	+			124	568	TRUE	632	1793	2475	2475		422;423;424
O94973	O94973	3	1	1	AP-2 complex subunit alpha-2	AP2A2	AP-2 complex subunit alpha-2	1	3	1	1	2	1	1	0	1	0	3.4	1	1	103.96	939	939	0	1.5037	2.3	1.1	0	0	0	0	0	1	0	1				125	1239;1453;3346	False;False;True	1349;1581;3704	3513;4128;4129;9452	4827;5702;5703;13000	4827;5702;13000
O95153	O95153	1	1	1	Peripheral-type benzodiazepine receptor-associated protein 1	BZRAP1	Peripheral-type benzodiazepine receptor-associated protein 1	1	1	1	1	0	1	0	1	0	1	0.5	0.5	0.5	200.05	1857	1857	0	1.4481	0	0.5	105620	0	105620	0	147050	0	5	5				126	1781	TRUE	1942	5101;5102	7107;7108;7109;7110;7111	7110		425
O95171	O95171	1	1	1	Sciellin	SCEL	Sciellin	1	1	1	1	1	0	1	0	1	0	1.5	1.5	1.5	77.551	688	688	1	-2	1.5	0	7678.2	7678.2	0	7696.4	0	3	0	3	+			127	3639	TRUE	4037	10396;10397	14364;14365;14366	14364		51;426
O95232	O95232	3	3	3	Luc7-like protein 3	LUC7L3	Luc7-like protein 3	1	3	3	3	3	0	3	0	3	0	10.6	10.6	10.6	51.466	432	432	0	9.3768	10.6	0	0	0	0	0	0	4	0	4				128	1925;2510;3114	True;True;True	2100;2751;3455	5447;5448;7113;8828	7546;7547;9858;12096	7547;9858;12096
O95399	O95399	1	1	1	Urotensin-2	UTS2	Urotensin-2	1	1	1	1	1	1	1	1	1	1	6.5	6.5	6.5	14.295	124	124	0	2.2886	6.5	6.5	10381	10381	0	10381	0	7	7	14				129	2388	TRUE	2603	6755;6756;6757;6758;6759;6760;6761;6762;6763;6764;6765	9373;9374;9375;9376;9377;9378;9379;9380;9381;9382;9383;9384;9385;9386	9378
O95602	O95602	1	1	1	DNA-directed RNA polymerase I subunit RPA1	POLR1A	DNA-directed RNA polymerase I subunit RPA1	1	1	1	1	0	1	0	1	0	1	1	1	1	194.81	1720	1720	1	-2	0	1	7431	0	7431	0	10193	0	1	1	+			130	2006	TRUE	2189	5646	7807	7807		52;427	43
O95782	O95782	8	8	6	AP-2 complex subunit alpha-1	AP2A1	AP-2 complex subunit alpha-1	1	8	8	6	7	3	7	3	6	2	10.8	10.8	8.5	107.54	977	977	0	21.643	9.8	5	16298	16298	0	16326	0	10	5	15				131	443;1239;1453;1631;2187;3233;3838;3869	True;True;True;True;True;True;True;True	498;1349;1581;1778;2382;3582;4252;4286	1438;1439;1440;1441;3513;4128;4129;4660;6204;6205;9148;9149;10919;10992;10993	1997;1998;1999;2000;4827;5702;5703;6488;8644;8645;12512;12513;15104;15206;15207	1997;4827;5702;6488;8644;12512;15104;15207			44
O95793	O95793	7	7	7	Double-stranded RNA-binding protein Staufen homolog 1	STAU1	Double-stranded RNA-binding protein Staufen homolog 1	1	7	7	7	7	4	7	4	7	4	13	13	13	63.182	577	577	0	37.67	13	7.6	36306	29466	6839.5	20136	12672	18	7	25				132	347;810;1621;2284;2639;3660;3672	True;True;True;True;True;True;True	390;889;1768;2489;2926;4059;4072	1155;1156;2387;2388;2389;2390;4619;4620;4621;4622;4623;6496;6497;6498;6499;7499;7500;7501;10450;10474;10475	1614;1615;3301;3302;3303;3304;6427;6428;6429;6430;6431;6432;6433;9033;9034;9035;9036;9037;10351;10352;10353;14456;14501;14502;14503	1615;3302;6430;9035;10351;14456;14502			45
O95831	O95831	8	8	8	Apoptosis-inducing factor 1, mitochondrial	AIFM1	Apoptosis-inducing factor 1, mitochondrial	1	8	8	8	5	8	5	8	5	8	14	14	14	66.9	613	613	0	27.219	9.3	14	10481	5056.1	5425.3	0	7625.4	9	12	21				133	32;201;1335;1703;2249;3219;3627;3749	True;True;True;True;True;True;True;True	32;218;1449;1857;2450;3566;4022;4156	114;115;116;117;653;654;655;3735;3736;3737;4827;4828;4829;4830;6393;6394;6395;9086;10360;10707	172;173;174;175;942;943;944;5125;5126;5127;6688;6689;6690;6691;8900;8901;8902;8903;12422;14317;14828	172;943;5126;6689;8901;12422;14317;14828
O95926	O95926	2	2	2	Pre-mRNA-splicing factor SYF2	SYF2	Pre-mRNA-splicing factor SYF2	1	2	2	2	1	1	1	1	1	1	16	16	16	28.722	243	243	0	5.6411	11.5	4.5	1922.4	0	1922.4	0	2637	1	1	2				134	19;2175	True;True	19;2370	78;6168	120;8584	120;8584
P00338;Q6ZMR3;P07864;P07195	P00338	8;1;1;1	8;1;1;1	8;1;1;1	L-lactate dehydrogenase A chain	LDHA	L-lactate dehydrogenase A chain	4	8	8	8	5	5	5	5	5	5	24.1	24.1	24.1	36.688	332	332;332;332;334	0	11.277	15.1	18.4	13311	9313.3	3997.6	0	5597.4	8	8	16				135	337;565;999;2199;2412;2837;3523;3718	True;True;True;True;True;True;True;True	376;629;1091;2395;2627;3149;3904;4123	1129;1790;2858;6257;6824;7978;10073;10074;10075;10076;10626;10627;10628	1587;2471;2472;3931;8709;9460;10941;13933;13934;13935;13936;14697;14698;14699;14700;14701	1587;2472;3931;8709;9460;10941;13933;14697	25			163
P00352;P47895;O94788	P00352	9;1;1	9;1;1	7;0;0	Retinal dehydrogenase 1	ALDH1A1	Retinal dehydrogenase 1	3	9	9	7	7	6	7	6	5	5	22.2	22.2	19.2	54.861	501	501;512;518	0	15.601	16.4	15.4	43826	29925	13901	29975	0	12	9	21				136	245;792;1520;1527;1908;3096;3251;3397;3716	True;True;True;True;True;True;True;True;True	274;275;869;1655;1656;1663;2083;3434;3601;3759;4121	839;840;841;2353;4341;4342;4351;5406;8735;9187;9647;9648;9649;9650;9651;9652;9653;9654;10620;10621;10622	1172;1173;1174;3261;6032;6033;6042;7494;11940;12584;13263;13264;13265;13266;13267;13268;13269;13270;13271;13272;13273;14689;14690;14691	1174;3261;6033;6042;7494;11940;12584;13264;14691		53;54;55
P00367;P49448	P00367;P49448	4;3	4;3	4;3	Glutamate dehydrogenase 1, mitochondrial;Glutamate dehydrogenase 2, mitochondrial	GLUD1;GLUD2	Glutamate dehydrogenase 1, mitochondrial; Glutamate dehydrogenase 2, mitochondrial	2	4	4	4	1	3	1	3	1	3	8.4	8.4	8.4	61.397	558	558;558	0	7.4968	1.4	7	12268	12268	0	12268	0	1	4	5				137	426;1394;3888;3922	True;True;True;True	479;1512;4309;4351	1403;3907;11049;11167;11168	1958;5359;15291;15474;15475	1958;5359;15291;15475
P00439	P00439	1	1	1	Phenylalanine-4-hydroxylase	PAH	Phenylalanine-4-hydroxylase	1	1	1	1	1	1	1	1	1	1	2	2	2	51.861	452	452	0	1.6896	2	2	7415.3	5292.8	2122.5	0	2911.5	1	1	2				138	442	TRUE	497	1436;1437	1995;1996	1995
P00558	P00558	1	1	1	Phosphoglycerate kinase 1	PGK1	Phosphoglycerate kinase 1	1	1	1	1	1	1	1	1	1	1	2.6	2.6	2.6	44.614	417	417	0.0028612	1.1781	2.6	2.6	7291.3	7291.3	0	7325.1	0	2	1	3				139	3599	TRUE	3990	10291;10292;10293	14210;14211;14212	14210
P01009	P01009	1	1	1	Alpha-1-antitrypsin;Short peptide from AAT	SERPINA1	Alpha-1-antitrypsin	1	1	1	1	1	0	1	0	1	0	1.9	1.9	1.9	46.736	418	418	1	-2	1.9	0	286.09	286.09	0	287.42	0	0	0	0	+			140	1013	TRUE	1107	2893	3979	3979		56
P02545	P02545	13	13	13	Prelamin-A/C;Lamin-A/C	LMNA	Prelamin-A/C	1	13	13	13	12	7	12	7	12	7	21.8	21.8	21.8	74.139	664	664	0	23.08	20.3	10.7	43084	21861	21223	21878	0	21	11	32				141	50;643;724;1489;1721;1907;1950;2332;2690;3009;3155;3269;3411	True;True;True;True;True;True;True;True;True;True;True;True;True	50;709;798;1621;1875;2082;2127;2544;2985;3339;3499;3619;3775	149;150;151;152;153;1964;1965;1966;1967;2170;2171;4228;4229;4898;4899;4900;4901;5403;5404;5405;5510;5511;5512;5513;6614;7627;8457;8934;9240;9699;9700	210;211;212;213;214;2724;2725;2726;2727;2728;2985;2986;5833;5834;6800;6801;6802;6803;7491;7492;7493;7632;7633;7634;7635;9173;10498;11565;12235;12663;13379;13380	211;2724;2985;5833;6802;7493;7632;9173;10498;11565;12235;12663;13379
P02751	P02751	6	6	6	Fibronectin;Anastellin;Ugl-Y1;Ugl-Y2;Ugl-Y3	FN1	Fibronectin	1	6	6	6	1	5	1	5	1	5	3.6	3.6	3.6	262.62	2386	2386	0	7.5924	0.8	2.9	5134	0	5134	0	7068	1	7	8				142	535;1010;1236;2093;2693;3650	True;True;True;True;True;True	592;1104;1346;2282;2989;4049	1671;2881;3507;5925;5926;5927;7635;10420	2308;3960;4818;8222;8223;8224;8225;10506;14395	2308;3960;4818;8222;10506;14395		57
P04075	P04075	3	3	3	Fructose-bisphosphate aldolase A	ALDOA	Fructose-bisphosphate aldolase A	1	3	3	3	2	2	2	2	2	2	11	11	11	39.42	364	364	0	9.6463	7.7	7.1	14584	10931	3653	6364.3	0	5	5	10				143	56;1221;2325	True;True;True	56;1331;2536	162;163;3461;3462;3463;3464;3465;6603	223;224;4759;4760;4761;4762;4763;4764;4765;9161	224;4760;9161
P04179	P04179	1	1	1	Superoxide dismutase [Mn], mitochondrial	SOD2	Superoxide dismutase [Mn], mitochondrial	1	1	1	1	1	0	1	0	1	0	6.3	6.3	6.3	24.722	222	222	0	1.3047	6.3	0	0	0	0	0	0	1	0	1				144	166	TRUE	175	520	724	724
P04181	P04181	2	2	2	Ornithine aminotransferase, mitochondrial;Ornithine aminotransferase, hepatic form;Ornithine aminotransferase, renal form	OAT	Ornithine aminotransferase, mitochondrial	1	2	2	2	0	2	0	2	0	2	5.9	5.9	5.9	48.534	439	439	0.0081855	1.0404	0	5.9	23441	0	23441	0	33216	0	1	1				145	1745;1875	True;True	1903;2048	4967;5334	6883;7388	6883;7388
P04216	P04216	1	1	1	Thy-1 membrane glycoprotein	THY1	Thy-1 membrane glycoprotein	1	1	1	1	0	1	0	1	0	1	8.7	8.7	8.7	17.935	161	161	0.0028777	1.1893	0	8.7	0	0	0	0	0	0	1	1				146	3723	TRUE	4129	10638	14712	14712		428
P04264;CON__P04264	P04264;CON__P04264	26;25	25;24	18;17	Keratin, type II cytoskeletal 1	KRT1	Keratin, type II cytoskeletal 1;	2	26	25	18	22	21	21	20	15	13	43	41.5	31.5	66.038	644	644;644	0	323.31	41.3	32.9	808980	565350	243620	461270	426570	68	74	142			+	147	74;289;635;1015;1071;1199;1502;1919;1975;2250;2616;2618;2763;2950;2990;2995;3003;3028;3029;3041;3235;3236;3280;3299;3300;3786	True;True;True;True;True;True;True;True;True;True;True;False;True;True;True;True;True;True;True;True;True;True;True;True;True;True	74;323;700;701;1109;1110;1171;1308;1634;2094;2155;2451;2452;2900;2902;3067;3278;3318;3323;3331;3359;3360;3372;3585;3586;3630;3652;3653;4195	214;215;216;217;966;967;968;969;1946;1947;1948;2896;2897;2898;2899;2900;2901;3027;3395;3396;3397;4269;4270;4271;5428;5429;5430;5431;5432;5433;5434;5435;5436;5437;5438;5574;6396;6397;6398;6399;7444;7446;7447;7448;7449;7450;7798;8295;8296;8387;8388;8389;8390;8404;8405;8416;8417;8418;8419;8420;8421;8422;8423;8424;8425;8426;8520;8521;8522;8523;8524;8525;8526;8527;8528;8551;8552;8553;9152;9153;9154;92…	287;288;289;290;1354;1355;1356;1357;1358;1359;1360;1361;1362;1363;1364;2701;2702;2703;2704;2705;3982;3983;3984;3985;3986;3987;3988;3989;4144;4642;4643;4644;5901;5902;5903;5904;5905;5906;5907;5908;5909;5910;5911;5912;5913;7524;7525;7526;7527;7528;7529;7530;7531;7532;7533;7534;7535;7536;7709;8904;8905;8906;8907;8908;10286;10288;10289;10290;10291;10292;10293;10294;10295;10714;11336;11337;11467;11468…	288;1363;2702;3983;4144;4642;5902;7524;7709;8904;10286;10291;10714;11337;11473;11503;11529;11646;11648;11684;12516;12517;12731;12805;12814;14938	26	20;58;59;429;430	15;46;47	49
P04350	P04350	14	1	0	Tubulin beta-4A chain	TUBB4A	Tubulin beta-4A chain	1	14	1	0	12	9	0	0	0	0	42.1	3.8	0	49.585	444	444	1	-2	32.4	23.6	0	0	0	0	0	0	0	0	+			148	219;372;1047;1048;1643;1702;1949;2096;2396;2468;2691;2954;3167;3878	False;False;False;False;False;False;False;False;False;True;False;False;False;False	237;418;1144;1145;1793;1856;2125;2126;2285;2286;2611;2986;2987;3282;3511;4297	702;703;1234;1235;2957;2958;2959;2960;2961;2962;2963;2964;2965;2966;2967;2968;2969;2970;2971;2972;2973;2974;2975;4688;4689;4690;4691;4692;4693;4825;4826;5504;5505;5506;5507;5508;5509;5931;5932;5933;5934;5935;5936;5937;5938;5939;5940;5941;5942;5943;5944;5945;5946;6786;7628;7629;7630;7631;7632;7633;8301;8963;8964;8965;8966;8967;8968;8969;8970;8971;8972;11017;11018;11019;11020	993;994;1711;1712;4055;4056;4057;4058;4059;4060;4061;4062;4063;4064;4065;4066;4067;4068;4069;4070;4071;4072;4073;4074;4075;4076;4077;4078;6520;6521;6522;6523;6524;6525;6526;6527;6528;6685;6686;6687;7624;7625;7626;7627;7628;7629;7630;7631;8229;8230;8231;8232;8233;8234;8235;8236;8237;8238;8239;8240;8241;8242;8243;8244;8245;8246;8247;9414;10499;10500;10501;10502;10503;10504;11342;12276;12277;12278;1…	993;1711;4064;4077;6528;6687;7627;8238;9414;10504;11342;12287;15240	27;28	60;61;62	48;49;50;51;52	239;354
P04406;O14556	P04406	6;1	6;1	6;1	Glyceraldehyde-3-phosphate dehydrogenase	GAPDH	Glyceraldehyde-3-phosphate dehydrogenase	2	6	6	6	6	2	6	2	6	2	21.5	21.5	21.5	36.053	335	335;408	0	69.755	21.5	8.7	13880	2859.7	11021	0	15617	9	6	15				149	1123;2134;2375;2415;3509;3663	True;True;True;True;True;True	1227;2326;2327;2590;2631;2632;3888;4063	3154;3155;6028;6029;6030;6725;6828;6829;6830;6831;6832;6833;10014;10454	4308;4309;8381;8382;8383;9333;9464;9465;9466;9467;9468;9469;9470;13818;14460	4308;8381;9333;9467;13818;14460	29	63;64;65		247
P04792	P04792	1	1	1	Heat shock protein beta-1	HSPB1	Heat shock protein beta-1	1	1	1	1	1	1	1	1	1	1	4.9	4.9	4.9	22.782	205	205	0	2.415	4.9	4.9	6405.2	6405.2	0	6405.2	0	2	1	3				150	2020	TRUE	2205	5682;5683;5684	7856;7857;7858	7857
Q93077;Q7L7L0;P04908	Q93077;Q7L7L0;P04908	6;6;6	1;1;1	1;1;1	Histone H2A type 1-C;Histone H2A type 3;Histone H2A type 1-B/E	HIST1H2AC;HIST3H2A;HIST1H2AB	Histone H2A type 1-C; Histone H2A type 3; Histone H2A type 1-B/E	3	6	1	1	4	6	0	1	0	1	57.7	8.5	8.5	14.105	130	130;130;130	0	1.5217	32.3	57.7	0	0	0	0	0	0	1	1				151	122;1413;1414;2567;3487;3713	False;False;False;True;False;False	125;1532;1533;1534;2838;3865;4117;4118	381;382;383;384;385;386;3957;3958;3959;3960;3961;3962;3963;3964;3965;3966;3967;3968;3969;3970;3971;3972;3973;3974;3975;3976;3977;3978;3979;3980;3981;3982;3983;3984;3985;7295;9954;10588;10589;10590;10591;10592;10593;10594;10595;10596;10597;10598;10599;10600;10601;10602;10603;10604;10605;10606;10607;10608;10609;10610;10611	524;525;526;527;528;529;530;531;532;533;534;535;536;537;538;539;5438;5439;5440;5441;5442;5443;5444;5445;5446;5447;5448;5449;5450;5451;5452;5453;5454;5455;5456;5457;5458;5459;5460;5461;5462;5463;5464;5465;5466;5467;5468;5469;5470;5471;5472;5473;5474;5475;5476;5477;5478;5479;5480;5481;5482;5483;10077;13736;14645;14646;14647;14648;14649;14650;14651;14652;14653;14654;14655;14656;14657;14658;14659;146…	534;5464;5468;10077;13736;14654		66;431
P05141;Q9H0C2	P05141	9;3	9;3	3;0	ADP/ATP translocase 2;ADP/ATP translocase 2, N-terminally processed	SLC25A5	ADP/ATP translocase 2	2	9	9	3	7	7	7	7	3	1	28.5	28.5	10.1	32.852	298	298;315	0	37.498	23.2	21.8	105810	65812	39998	31821	86829	20	21	41				152	51;846;1136;1278;2210;2759;3165;3177;3833	True;True;True;True;True;True;True;True;True	51;927;1241;1388;2406;3061;3509;3521;4247	154;2467;2468;2469;2470;3177;3178;3179;3180;3607;6282;6283;6284;6285;6286;6287;6288;7781;7782;7783;7784;8959;8960;8990;10901;10902;10903;10904;10905;10906;10907;10908;10909	215;3394;3395;3396;3397;3398;3399;4333;4334;4335;4336;4337;4338;4957;8748;8749;8750;8751;8752;8753;8754;8755;8756;10696;10697;10698;10699;10700;12271;12272;12313;15081;15082;15083;15084;15085;15086;15087;15088;15089;15090;15091	215;3395;4338;4957;8753;10699;12271;12313;15089
P05198	P05198	8	8	8	Eukaryotic translation initiation factor 2 subunit 1	EIF2S1	Eukaryotic translation initiation factor 2 subunit 1	1	8	8	8	8	2	8	2	8	2	25.7	25.7	25.7	36.112	315	315	0	15.027	25.7	6.3	23250	19638	3612.2	19704	0	19	4	23				153	436;897;1332;1652;3189;3383;3759;3934	True;True;True;True;True;True;True;True	491;980;1446;1802;3535;3745;4166;4364;4365	1427;2619;3730;3731;4708;4709;4710;4711;4712;4713;4714;4715;9023;9603;10726;10727;10728;11194;11195;11196	1984;3597;5116;5117;6544;6545;6546;6547;6548;6549;6550;6551;12354;13204;13205;14849;14850;14851;14852;14853;15513;15514;15515	1984;3597;5117;6545;12354;13205;14849;15515			53;54
P05386	P05386	3	2	2	60S acidic ribosomal protein P1	RPLP1	60S acidic ribosomal protein P1	1	3	2	2	2	2	1	2	1	2	51.8	36.8	36.8	11.514	114	114	0	25.974	28.9	36.8	558920	442660	116260	0	162000	6	11	17				154	17;324;1790	True;True;False	17;361;1953	69;70;71;72;1066;5129	94;95;96;97;98;99;100;101;102;103;104;105;106;107;108;109;1511;7144	107;1511;7144	30		55	9
P05387	P05387	7	7	6	60S acidic ribosomal protein P2	RPLP2	60S acidic ribosomal protein P2	1	7	7	6	7	2	7	2	6	2	85.2	85.2	70.4	11.665	115	115	0	156.04	85.2	24.3	557340	537460	19883	538720	0	20	9	29				155	1590;1591;1790;1814;1940;2600;3928	True;True;True;True;True;True;True	1736;1737;1738;1953;1978;2115;2881;4357	4536;4537;4538;4539;4540;4541;4542;5129;5182;5183;5478;5479;7400;7401;7402;7403;7404;7405;7406;7407;7408;7409;11179;11180	6322;6323;6324;6325;6326;6327;6328;7144;7211;7212;7213;7583;7584;10225;10226;10227;10228;10229;10230;10231;10232;10233;10234;10235;10236;10237;15493;15494;15495	6322;6324;7144;7211;7583;10231;15495		67;68	55
P05388;Q8NHW5	P05388;Q8NHW5	10;7	10;7	10;7	60S acidic ribosomal protein P0;60S acidic ribosomal protein P0-like	RPLP0;RPLP0P6	60S acidic ribosomal protein P0; 60S acidic ribosomal protein P0-like	2	10	10	10	9	6	9	6	9	6	32.8	32.8	32.8	34.273	317	317;317	0	184.65	29.3	23.3	584620	490290	94329	358190	228610	28	26	54				156	392;551;682;1214;1283;1284;1320;1570;3339;3552	True;True;True;True;True;True;True;True;True;True	438;612;751;1324;1394;1395;1434;1712;3697;3939	1288;1289;1290;1749;2072;3442;3619;3620;3621;3622;3623;3694;3695;3696;3697;3698;3699;3700;3701;3702;3703;3704;3705;3706;3707;3708;4482;9435;9436;9437;9438;9439;10151;10152;10153;10154;10155;10156	1799;1800;1801;2424;2862;4731;4969;4970;4971;4972;4973;4974;4975;4976;4977;4978;5072;5073;5074;5075;5076;5077;5078;5079;5080;5081;5082;5083;5084;5085;5086;5087;6249;6250;6251;12971;12972;12973;12974;12975;12976;12977;12978;12979;12980;12981;12982;12983;14040;14041;14042;14043;14044;14045;14046	1799;2424;2862;4731;4975;4978;5073;6251;12975;14041	31			27
P05783;CON__H-INV:HIT000015463	P05783	21;2	21;2	13;2	Keratin, type I cytoskeletal 18	KRT18	Keratin, type I cytoskeletal 18	2	21	21	13	18	17	18	17	11	10	44.9	44.9	29.3	48.057	430	430;295	0	287.02	37.7	41.2	847110	458120	388990	480680	489700	82	91	173				157	271;287;317;620;1259;1753;1882;1899;1942;1982;2310;2725;2817;2818;3105;3376;3519;3542;3547;3805;3831	True;True;True;True;True;True;True;True;True;True;True;True;True;True;True;True;True;True;True;True;True	303;304;321;353;684;1369;1911;1912;2056;2074;2117;2162;2515;2516;3023;3127;3128;3444;3736;3900;3927;3932;3933;4215;4216;4217;4218;4245	908;909;910;911;912;913;914;915;916;917;918;919;920;921;922;962;1047;1896;1897;1898;1899;1900;1901;3562;4984;4985;4986;4987;4988;4989;5354;5384;5385;5386;5387;5482;5483;5484;5485;5592;5593;5594;5595;5596;6558;6559;7699;7700;7701;7924;7925;7926;7927;7928;7929;7930;7931;8792;8793;8794;8795;9542;9543;9544;9545;10059;10060;10061;10062;10063;10116;10117;10118;10119;10120;10121;10122;10123;10124;10130;…	1278;1279;1280;1281;1282;1283;1284;1285;1286;1287;1288;1289;1290;1291;1292;1293;1294;1339;1340;1341;1483;2621;2622;2623;2624;2625;2626;2627;2628;4884;6904;6905;6906;6907;6908;6909;6910;6911;6912;6913;6914;6915;6916;6917;6918;6919;6920;6921;6922;6923;6924;6925;6926;6927;6928;7415;7457;7458;7459;7460;7461;7462;7463;7464;7465;7466;7467;7468;7469;7470;7471;7472;7590;7591;7592;7593;7594;7595;7596;7597…	1282;1340;1483;2628;4884;6911;7415;7471;7592;7733;9108;10591;10881;10883;12053;13124;13918;14005;14014;14978;15079		16;69;70;432;433;434	56;57
P12931;P06241;P07947;P06239;P07948;P08631	P12931;P06241;P07947;P06239;P07948;P08631	2;2;2;1;1;1	2;2;2;1;1;1	2;2;2;1;1;1	Proto-oncogene tyrosine-protein kinase Src;Tyrosine-protein kinase Fyn;Tyrosine-protein kinase Yes;Tyrosine-protein kinase Lck;Tyrosine-protein kinase Lyn;Tyrosine-protein kinase HCK	SRC;FYN;YES1;LCK;LYN;HCK	Proto-oncogene tyrosine-protein kinase Src; Tyrosine-protein kinase Fyn; Tyrosine-protein kinase Yes; Tyrosine-protein kinase Lck; Tyrosine-protein kinase Lyn; Tyrosine-protein kinase HCK	6	2	2	2	2	0	2	0	2	0	3.4	3.4	3.4	59.834	536	536;537;543;509;512;526	0.0055788	1.1184	3.4	0	0	0	0	0	0	2	0	2				158	1310;2109	True;True	1424;2299	3677;5975	5046;8280	5046;8280
P06576	P06576	12	12	12	ATP synthase subunit beta, mitochondrial	ATP5B	ATP synthase subunit beta, mitochondrial	1	12	12	12	6	10	6	10	6	10	32.7	32.7	32.7	56.559	529	529	0	93.881	15.3	27.8	52178	26056	26122	33611	28981	17	20	37				159	140;143;563;1540;1639;1644;1667;2420;3033;3371;3401;3735	True;True;True;True;True;True;True;True;True;True;True;True	145;149;627;1677;1787;1788;1794;1820;2638;3364;3729;3764;4141	440;441;442;443;444;445;446;452;453;1787;4382;4673;4674;4675;4676;4694;4755;4756;4757;4758;6847;6848;8532;9520;9521;9522;9661;9662;10659;10660;10661;10662;10663	620;621;622;623;624;625;626;627;628;634;635;2468;6099;6504;6505;6506;6507;6508;6529;6606;6607;6608;6609;9487;9488;11654;13098;13099;13100;13280;13281;14742;14743;14744;14745;14746;14747;14748;14749	625;634;2468;6099;6504;6529;6606;9487;11654;13098;13280;14743		71;435	58;59
P06733;P13929;P09104	P06733	7;1;1	7;1;1	7;1;1	Alpha-enolase	ENO1	Alpha-enolase	3	7	7	7	6	4	6	4	6	4	21	21	21	47.168	434	434;434;434	0	11.426	17.1	13.1	72981	69010	3971.2	69176	0	11	4	15				160	49;730;1281;1533;1928;3742;3863	True;True;True;True;True;True;True	49;804;1392;1670;2103;4149;4280	146;147;148;2182;3615;4366;4367;4368;5453;10694;10975;10976;10977	207;208;209;2998;4965;6064;6065;6066;6067;6068;7553;14803;15182;15183;15184	208;2998;4965;6064;7553;14803;15183
P06748	P06748	9	9	9	Nucleophosmin	NPM1	Nucleophosmin	1	9	9	9	8	8	8	8	8	8	36.1	36.1	36.1	32.575	294	294	0	284.15	33	33.7	808760	536470	272290	291530	514490	43	54	97				161	435;1292;2227;2534;2543;2544;3377;3432;3714	True;True;True;True;True;True;True;True;True	488;489;490;1404;2425;2788;2801;2802;2803;2804;2805;2806;3737;3796;3797;3798;4119	1422;1423;1424;1425;1426;3637;3638;6321;6322;6323;6324;7183;7198;7199;7200;7201;7202;7203;7204;7205;7206;7207;7208;7209;7210;7211;7212;7213;7214;7215;7216;7217;7218;7219;7220;7221;7222;7223;7224;7225;9546;9547;9744;9745;9746;9747;9748;9749;9750;9751;9752;9753;9754;9755;9756;9757;9758;9759;9760;9761;9762;10612;10613;10614;10615	1979;1980;1981;1982;1983;4996;4997;4998;4999;5000;5001;5002;8801;8802;8803;8804;8805;8806;8807;8808;8809;8810;9946;9961;9962;9963;9964;9965;9966;9967;9968;9969;9970;9971;9972;9973;9974;9975;9976;9977;9978;9979;9980;9981;9982;9983;9984;9985;9986;9987;9988;9989;9990;9991;9992;9993;9994;13126;13127;13442;13443;13444;13445;13446;13447;13448;13449;13450;13451;13452;13453;13454;13455;13456;13457;13458;…	1979;5001;8803;9946;9963;9978;13126;13445;14675		72;73;74;436;437	60;61;62
P06753;CON__Q3SX28;P07951	P06753	7;2;2	7;2;2	5;0;0	Tropomyosin alpha-3 chain	TPM3	Tropomyosin alpha-3 chain	3	7	7	5	6	7	6	7	4	5	20	20	16.5	32.95	285	285;284;284	0	61.947	15.4	20	129460	54399	75056	62446	96026	14	17	31				162	9;10;1681;1843;2483;2869;3919	True;True;True;True;True;True;True	9;10;1834;2011;2708;3185;3186;4347	28;29;30;31;32;33;34;35;4779;4780;4781;4782;5256;5257;5258;7006;7007;8068;8069;8070;8071;8072;11153	34;35;36;37;38;39;40;41;42;43;44;45;46;6630;6631;6632;6633;6634;6635;7291;7292;7293;7294;9710;9711;9712;11060;11061;11062;11063;11064;15460	36;45;6630;7294;9711;11062;15460		438
Q16778;P33778;P23527;P06899;Q8N257	Q16778;P33778;P23527;P06899;Q8N257	7;7;7;7;6	2;2;2;2;2	0;0;0;0;0	Histone H2B type 2-E;Histone H2B type 1-B;Histone H2B type 1-O;Histone H2B type 1-J;Histone H2B type 3-B	HIST2H2BE;HIST1H2BB;HIST1H2BO;HIST1H2BJ;HIST3H2BB	Histone H2B type 2-E; Histone H2B type 1-B; Histone H2B type 1-O; Histone H2B type 1-J; Histone H2B type 3-B	5	7	2	0	5	7	2	2	0	0	43.7	7.9	0	13.92	126	126;126;126;126;126	0	8.2952	35.7	43.7	601480	323900	277580	402270	309330	10	13	23				163	236;758;868;1792;2208;2831;3589	False;False;True;True;False;False;False	255;256;257;258;259;260;261;262;263;832;949;1955;2404;3142;3143;3980	747;748;749;750;751;752;753;754;755;756;757;758;759;760;761;762;763;764;765;766;767;768;769;770;771;772;773;774;775;776;777;778;779;780;781;782;783;784;785;786;787;788;789;790;791;792;793;794;795;796;797;798;799;800;801;802;803;804;805;806;807;808;809;810;811;812;813;2241;2242;2243;2244;2245;2246;2552;2553;2554;5131;5132;5133;5134;5135;5136;5137;6275;6276;6277;7957;7958;7959;7960;7961;10267;10268	1051;1052;1053;1054;1055;1056;1057;1058;1059;1060;1061;1062;1063;1064;1065;1066;1067;1068;1069;1070;1071;1072;1073;1074;1075;1076;1077;1078;1079;1080;1081;1082;1083;1084;1085;1086;1087;1088;1089;1090;1091;1092;1093;1094;1095;1096;1097;1098;1099;1100;1101;1102;1103;1104;1105;1106;1107;1108;1109;1110;1111;1112;1113;1114;1115;1116;1117;1118;1119;1120;1121;1122;1123;1124;1125;1126;1127;1128;1129;1130…	1090;3100;3504;7155;8732;10914;14182		42;43;409	37;38
P07199	P07199	1	1	1	Major centromere autoantigen B	CENPB	Major centromere autoantigen B	1	1	1	1	1	0	1	0	1	0	2	2	2	65.171	599	599	0	1.4244	2	0	0	0	0	0	0	1	0	1				164	1904	TRUE	2079	5399	7487	7487
P07237	P07237	5	5	5	Protein disulfide-isomerase	P4HB	Protein disulfide-isomerase	1	5	5	5	4	2	4	2	4	2	10.8	10.8	10.8	57.116	508	508	0	5.7362	9.3	3.1	34838	34838	0	34915	0	8	5	13				165	835;1595;2070;3866;3907	True;True;True;True;True	915;1742;2258;4283;4331	2437;2438;4549;4550;4551;4552;4553;5871;10983;11123	3357;3358;6337;6338;6339;6340;6341;6342;6343;8141;15190;15191;15404	3358;6341;8141;15191;15404
P07305	P07305	5	5	5	Histone H1.0;Histone H1.0, N-terminally processed	H1F0	Histone H1.0	1	5	5	5	3	5	3	5	3	5	27.3	27.3	27.3	20.863	194	194	0	28.994	15.5	27.3	104330	1161.8	103170	0	130090	9	16	25				166	1334;2442;3197;3491;3911	True;True;True;True;True	1448;2662;3544;3869;4336;4337;4338;4339	3733;3734;6908;6909;6910;6911;9043;9968;11131;11132;11133;11134;11135;11136;11137	5119;5120;5121;5122;5123;5124;9572;9573;9574;9575;9576;9577;9578;9579;9580;9581;12377;13754;13755;15425;15426;15427;15428;15429;15430;15431;15432	5119;9579;12377;13754;15428		439	63
P07339	P07339	1	1	1	Cathepsin D;Cathepsin D light chain;Cathepsin D heavy chain	CTSD	Cathepsin D	1	1	1	1	1	0	1	0	1	0	2.7	2.7	2.7	44.552	412	412	0.002849	1.1643	2.7	0	0	0	0	0	0	1	0	1				167	947	TRUE	1035	2734	3762	3762
P07437;Q9BVA1;Q13885;A6NNZ2;Q9BUF5;CON__ENSEMBL:ENSBTAP00000025008;Q9H4B7	P07437;Q9BVA1;Q13885	18;13;13;6;5;4;4	18;13;13;6;5;4;4	3;0;0;0;0;0;0	Tubulin beta chain;Tubulin beta-2B chain;Tubulin beta-2A chain	TUBB;TUBB2B;TUBB2A	Tubulin beta chain; Tubulin beta-2B chain; Tubulin beta-2A chain	7	18	18	3	14	16	14	16	2	3	53.4	53.4	9.9	49.67	444	444;445;445;444;446;536;451	0	189.38	38.5	45.5	470560	346780	123780	298990	219980	73	61	134				168	155;220;888;1047;1048;1216;1643;1690;1702;1716;1949;2096;2396;2473;2691;2954;3167;3878	True;True;True;True;True;True;True;True;True;True;True;True;True;True;True;True;True;True	161;238;239;969;970;1144;1145;1326;1793;1843;1856;1870;2125;2126;2285;2286;2611;2696;2986;2987;3282;3511;4297	477;478;704;705;706;707;708;709;710;711;712;2598;2599;2600;2601;2602;2603;2604;2605;2606;2957;2958;2959;2960;2961;2962;2963;2964;2965;2966;2967;2968;2969;2970;2971;2972;2973;2974;2975;3444;3445;3446;3447;4688;4689;4690;4691;4692;4693;4798;4799;4800;4825;4826;4883;4884;4885;5504;5505;5506;5507;5508;5509;5931;5932;5933;5934;5935;5936;5937;5938;5939;5940;5941;5942;5943;5944;5945;5946;6786;6990;7628;…	668;669;995;996;997;998;999;1000;1001;1002;1003;3574;3575;3576;3577;3578;3579;3580;3581;3582;3583;3584;4055;4056;4057;4058;4059;4060;4061;4062;4063;4064;4065;4066;4067;4068;4069;4070;4071;4072;4073;4074;4075;4076;4077;4078;4733;4734;4735;4736;4737;6520;6521;6522;6523;6524;6525;6526;6527;6528;6652;6653;6654;6685;6686;6687;6776;6777;6778;6779;6780;6781;6782;6783;6784;7624;7625;7626;7627;7628;7629;7…	669;998;3575;4064;4077;4735;6528;6653;6687;6782;7627;8238;9414;9693;10504;11342;12287;15240	27;28	60;61;62;440	49;50;51;52;64;65;66	239;354
P07737	P07737	1	1	1	Profilin-1	PFN1	Profilin-1	1	1	1	1	1	0	1	0	1	0	10	10	10	15.054	140	140	0	1.3278	10	0	0	0	0	0	0	1	0	1				169	3085	TRUE	3423	8697	11880	11880		75
P07910;P0DMR1;O60812;B7ZW38;B2RXH8	P07910;P0DMR1;O60812;B7ZW38;B2RXH8	11;6;6;6;6	11;6;6;6;6	11;6;6;6;6	Heterogeneous nuclear ribonucleoproteins C1/C2;Heterogeneous nuclear ribonucleoprotein C-like 4;Heterogeneous nuclear ribonucleoprotein C-like 1;Heterogeneous nuclear ribonucleoprotein C-like 3;Heterogeneous nuclear ribonucleoprotein C-like 2	HNRNPC;HNRNPCL4;HNRNPCL1;HNRNPCL3;HNRNPCL2	Heterogeneous nuclear ribonucleoproteins C1/C2; Heterogeneous nuclear ribonucleoprotein C-like 4; Heterogeneous nuclear ribonucleoprotein C-like 1; Heterogeneous nuclear ribonucleoprotein C-like 3; Heterogeneous nuclear ribonucleoprotein C-like 2	5	11	11	11	6	11	6	11	6	11	28.8	28.8	28.8	33.67	306	306;293;293;293;293	0	56.901	16.3	28.8	533030	210180	322850	262790	398590	29	55	84				170	1158;1867;2151;2152;2504;2556;2765;2916;3435;3470;3658	True;True;True;True;True;True;True;True;True;True;True	1263;2038;2345;2346;2743;2744;2823;2824;3069;3239;3801;3845;3846;4057	3254;5314;5315;5316;5317;5318;5319;5320;6077;6078;6079;7097;7098;7099;7100;7259;7260;7261;7262;7263;7264;7800;7801;7802;8192;8193;8194;8195;9766;9890;9891;9892;9893;9894;9895;9896;10440;10441;10442;10443;10444;10445;10446;10447	4436;4437;7363;7364;7365;7366;7367;7368;7369;7370;8463;8464;8465;8466;8467;8468;9835;9836;9837;9838;10039;10040;10041;10042;10043;10044;10716;10717;10718;10719;10720;10721;11209;11210;11211;11212;11213;13476;13637;13638;13639;13640;13641;13642;13643;13644;13645;13646;13647;13648;13649;14418;14419;14420;14421;14422;14423;14424;14425;14426;14427;14428;14429;14430;14431;14432;14433;14434;14435;14436…	4437;7368;8463;8467;9835;10042;10719;11209;13476;13639;14429		76;77	67;68
P08195	P08195	1	1	1	4F2 cell-surface antigen heavy chain	SLC3A2	4F2 cell-surface antigen heavy chain	1	1	1	1	0	1	0	1	0	1	2.2	2.2	2.2	67.993	630	630	0.0042373	1.1446	0	2.2	0	0	0	0	0	0	1	1				171	1300	TRUE	1414	3658	5025	5025
P08238;Q58FF7;Q14568;Q58FF8;Q58FG1	P08238	15;5;2;2;1	15;5;2;2;1	9;3;0;1;0	Heat shock protein HSP 90-beta	HSP90AB1	Heat shock protein HSP 90-beta	5	15	15	9	11	11	11	11	7	7	22.1	22.1	12.6	83.263	724	724;597;343;381;418	0	59.549	17	16.7	89467	35322	54145	35462	0	17	22	39				172	208;251;684;797;857;1347;1391;1409;1482;1807;2656;2994;3038;3294;3855	True;True;True;True;True;True;True;True;True;True;True;True;True;True;True	225;282;753;874;938;1462;1508;1528;1614;1970;2946;3322;3369;3646;4272	675;676;677;678;854;855;2076;2077;2361;2362;2522;2523;3763;3764;3900;3940;3941;4216;4217;4218;5171;7543;8401;8402;8403;8542;8543;9305;10962;10963;10964;10965	964;965;966;967;968;969;1190;1191;2866;2867;3269;3270;3271;3467;3468;3469;5168;5169;5352;5413;5414;5415;5819;5820;5821;7199;10399;10400;11499;11500;11501;11502;11670;11671;12782;15161;15162;15163;15164	967;1190;2866;3271;3468;5168;5352;5415;5820;7199;10399;11501;11670;12782;15163		78
P08559;P29803	P08559	3;1	3;1	3;1	Pyruvate dehydrogenase E1 component subunit alpha, somatic form, mitochondrial	PDHA1	Pyruvate dehydrogenase E1 component subunit alpha, somatic form, mitochondrial	2	3	3	3	0	3	0	3	0	3	8.5	8.5	8.5	43.295	390	390;388	0	3.5091	0	8.5	7145	0	7145	0	10125	0	4	4				173	752;1288;1992	True;True;True	826;1400;2173	2234;3630;5612;5613	3086;4986;7763;7764	3086;4986;7764
P08579;P09012	P08579;P09012	2;1	2;1	2;1	U2 small nuclear ribonucleoprotein B;U1 small nuclear ribonucleoprotein A	SNRPB2;SNRPA	U2 small nuclear ribonucleoprotein B; U1 small nuclear ribonucleoprotein A	2	2	2	2	2	0	2	0	2	0	12	12	12	25.486	225	225;282	0	1.3529	12	0	0	0	0	0	0	2	0	2				174	1295;3042	True;True	1408;3373	3644;8554	5008;11686	5008;11686
P08621	P08621	4	4	4	U1 small nuclear ribonucleoprotein 70 kDa	SNRNP70	U1 small nuclear ribonucleoprotein 70 kDa	1	4	4	4	3	2	3	2	3	2	6.4	6.4	6.4	51.556	437	437	0	4.6337	6.4	2.3	5996.7	2290.4	3706.3	2301	0	6	5	11				175	709;710;1354;3615	True;True;True;True	782;783;1469;4007	2136;2137;2138;2139;2140;2141;3777;3778;10336;10337;10338	2941;2942;2943;2944;2945;2946;5184;5185;14284;14285;14286	2941;2942;5184;14286
P08708	P08708	4	4	4	40S ribosomal protein S17	RPS17	40S ribosomal protein S17	1	4	4	4	4	1	4	1	4	1	48.9	48.9	48.9	15.55	135	135	0	31.563	48.9	7.4	14975	13267	1708.3	13305	0	15	5	20				176	558;1455;2166;3418	True;True;True;True	621;1583;1584;2361;3782	1775;4132;4133;4134;4135;4136;4137;4138;4139;4140;4141;4142;4143;4144;6147;6148;6149;9716	2455;5706;5707;5708;5709;5710;5711;5712;5713;5714;5715;5716;5717;5718;5719;8561;8562;8563;13405;13406	2455;5717;8562;13405	32		69;70	35
P08758	P08758	1	1	1	Annexin A5	ANXA5	Annexin A5	1	1	1	1	0	1	0	1	0	1	2.8	2.8	2.8	35.936	320	320	0	1.3269	0	2.8	0	0	0	0	0	0	1	1				177	2921	TRUE	3244	8206	11225	11225
P08865	P08865	8	8	8	40S ribosomal protein SA	RPSA	40S ribosomal protein SA	1	8	8	8	7	4	7	4	7	4	29.2	29.2	29.2	32.854	295	295	0	98.232	28.1	13.9	63922	44469	19453	46444	25200	22	7	29				178	164;917;1083;1084;1120;2239;2943;2944	True;True;True;True;True;True;True;True	173;1004;1183;1184;1224;2437;3270;3271	517;518;2673;2674;2675;2676;3050;3051;3052;3053;3054;3149;6361;6362;6363;6364;6365;6366;6367;8277;8278;8279;8280;8281	721;722;3664;3665;3666;3667;3668;3669;3670;3671;4172;4173;4174;4175;4176;4297;8868;8869;8870;8871;8872;8873;8874;11316;11317;11318;11319;11320;11321	721;3669;4172;4176;4297;8870;11316;11321
P09327;O75366	P09327	19;1	19;1	19;1	Villin-1	VIL1	Villin-1	2	19	19	19	12	16	12	16	12	16	27.8	27.8	27.8	92.694	827	827;819	0	108.51	17.5	23.3	119270	86261	33004	70442	56280	22	31	53				179	8;99;241;559;621;902;941;1150;1311;1504;2046;2119;2460;2546;2554;2875;3135;3388;3885	True;True;True;True;True;True;True;True;True;True;True;True;True;True;True;True;True;True;True	8;100;268;269;270;622;685;686;985;1029;1255;1425;1636;2232;2309;2310;2680;2809;2810;2821;3192;3477;3750;4305	27;311;312;819;820;821;822;1776;1777;1778;1779;1780;1902;1903;1904;1905;2637;2638;2639;2723;3237;3238;3239;3240;3241;3678;4273;4274;4275;4276;5810;5996;5997;5998;6952;6953;6954;7236;7237;7238;7257;8092;8093;8877;9626;9627;9628;11037	33;407;408;409;1149;1150;1151;1152;2456;2457;2458;2459;2460;2461;2629;2630;2631;2632;3626;3627;3628;3750;4414;4415;4416;4417;4418;5047;5915;5916;5917;5918;5919;8038;8328;8329;8330;8331;9643;9644;9645;9646;9647;10009;10010;10011;10012;10037;11092;11093;12160;13232;13233;13234;15277	33;408;1149;2458;2629;3628;3750;4415;5047;5918;8038;8331;9647;10011;10037;11093;12160;13232;15277		79;80;81;441	71;72
P09429;B2RPK0	P09429;B2RPK0	3;2	3;2	3;2	High mobility group protein B1;Putative high mobility group protein B1-like 1	HMGB1;HMGB1P1	High mobility group protein B1; Putative high mobility group protein B1-like 1	2	3	3	3	3	2	3	2	3	2	13.5	13.5	13.5	24.893	215	215;211	0	3.3724	13.5	7	13469	11945	1523.9	11992	0	5	2	7				180	1154;1581;1808	True;True;True	1259;1725;1971	3247;3248;4509;4510;4511;4512;5172	4428;4429;6284;6285;6286;6287;6288;7200	4428;6284;7200		82
P09493	P09493	3	1	1	Tropomyosin alpha-1 chain	TPM1	Tropomyosin alpha-1 chain	1	3	1	1	3	3	1	1	1	1	7.7	3.9	3.9	32.708	284	284	0	2.377	7.7	7.7	0	0	0	0	0	1	1	2				181	1681;1844;2869	False;True;False	1834;2012;3185;3186	4779;4780;4781;4782;5259;5260;8068;8069;8070;8071;8072	6630;6631;6632;6633;6634;6635;7295;7296;11060;11061;11062;11063;11064	6630;7296;11062		438
P09496	P09496	3	3	3	Clathrin light chain A	CLTA	Clathrin light chain A	1	3	3	3	2	1	2	1	2	1	9.7	9.7	9.7	27.076	248	248	0	5.2763	6	3.6	5485.1	5485.1	0	5485.1	0	2	2	4				182	784;1985;3124	True;True;True	861;2166;3466	2337;5602;5603;8858	3236;7752;7753;12135	3236;7753;12135
P09543	P09543	5	5	5	2,3-cyclic-nucleotide 3-phosphodiesterase	CNP	2,3-cyclic-nucleotide 3-phosphodiesterase	1	5	5	5	4	3	4	3	4	3	13.3	13.3	13.3	47.578	421	421	0	10.445	10.7	6.9	4206.8	2625.1	1581.7	0	2241.2	6	3	9				183	151;1633;1966;2358;3448	True;True;True;True;True	157;1780;2146;2570;3820	470;471;4664;5557;6668;6669;6670;6671;9820	656;657;6492;7683;9259;9260;9261;9262;13541	656;6492;7683;9262;13541	33			111
P09651;Q32P51	P09651;Q32P51	15;9	15;9	15;9	Heterogeneous nuclear ribonucleoprotein A1;Heterogeneous nuclear ribonucleoprotein A1, N-terminally processed;Heterogeneous nuclear ribonucleoprotein A1-like 2	HNRNPA1;HNRNPA1L2	Heterogeneous nuclear ribonucleoprotein A1; Heterogeneous nuclear ribonucleoprotein A1-like 2	2	15	15	15	12	12	12	12	12	12	44.4	44.4	44.4	38.746	372	372;320	0	261.98	36.3	38.7	1560800	1110600	450230	796620	601720	62	72	134				184	630;685;1159;1185;1510;1834;2036;2670;2856;2926;2927;2967;2968;3087;3853	True;True;True;True;True;True;True;True;True;True;True;True;True;True;True	695;754;1264;1292;1293;1294;1643;1644;2002;2222;2962;3171;3250;3251;3295;3296;3425;4270	1931;1932;1933;2078;2079;2080;2081;2082;2083;3255;3256;3257;3258;3259;3260;3261;3262;3263;3264;3265;3266;3359;3360;3361;3362;3363;4303;4304;4305;4306;4307;4308;4309;4310;4311;4312;4313;4314;4315;5239;5240;5749;5750;5751;5752;5753;5754;5755;5756;5757;5758;5759;5760;5761;5762;7577;7578;8030;8031;8214;8215;8216;8217;8218;8219;8336;8337;8704;8705;8706;8707;8708;8709;8710;8711;8712;10956;10957	2671;2672;2673;2674;2675;2676;2677;2678;2679;2680;2681;2682;2868;2869;2870;2871;2872;2873;2874;2875;2876;4438;4439;4440;4441;4442;4443;4444;4445;4446;4447;4448;4449;4450;4451;4452;4593;4594;4595;4596;4597;5971;5972;5973;5974;5975;5976;5977;5978;5979;5980;5981;5982;5983;5984;5985;5986;5987;5988;5989;5990;5991;5992;5993;5994;5995;5996;5997;5998;5999;6000;6001;7272;7273;7950;7951;7952;7953;7954;7955…	2672;2872;4440;4595;5997;7273;7966;10444;11011;11241;11244;11402;11403;11895;15151	34;35	83;84;85	73;74;75	43;175
P09661	P09661	4	4	4	U2 small nuclear ribonucleoprotein A	SNRPA1	U2 small nuclear ribonucleoprotein A	1	4	4	4	4	1	4	1	4	1	20	20	20	28.415	255	255	0	16.82	20	4.3	16940	16940	0	16986	0	7	1	8				185	1254;2367;2559;3039	True;True;True;True	1364;2580;2827;3370	3551;3552;6703;7274;7275;8544;8545	4873;4874;9304;10055;10056;11672;11673;11674	4874;9304;10055;11674
P09848	P09848	1	1	1	Lactase-phlorizin hydrolase;Lactase;Phlorizin hydrolase	LCT	Lactase-phlorizin hydrolase	1	1	1	1	1	1	1	1	1	1	0.5	0.5	0.5	218.58	1927	1927	1	-2	0.5	0.5	58868	0	58868	0	80749	1	0	1	+			186	1072	TRUE	1172	3028;3029	4145;4146	4145		442
P09874	P09874	17	17	17	Poly [ADP-ribose] polymerase 1	PARP1	Poly [ADP-ribose] polymerase 1	1	17	17	17	14	7	14	7	14	7	21.6	21.6	21.6	113.08	1014	1014	0	63.798	18.2	9.4	68827	39682	29145	39799	0	31	16	47				187	89;90;313;800;1108;1196;1234;1419;1464;1854;2680;2808;3034;3275;3353;3737;3753	True;True;True;True;True;True;True;True;True;True;True;True;True;True;True;True;True	90;91;349;877;1211;1212;1305;1344;1539;1595;2022;2972;2973;3117;3365;3625;3711;4143;4160	268;269;270;271;272;273;274;275;276;277;278;279;280;281;1038;2365;2366;3117;3118;3392;3498;4005;4006;4172;5282;7604;7605;7606;7607;7902;7903;7904;7905;8533;8534;9258;9259;9260;9479;10669;10670;10671;10712;10713	359;360;361;362;363;364;365;366;367;368;369;370;371;372;373;1473;3274;3275;4264;4265;4639;4808;5512;5513;5759;7323;7324;10474;10475;10476;10477;10848;10849;10850;10851;10852;11655;11656;11657;12704;12705;12706;13045;14766;14767;14768;14833;14834	363;373;1473;3275;4264;4639;4808;5512;5759;7323;10476;10851;11655;12704;13045;14768;14833	36	443	76;77	429
Q71UI9;P0C0S5	Q71UI9;P0C0S5	4;4	2;2	2;2	Histone H2A.V;Histone H2A.Z	H2AFV;H2AFZ	Histone H2A.V; Histone H2A.Z	2	4	2	2	4	4	2	2	2	2	31.2	18.8	18.8	13.509	128	128;128	0	23.194	31.2	31.2	73747	51001	22746	51238	0	7	10	17				188	122;334;1143;1413	False;True;True;False	125;373;1248;1532	381;382;383;384;385;386;1116;1117;1118;1119;1120;1121;1122;1123;3216;3217;3218;3219;3220;3221;3957;3958;3959;3960;3961;3962;3963;3964;3965;3966;3967;3968;3969	524;525;526;527;528;529;530;531;532;533;534;535;536;537;538;539;1571;1572;1573;1574;1575;1576;1577;1578;4387;4388;4389;4390;4391;4392;4393;4394;4395;4396;5438;5439;5440;5441;5442;5443;5444;5445;5446;5447;5448;5449;5450;5451;5452;5453;5454;5455;5456;5457;5458;5459;5460;5461;5462;5463;5464;5465;5466;5467	534;1578;4390;5464
Q99878;Q96KK5;Q9BTM1;P20671;P0C0S8	Q99878;Q96KK5;Q9BTM1;P20671;P0C0S8	6;6;6;6;6	1;1;1;1;1	0;0;0;0;0	Histone H2A type 1-J;Histone H2A type 1-H;Histone H2A.J;Histone H2A type 1-D;Histone H2A type 1	HIST1H2AJ;HIST1H2AH;H2AFJ;HIST1H2AD;HIST1H2AG	Histone H2A type 1-J; Histone H2A type 1-H; Histone H2A.J; Histone H2A type 1-D; Histone H2A type 1	5	6	1	0	5	6	0	1	0	0	58.6	22.7	0	13.936	128	128;128;129;130;130	1	-2	35.9	58.6	613.98	0	613.98	0	870.03	0	1	1	+			189	122;1413;1414;2566;3487;3713	False;False;False;False;True;False	125;1532;1533;1534;2836;2837;3865;4117;4118	381;382;383;384;385;386;3957;3958;3959;3960;3961;3962;3963;3964;3965;3966;3967;3968;3969;3970;3971;3972;3973;3974;3975;3976;3977;3978;3979;3980;3981;3982;3983;3984;3985;7290;7291;7292;7293;7294;9954;10588;10589;10590;10591;10592;10593;10594;10595;10596;10597;10598;10599;10600;10601;10602;10603;10604;10605;10606;10607;10608;10609;10610;10611	524;525;526;527;528;529;530;531;532;533;534;535;536;537;538;539;5438;5439;5440;5441;5442;5443;5444;5445;5446;5447;5448;5449;5450;5451;5452;5453;5454;5455;5456;5457;5458;5459;5460;5461;5462;5463;5464;5465;5466;5467;5468;5469;5470;5471;5472;5473;5474;5475;5476;5477;5478;5479;5480;5481;5482;5483;10072;10073;10074;10075;10076;13736;14645;14646;14647;14648;14649;14650;14651;14652;14653;14654;14655;146…	534;5464;5468;10076;13736;14654		86;431
P62987;P62979;P0CG47;P0CG48	P62987;P62979;P0CG47;P0CG48	4;4;4;4	4;4;4;4	4;4;4;4	Ubiquitin-60S ribosomal protein L40;Ubiquitin;60S ribosomal protein L40;Ubiquitin-40S ribosomal protein S27a;Ubiquitin;40S ribosomal protein S27a;Polyubiquitin-B;Ubiquitin;Polyubiquitin-C;Ubiquitin	UBA52;RPS27A;UBB;UBC	Ubiquitin-60S ribosomal protein L40; Ubiquitin-40S ribosomal protein S27a; Polyubiquitin-B; Polyubiquitin-C	4	4	4	4	2	4	2	4	2	4	36.7	36.7	36.7	14.728	128	128;156;229;685	0	105.99	14.1	36.7	48730	10468	38262	20178	43433	2	18	20				190	866;1672;3256;3290	True;True;True;True	947;1825;3606;3641	2545;2546;2547;2548;2549;2550;4766;4767;4768;9196;9197;9198;9296;9297;9298	3495;3496;3497;3498;3499;3500;3501;6617;6618;6619;12594;12595;12596;12768;12769;12770;12771;12772;12773;12774;12775	3496;6617;12595;12771
P0CJ78	P0CJ78	1	1	1	Zinc finger protein 865	ZNF865	Zinc finger protein 865	1	1	1	1	0	1	0	1	0	1	1	1	1	111.08	1059	1059	1	-2	0	1	621.43	0	621.43	0	880.58	0	0	0	+			191	1063	TRUE	1163	3011	4126	4126	37			797
P0CW27	P0CW27	1	1	1	Coiled-coil domain-containing protein 166	CCDC166	Coiled-coil domain-containing protein 166	1	1	1	1	1	0	1	0	1	0	2.3	2.3	2.3	48.709	439	439	1	-2	2.3	0	12248	12248	0	12248	0	1	0	1	+			192	165	TRUE	174	519	723	723		87;444
P0DJG4	P0DJG4	1	1	1	Testicular haploid expressed gene protein-like	THEGL	Testicular haploid expressed gene protein-like	1	1	1	1	1	1	1	1	1	1	1.7	1.7	1.7	53.028	465	465	0	1.4636	1.7	1.7	0	0	0	0	0	1	1	2				193	1620	TRUE	1767	4617;4618	6425;6426	6426
P0DL12	P0DL12	1	1	1	Small integral membrane protein 17	SMIM17	Small integral membrane protein 17	1	1	1	1	1	0	1	0	1	0	7.6	7.6	7.6	13.332	118	118	1	-2	7.6	0	3453.1	3453.1	0	3453.1	0	1	0	1	+			194	2813	TRUE	3122	7914	10863	10863		445;446
P0DN76;Q01081;Q8WU68	P0DN76;Q01081;Q8WU68	5;5;4	5;5;4	5;5;4	Splicing factor U2AF 35 kDa subunit;Splicing factor U2AF 26 kDa subunit	U2AF1;U2AF1L4	Splicing factor U2AF 35 kDa subunit-like protein; Splicing factor U2AF 35 kDa subunit; Splicing factor U2AF 26 kDa subunit	3	5	5	5	4	2	4	2	4	2	12.5	12.5	12.5	27.872	240	240;240;220	0	32.219	12.5	8.3	19361	17904	1457.2	17987	0	5	6	11				195	95;96;370;495;3629	True;True;True;True;True	96;97;415;416;551;4024	301;302;303;304;305;1225;1226;1227;1228;1229;1570;10362	396;397;398;399;400;1702;1703;1704;1705;1706;2182;14319	397;400;1703;2182;14319	38	88		18
P0DP25;P0DP24;P0DP23;P27482	P0DP25;P0DP24;P0DP23	6;6;6;1	6;6;6;1	6;6;6;1			Calmodulin-3; Calmodulin-2; Calmodulin-1	4	6	6	6	6	4	6	4	6	4	45.6	45.6	45.6	16.837	149	149;149;149;149	0	85.18	45.6	30.9	381210	360800	20408	361630	0	18	13	31				196	67;459;644;648;649;3463	True;True;True;True;True;True	67;515;710;714;715;3836;3837	193;194;195;196;197;198;199;200;1487;1968;1982;1983;1984;1985;1986;1987;1988;9859;9860;9861;9862;9863;9864;9865	260;261;262;263;264;265;266;267;268;269;270;271;272;2058;2729;2756;2757;2758;2759;2760;2761;2762;13594;13595;13596;13597;13598;13599;13600;13601;13602	270;2058;2729;2756;2762;13596		89;90
P10253	P10253	1	1	1	Lysosomal alpha-glucosidase;76 kDa lysosomal alpha-glucosidase;70 kDa lysosomal alpha-glucosidase	GAA	Lysosomal alpha-glucosidase	1	1	1	1	1	0	1	0	1	0	1.6	1.6	1.6	105.32	952	952	1	-2	1.6	0	0	0	0	0	0	1	0	1	+			197	446	TRUE	502	1447	2006	2006		447;448	78
P10412;P16402;Q02539;P22492	P10412;P16402	9;8;4;3	1;0;0;0	1;0;0;0	Histone H1.4;Histone H1.3	HIST1H1E;HIST1H1D	Histone H1.4; Histone H1.3	4	9	1	1	8	9	1	1	1	1	27.9	7.3	7.3	21.865	219	219;221;215;207	0	6.6192	24.7	27.9	305920	218990	86935	0	119590	7	6	13				198	171;172;306;1323;1778;1780;2929;2961;2962	False;False;False;False;False;False;True;False;False	181;182;183;184;342;1437;1939;1941;3254;3255;3289;3290	535;536;537;538;539;540;541;542;543;544;545;546;547;548;549;550;551;552;553;554;555;556;557;558;559;560;561;1007;1008;1009;1010;1011;1012;1013;1014;1015;1016;1017;1018;3711;5086;5087;5088;5089;5090;5091;5093;5094;5095;5096;5097;5098;5099;5100;8243;8244;8245;8246;8247;8248;8249;8318;8319;8320;8321;8322;8323;8324;8325;8326;8327;8328	742;743;744;745;746;747;748;749;750;751;752;753;754;755;756;757;758;759;760;761;762;763;764;765;766;767;768;769;770;771;772;773;774;775;776;777;778;779;780;781;782;783;784;785;786;787;788;789;790;791;792;793;794;795;796;797;798;799;800;801;802;803;804;805;806;807;808;809;810;811;812;813;814;815;816;817;818;819;820;821;1415;1416;1417;1418;1419;1420;1421;1422;1423;1424;1425;1426;1427;1428;1429;1430…	745;802;1442;5090;7069;7082;11278;11370;11386		91;92
P10515	P10515	1	1	1	Dihydrolipoyllysine-residue acetyltransferase component of pyruvate dehydrogenase complex, mitochondrial	DLAT	Dihydrolipoyllysine-residue acetyltransferase component of pyruvate dehydrogenase complex, mitochondrial	1	1	1	1	0	1	0	1	0	1	2.3	2.3	2.3	68.996	647	647	0	13.404	0	2.3	0	0	0	0	0	0	2	2				199	1331	TRUE	1445	3728;3729	5114;5115	5114
P10599	P10599	1	1	1	Thioredoxin	TXN	Thioredoxin	1	1	1	1	1	1	1	1	1	1	12.4	12.4	12.4	11.737	105	105	0	4.3191	12.4	12.4	17126	11066	6059.9	0	8587.1	2	1	3				200	3149	TRUE	3493	8920;8921	12217;12218;12219	12217
P10809	P10809	16	16	16	60 kDa heat shock protein, mitochondrial	HSPD1	60 kDa heat shock protein, mitochondrial	1	16	16	16	11	11	11	11	11	11	36.1	36.1	36.1	61.054	573	573	0	115.01	25.1	22.2	67291	29516	37775	0	52559	19	34	53				201	44;213;1126;1337;1371;1539;1712;2339;2558;3156;3285;3368;3493;3496;3500;3706	True;True;True;True;True;True;True;True;True;True;True;True;True;True;True;True	44;230;1230;1451;1488;1676;1866;2551;2826;3500;3635;3726;3871;3875;3879;4109	136;683;684;685;3158;3159;3739;3816;3817;3818;4379;4380;4381;4869;6623;7266;7267;7268;7269;7270;7271;7272;7273;8935;9283;9515;9516;9517;9974;9975;9976;9982;9983;9984;9985;9990;9991;9992;9993;9994;9995;9996;9997;10565	195;974;975;976;4312;4313;5129;5230;5231;5232;6096;6097;6098;6758;9183;10046;10047;10048;10049;10050;10051;10052;10053;10054;12236;12755;13093;13094;13095;13762;13763;13764;13772;13773;13774;13775;13776;13777;13778;13779;13780;13781;13782;13789;13790;13791;13792;13793;13794;13795;13796;13797;14622	195;975;4312;5129;5232;6098;6758;9183;10048;12236;12755;13094;13764;13781;13790;14622	39			442
P11021	P11021	24	24	23	78 kDa glucose-regulated protein	HSPA5	78 kDa glucose-regulated protein	1	24	24	23	21	19	21	19	20	18	41.4	41.4	41.4	72.332	654	654	0	323.31	37.6	37.3	330170	234990	95185	210060	152080	57	58	115				202	168;409;552;783;961;1512;1565;1567;1726;1728;1820;1866;1871;2459;2513;2574;2673;2908;3066;3200;3262;3384;3712;3774	True;True;True;True;True;True;True;True;True;True;True;True;True;True;True;True;True;True;True;True;True;True;True;True	177;178;455;456;613;860;1051;1646;1707;1709;1881;1884;1985;2037;2042;2043;2679;2754;2848;2965;3229;3402;3403;3547;3612;3746;4115;4116;4182	526;527;528;529;530;531;532;1344;1345;1346;1347;1348;1750;1751;1752;1753;1754;1755;2335;2336;2767;2768;4317;4318;4319;4320;4321;4322;4473;4474;4475;4476;4478;4479;4912;4913;4914;4921;4922;4923;5192;5193;5194;5195;5311;5312;5313;5328;5329;6950;6951;7116;7117;7317;7318;7319;7320;7321;7322;7585;7586;7587;7588;8170;8171;8639;8640;8641;8642;8643;8644;9047;9048;9049;9050;9051;9217;9218;9219;9220;9604;9…	732;733;734;735;736;737;738;739;1880;1881;1882;1883;1884;2425;2426;2427;2428;2429;2430;3234;3235;3800;3801;6003;6004;6005;6006;6007;6008;6238;6239;6240;6241;6242;6243;6245;6246;6816;6817;6818;6827;6828;6829;6830;6831;6832;7222;7223;7224;7225;7360;7361;7362;7381;7382;9640;9641;9642;9862;9863;9864;10114;10115;10116;10117;10118;10119;10120;10454;10455;10456;10457;11183;11184;11803;11804;11805;11806;…	735;1882;2428;3235;3800;6004;6241;6246;6816;6828;7223;7360;7382;9641;9864;10116;10456;11183;11806;12383;12629;13216;14641;14892		93;94;449	79;80
P11142;P54652	P11142	17;7	16;6	14;4	Heat shock cognate 71 kDa protein	HSPA8	Heat shock cognate 71 kDa protein	2	17	16	14	13	14	12	13	10	11	29.9	29.9	26.5	70.897	646	646;639	0	177.53	21.8	25.7	128420	48167	80251	0	111810	25	22	47				203	293;408;740;960;1565;1566;2219;2511;2549;2676;2686;2848;2982;3067;3099;3356;3381	True;True;True;True;False;True;True;True;True;True;True;True;True;True;True;True;True	327;328;454;814;1050;1707;1708;2416;2417;2752;2814;2815;2968;2980;3161;3162;3310;3404;3437;3714;3743	977;978;979;980;981;1341;1342;1343;2194;2195;2196;2197;2763;2764;2765;2766;4473;4474;4475;4476;4477;6303;6304;6305;7114;7245;7246;7247;7248;7591;7592;7593;7594;7616;8014;8015;8373;8645;8646;8738;9498;9499;9598;9599;9600	1375;1376;1377;1378;1379;1875;1876;1877;1878;1879;3013;3014;3015;3016;3017;3018;3795;3796;3797;3798;3799;6238;6239;6240;6241;6242;6243;6244;8777;8778;8779;9859;9860;10020;10021;10022;10023;10460;10461;10462;10463;10464;10487;10990;10991;11452;11809;11810;11811;11943;13070;13071;13199;13200;13201	1375;1876;3013;3796;6241;6244;8777;9859;10020;10463;10487;10990;11452;11810;11943;13071;13199		95;96	81;82;83;84
P11177	P11177	3	3	3	Pyruvate dehydrogenase E1 component subunit beta, mitochondrial	PDHB	Pyruvate dehydrogenase E1 component subunit beta, mitochondrial	1	3	3	3	0	3	0	3	0	3	8.1	8.1	8.1	39.233	359	359	0	3.8787	0	8.1	7223.4	0	7223.4	0	9976.9	0	3	3				204	477;1594;3756	True;True;True	533;1741;4163	1538;4548;10721	2139;6336;14844	2139;6336;14844
P11387;Q969P6	P11387	15;3	15;3	15;3	DNA topoisomerase 1	TOP1	DNA topoisomerase 1	2	15	15	15	13	11	13	11	13	11	19.3	19.3	19.3	90.725	765	765;601	0	32.005	15.8	14.9	145250	76498	68750	52966	118930	25	26	51				205	81;352;825;1294;1505;1828;2013;2014;2268;2271;2601;2798;2946;3386;3859	True;True;True;True;True;True;True;True;True;True;True;True;True;True;True	82;395;905;1406;1407;1637;1995;2198;2199;2471;2474;2882;3105;3273;3274;3748;4276	240;241;1161;1162;1163;2413;2414;2415;2416;3640;3641;3642;3643;4277;4278;4279;4280;4281;4282;5227;5667;5668;5669;5670;5671;6455;6456;6457;6465;7410;7871;7872;7873;7874;8283;8284;9618;9619;10969	317;318;319;320;1620;1621;1622;3328;3329;3330;3331;3332;3333;3334;3335;3336;5004;5005;5006;5007;5920;5921;5922;5923;5924;5925;5926;5927;5928;7260;7836;7837;7838;7839;7840;7841;7842;7843;8977;8978;8979;8980;8994;10238;10814;10815;10816;10817;11323;11324;13221;13222;15168	317;1622;3330;5006;5924;7260;7837;7840;8979;8994;10238;10816;11324;13222;15168		97;450
P11388	P11388	10	10	6	DNA topoisomerase 2-alpha	TOP2A	DNA topoisomerase 2-alpha	1	10	10	6	7	6	7	6	4	4	6.8	6.8	4.3	174.38	1531	1531	0	15.602	4.5	4	24648	22999	1649.2	23084	0	11	8	19				206	680;905;1012;1035;1440;1515;1662;1748;3322;3857	True;True;True;True;True;True;True;True;True;True	749;989;1106;1131;1566;1650;1815;1906;3678;4274	2070;2645;2646;2888;2889;2890;2891;2892;2938;2939;4095;4332;4333;4334;4744;4745;4978;9391;10967	2860;3634;3635;3974;3975;3976;3977;3978;4030;4031;5652;6021;6022;6023;6594;6595;6898;12919;15166	2860;3634;3974;4031;5652;6021;6594;6898;12919;15166
P11940;Q9H361;Q4VXU2;Q5JQF8;Q96DU9	P11940;Q9H361	20;10;4;1;1	20;10;4;1;1	15;9;3;1;1	Polyadenylate-binding protein 1;Polyadenylate-binding protein 3	PABPC1;PABPC3	Polyadenylate-binding protein 1; Polyadenylate-binding protein 3	5	20	20	15	17	12	17	12	12	8	32.4	32.4	24.1	70.67	636	636;631;614;200;382	0	90.53	29.2	19	309740	212000	97735	178930	169760	43	30	73				207	167;182;373;718;719;987;1069;1174;1179;1368;1737;1791;2042;2621;2622;2721;2959;2999;3019;3904	True;True;True;True;True;True;True;True;True;True;True;True;True;True;True;True;True;True;True;True	176;195;196;419;792;793;1079;1169;1280;1286;1485;1894;1954;2228;2906;2907;3019;3287;3327;3349;3350;4327	521;522;523;524;525;586;587;588;1236;2156;2157;2158;2159;2160;2824;2825;2826;2827;2828;3021;3022;3023;3024;3025;3318;3343;3344;3345;3809;3810;3811;4942;4943;4944;5130;5803;5804;7463;7464;7693;8310;8311;8312;8313;8314;8315;8316;8410;8411;8495;8496;11115;11116;11117	725;726;727;728;729;730;731;855;856;857;1713;2966;2967;2968;2969;2970;2971;3869;3870;3871;3872;3873;3874;3875;3876;3877;3878;3879;3880;4136;4137;4138;4139;4140;4141;4142;4525;4570;4571;4572;4573;4574;4575;4576;5220;5221;5222;6854;6855;6856;7145;8031;8032;10309;10310;10585;11351;11352;11353;11354;11355;11356;11357;11358;11359;11509;11510;11611;11612;15393;15394;15395;15396;15397	725;856;1713;2967;2968;3874;4141;4525;4571;5220;6856;7145;8031;10309;10310;10585;11353;11510;11611;15394	40	98	85	339
P12004	P12004	2	2	2	Proliferating cell nuclear antigen	PCNA	Proliferating cell nuclear antigen	1	2	2	2	1	1	1	1	1	1	7.7	7.7	7.7	28.768	261	261	0	16.307	5	2.7	0	0	0	0	0	3	1	4				208	1062;3873	True;True	1162;4291	3008;3009;3010;11004	4123;4124;4125;15218	4123;15218		99
P12829	P12829	1	1	1	Myosin light chain 4	MYL4	Myosin light chain 4	1	1	1	1	0	1	0	1	0	1	7.6	7.6	7.6	21.564	197	197	0.0082645	1.068	0	7.6	16003	0	16003	0	22676	0	0	0				209	2612	TRUE	2895	7437	10278	10278		100;451
P12956	P12956	25	25	25	X-ray repair cross-complementing protein 6	XRCC6	X-ray repair cross-complementing protein 6	1	25	25	25	22	13	22	13	22	13	46	46	46	69.842	609	609	0	122.78	43.2	26.9	378920	312960	65968	320950	84803	40	30	70				210	478;522;577;586;827;942;1086;1573;1596;1638;1641;1686;1687;1851;1859;2088;2610;2625;2761;2914;2964;3209;3210;3458;3459	True;True;True;True;True;True;True;True;True;True;True;True;True;True;True;True;True;True;True;True;True;True;True;True;True	534;578;641;650;907;1030;1186;1715;1743;1786;1790;1839;1840;2019;2028;2277;2893;2912;3064;3236;3237;3292;3556;3557;3831;3832	1539;1639;1812;1813;1814;1815;1816;1830;1831;1832;2419;2420;2421;2422;2724;3056;4485;4554;4555;4556;4672;4680;4791;4792;4793;5272;5273;5290;5291;5915;5916;5917;5918;7430;7431;7432;7433;7473;7474;7790;8187;8188;8189;8190;8330;9068;9069;9070;9071;9840;9841;9842;9843;9844	2140;2141;2262;2495;2496;2497;2498;2499;2500;2501;2502;2529;2530;2531;3339;3340;3341;3342;3751;4178;6254;6344;6345;6346;6347;6503;6512;6645;6646;6647;7312;7313;7314;7334;7335;8203;8204;8205;8206;8207;8208;8209;8210;8211;10270;10271;10272;10273;10274;10322;10323;10706;11203;11204;11205;11206;11207;11393;12403;12404;12405;12406;13570;13571;13572;13573;13574;13575;13576;13577;13578	2140;2262;2499;2531;3339;3751;4178;6254;6345;6503;6512;6645;6647;7313;7334;8206;10274;10322;10706;11203;11393;12403;12406;13571;13577		101;102	86;87;88
P13010	P13010	19	19	19	X-ray repair cross-complementing protein 5	XRCC5	X-ray repair cross-complementing protein 5	1	19	19	19	16	9	16	9	16	9	37.2	37.2	37.2	82.704	732	732	0	105.23	32	13.7	182910	141330	41586	122920	73389	37	20	57				211	246;302;424;572;678;729;972;1683;1892;2043;2073;2377;3068;3182;3198;3273;3539;3808;3846	True;True;True;True;True;True;True;True;True;True;True;True;True;True;True;True;True;True;True	276;337;476;477;636;746;803;1063;1836;2067;2229;2262;2592;3405;3527;3545;3623;3923;3924;4221;4261	842;843;844;845;846;847;998;1396;1397;1805;2062;2180;2181;2794;2795;2796;4785;5373;5805;5880;5881;5882;5883;5884;5885;6729;6730;6731;6732;6733;6734;8647;9006;9007;9008;9009;9010;9044;9254;9255;9256;10112;10113;10841;10933	1175;1176;1177;1178;1179;1180;1181;1400;1951;1952;2488;2851;2996;2997;3836;3837;3838;3839;6638;7437;8033;8158;8159;8160;8161;8162;8163;8164;8165;8166;8167;9339;9340;9341;9342;9343;9344;9345;11812;12329;12330;12331;12332;12333;12378;12696;12697;12698;12699;12700;12701;12702;13986;13987;13988;13989;15000;15119	1177;1400;1951;2488;2851;2997;3838;6638;7437;8033;8162;9344;11812;12330;12378;12698;13988;15000;15119	41	452;453	89;90;91	493
P13639	P13639	7	7	7	Elongation factor 2	EEF2	Elongation factor 2	1	7	7	7	7	2	7	2	7	2	11	11	11	95.337	858	858	0	7.9346	11	2.3	16402	11931	4471.2	11954	0	9	4	13				212	385;728;3201;3460;3479;3634;3794	True;True;True;True;True;True;True	431;802;3548;3833;3857;4029;4030;4204	1272;2179;9052;9845;9933;9934;9935;9936;9937;10377;10378;10379;10804	1779;2995;12387;13579;13708;13709;13710;13711;13712;14340;14341;14342;14343;14954	1779;2995;12387;13579;13708;14340;14954	42	103		290
P13667	P13667	3	3	3	Protein disulfide-isomerase A4	PDIA4	Protein disulfide-isomerase A4	1	3	3	3	2	2	2	2	2	2	5.3	5.3	5.3	72.932	645	645	0	1.8228	3.4	3.6	4871.8	1940.5	2931.3	0	4153.7	2	2	4				213	1474;2849;3421	True;True;True	1606;3163;3785	4198;8016;9722;9723	5792;10992;13414;13415	5792;10992;13414
P14174	P14174	1	1	1	Macrophage migration inhibitory factor	MIF	Macrophage migration inhibitory factor	1	1	1	1	1	0	1	0	1	0	7.8	7.8	7.8	12.476	115	115	1	-2	7.8	0	0	0	0	0	0	1	0	1	+			214	2164	TRUE	2359	6138	8551	8551	43			81
P14618	P14618	1	1	1	Pyruvate kinase PKM	PKM	Pyruvate kinase PKM	1	1	1	1	0	1	0	1	0	1	2.1	2.1	2.1	57.936	531	531	0	1.7799	0	2.1	0	0	0	0	0	0	1	1				215	1970	TRUE	2150	5561	7687	7687
P14625	P14625	5	4	4	Endoplasmin	HSP90B1	Endoplasmin	1	5	4	4	2	3	1	3	1	3	7.3	5.9	5.9	92.468	803	803	0	5.5612	2.9	4.5	4808.8	4808.8	0	4808.8	0	1	3	4				216	690;797;923;1346;2979	True;False;True;True;True	759;874;1010;1461;3307	2099;2361;2362;2688;3762;8368	2897;3269;3270;3271;3686;5167;11447	2897;3271;3686;5167;11447
P14649	P14649	3	1	1	Myosin light chain 6B	MYL6B	Myosin light chain 6B	1	3	1	1	2	3	0	1	0	1	19.2	7.7	7.7	22.764	208	208	1	-2	11.5	19.2	0	0	0	0	0	0	1	1	+			217	200;1637;2892	False;False;True	215;216;217;1784;1785;3209	638;639;640;641;642;643;644;645;646;647;648;649;650;651;652;4669;4670;4671;8123	927;928;929;930;931;932;933;934;935;936;937;938;939;940;941;6497;6498;6499;6500;6501;6502;11133	937;6499;11133	44	104;454	92	89
P63162;P14678	P63162;P14678	2;2	2;2	2;2	Small nuclear ribonucleoprotein-associated protein N;Small nuclear ribonucleoprotein-associated proteins B and B	SNRPN;SNRPB	Small nuclear ribonucleoprotein-associated protein N; Small nuclear ribonucleoprotein-associated proteins B and B	2	2	2	2	2	1	2	1	2	1	6.2	6.2	6.2	24.614	240	240;240	0	5.6401	6.2	3.3	92947	81136	11811	81328	0	7	3	10				218	1519;3581	True;True	1654;3971	4339;4340;10242;10243;10244;10245	6028;6029;6030;6031;14148;14149;14150;14151;14152;14153	6028;14150
P14866;Q8WVV9	P14866	11;1	11;1	11;1	Heterogeneous nuclear ribonucleoprotein L	HNRNPL	Heterogeneous nuclear ribonucleoprotein L	2	11	11	11	7	9	7	9	7	9	25.1	25.1	25.1	64.132	589	589;542	0	40.817	18.8	17.1	99838	52465	47373	59307	58953	20	30	50				219	163;1073;1249;1955;2270;2659;2906;2998;3095;3315;3476	True;True;True;True;True;True;True;True;True;True;True	171;172;1173;1359;2132;2473;2950;2951;3226;3227;3326;3433;3671;3853	508;509;510;511;512;513;514;515;516;3030;3031;3032;3544;5522;5523;6464;7549;7550;7551;7552;8163;8164;8165;8166;8409;8733;8734;9373;9374;9375;9376;9919;9920;9921;9922;9923	712;713;714;715;716;717;718;719;720;4147;4148;4149;4150;4151;4866;7645;7646;7647;7648;8993;10406;10407;10408;10409;10410;11176;11177;11178;11179;11508;11937;11938;11939;12888;12889;12890;12891;12892;12893;12894;12895;12896;12897;12898;12899;13688;13689;13690;13691;13692	716;4151;4866;7646;8993;10410;11176;11508;11938;12898;13688	45;46;47	105;106	93;94;95;96;97	404;452;581
P14868	P14868	4	4	4	Aspartate--tRNA ligase, cytoplasmic	DARS	Aspartate--tRNA ligase, cytoplasmic	1	4	4	4	4	2	4	2	4	2	8.2	8.2	8.2	57.136	501	501	0	5.8794	8.2	3.2	7037.2	4992.8	2044.4	0	2897	6	3	9				220	976;1014;1059;3480	True;True;True;True	1067;1108;1159;3858	2804;2894;2895;3000;3001;9938;9939;9940;9941	3848;3980;3981;4104;4105;13713;13714;13715;13716	3848;3980;4105;13713
P15144	P15144	3	3	3	Aminopeptidase N	ANPEP	Aminopeptidase N	1	3	3	3	3	0	3	0	3	0	3.8	3.8	3.8	109.54	967	967	0	4.6634	3.8	0	17036	17036	0	17069	0	2	0	2				221	272;530;3877	True;True;True	305;587;4296	923;1657;11016	1295;2286;15234	1295;2286;15234		455
P26038;P35241;P15311	P26038;P35241;P15311	1;1;1	1;1;1	1;1;1	Moesin;Radixin;Ezrin	MSN;RDX;EZR	Moesin; Radixin; Ezrin	3	1	1	1	1	0	1	0	1	0	1.6	1.6	1.6	67.819	577	577;583;586	0	6.3941	1.6	0	0	0	0	0	0	1	0	1				222	1536	TRUE	1673	4372	6072	6072
P22392;P15531;O60361	P22392;P15531;O60361	2;2;1	2;2;1	2;2;1	Nucleoside diphosphate kinase B;Nucleoside diphosphate kinase A;Putative nucleoside diphosphate kinase	NME2;NME1;NME2P1	Nucleoside diphosphate kinase B; Nucleoside diphosphate kinase A; Putative nucleoside diphosphate kinase	3	2	2	2	2	2	2	2	2	2	19.1	19.1	19.1	17.298	152	152;152;137	0	3.0321	19.1	19.1	2808.4	1183.9	1624.5	0	2228.4	1	2	3				223	3206;3622	True;True	3553;4014;4015	9064;9065;10352;10353	12399;12400;14307;14308	12400;14308		107	98
P15559	P15559	3	3	3	NAD(P)H dehydrogenase [quinone] 1	NQO1	NAD(P)H dehydrogenase [quinone] 1	1	3	3	3	3	0	3	0	3	0	14.2	14.2	14.2	30.867	274	274	0	2.6682	14.2	0	0	0	0	0	0	3	0	3				224	727;1679;2142	True;True;True	801;1832;2335	2178;4777;6054	2994;6628;8436	2994;6628;8436
P15880	P15880	12	12	12	40S ribosomal protein S2	RPS2	40S ribosomal protein S2	1	12	12	12	12	9	12	9	12	9	41.6	41.6	41.6	31.324	293	293	0	75.184	41.6	38.2	643760	501560	142190	403000	296850	45	41	86				225	78;109;861;862;1140;1319;2351;2352;3006;3061;3328;3387	True;True;True;True;True;True;True;True;True;True;True;True	79;110;111;942;943;1245;1433;2563;2564;3336;3397;3684;3749	234;235;236;346;347;348;349;350;351;2534;2535;2536;2537;3196;3197;3198;3199;3200;3201;3202;3690;3691;3692;3693;6651;6652;6653;6654;6655;8445;8446;8447;8448;8449;8450;8451;8452;8453;8454;8622;8623;8624;8625;8626;8627;9404;9620;9621;9622;9623;9624;9625	308;309;310;311;312;313;463;464;465;466;467;468;3484;3485;3486;3487;4360;4361;4362;4363;4364;4365;4366;4367;4368;5059;5060;5061;5062;5063;5064;5065;5066;5067;5068;5069;5070;5071;9224;9225;9226;9227;9228;9229;9230;9231;9232;9233;9234;9235;9236;9237;9238;9239;9240;9241;9242;9243;11552;11553;11554;11555;11556;11557;11558;11559;11560;11561;11562;11779;11780;11781;11782;11783;11784;11785;11786;11787;1…	312;468;3484;3485;4366;5061;9231;9243;11553;11784;12937;13225	48	108	99	229
P15924	P15924	4	4	4	Desmoplakin	DSP	Desmoplakin	1	4	4	4	4	2	4	2	4	2	1.3	1.3	1.3	331.77	2871	2871	0	4.7239	1.3	0.7	7706.5	5464.4	2242.1	0	3177.1	5	2	7				226	86;1511;1707;2171	True;True;True;True	87;1645;1861;2366	251;252;4316;4861;4862;6158;6159	340;341;6002;6748;6749;8572;8573	341;6002;6748;8573
P16104;Q96QV6	P16104;Q96QV6	6;5	2;2	0;0	Histone H2AX;Histone H2A type 1-A	H2AFX;HIST1H2AA	Histone H2AX; Histone H2A type 1-A	2	6	2	0	4	5	1	1	0	0	52.4	21	0	15.144	143	143;131	0	29.105	32.2	52.4	0	0	0	0	0	1	7	8				227	122;1413;1414;2190;2565;3487	False;False;False;True;True;False	125;1532;1533;1534;2385;2386;2835;3865	381;382;383;384;385;386;3957;3958;3959;3960;3961;3962;3963;3964;3965;3966;3967;3968;3969;3970;3971;3972;3973;3974;3975;3976;3977;3978;3979;3980;3981;3982;3983;3984;3985;6211;6212;6213;6214;6215;6216;6217;7289;9954	524;525;526;527;528;529;530;531;532;533;534;535;536;537;538;539;5438;5439;5440;5441;5442;5443;5444;5445;5446;5447;5448;5449;5450;5451;5452;5453;5454;5455;5456;5457;5458;5459;5460;5461;5462;5463;5464;5465;5466;5467;5468;5469;5470;5471;5472;5473;5474;5475;5476;5477;5478;5479;5480;5481;5482;5483;8654;8655;8656;8657;8658;8659;8660;10071;13736	534;5464;5468;8654;10071;13736		66;109;456
P16188	P16188	1	1	1	HLA class I histocompatibility antigen, A-30 alpha chain	HLA-A	HLA class I histocompatibility antigen, A-30 alpha chain	1	1	1	1	1	0	1	0	1	0	3.3	3.3	3.3	40.904	365	365	1	-2	3.3	0	2867.7	2867.7	0	2867.7	0	1	0	1	+			228	1890	TRUE	2065	5371	7435	7435		457
P16401	P16401	3	2	2	Histone H1.5	HIST1H1B	Histone H1.5	1	3	2	2	2	1	2	0	2	0	15	11.9	11.9	22.58	226	226	0	2.2751	11.9	3.1	5649.5	5649.5	0	5661	0	1	0	1				229	174;1323;2930	True;False;True	186;1437;3256	567;3711;8250	828;5090;11284	828;5090;11284
P16403	P16403	9	9	1	Histone H1.2	HIST1H1C	Histone H1.2	1	9	9	1	8	9	8	9	1	1	28.6	28.6	7.5	21.364	213	213	0	65.374	25.4	28.6	2127400	956490	1170900	995500	1460400	92	121	213				230	171;172;306;1323;1778;1780;2928;2961;2962	True;True;True;True;True;True;True;True;True	181;182;183;184;342;1437;1939;1941;3252;3253;3289;3290	535;536;537;538;539;540;541;542;543;544;545;546;547;548;549;550;551;552;553;554;555;556;557;558;559;560;561;1007;1008;1009;1010;1011;1012;1013;1014;1015;1016;1017;1018;3711;5086;5087;5088;5089;5090;5091;5093;5094;5095;5096;5097;5098;5099;5100;8220;8221;8222;8223;8224;8225;8226;8227;8228;8229;8230;8231;8232;8233;8234;8235;8236;8237;8238;8239;8240;8241;8242;8318;8319;8320;8321;8322;8323;8324;8325;8…	742;743;744;745;746;747;748;749;750;751;752;753;754;755;756;757;758;759;760;761;762;763;764;765;766;767;768;769;770;771;772;773;774;775;776;777;778;779;780;781;782;783;784;785;786;787;788;789;790;791;792;793;794;795;796;797;798;799;800;801;802;803;804;805;806;807;808;809;810;811;812;813;814;815;816;817;818;819;820;821;1415;1416;1417;1418;1419;1420;1421;1422;1423;1424;1425;1426;1427;1428;1429;1430…	745;802;1442;5090;7069;7082;11261;11370;11386		91;92
P17066;P48741	P17066;P48741	4;2	2;1	1;1	Heat shock 70 kDa protein 6;Putative heat shock 70 kDa protein 7	HSPA6;HSPA7	Heat shock 70 kDa protein 6; Putative heat shock 70 kDa protein 7	2	4	2	1	4	3	2	1	1	1	7.6	4.2	1.7	71.027	643	643;367	0	7.9432	7.6	5.1	52774	29910	22864	0	31841	11	9	20				231	1568;2219;3356;3444	True;False;False;True	1710;2416;2417;3714;3815	4480;6303;6304;6305;9498;9499;9797;9798;9799;9800;9801;9802;9803;9804;9805;9806;9807;9808	6247;8777;8778;8779;13070;13071;13509;13510;13511;13512;13513;13514;13515;13516;13517;13518;13519;13520;13521;13522;13523;13524;13525;13526;13527	6247;8777;13071;13521		96
P17096	P17096	2	2	2	High mobility group protein HMG-I/HMG-Y	HMGA1	High mobility group protein HMG-I/HMG-Y	1	2	2	2	2	1	2	1	2	1	32.7	32.7	32.7	11.676	107	107	0	38.993	32.7	15	15104	5567	9536.9	0	13316	9	4	13				232	1831;1861	True;True	1999;2030;2031	5232;5233;5234;5235;5294;5295;5296;5297;5298;5299;5300	7265;7266;7267;7268;7338;7339;7340;7341;7342;7343;7344;7345;7346;7347	7266;7341		458
P17480	P17480	3	3	3	Nucleolar transcription factor 1	UBTF	Nucleolar transcription factor 1	1	3	3	3	3	1	3	1	3	1	4.3	4.3	4.3	89.405	764	764	0	6.0583	4.3	1	5709.1	5709.1	0	5730.8	0	4	1	5				233	627;1016;1060	True;True;True	692;1111;1160	1917;1918;2902;2903;3002	2651;2652;3990;3991;4106	2652;3990;4106
P17844	P17844	26	26	18	Probable ATP-dependent RNA helicase DDX5	DDX5	Probable ATP-dependent RNA helicase DDX5	1	26	26	18	19	22	19	22	14	15	41	41	28.8	69.147	614	614	0	323.31	33.6	32.7	1078200	790860	287310	728320	464970	68	71	139				234	254;464;622;772;1094;1144;1244;1379;1739;1819;2105;2221;2517;2588;2766;2824;2835;2888;3102;3162;3163;3225;3257;3291;3357;3796	True;True;True;True;True;True;True;True;True;True;True;True;True;True;True;True;True;True;True;True;True;True;True;True;True;True	285;520;687;848;1195;1196;1249;1354;1496;1896;1984;2295;2419;2760;2761;2762;2864;2865;3070;3134;3135;3147;3205;3440;3506;3507;3573;3607;3642;3643;3715;4206	858;859;860;861;862;863;864;1503;1906;1907;1908;1909;1910;2302;3083;3084;3085;3222;3223;3224;3225;3226;3227;3529;3530;3871;3872;3873;3874;3875;4946;5189;5190;5191;5960;5961;5962;6309;6310;6311;6312;6313;6314;7127;7128;7129;7130;7131;7132;7133;7134;7135;7358;7359;7360;7361;7362;7363;7364;7365;7803;7804;7805;7947;7948;7949;7972;7973;7974;8115;8116;8749;8952;8953;8954;8955;9122;9123;9124;9125;9126;9…	1194;1195;1196;1197;1198;1199;1200;1201;1202;1203;1204;1205;1206;1207;1208;1209;2079;2633;2634;2635;2636;2637;2638;2639;2640;2641;2642;3199;4208;4209;4210;4211;4397;4398;4399;4400;4401;4402;4403;4844;4845;4846;4847;4848;5313;5314;5315;5316;5317;5318;6858;7219;7220;7221;8262;8263;8264;8265;8783;8784;8785;8786;8787;8788;8789;8790;8791;8792;8793;8794;9876;9877;9878;9879;9880;9881;9882;9883;9884;9885…	1207;2079;2637;3199;4210;4397;4845;5314;6858;7219;8263;8792;9883;10173;10722;10904;10935;11124;11957;12265;12267;12469;12611;12777;13073;14960	49;50;51;52	110;111;112	22;23;100;101	170;191;200;234
P18077	P18077	6	6	6	60S ribosomal protein L35a	RPL35A	60S ribosomal protein L35a	1	6	6	6	6	1	6	1	6	1	29.1	29.1	29.1	12.538	110	110	0	4.9981	29.1	8.2	63220	63220	0	63385	0	10	1	11				235	149;437;438;1501;3623;3624	True;True;True;True;True;True	155;492;493;1633;4016;4017;4018;4019	468;1428;1429;1430;4268;10354;10355;10356;10357	654;1985;1986;1987;1988;5900;14309;14310;14311;14312;14313;14314	654;1986;1988;5900;14310;14313			102
P18085	P18085	4	4	4	ADP-ribosylation factor 4	ARF4	ADP-ribosylation factor 4	1	4	4	4	1	4	1	4	1	4	19.4	19.4	19.4	20.511	180	180	0	4.9327	4.4	19.4	5587.5	0	5587.5	0	7799.7	1	5	6				236	420;1676;2080;2521	True;True;True;True	468;1829;2269;2769	1379;4773;5905;5906;7148;7149	1921;6624;8192;8193;9898;9899	1921;6624;8193;9898
P18124	P18124	15	15	15	60S ribosomal protein L7	RPL7	60S ribosomal protein L7	1	15	15	15	14	12	14	12	14	12	49.6	49.6	49.6	29.225	248	248	0	162.11	49.6	38.3	1102200	880260	221950	677520	493290	60	47	107				237	126;310;664;899;900;1006;1460;1741;1776;1872;2760;3125;3126;3350;3840	True;True;True;True;True;True;True;True;True;True;True;True;True;True;True	129;346;731;732;982;983;1098;1099;1100;1590;1591;1898;1937;2044;2045;3062;3063;3467;3468;3708;4254	394;395;396;397;398;1027;1028;1029;1030;2020;2021;2022;2023;2024;2025;2026;2027;2621;2622;2623;2624;2625;2626;2627;2628;2629;2630;2631;2632;2633;2634;2635;2872;2873;2874;2875;4159;4160;4161;4162;4163;4164;4948;4949;4950;4951;4952;4953;4954;4955;5077;5078;5079;5080;5081;5082;5330;5331;7785;7786;7787;7788;7789;8859;8860;8861;9472;9473;9474;10921	547;548;549;550;551;1456;1457;1458;1459;1460;1461;1462;2796;2797;2798;2799;2800;2801;2802;2803;2804;2805;2806;2807;2808;3599;3600;3601;3602;3603;3604;3605;3606;3607;3608;3609;3610;3611;3612;3613;3614;3615;3616;3617;3618;3619;3620;3621;3622;3623;3624;3949;3950;3951;3952;3953;5737;5738;5739;5740;5741;5742;5743;5744;5745;5746;5747;5748;5749;5750;5751;6860;6861;6862;6863;6864;6865;6866;6867;6868;7047…	548;1459;2806;3606;3615;3950;5744;6861;7055;7383;10704;12138;12140;13032;15106	53	113;114;115;116;117		186
P18583	P18583	2	2	2	Protein SON	SON	Protein SON	1	2	2	2	0	2	0	2	0	2	0.9	0.9	0.9	263.83	2426	2426	0	3.3226	0	0.9	2501.7	0	2501.7	0	3545	0	1	1				238	117;343	True;True	120;382	373;1143	509;1602	509;1602
P18621	P18621	8	8	8	60S ribosomal protein L17	RPL17	60S ribosomal protein L17	1	8	8	8	8	4	8	4	8	4	46.7	46.7	46.7	21.397	184	184	0	36.614	46.7	27.2	156550	131420	25130	111240	55441	33	12	45				239	849;1243;1654;1865;2839;2902;3871;3917	True;True;True;True;True;True;True;True	930;1353;1805;1806;2036;3151;3220;3221;4288;4345	2483;2484;2485;2486;2487;2488;2489;2490;2491;3524;3525;3526;3527;3528;4719;4720;5308;5309;5310;7985;7986;7987;8143;8144;8145;8146;8147;8148;8149;10998;11145;11146;11147;11148	3416;3417;3418;3419;3420;3421;3422;3423;3424;3425;3426;3427;4839;4840;4841;4842;4843;6555;6556;7356;7357;7358;7359;10953;10954;10955;10956;11154;11155;11156;11157;11158;11159;11160;15212;15440;15441;15442;15443;15444;15445;15446;15447;15448;15449;15450	3416;4843;6556;7357;10954;11158;15212;15441	54	118	103;104	144
P18754	P18754	6	6	6	Regulator of chromosome condensation	RCC1	Regulator of chromosome condensation	1	6	6	6	5	4	5	4	5	4	15.7	15.7	15.7	44.969	421	421	0	17.935	13.3	10.7	83619	71753	11867	71920	0	11	8	19				240	591;2077;2985;3474;3647;3752	True;True;True;True;True;True	655;2266;3313;3851;4046;4159	1842;5894;8379;9914;9915;9916;9917;10412;10413;10414;10415;10710;10711	2547;8178;11459;13679;13680;13681;13682;13683;13684;13685;13686;14385;14386;14387;14388;14389;14390;14831;14832	2547;8178;11459;13679;14388;14832			105
P18887	P18887	3	3	3	DNA repair protein XRCC1	XRCC1	DNA repair protein XRCC1	1	3	3	3	2	1	2	1	2	1	5.2	5.2	5.2	69.476	633	633	0	6.3055	3.6	1.6	345.03	0	345.03	0	488.91	4	2	6				241	578;2214;3316	True;True;True	642;2410;3672	1817;1818;6294;6295;9377;9378	2503;2504;8762;8763;12900;12901	2503;8762;12900
P19338	P19338	16	16	16	Nucleolin	NCL	Nucleolin	1	16	16	16	14	13	14	13	14	13	24.6	24.6	24.6	76.613	710	710	0	145.87	22.3	19.9	624250	502090	122160	401880	273260	56	49	105				242	892;994;1175;1217;1261;1262;1353;1797;1999;2570;2991;3221;3296;3443;3467;3715	True;True;True;True;True;True;True;True;True;True;True;True;True;True;True;True	975;1086;1281;1282;1327;1371;1372;1468;1960;2181;2842;2843;3319;3568;3648;3649;3813;3814;3842;4120	2612;2846;2847;2848;2849;3319;3320;3321;3322;3448;3449;3450;3451;3566;3567;3568;3569;3570;3775;3776;5155;5156;5157;5158;5159;5626;5627;5628;5629;5630;5631;7300;7301;7302;7303;7304;7305;7306;7307;7308;8391;8392;8393;8394;8395;8396;8397;9094;9095;9096;9097;9098;9099;9100;9307;9308;9309;9310;9311;9788;9789;9790;9791;9792;9793;9794;9795;9796;9881;9882;10616;10617;10618;10619	3590;3906;3907;3908;3909;3910;4526;4527;4528;4529;4738;4739;4740;4741;4742;4743;4744;4745;4746;4747;4888;4889;4890;4891;4892;4893;5182;5183;7182;7183;7184;7185;7186;7782;7783;7784;7785;7786;7787;7788;7789;10082;10083;10084;10085;10086;10087;10088;10089;10090;10091;10092;10093;10094;10095;10096;10097;10098;10099;10100;10101;10102;10103;11485;11486;11487;11488;11489;11490;11491;11492;11493;11494;11…	3590;3907;4527;4742;4889;4893;5183;7185;7784;10084;11494;12439;12785;13502;13620;14684		119;120;121;122
P19388	P19388	1	1	1	DNA-directed RNA polymerases I, II, and III subunit RPABC1	POLR2E	DNA-directed RNA polymerases I, II, and III subunit RPABC1	1	1	1	1	1	0	1	0	1	0	8.1	8.1	8.1	24.551	210	210	0	4.3577	8.1	0	0	0	0	0	0	1	0	1				243	1372	TRUE	1489	3819	5233	5233
P19447	P19447	1	1	1	TFIIH basal transcription factor complex helicase XPB subunit	ERCC3	TFIIH basal transcription factor complex helicase XPB subunit	1	1	1	1	0	1	0	1	0	1	1.3	1.3	1.3	89.277	782	782	1	-2	0	1.3	2586.4	0	2586.4	0	3665	0	1	1	+			244	2737	TRUE	3036	7725	10624	10624		459	106
P19525	P19525	4	4	4	Interferon-induced, double-stranded RNA-activated protein kinase	EIF2AK2	Interferon-induced, double-stranded RNA-activated protein kinase	1	4	4	4	3	1	3	1	3	1	8	8	8	62.094	551	551	0	5.0383	5.8	2.2	9673	9673	0	9673	0	4	1	5				245	520;1534;1947;3551	True;True;True;True	576;1671;2123;3938	1637;4369;4370;5502;10150	2260;6069;6070;7622;14039	2260;6069;7622;14039
P20042	P20042	3	3	3	Eukaryotic translation initiation factor 2 subunit 2	EIF2S2	Eukaryotic translation initiation factor 2 subunit 2	1	3	3	3	3	0	3	0	3	0	9.9	9.9	9.9	38.388	333	333	0	45.878	9.9	0	0	0	0	0	0	6	0	6				246	637;1516;3341	True;True;True	703;1651;3699	1951;1952;1953;4335;4336;9445	2708;2709;2710;6024;6025;12992	2708;6024;12992	55			226
P20290	P20290	1	1	1	Transcription factor BTF3	BTF3	Transcription factor BTF3	1	1	1	1	1	0	1	0	1	0	9.2	9.2	9.2	22.168	206	206	0	2.0192	9.2	0	0	0	0	0	0	1	0	1				247	3669	TRUE	4069	10469	14487	14487
P20774	P20774	1	1	1	Mimecan	OGN	Mimecan	1	1	1	1	0	1	0	1	0	1	3.4	3.4	3.4	33.922	298	298	0.0092593	0.94716	0	3.4	47377	0	47377	0	64988	0	2	2				248	1422	TRUE	1542	4016	5534;5535	5535	56	123		288
P20823	P20823	1	1	1	Hepatocyte nuclear factor 1-alpha	HNF1A	Hepatocyte nuclear factor 1-alpha	1	1	1	1	1	0	1	0	1	0	2.1	2.1	2.1	67.356	631	631	0	1.6004	2.1	0	0	0	0	0	0	1	0	1				249	378	TRUE	424	1244	1723	1723
P21796	P21796	3	3	3	Voltage-dependent anion-selective channel protein 1	VDAC1	Voltage-dependent anion-selective channel protein 1	1	3	3	3	1	2	1	2	1	2	11.3	11.3	11.3	30.772	283	283	0	1.9964	3.9	7.4	2588.1	0	2588.1	0	3667.5	1	2	3				250	2384;3722;3801	True;True;True	2599;4128;4211	6743;10637;10818	9354;14711;14971	9354;14711;14971
P21980	P21980	1	1	1	Protein-glutamine gamma-glutamyltransferase 2	TGM2	Protein-glutamine gamma-glutamyltransferase 2	1	1	1	1	1	0	1	0	1	0	1.2	1.2	1.2	77.328	687	687	0.0042493	1.1532	1.2	0	3842	3842	0	3842	0	2	0	2				251	80	TRUE	81	238;239	315;316	316
P22087	P22087	8	8	7	rRNA 2-O-methyltransferase fibrillarin	FBL	rRNA 2-O-methyltransferase fibrillarin	1	8	8	7	7	7	7	7	6	6	24	24	20.6	33.784	321	321	0	28.45	18.1	19.6	128180	66246	61931	84639	68552	18	20	38				252	466;518;1734;1898;2645;2646;2897;3690	True;True;True;True;True;True;True;True	522;574;1890;1891;2073;2932;2933;2934;3214;4092	1507;1508;1509;1632;1633;1634;1635;4935;4936;4937;4938;5382;5383;7511;7512;7513;7514;7515;7516;8134;8135;8136;10538;10539;10540;10541;10542	2086;2087;2088;2089;2090;2091;2255;2256;2257;2258;6846;6847;6848;6849;6850;7453;7454;7455;7456;10364;10365;10366;10367;10368;10369;10370;11145;11146;11147;14587;14588;14589;14590;14591;14592;14593;14594;14595	2088;2257;6850;7456;10365;10369;11146;14591		5;124
P22090	P22090	7	2	1	40S ribosomal protein S4, Y isoform 1	RPS4Y1	40S ribosomal protein S4, Y isoform 1	1	7	2	1	7	4	2	0	1	0	24.3	11.4	6.5	29.455	263	263	0	2.0423	24.3	12.2	0	0	0	0	0	3	0	3				253	860;950;1222;1421;3632;3806;3807	False;True;False;False;True;False;False	941;1039;1332;1541;4027;4219;4220	2531;2532;2533;2742;3466;3467;3468;3469;3470;3471;3472;4009;4010;4011;4012;4013;4014;4015;10373;10374;10832;10833;10834;10835;10836;10837;10838;10839;10840	3477;3478;3479;3480;3481;3482;3483;3771;4766;4767;4768;4769;4770;4771;4772;4773;4774;4775;4776;5516;5517;5518;5519;5520;5521;5522;5523;5524;5525;5526;5527;5528;5529;5530;5531;5532;5533;14335;14336;14985;14986;14987;14988;14989;14990;14991;14992;14993;14994;14995;14996;14997;14998;14999	3479;3771;4770;5531;14335;14985;14996	57			181
P22626	P22626	24	24	24	Heterogeneous nuclear ribonucleoproteins A2/B1	HNRNPA2B1	Heterogeneous nuclear ribonucleoproteins A2/B1	1	24	24	24	19	22	19	22	19	22	69.4	69.4	69.4	37.429	353	353	0	323.31	62.3	60.3	2962000	1677700	1284300	1680800	1695100	108	152	260				254	628;629;705;1171;1181;1182;1184;1200;1205;1490;1835;1836;2037;2051;2369;2370;2371;2650;2715;2738;2859;3270;3850;3851	True;True;True;True;True;True;True;True;True;True;True;True;True;True;True;True;True;True;True;True;True;True;True;True	693;694;778;1276;1288;1289;1291;1309;1310;1315;1622;2003;2004;2223;2237;2582;2583;2584;2585;2586;2939;3013;3037;3174;3620;4265;4266;4267;4268	1919;1920;1921;1922;1923;1924;1925;1926;1927;1928;1929;1930;2127;2128;3304;3305;3306;3348;3349;3350;3351;3352;3353;3354;3355;3356;3358;3398;3399;3400;3401;3402;3403;3404;3405;3406;3407;3408;3409;3421;3422;3423;3424;3425;3426;4230;4231;4232;4233;4234;4235;4236;4237;5241;5242;5243;5244;5245;5246;5247;5248;5249;5763;5764;5765;5766;5767;5768;5769;5770;5771;5772;5773;5774;5775;5776;5777;5778;5779;5780…	2653;2654;2655;2656;2657;2658;2659;2660;2661;2662;2663;2664;2665;2666;2667;2668;2669;2670;2931;2932;4500;4501;4502;4580;4581;4582;4583;4584;4585;4586;4587;4588;4589;4590;4592;4645;4646;4647;4648;4649;4650;4651;4652;4653;4654;4655;4656;4657;4658;4659;4660;4661;4662;4663;4664;4665;4666;4667;4668;4669;4689;4690;4691;4692;4693;4694;4695;4696;4697;4698;4699;4700;4701;4702;4703;4704;4705;4706;4707;4708…	2659;2667;2931;4500;4582;4590;4592;4655;4713;5839;7275;7284;7976;8061;9307;9312;9321;10375;10562;10625;11018;12682;15138;15148	58	125;126;127;128;129	107;108;109	50
P22695	P22695	2	2	2	Cytochrome b-c1 complex subunit 2, mitochondrial	UQCRC2	Cytochrome b-c1 complex subunit 2, mitochondrial	1	2	2	2	2	0	2	0	2	0	6.8	6.8	6.8	48.442	453	453	0	2.4401	6.8	0	3443.6	3443.6	0	3459.6	0	1	0	1				255	350;2829	True;True	393;3140	1159;7955	1618;10912	1618;10912		460
P23246	P23246	8	8	7	Splicing factor, proline- and glutamine-rich	SFPQ	Splicing factor, proline- and glutamine-rich	1	8	8	7	7	6	7	6	6	5	13.4	13.4	12.3	76.149	707	707	0	62.102	11	9.8	114610	71480	43126	83626	47852	26	22	48				256	244;380;928;936;991;1230;2056;3837	True;True;True;True;True;True;True;True	273;426;1016;1024;1083;1340;2242;4251	835;836;837;838;1261;1262;1263;2697;2698;2711;2712;2713;2714;2835;2836;2837;2838;2839;2840;2841;3489;5845;10913;10914;10915;10916;10917;10918	1166;1167;1168;1169;1170;1171;1762;1763;1764;1765;1766;1767;1768;1769;3707;3708;3709;3710;3725;3726;3727;3728;3729;3730;3731;3732;3733;3734;3735;3736;3889;3890;3891;3892;3893;3894;3895;3896;3897;4796;8106;15097;15098;15099;15100;15101;15102;15103	1166;1763;3709;3729;3890;4796;8106;15097
P23284	P23284	9	9	9	Peptidyl-prolyl cis-trans isomerase B	PPIB	Peptidyl-prolyl cis-trans isomerase B	1	9	9	9	8	4	8	4	8	4	35.6	35.6	35.6	23.742	216	216	0	20.645	29.6	15.3	102510	58918	43588	70846	48154	24	9	33				257	444;1046;1446;1508;1509;3361;3522;3525;3570	True;True;True;True;True;True;True;True;True	499;500;1143;1573;1574;1641;1642;3719;3903;3906;3959	1442;1443;1444;2956;4110;4111;4112;4113;4295;4296;4297;4298;4299;4300;4301;4302;9505;10068;10069;10070;10071;10072;10078;10079;10213;10214;10215;10216	2001;2002;2003;4052;4053;4054;5679;5680;5681;5682;5960;5961;5962;5963;5964;5965;5966;5967;5968;5969;5970;13079;13928;13929;13930;13931;13932;13939;13940;14113;14114;14115;14116	2001;4054;5680;5961;5967;13079;13928;13939;14116			110;111
P23396	P23396	13	13	13	40S ribosomal protein S3	RPS3	40S ribosomal protein S3	1	13	13	13	13	11	13	11	13	11	64.6	64.6	64.6	26.688	243	243	0	156.12	64.6	57.2	303610	278500	25111	262670	51466	56	24	80				258	87;432;766;982;1087;1090;1203;1240;1642;1692;1853;2189;3190	True;True;True;True;True;True;True;True;True;True;True;True;True	88;485;841;1074;1187;1190;1191;1313;1350;1791;1792;1845;2021;2384;3536	253;254;255;256;1412;1413;1414;1415;1416;1417;2276;2277;2278;2279;2280;2281;2282;2283;2284;2285;2286;2287;2288;2812;2813;2814;2815;2816;3057;3058;3066;3067;3417;3418;3419;3514;3515;3516;3517;3518;4681;4682;4683;4684;4685;4686;4687;4802;4803;5275;5276;5277;5278;5279;5280;5281;6207;6208;6209;6210;9024;9025;9026;9027;9028;9029;9030	342;343;344;345;346;1968;1969;1970;1971;1972;1973;1974;3171;3172;3173;3174;3175;3176;3177;3178;3179;3180;3181;3182;3183;3856;3857;3858;3859;3860;3861;4179;4180;4181;4182;4190;4191;4680;4681;4682;4683;4684;4685;4686;4687;4828;4829;4830;4831;4832;4833;6513;6514;6515;6516;6517;6518;6519;6656;6657;7316;7317;7318;7319;7320;7321;7322;8647;8648;8649;8650;8651;8652;8653;12355;12356;12357;12358;12359;1236…	342;1971;3173;3856;4180;4190;4683;4833;6517;6656;7319;8652;12356	59	130	112;113	97
P23526	P23526	3	3	3	Adenosylhomocysteinase	AHCY	Adenosylhomocysteinase	1	3	3	3	2	2	2	2	2	2	8.8	8.8	8.8	47.716	432	432	0	3.8828	5.3	6	6889.7	0	6889.7	0	9450.7	2	2	4				259	1224;3392;3645	True;True;True	1334;3754;4044	3477;9637;9638;10410	4782;13246;13247;14383	4782;13246;14383
P23528	P23528	1	1	1	Cofilin-1	CFL1	Cofilin-1	1	1	1	1	1	0	1	0	1	0	7.2	7.2	7.2	18.502	166	166	0	2.7958	7.2	0	9228.8	9228.8	0	9228.8	0	3	0	3				260	307	TRUE	343	1019;1020	1444;1445;1446	1445
P24534	P24534	2	2	2	Elongation factor 1-beta	EEF1B2	Elongation factor 1-beta	1	2	2	2	1	1	1	1	1	1	12.4	12.4	12.4	24.763	225	225	0	2.268	5.8	6.7	3275	0	3275	0	4640.7	1	0	1				261	2986;3050	True;True	3314;3385	8380;8585	11460;11723	11460;11723		131;461
P24844	P24844	6	1	1	Myosin regulatory light polypeptide 9	MYL9	Myosin regulatory light polypeptide 9	1	6	1	1	4	6	1	1	1	1	44.2	5.8	5.8	19.827	172	172	0	7.1155	28.5	44.2	12487	12487	0	12545	0	2	1	3				262	345;454;646;809;1276;2257	False;False;False;False;True;False	384;385;386;387;510;712;887;888;1386;2459;2460	1146;1147;1148;1149;1150;1151;1474;1475;1971;1972;1973;1974;1975;2383;2384;2385;2386;3598;3599;3600;6411;6412;6413;6414;6415;6416;6417;6418;6419;6420;6421;6422;6423;6424;6425;6426	1605;1606;1607;1608;1609;1610;2045;2046;2732;2733;2734;2735;2736;2737;2738;2739;2740;2741;2742;3293;3294;3295;3296;3297;3298;3299;3300;4943;4944;4945;8923;8924;8925;8926;8927;8928;8929;8930;8931;8932;8933;8934;8935;8936;8937;8938;8939;8940;8941;8942;8943;8944;8945	1610;2045;2736;3298;4945;8931		28;29;396	24;25;26
P25205	P25205	1	1	1	DNA replication licensing factor MCM3	MCM3	DNA replication licensing factor MCM3	1	1	1	1	1	0	1	0	1	0	1	1	1	90.98	808	808	0.0056022	1.1231	1	0	0	0	0	0	0	2	0	2				263	3400	TRUE	3763	9659;9660	13278;13279	13278
P25398	P25398	3	3	3	40S ribosomal protein S12	RPS12	40S ribosomal protein S12	1	3	3	3	3	0	3	0	3	0	20.5	20.5	20.5	14.515	132	132	0	2.0674	20.5	0	16126	16126	0	16139	0	4	0	4				264	601;2071;3154	True;True;True	665;2259;3498	1861;5872;8933	2570;2571;8142;12234	2570;8142;12234	60			92
P25440	P25440	1	1	1	Bromodomain-containing protein 2	BRD2	Bromodomain-containing protein 2	1	1	1	1	1	0	1	0	1	0	1.5	1.5	1.5	88.06	801	801	1	-2	1.5	0	9056.7	9056.7	0	9098.7	0	1	0	1	+			265	2298	TRUE	2503	6536	9080	9080		462;463
P25705	P25705	13	13	13	ATP synthase subunit alpha, mitochondrial	ATP5A1	ATP synthase subunit alpha, mitochondrial	1	13	13	13	10	10	10	10	10	10	29.8	29.8	29.8	59.75	553	553	0	104.04	23.5	21.3	109120	66125	42998	66333	0	19	23	42				266	253;361;674;796;882;965;1223;1383;1599;1998;3216;3610;3733	True;True;True;True;True;True;True;True;True;True;True;True;True	284;405;742;873;963;1055;1333;1500;1746;2180;3563;4002;4139	857;1180;1181;1182;1183;1184;2050;2051;2359;2360;2586;2587;2774;3473;3474;3475;3476;3883;3884;3885;3886;4560;4561;4562;4563;5623;5624;5625;9080;9081;9082;9083;10322;10323;10324;10325;10657	1193;1645;1646;1647;1648;1649;2835;2836;3267;3268;3559;3560;3807;4777;4778;4779;4780;4781;5329;5330;5331;5332;5333;5334;6351;6352;6353;6354;7779;7780;7781;12416;12417;12418;12419;14248;14249;14250;14251;14252;14253;14254;14255;14740	1193;1648;2835;3268;3560;3807;4779;5329;6352;7780;12416;14249;14740		132;464
P26196	P26196	1	1	1	Probable ATP-dependent RNA helicase DDX6	DDX6	Probable ATP-dependent RNA helicase DDX6	1	1	1	1	1	0	1	0	1	0	2.3	2.3	2.3	54.416	483	483	0.0082531	1.0637	2.3	0	0	0	0	0	0	1	0	1				267	2945	TRUE	3272	8282	11322	11322
P26368	P26368	3	3	3	Splicing factor U2AF 65 kDa subunit	U2AF2	Splicing factor U2AF 65 kDa subunit	1	3	3	3	3	2	3	2	3	2	5.5	5.5	5.5	53.5	475	475	0	8.8294	5.5	3.8	36451	36451	0	36620	0	6	3	9				268	808;2575;2907	True;True;True	886;2849;3228	2381;2382;7323;7324;7325;7326;8167;8168;8169	3291;3292;10121;10122;10123;10124;11180;11181;11182	3291;10122;11180
P26373	P26373	8	8	8	60S ribosomal protein L13	RPL13	60S ribosomal protein L13	1	8	8	8	8	5	8	5	8	5	36.5	36.5	36.5	24.261	211	211	0	150.8	36.5	24.2	751390	517380	234000	522350	309450	53	53	106				269	1190;1466;1945;2891;3104;3246;3410;3537	True;True;True;True;True;True;True;True	1299;1597;2120;2121;3208;3442;3443;3596;3774;3920	3371;3372;3373;3374;3375;3376;3377;4176;5489;5490;5491;5492;5493;5494;5495;5496;5497;5498;5499;5500;8122;8772;8773;8774;8775;8776;8777;8778;8779;8780;8781;8782;8783;8784;8785;8786;8787;8788;8789;8790;8791;9171;9172;9173;9174;9695;9696;9697;9698;10104;10105	4606;4607;4608;4609;4610;4611;4612;4613;4614;4615;4616;4617;4618;4619;4620;4621;5767;7605;7606;7607;7608;7609;7610;7611;7612;7613;7614;7615;7616;7617;7618;7619;7620;11132;12013;12014;12015;12016;12017;12018;12019;12020;12021;12022;12023;12024;12025;12026;12027;12028;12029;12030;12031;12032;12033;12034;12035;12036;12037;12038;12039;12040;12041;12042;12043;12044;12045;12046;12546;12547;12548;12549;…	4611;5767;7611;11132;12038;12554;13377;13975		465	114
P26583	P26583	2	2	2	High mobility group protein B2	HMGB2	High mobility group protein B2	1	2	2	2	2	1	2	1	2	1	7.2	7.2	7.2	24.033	209	209	0	2.3549	7.2	6.2	470.37	470.37	0	470.37	0	4	1	5				270	1582;2920	True;True	1726;3243	4513;4514;8203;8204;8205	6289;6290;11222;11223;11224	6290;11222
P26599;O95758	P26599	10;1	10;1	10;1	Polypyrimidine tract-binding protein 1	PTBP1	Polypyrimidine tract-binding protein 1	2	10	10	10	9	8	9	8	9	8	29.2	29.2	29.2	57.221	531	531;552	0	72.824	25.4	23.9	50210	39536	10674	23156	31560	20	18	38				271	631;1299;1457;1577;1842;2478;2654;3576;3720;3721	True;True;True;True;True;True;True;True;True;True	696;1412;1413;1586;1587;1720;2010;2701;2702;2944;3965;3966;4125;4126;4127	1934;1935;1936;3649;3650;3651;3652;3653;3654;3655;3656;3657;4147;4148;4149;4150;4151;4492;4493;4494;4495;5255;6995;6996;6997;6998;7539;10233;10234;10235;10631;10632;10633;10634;10635;10636	2683;2684;2685;5013;5014;5015;5016;5017;5018;5019;5020;5021;5022;5023;5024;5722;5723;5724;5725;5726;6262;6263;6264;6265;7290;9698;9699;9700;9701;9702;10395;14138;14139;14140;14705;14706;14707;14708;14709;14710	2683;5016;5725;6263;7290;9698;10395;14139;14705;14707		133;134;466;467	115
P26641	P26641	4	4	4	Elongation factor 1-gamma	EEF1G	Elongation factor 1-gamma	1	4	4	4	4	1	4	1	4	1	11.2	11.2	11.2	50.118	437	437	0	8.2602	11.2	2.3	5758.5	5758.5	0	5785.2	0	7	3	10				272	1602;1826;3106;3608	True;True;True;True	1749;1992;3445;4000	4566;4567;4568;4569;4570;4571;5222;8796;10319	6359;6360;6361;6362;6363;6364;7254;7255;12055;14245	6359;7254;12055;14245
P27348;Q04917;P31946;P31947	P27348;Q04917;P31946;P31947	3;2;2;2	1;0;0;0	1;0;0;0	14-3-3 protein theta;14-3-3 protein eta;14-3-3 protein beta/alpha;14-3-3 protein beta/alpha, N-terminally processed;14-3-3 protein sigma	YWHAQ;YWHAH;YWHAB;SFN	14-3-3 protein theta; 14-3-3 protein eta; 14-3-3 protein beta/alpha; 14-3-3 protein sigma	4	3	1	1	3	2	1	0	1	0	13.1	5.7	5.7	27.764	245	245;246;246;248	0	4.7302	13.1	7.3	2100.2	2100.2	0	2105	0	4	0	4				273	376;580;2632	True;False;False	422;644;2919	1241;1242;1820;1821;1822;7483;7484;7485	1718;1719;1720;1721;2506;2507;2508;2509;10333;10334;10335;10336	1718;2506;10336
P27635;Q96L21	P27635	9;2	9;2	9;2	60S ribosomal protein L10	RPL10	60S ribosomal protein L10	2	9	9	9	8	3	8	3	8	3	38.3	38.3	38.3	24.604	214	214;214	0	33.093	38.3	14.5	70858	47447	23412	47665	0	17	14	31				274	737;738;1038;1039;1118;2125;2873;3423;3515	True;True;True;True;True;True;True;True;True	811;812;1134;1135;1136;1222;2316;3190;3787;3894;3895;3896	2191;2192;2942;2943;2944;2945;3139;3140;3141;3142;3143;3144;3145;6011;8088;9725;10046;10047;10048;10049;10050;10051;10052;10053;10054	3009;3010;3011;4034;4035;4036;4037;4038;4286;4287;4288;4289;4290;4291;4292;4293;8353;11087;13417;13897;13898;13899;13900;13901;13902;13903;13904;13905;13906;13907;13908;13909	3010;3011;4034;4038;4293;8353;11087;13417;13901	61;62	468	116;117	49;195
P27695	P27695	1	1	1	DNA-(apurinic or apyrimidinic site) lyase;DNA-(apurinic or apyrimidinic site) lyase, mitochondrial	APEX1	DNA-(apurinic or apyrimidinic site) lyase	1	1	1	1	1	0	1	0	1	0	4.7	4.7	4.7	35.554	318	318	0	1.7065	4.7	0	0	0	0	0	0	1	0	1				275	3701	TRUE	4103	10559	14616	14616
P27824	P27824	4	4	4	Calnexin	CANX	Calnexin	1	4	4	4	1	3	1	3	1	3	6.4	6.4	6.4	67.567	592	592	0	4.5494	2.4	6.4	4005.1	0	4005.1	0	5493.8	1	3	4				276	1322;1663;1738;1815	True;True;True;True	1436;1816;1895;1979	3710;4746;4945;5184	5089;6596;6857;7214	5089;6596;6857;7214		135
P28288	P28288	1	1	1	ATP-binding cassette sub-family D member 3	ABCD3	ATP-binding cassette sub-family D member 3	1	1	1	1	1	1	1	1	1	1	1.8	1.8	1.8	75.475	659	659	0	2.0118	1.8	1.8	3073.2	3073.2	0	3087.5	0	2	2	4				277	3577	TRUE	3967	10236;10237;10238	14141;14142;14143;14144	14141
P28325	P28325	1	1	1	Cystatin-D	CST5	Cystatin-D	1	1	1	1	0	1	0	1	0	1	4.9	4.9	4.9	16.08	142	142	0	1.6304	0	4.9	6022.4	0	6022.4	0	8533.8	0	4	4				278	1705	TRUE	1859	4855;4856;4857	6741;6742;6743;6744	6743
P28799	P28799	1	1	1	Granulins;Acrogranin;Paragranulin;Granulin-1;Granulin-2;Granulin-3;Granulin-4;Granulin-5;Granulin-6;Granulin-7	GRN	Granulins	1	1	1	1	1	0	1	0	1	0	1.7	1.7	1.7	63.544	593	593	0.0028902	1.1919	1.7	0	0	0	0	0	0	2	0	2				279	1306	TRUE	1420	3668;3669	5035;5036	5035
P29692	P29692	7	7	7	Elongation factor 1-delta	EEF1D	Elongation factor 1-delta	1	7	7	7	6	2	6	2	6	2	31.7	31.7	31.7	31.121	281	281	0	50.172	27.4	7.5	19551	14042	5508.9	14107	0	9	3	12				280	342;1348;1470;2430;2739;2988;3001	True;True;True;True;True;True;True	381;1463;1602;2650;3038;3316;3329	1140;1141;1142;3765;4188;4189;4190;6873;7729;8385;8414	1598;1599;1600;1601;5170;5781;5782;5783;9519;9520;10628;11465;11514	1599;5170;5783;9519;10628;11465;11514		136;469
P29965	P29965	1	1	1	CD40 ligand;CD40 ligand, membrane form;CD40 ligand, soluble form	CD40LG	CD40 ligand	1	1	1	1	0	1	0	1	0	1	3.8	3.8	3.8	29.273	261	261	1	-2	0	3.8	0	0	0	0	0	0	1	1	+			281	481	TRUE	537	1545	2153	2153		137	118
P30040	P30040	1	1	1	Endoplasmic reticulum resident protein 29	ERP29	Endoplasmic reticulum resident protein 29	1	1	1	1	1	0	1	0	1	0	4.2	4.2	4.2	28.993	261	261	1	-2	4.2	0	18827	18827	0	18827	0	1	0	1	+			282	2111	TRUE	2301	5978	8283	8283		138	119
P30041	P30041	1	1	1	Peroxiredoxin-6	PRDX6	Peroxiredoxin-6	1	1	1	1	1	1	1	1	1	1	4	4	4	25.035	224	224	0	1.8503	4	4	12434	9049.9	3384.1	0	4795.3	1	1	2				283	2276	TRUE	2481	6477;6478	9006;9007	9006
P30050	P30050	4	4	4	60S ribosomal protein L12	RPL12	60S ribosomal protein L12	1	4	4	4	3	3	3	3	3	3	33.3	33.3	33.3	17.818	165	165	0	70.252	24.2	23.6	332420	236650	95770	223250	147030	15	13	28				284	395;1435;1542;2726	True;True;True;True	441;1558;1559;1679;3024	1296;4068;4069;4070;4071;4072;4073;4074;4384;4385;4386;4387;7702	1807;5601;5602;5603;5604;5605;5606;5607;5608;5609;6102;6103;6104;6105;6106;6107;6108;6109;6110;6111;6112;6113;6114;6115;6116;10594;10595;10596	1807;5601;6107;10595	63	139;140		17
P30086	P30086	1	1	1	Phosphatidylethanolamine-binding protein 1;Hippocampal cholinergic neurostimulating peptide	PEBP1	Phosphatidylethanolamine-binding protein 1	1	1	1	1	1	0	1	0	1	0	7.5	7.5	7.5	21.057	187	187	0	25.835	7.5	0	0	0	0	0	0	1	0	1				285	2466	TRUE	2688	6971	9671	9671
P30101	P30101	5	5	5	Protein disulfide-isomerase A3	PDIA3	Protein disulfide-isomerase A3	1	5	5	5	3	5	3	5	3	5	13.9	13.9	13.9	56.782	505	505	0	13.669	6.5	13.9	19135	9021.8	10113	0	14187	6	6	12				286	819;1001;1028;2255;2925	True;True;True;True;True	899;1093;1124;2457;3249	2406;2860;2924;2925;6407;6408;6409;8211;8212;8213	3321;3933;4015;4016;8917;8918;8919;8920;8921;11230;11231;11232;11233	3321;3933;4015;8920;11230
P30837	P30837	2	1	1	Aldehyde dehydrogenase X, mitochondrial	ALDH1B1	Aldehyde dehydrogenase X, mitochondrial	1	2	1	1	2	1	1	0	1	0	4.3	2.7	2.7	57.206	517	517	0.0029499	1.271	4.3	1.5	0	0	0	0	0	1	0	1				287	3214;3716	True;False	3561;4121	9077;10620;10621;10622	12413;14689;14690;14691	12413;14691
P31483	P31483	6	3	3	Nucleolysin TIA-1 isoform p40	TIA1	Nucleolysin TIA-1 isoform p40	1	6	3	3	6	4	3	2	3	2	17.9	9.3	9.3	42.963	386	386	0	6.7091	17.9	9.8	78151	65739	12412	65898	0	9	4	13				288	13;614;1369;2822;3298;3643	True;True;True;False;False;False	13;678;1486;3132;3651;4041;4042	42;43;44;45;1881;3812;3813;3814;7945;9316;9317;9318;9319;9320;9321;9322;10404;10405;10406;10407	55;56;57;58;59;60;2600;5223;5224;5225;5226;5227;5228;10900;12793;12794;12795;12796;12797;12798;12799;12800;12801;12802;12803;12804;14375;14376;14377;14378;14379;14380	56;2600;5228;10900;12797;14380	64	141		33
P31930	P31930	1	1	1	Cytochrome b-c1 complex subunit 1, mitochondrial	UQCRC1	Cytochrome b-c1 complex subunit 1, mitochondrial	1	1	1	1	1	0	1	0	1	0	2.1	2.1	2.1	52.645	480	480	0	1.7212	2.1	0	0	0	0	0	0	2	0	2				289	1451	TRUE	1579	4122;4123	5693;5694	5693
P31942	P31942	6	5	5	Heterogeneous nuclear ribonucleoprotein H3	HNRNPH3	Heterogeneous nuclear ribonucleoprotein H3	1	6	5	5	3	6	3	5	3	5	20.2	17.9	17.9	36.926	346	346	0	146.04	11.3	20.2	236510	160870	75639	141830	119600	23	29	52				290	330;458;741;1257;3107;3513	True;True;True;False;True;True	367;368;514;815;1367;3446;3892	1078;1079;1080;1081;1082;1083;1084;1085;1086;1087;1088;1089;1090;1486;2198;3557;3558;3559;3560;8797;8798;8799;10021;10022;10023;10024;10025;10026;10027;10028;10029;10030;10031;10032	1527;1528;1529;1530;1531;1532;1533;1534;1535;1536;1537;1538;1539;1540;2057;3019;3020;3021;4879;4880;4881;4882;12056;12057;12058;12059;12060;12061;13825;13826;13827;13828;13829;13830;13831;13832;13833;13834;13835;13836;13837;13838;13839;13840;13841;13842;13843;13844;13845;13846;13847;13848;13849;13850;13851;13852	1529;2057;3020;4879;12056;13834	65	142	120	27
P31943	P31943	14	14	8	Heterogeneous nuclear ribonucleoprotein H;Heterogeneous nuclear ribonucleoprotein H, N-terminally processed	HNRNPH1	Heterogeneous nuclear ribonucleoprotein H	1	14	14	8	11	14	11	14	6	8	44.8	44.8	26.7	49.229	449	449	0	254.39	36.7	44.8	1248800	805360	443430	659980	699080	76	79	155				291	332;531;697;734;1257;1439;1682;2520;2527;3047;3108;3514;3709;3929	True;True;True;True;True;True;True;True;True;True;True;True;True;True	370;371;588;769;770;808;1367;1564;1565;1835;2766;2767;2768;2775;2776;2777;3380;3381;3382;3447;3448;3893;4112;4358;4359	1092;1093;1094;1095;1096;1097;1098;1099;1100;1101;1102;1103;1104;1105;1106;1107;1108;1109;1110;1111;1112;1113;1114;1658;1659;1660;1661;1662;2117;2118;2187;3557;3558;3559;3560;4086;4087;4088;4089;4090;4091;4092;4093;4094;4783;4784;7143;7144;7145;7146;7147;7155;7156;7157;7158;7159;7160;7161;8570;8571;8572;8573;8574;8575;8576;8577;8578;8579;8800;8801;8802;8803;8804;8805;8806;8807;10033;10034;10035;1…	1542;1543;1544;1545;1546;1547;1548;1549;1550;1551;1552;1553;1554;1555;1556;1557;1558;1559;1560;1561;1562;1563;1564;1565;1566;1567;1568;1569;2287;2288;2289;2290;2291;2292;2293;2920;2921;3004;4879;4880;4881;4882;5625;5626;5627;5628;5629;5630;5631;5632;5633;5634;5635;5636;5637;5638;5639;5640;5641;5642;5643;5644;5645;5646;5647;5648;5649;5650;5651;6636;6637;9893;9894;9895;9896;9897;9905;9906;9907;9908…	1552;2288;2920;3004;4879;5636;6636;9896;9908;11709;12067;13875;14631;15497	65;66	143;144;145;146;147;148;149;150;470	121;122;123;124;125	122;267
P32119	P32119	3	3	3	Peroxiredoxin-2	PRDX2	Peroxiredoxin-2	1	3	3	3	1	2	1	2	1	2	13.6	13.6	13.6	21.892	198	198	0	3.4738	4.5	9.1	3914.8	3914.8	0	3914.8	0	1	2	3				292	328;1247;2340	True;True;True	365;1357;2552	1073;3539;6624	1521;4861;9184	1521;4861;9184
P32969	P32969	8	8	8	60S ribosomal protein L9	RPL9	60S ribosomal protein L9	1	8	8	8	7	4	7	4	7	4	51	51	51	21.863	192	192	0	52.491	41.1	24.5	396390	326410	69979	275790	147990	29	18	47				293	445;1011;1345;1798;2540;3130;3242;3249	True;True;True;True;True;True;True;True	501;1105;1460;1961;2797;3472;3592;3599	1445;1446;2882;2883;2884;2885;2886;2887;3758;3759;3760;3761;5160;5161;7192;8867;9165;9166;9167;9183;9184;9185	2004;2005;3961;3962;3963;3964;3965;3966;3967;3968;3969;3970;3971;3972;3973;5150;5151;5152;5153;5154;5155;5156;5157;5158;5159;5160;5161;5162;5163;5164;5165;5166;7187;7188;9955;12147;12148;12535;12536;12537;12538;12539;12540;12541;12580;12581;12582	2005;3962;5155;7188;9955;12148;12536;12582	67;68		126	74;134
P33527	P33527	1	1	1	Multidrug resistance-associated protein 1	ABCC1	Multidrug resistance-associated protein 1	1	1	1	1	1	0	1	0	1	0	0.7	0.7	0.7	171.59	1531	1531	1	-2	0.7	0	14668	14668	0	14668	0	0	0	0	+			294	1370	TRUE	1487	3815	5229	5229		471	127
P34897	P34897	2	2	2	Serine hydroxymethyltransferase, mitochondrial	SHMT2	Serine hydroxymethyltransferase, mitochondrial	1	2	2	2	2	1	2	1	2	1	4	4	4	55.992	504	504	0	2.6955	4	2.2	2403.9	0	2403.9	0	3406.3	2	2	4				295	2062;2118	True;True	2248;2308	5859;5992;5993;5994;5995	8129;8324;8325;8326;8327	8129;8324
P34931	P34931	4	2	1	Heat shock 70 kDa protein 1-like	HSPA1L	Heat shock 70 kDa protein 1-like	1	4	2	1	3	4	1	2	0	1	8.7	4.2	2.3	70.374	641	641	0	2.9016	6.4	8.7	12616	7935	4681.1	0	6421	1	3	4				296	410;1565;2675;3356	True;False;True;False	457;1707;2967;3714	1349;1350;4473;4474;4475;4476;7590;9498;9499	1885;1886;1887;6238;6239;6240;6241;6242;6243;10459;13070;13071	1887;6241;10459;13071		472
P35232	P35232	2	2	2	Prohibitin	PHB	Prohibitin	1	2	2	2	1	2	1	2	1	2	7.4	7.4	7.4	29.804	272	272	0	1.9704	3.7	7.4	7090.7	3800.9	3289.8	3818.5	0	1	2	3				297	537;940	True;True	594;1028	1675;2721;2722	2312;3748;3749	2312;3749
P35249	P35249	1	1	1	Replication factor C subunit 4	RFC4	Replication factor C subunit 4	1	1	1	1	0	1	0	1	0	1	2.5	2.5	2.5	39.681	363	363	0.0092105	0.94343	0	2.5	0	0	0	0	0	0	1	1				298	790	TRUE	867	2349	3257	3257
P35250	P35250	1	1	1	Replication factor C subunit 2	RFC2	Replication factor C subunit 2	1	1	1	1	1	0	1	0	1	0	3.7	3.7	3.7	39.157	354	354	0	4.5509	3.7	0	2412.2	2412.2	0	2412.2	0	1	0	1				299	2254	TRUE	2456	6406	8916	8916
P35251	P35251	3	3	3	Replication factor C subunit 1	RFC1	Replication factor C subunit 1	1	3	3	3	3	0	3	0	3	0	3	3	3	128.25	1148	1148	0	5.8555	3	0	12913	12913	0	12973	0	3	0	3				300	28;1555;3374	True;True;True	28;1692;3734	103;104;4427;9535	156;157;6181;13113	156;6181;13113
P35268	P35268	4	4	4	60S ribosomal protein L22	RPL22	60S ribosomal protein L22	1	4	4	4	3	2	3	2	3	2	48.4	48.4	48.4	14.787	128	128	0	14.058	39.8	18.8	121450	110660	10786	107050	0	9	7	16				301	127;1081;1732;3732	True;True;True;True	130;131;1181;1888;4138	399;400;401;402;403;404;405;406;3048;4932;4933;10656	552;553;554;555;556;557;558;559;560;561;562;563;564;4170;6843;6844;14739	563;4170;6844;14739	69	151		25
P35573	P35573	1	1	1	Glycogen debranching enzyme;4-alpha-glucanotransferase;Amylo-alpha-1,6-glucosidase	AGL	Glycogen debranching enzyme	1	1	1	1	1	0	1	0	1	0	0.8	0.8	0.8	174.76	1532	1532	0.0080214	0.98796	0.8	0	0	0	0	0	0	1	0	1				302	2951	TRUE	3279	8297	11338	11338
P35579;REV__Q9UKV3	P35579	85;1	85;1	70;1	Myosin-9	MYH9	Myosin-9	2	85	85	70	60	76	60	76	48	62	44.5	44.5	37.4	226.53	1960	1960;1341	0	323.31	35.9	40.9	1420100	436750	983350	640440	1157200	121	252	373				303	58;59;133;187;193;195;243;311;322;433;447;489;502;506;512;513;604;683;692;696;782;787;830;844;850;949;1100;1122;1145;1437;1438;1450;1467;1468;1469;1561;1640;1691;1779;1788;1796;1821;1830;1845;1878;1883;1973;2010;2143;2144;2316;2321;2329;2374;2447;2480;2538;2584;2614;2635;2648;2649;2698;2727;2756;2773;2784;2809;2823;2851;2883;2948;3043;3180;3205;3231;3331;3438;3534;3535;3536;3546;3689;3738;3823	True;True;True;True;True;True;True;True;True;True;True;True;True;True;True;True;True;True;True;True;True;True;True;True;True;True;True;True;True;True;True;True;True;True;True;True;True;True;True;True;True;True;True;True;True;True;True;True;True;True;True;True;True;True;True;True;True;True;True;True;True;True;True;True;True;True;True;True;True;True;True;True;True;True;True;True;True;True;True;True…	58;59;137;201;207;209;210;272;347;359;486;503;545;558;562;568;569;668;752;764;768;858;859;864;910;925;931;1038;1203;1226;1250;1561;1562;1563;1578;1598;1599;1600;1601;1701;1702;1703;1789;1844;1940;1950;1959;1986;1997;1998;2013;2052;2057;2153;2194;2195;2336;2337;2522;2523;2529;2530;2540;2541;2589;2667;2704;2793;2794;2860;2897;2898;2922;2936;2937;2938;2994;3025;3057;3058;3078;3089;3090;3091;3118;313…	168;169;170;171;172;173;421;422;423;424;607;608;627;628;630;631;829;830;831;832;833;834;1031;1032;1063;1064;1418;1419;1420;1448;1449;1450;1451;1560;1561;1562;1591;1592;1593;1594;1595;1596;1597;1598;1608;1609;1610;1611;1623;1624;1625;1626;1864;2073;2074;2075;2109;2114;2115;2116;2328;2329;2330;2331;2332;2333;2334;2344;2345;2346;2426;2463;2464;2492;2493;2494;2495;2496;2497;2737;2738;2739;2740;2741;3…	230;231;232;233;234;235;591;592;593;594;595;596;597;598;599;600;601;880;881;882;911;912;913;914;915;917;918;919;1160;1161;1162;1163;1164;1165;1463;1464;1507;1508;1975;1976;1977;2007;2008;2009;2010;2172;2173;2174;2206;2207;2208;2209;2210;2211;2212;2213;2223;2224;2225;2226;2227;2228;2229;2230;2246;2247;2248;2249;2574;2863;2864;2865;2909;2914;2915;2916;2917;2918;2919;3225;3226;3227;3228;3229;3230;32…	231;235;595;882;913;917;1163;1464;1507;1977;2009;2172;2206;2228;2246;2249;2574;2863;2909;2918;3228;3251;3346;3387;3429;3769;4244;4302;4404;5614;5622;5692;5769;5776;5780;6205;6511;6655;7076;7137;7179;7233;7263;7299;7409;7416;7701;7817;8437;8441;9120;9145;9167;9332;9607;9705;9952;10161;10280;10342;10373;10374;10519;10597;10691;10743;10777;10854;10901;10994;11111;11330;11688;12326;12396;12507;12952;…	70;71;72	152;153;154;155;156;157;158;473;474;475;476;477;478;479;480;481	128;129;130;131;132;133;134;135;136;137	172;569;1379
P35580	P35580	61	50	46	Myosin-10	MYH10	Myosin-10	1	61	50	46	31	59	22	48	19	44	37.2	31.6	29.3	229	1976	1976	0	323.31	19.4	35.6	280420	65766	214660	95127	270860	38	116	154				304	58;59;133;178;186;192;196;335;397;434;469;489;503;539;683;778;779;780;815;949;1088;1207;1385;1393;1449;1545;1650;1746;1747;1789;1796;1822;1824;1858;1873;1962;1973;2302;2314;2315;2317;2321;2446;2602;2636;2689;2698;2736;2774;2785;2832;2860;2911;3005;3204;3331;3351;3422;3442;3533;3757	False;False;False;True;True;True;True;True;True;True;True;False;True;True;False;True;True;True;True;False;True;True;True;True;True;True;True;True;True;True;False;True;True;True;True;True;False;True;True;True;True;False;True;True;True;True;False;True;True;True;True;True;True;True;True;False;True;True;True;True;True	58;59;137;190;200;206;211;374;443;487;525;545;559;596;752;854;855;856;894;1038;1188;1317;1502;1511;1577;1682;1800;1904;1905;1951;1952;1959;1987;1989;1990;2026;2027;2046;2142;2153;2507;2520;2521;2524;2529;2530;2666;2883;2884;2885;2923;2984;2994;3035;3079;3092;3144;3175;3233;3334;3335;3551;3688;3709;3786;3811;3812;3915;3916;4164	168;169;170;171;172;173;421;422;423;424;571;572;573;600;601;602;603;604;605;606;622;623;624;625;626;632;633;1124;1125;1126;1298;1299;1421;1512;1560;1561;1562;1599;1600;1601;1602;1603;1678;1679;1680;2073;2074;2075;2320;2321;2322;2323;2324;2325;2326;2400;2737;2738;2739;2740;2741;3059;3060;3061;3062;3063;3064;3428;3893;3894;3905;3906;4118;4119;4393;4394;4395;4396;4397;4398;4399;4400;4706;4968;4969;4…	230;231;232;233;234;235;591;592;593;594;595;596;597;598;599;600;601;832;833;834;871;872;873;874;875;876;877;878;879;902;903;904;905;906;907;908;909;910;920;921;922;1579;1580;1581;1582;1583;1584;1809;1810;1978;2094;2172;2173;2174;2214;2215;2216;2217;2218;2315;2316;2317;2863;2864;2865;3217;3218;3219;3220;3221;3222;3223;3315;3766;3767;3768;3769;3770;4183;4184;4185;4186;4187;4188;4715;5344;5345;5357;…	231;235;595;834;875;908;920;1583;1810;1978;2094;2172;2215;2315;2863;3218;3221;3223;3315;3769;4187;4715;5344;5357;5689;6130;6542;6892;6897;7141;7179;7235;7242;7331;7386;7676;7701;9089;9116;9118;9129;9145;9603;10240;10343;10496;10519;10623;10748;10785;10924;11021;11196;11548;12394;12952;13039;13416;13498;13959;14845	70;71;73	159;482;483;484;485;486;487;488;489;490	134;138;139;140	176;576;1011
P35637;Q92804	P35637	9;2	9;2	9;2	RNA-binding protein FUS	FUS	RNA-binding protein FUS	2	9	9	9	8	7	8	7	8	7	19.4	19.4	19.4	53.425	526	526;592	0	51.981	19.4	13.1	503950	286490	217470	248320	320200	32	38	70				305	20;21;257;716;1151;1387;1870;2153;3224	True;True;True;True;True;True;True;True;True	20;21;289;790;1256;1504;2041;2347;3571;3572	79;80;81;82;83;84;85;86;87;88;89;90;91;92;93;870;871;872;2152;2153;3242;3896;5327;6080;6081;6082;6083;6084;6085;6086;6087;6088;6089;6090;6091;6092;6093;9104;9105;9106;9107;9108;9109;9110;9111;9112;9113;9114;9115;9116;9117;9118;9119;9120;9121	121;122;123;124;125;126;127;128;129;130;131;132;133;134;135;136;137;138;139;140;141;142;143;144;1218;1219;1220;1221;1222;1223;1224;1225;2959;2960;2961;2962;2963;4419;4420;4421;4422;5347;7380;8469;8470;8471;8472;8473;8474;8475;8476;8477;8478;8479;8480;8481;8482;12445;12446;12447;12448;12449;12450;12451;12452;12453;12454;12455;12456;12457;12458;12459;12460;12461;12462;12463;12464	125;142;1224;2962;4421;5347;7380;8481;12449		160;491	141;142
P35659	P35659	2	2	2	Protein DEK	DEK	Protein DEK	1	2	2	2	2	0	2	0	2	0	5.9	5.9	5.9	42.674	375	375	0	2.637	5.9	0	0	0	0	0	0	3	0	3				306	2705;2972	True;True	3002;3300	7660;7661;8347	10536;10537;11420	10536;11420	74			161
P35749	P35749	14	1	1	Myosin-11	MYH11	Myosin-11	1	14	1	1	11	13	0	1	0	1	7.9	0.6	0.6	227.34	1972	1972	1	-2	6.3	7.4	2553.1	0	2553.1	0	2299.1	0	0	0	+			307	186;192;512;683;692;949;1650;1746;1788;1796;2321;2784;3229;3331	False;False;False;False;False;False;False;False;False;False;False;False;True;False	200;206;568;752;764;1038;1800;1904;1950;1959;2529;2530;3089;3090;3091;3577;3688	600;601;602;603;604;605;606;622;623;624;625;626;1623;1624;2073;2074;2075;2109;2737;2738;2739;2740;2741;4706;4968;4969;4970;4971;4972;4973;4974;5119;5120;5121;5122;5123;5124;5125;5126;5148;5149;5150;5151;5152;5153;5154;6588;6589;6590;7846;7847;7848;7849;7850;7851;7852;9132;9133;9414;9415;9416;9417;9418	871;872;873;874;875;876;877;878;879;902;903;904;905;906;907;908;909;910;2246;2247;2863;2864;2865;2909;3766;3767;3768;3769;3770;6542;6884;6885;6886;6887;6888;6889;6890;6891;6892;6893;6894;7129;7130;7131;7132;7133;7134;7135;7136;7137;7138;7174;7175;7176;7177;7178;7179;7180;7181;9144;9145;9146;10774;10775;10776;10777;10778;10779;10780;10781;10782;10783;10784;12478;12479;12949;12950;12951;12952;12953	875;908;2246;2863;2909;3769;6542;6892;7137;7179;9145;10777;12478;12952	71	155;156;159	134	176
P36542	P36542	7	7	7	ATP synthase subunit gamma, mitochondrial	ATP5C1	ATP synthase subunit gamma, mitochondrial	1	7	7	7	7	6	7	6	7	6	25.5	25.5	25.5	32.996	298	298	0	27.063	25.5	21.1	80290	46316	33974	48619	44497	18	18	36				308	795;1241;1411;1768;2385;2931;3237	True;True;True;True;True;True;True	872;1351;1530;1928;2600;3257;3587	2357;2358;3519;3520;3945;3946;3947;3948;3949;3950;3951;3952;5039;5040;5041;5042;5043;6744;6745;6746;6747;6748;8251;8252;8253;8254;8255;9155;9156	3265;3266;4834;4835;5419;5420;5421;5422;5423;5424;5425;5426;5427;5428;5429;7002;7003;7004;7005;7006;7007;9355;9356;9357;9358;9359;9360;9361;11285;11286;11287;11288;11289;11290;12519;12520	3266;4834;5419;7006;9356;11286;12519	75			103
P36578	P36578	16	16	16	60S ribosomal protein L4	RPL4	60S ribosomal protein L4	1	16	16	16	15	11	15	11	15	11	37.7	37.7	37.7	47.697	427	427	0	173.47	37.7	26.2	544480	421030	123450	368140	219190	41	29	70				309	1;256;670;939;1285;1498;1499;1823;1968;2509;2606;2709;2801;2863;3428;3804	True;True;True;True;True;True;True;True;True;True;True;True;True;True;True;True	1;287;288;738;1027;1396;1397;1630;1631;1988;2148;2749;2750;2889;3006;3108;3109;3178;3179;3792;4214	4;5;866;867;868;869;2044;2045;2718;2719;2720;3624;3625;3626;4260;4261;4262;4263;4264;5204;5205;5206;5207;5208;5559;7105;7106;7107;7108;7109;7110;7111;7112;7418;7419;7420;7421;7422;7423;7665;7666;7881;7882;7883;8048;8049;8050;9735;9736;10821;10822	6;7;8;9;10;1211;1212;1213;1214;1215;1216;1217;2829;2830;3740;3741;3742;3743;3744;3745;3746;3747;4979;4980;4981;5890;5891;5892;5893;5894;5895;5896;7236;7237;7238;7239;7240;7685;9843;9844;9845;9846;9847;9848;9849;9850;9851;9852;9853;9854;9855;9856;9857;10247;10248;10249;10250;10251;10252;10253;10254;10541;10542;10824;10825;10826;11034;11035;11036;13431;13432;14974;14975	7;1212;2829;3740;4980;5890;5895;7237;7685;9852;10251;10542;10824;11035;13431;14974	76;77;78	161;162;163;492	143	125;208;250
P36957	P36957	6	6	6	Dihydrolipoyllysine-residue succinyltransferase component of 2-oxoglutarate dehydrogenase complex, mitochondrial	DLST	Dihydrolipoyllysine-residue succinyltransferase component of 2-oxoglutarate dehydrogenase complex, mitochondrial	1	6	6	6	1	5	1	5	1	5	16.6	16.6	16.6	48.755	453	453	0	22.544	3.1	13.5	32294	0	32294	0	44947	1	10	11				310	169;295;672;1270;2702;3312	True;True;True;True;True;True	179;330;740;1380;2998;2999;3668	533;983;2047;2048;3586;3587;7651;7652;9366	740;1381;2832;2833;4927;4928;4929;4930;10527;10528;12876	740;1381;2833;4929;10528;12876		164;493	144
P37108	P37108	4	4	4	Signal recognition particle 14 kDa protein	SRP14	Signal recognition particle 14 kDa protein	1	4	4	4	4	0	4	0	4	0	25.7	25.7	25.7	14.57	136	136	0	6.1065	25.7	0	8044.5	8044.5	0	8050.7	0	9	0	9				311	1054;3342;3343;3591	True;True;True;True	1153;1154;3700;3701;3982	2990;2991;2992;9446;9447;9448;9449;10270	4094;4095;4096;12993;12994;12995;12996;12997;14184	4094;12995;12997;14184			145
P37268	P37268	1	1	1	Squalene synthase	FDFT1	Squalene synthase	1	1	1	1	0	1	0	1	0	1	2.4	2.4	2.4	48.115	417	417	0.0082759	1.0696	0	2.4	3203.2	0	3203.2	0	4393.9	0	1	1				312	722	TRUE	796	2168	2983	2983
P37840	P37840	2	2	2	Alpha-synuclein	SNCA	Alpha-synuclein	1	2	2	2	1	1	1	1	1	1	20.7	20.7	20.7	14.46	140	140	0	6.9291	9.3	11.4	7924.6	2113.2	5811.4	0	8234.9	1	1	2				313	735;3363	True;True	809;3721	2188;9507	3005;13081	3005;13081
P38159;Q96E39;O75526;Q8N7X1	P38159;Q96E39	6;3;2;1	6;3;2;1	6;3;2;1	RNA-binding motif protein, X chromosome;RNA-binding motif protein, X chromosome, N-terminally processed;RNA binding motif protein, X-linked-like-1	RBMX;RBMXL1	RNA-binding motif protein, X chromosome; RNA binding motif protein, X-linked-like-1	4	6	6	6	6	5	6	5	6	5	16.1	16.1	16.1	42.331	391	391;390;392;1067	0	53.733	16.1	12.5	187540	99196	88341	103620	118780	21	26	47				314	185;617;1162;1744;2032;3453	True;True;True;True;True;True	199;681;1267;1901;1902;2218;3825	593;594;595;596;597;598;599;1888;1889;1890;1891;1892;3281;3282;3283;4959;4960;4961;4962;4963;4964;4965;4966;5717;5718;5719;5720;5721;9825;9826;9827;9828;9829	862;863;864;865;866;867;868;869;870;2610;2611;2612;2613;2614;2615;4471;4472;4473;4474;6872;6873;6874;6875;6876;6877;6878;6879;6880;6881;6882;7909;7910;7911;7912;7913;7914;7915;7916;7917;13547;13548;13549;13550;13551;13552;13553;13554;13555	862;2612;4473;6878;7916;13547			146
P38432	P38432	1	1	1	Coilin	COIL	Coilin	1	1	1	1	1	0	1	0	1	0	1.7	1.7	1.7	62.608	576	576	0	1.6835	1.7	0	4647.4	4647.4	0	4668.9	0	1	0	1				315	3758	TRUE	4165	10725	14848	14848
P38646	P38646	27	27	27	Stress-70 protein, mitochondrial	HSPA9	Stress-70 protein, mitochondrial	1	27	27	27	23	23	23	23	23	23	48.7	48.7	48.7	73.68	679	679	0	323.31	45.4	43.3	2030000	1380000	650030	1085100	1072800	118	127	245				316	269;319;407;427;856;870;873;874;1339;2027;2193;2465;2482;2514;2560;2717;2730;2909;3071;3112;3355;3440;3528;3529;3571;3676;3813	True;True;True;True;True;True;True;True;True;True;True;True;True;True;True;True;True;True;True;True;True;True;True;True;True;True;True	301;355;356;453;480;937;951;954;955;1453;1454;2212;2213;2389;2686;2687;2706;2707;2755;2756;2828;3015;3028;3029;3230;3231;3408;3452;3453;3713;3807;3808;3809;3909;3910;3911;3960;4076;4226	893;894;895;896;897;898;899;900;901;902;903;904;905;906;1049;1050;1051;1052;1053;1054;1055;1056;1057;1058;1333;1334;1335;1336;1337;1338;1339;1340;1404;2506;2507;2508;2509;2510;2511;2512;2513;2514;2515;2516;2517;2518;2519;2520;2521;2560;2563;2564;2565;2566;3741;3742;5701;5702;5703;5704;5705;5706;6224;6225;6226;6227;6228;6229;6230;6231;6232;6233;6234;6235;6236;6237;6238;6239;6240;6241;6242;6243;624…	1260;1261;1262;1263;1264;1265;1266;1267;1268;1269;1270;1271;1272;1273;1274;1275;1276;1485;1486;1487;1488;1489;1490;1491;1492;1493;1494;1495;1496;1497;1498;1499;1500;1501;1502;1859;1860;1861;1862;1863;1864;1865;1866;1867;1868;1869;1870;1871;1872;1873;1874;1959;3449;3450;3451;3452;3453;3454;3455;3456;3457;3458;3459;3460;3461;3462;3463;3464;3465;3466;3532;3535;3536;3537;3538;3539;5131;5132;7879;7880…	1266;1491;1864;1959;3450;3532;3535;3537;5132;7888;8671;9670;9709;9867;10057;10571;10610;11186;11823;12082;13067;13489;13944;13950;14120;14510;15012	79	165;166;167;168;169;170;171;172	147;148;149;150;151	608
P38919	P38919	12	12	11	Eukaryotic initiation factor 4A-III;Eukaryotic initiation factor 4A-III, N-terminally processed	EIF4A3	Eukaryotic initiation factor 4A-III	1	12	12	11	9	10	9	10	8	9	30.4	30.4	26.5	46.871	411	411	0	27.072	23.6	23.4	92582	33445	59137	55717	59353	20	21	41				317	346;663;774;879;1037;1233;1328;1827;1977;2524;2744;3586	True;True;True;True;True;True;True;True;True;True;True;True	388;389;730;850;960;1133;1343;1442;1993;1994;2157;2772;3043;3977	1152;1153;1154;2019;2305;2306;2307;2308;2309;2310;2311;2312;2573;2574;2575;2576;2577;2941;3496;3497;3725;5223;5224;5225;5226;5576;5577;5578;5579;7152;7738;7739;7740;7741;10260;10261;10262	1611;1612;1613;2795;3202;3203;3204;3205;3206;3207;3208;3209;3546;3547;3548;3549;3550;4033;4805;4806;4807;5111;7256;7257;7258;7259;7711;7712;7713;7714;7715;9902;10648;10649;10650;10651;10652;10653;14172;14173;14174	1611;2795;3205;3548;4033;4805;5111;7257;7712;9902;10650;14173		494	152;153;154;155
P39019	P39019	9	9	9	40S ribosomal protein S19	RPS19	40S ribosomal protein S19	1	9	9	9	8	8	8	8	8	8	48.3	48.3	48.3	16.06	145	145	0	43.132	42.1	46.9	389940	350160	39777	256600	149420	26	18	44				318	173;608;770;1454;2156;2595;2895;3602;3649	True;True;True;True;True;True;True;True;True	185;672;846;1582;2350;2874;3212;3993;4048	562;563;564;565;566;1874;1875;2297;2298;2299;2300;4130;4131;6100;6101;7388;7389;8126;8127;8128;8129;8130;8131;8132;10302;10303;10304;10305;10306;10417;10418;10419	822;823;824;825;826;827;2590;2591;2592;2593;2594;3192;3193;3194;3195;3196;3197;5704;5705;8493;8494;8495;8496;8497;8498;10211;10212;11136;11137;11138;11139;11140;11141;11142;11143;14221;14222;14223;14224;14225;14226;14392;14393;14394	822;2591;3195;5704;8493;10212;11139;14225;14393		173	156
P39023;Q92901	P39023	9;1	9;1	9;1	60S ribosomal protein L3	RPL3	60S ribosomal protein L3	2	9	9	9	6	6	6	6	6	6	31	31	31	46.108	403	403;407	0	23.178	22.3	15.6	96348	32146	64202	59718	62133	18	22	40				319	141;430;1397;1544;2005;2652;2983;3391;3396	True;True;True;True;True;True;True;True;True	146;147;483;1515;1681;2188;2942;3311;3753;3758	447;448;449;450;1409;3914;3915;3916;3917;3918;4391;4392;5645;7533;7534;7535;8374;8375;9635;9636;9643;9644;9645;9646	629;630;631;632;1965;5370;5371;5372;5373;5374;5375;5376;5377;5378;5379;6120;6121;6122;6123;7806;10389;10390;10391;11453;11454;13242;13243;13244;13245;13252;13253;13254;13255;13256;13257;13258;13259;13260;13261;13262	630;1965;5370;6120;7806;10389;11454;13244;13260	80	174	157	253
P39656	P39656	2	2	2	Dolichyl-diphosphooligosaccharide--protein glycosyltransferase 48 kDa subunit	DDOST	Dolichyl-diphosphooligosaccharide--protein glycosyltransferase 48 kDa subunit	1	2	2	2	1	1	1	1	1	1	4.4	4.4	4.4	50.8	456	456	0	2.9054	2	2.4	0	0	0	0	0	1	1	2				320	3091;3295	True;True	3429;3647	8729;9306	11933;12783	11933;12783
P40394	P40394	1	1	1	Alcohol dehydrogenase class 4 mu/sigma chain	ADH7	Alcohol dehydrogenase class 4 mu/sigma chain	1	1	1	1	1	1	1	1	1	1	2.1	2.1	2.1	41.481	386	386	1	-2	2.1	2.1	29580	20012	9567.4	0	13336	3	3	6	+			321	1588	TRUE	1733	4530;4531;4532;4533	6314;6315;6316;6317;6318;6319	6315	81			59
P40429;Q6NVV1	P40429;Q6NVV1	8;4	8;4	8;4	60S ribosomal protein L13a;Putative 60S ribosomal protein L13a protein RPL13AP3	RPL13A;RPL13AP3	60S ribosomal protein L13a; Putative 60S ribosomal protein L13a protein RPL13AP3	2	8	8	8	7	5	7	5	7	5	31.5	31.5	31.5	23.577	203	203;102	0	36.069	31	20.7	251950	217090	34851	205660	54373	42	32	74				322	94;391;1485;1810;2552;3461;3462;3900	True;True;True;True;True;True;True;True	95;437;1617;1973;2818;2819;3834;3835;4323	286;287;288;289;290;291;292;293;294;295;296;297;298;299;300;1287;4223;5174;7252;7253;7254;7255;9846;9847;9848;9849;9850;9851;9852;9853;9854;9855;9856;9857;9858;11097;11098;11099;11100;11101;11102;11103;11104;11105;11106;11107;11108;11109;11110;11111	378;379;380;381;382;383;384;385;386;387;388;389;390;391;392;393;394;395;1798;5828;7202;10027;10028;10029;10030;10031;10032;10033;10034;10035;13580;13581;13582;13583;13584;13585;13586;13587;13588;13589;13590;13591;13592;13593;15360;15361;15362;15363;15364;15365;15366;15367;15368;15369;15370;15371;15372;15373;15374;15375;15376;15377;15378;15379;15380;15381;15382;15383;15384;15385;15386;15387;15388;…	379;1798;5828;7202;10028;13582;13593;15364	82		158	38
P40926	P40926	1	1	1	Malate dehydrogenase, mitochondrial	MDH2	Malate dehydrogenase, mitochondrial	1	1	1	1	1	0	1	0	1	0	3.3	3.3	3.3	35.503	338	338	0	1.6331	3.3	0	0	0	0	0	0	1	0	1				323	1518	TRUE	1653	4338	6027	6027
P40937	P40937	3	3	3	Replication factor C subunit 5	RFC5	Replication factor C subunit 5	1	3	3	3	3	0	3	0	3	0	11.5	11.5	11.5	38.496	340	340	0	2.1702	11.5	0	2593.4	2593.4	0	2593.4	0	3	0	3				324	989;2414;3425	True;True;True	1081;2630;3789	2832;6827;9727	3886;9463;13419	3886;9463;13419			159
P40939	P40939	8	8	8	Trifunctional enzyme subunit alpha, mitochondrial;Long-chain enoyl-CoA hydratase;Long chain 3-hydroxyacyl-CoA dehydrogenase	HADHA	Trifunctional enzyme subunit alpha, mitochondrial	1	8	8	8	5	5	5	5	5	5	12.3	12.3	12.3	82.999	763	763	0	14.977	8.7	6.4	20771	5133.8	15637	0	21770	5	10	15				325	418;590;1092;1195;1618;2368;2933;3370	True;True;True;True;True;True;True;True	466;654;1193;1304;1765;2581;3259;3728	1375;1376;1839;1840;1841;3069;3070;3391;4614;4615;6704;8260;8261;9519	1916;1917;1918;2543;2544;2545;2546;4193;4194;4638;6422;6423;9305;11297;11298;13097	1917;2545;4194;4638;6423;9305;11297;13097
P41091;Q2VIR3	P41091;Q2VIR3	8;7	8;7	8;7	Eukaryotic translation initiation factor 2 subunit 3;Putative eukaryotic translation initiation factor 2 subunit 3-like protein	EIF2S3;EIF2S3L	Eukaryotic translation initiation factor 2 subunit 3; Putative eukaryotic translation initiation factor 2 subunit 3-like protein	2	8	8	8	7	2	7	2	7	2	22.9	22.9	22.9	51.109	472	472;472	0	77.869	21.2	5.1	27013	20862	6150.5	0	8715.4	11	2	13				326	115;1344;1405;1755;2116;2728;2734;3504	True;True;True;True;True;True;True;True	117;118;1459;1524;1914;2306;3026;3033;3883	367;368;369;370;371;3757;3935;4991;5990;7705;7721;7722;10005	503;504;505;506;507;5149;5407;6930;8322;10599;10619;10620;10621;13808	504;5149;5407;6930;8322;10599;10620;13808		495
P41235	P41235	2	2	2	Hepatocyte nuclear factor 4-alpha	HNF4A	Hepatocyte nuclear factor 4-alpha	1	2	2	2	2	0	2	0	2	0	4.9	4.9	4.9	52.784	474	474	0	3.0603	4.9	0	0	0	0	0	0	2	0	2				327	152;602	True;True	158;666	472;1862	658;2572	658;2572
P41252	P41252	2	2	2	Isoleucine--tRNA ligase, cytoplasmic	IARS	Isoleucine--tRNA ligase, cytoplasmic	1	2	2	2	1	1	1	1	1	1	1.5	1.5	1.5	144.5	1262	1262	0.0029112	1.2012	0.9	0.6	0	0	0	0	0	1	1	2				328	603;1022	True;True	667;1118	1863;2917	2573;4007	2573;4007
P42167;P42166	P42167;P42166	1;1	1;1	1;1	Lamina-associated polypeptide 2, isoforms beta/gamma;Thymopoietin;Thymopentin;Lamina-associated polypeptide 2, isoform alpha;Thymopoietin;Thymopentin	TMPO	Lamina-associated polypeptide 2, isoforms beta/gamma; Lamina-associated polypeptide 2, isoform alpha	2	1	1	1	1	0	1	0	1	0	2.9	2.9	2.9	50.67	454	454;694	0.0092348	0.94645	2.9	0	0	0	0	0	0	2	0	2				329	3848	TRUE	4263	10936;10937	15122;15123	15123
P42285	P42285	2	2	2	Superkiller viralicidic activity 2-like 2	SKIV2L2	Superkiller viralicidic activity 2-like 2	1	2	2	2	2	1	2	1	2	1	2.4	2.4	2.4	117.8	1042	1042	0	1.5894	2.4	1.1	5299	5299	0	5299	0	2	2	4				330	913;1751	True;True	999;1909	2663;2664;2665;4982	3652;3653;3654;6902	3652;6902
Q04828;P42330;P17516;P52895	Q04828;P42330;P17516	4;4;2;1	4;4;2;1	4;4;2;1	Aldo-keto reductase family 1 member C1;Aldo-keto reductase family 1 member C3;Aldo-keto reductase family 1 member C4	AKR1C1;AKR1C3;AKR1C4	Aldo-keto reductase family 1 member C1; Aldo-keto reductase family 1 member C3; Aldo-keto reductase family 1 member C4	4	4	4	4	2	4	2	4	2	4	14.6	14.6	14.6	36.788	323	323;323;323;323	0	9.761	5	14.6	108010	44705	63309	57133	75691	11	14	25				331	1403;1916;2776;3314	True;True;True;True	1522;2091;3081;3670	3933;5418;5419;5420;5421;5422;5423;5424;7828;9368;9369;9370;9371;9372	5405;7507;7508;7509;7510;7511;7512;7513;7514;7515;7516;7517;7518;7519;10752;12878;12879;12880;12881;12882;12883;12884;12885;12886;12887	5405;7511;10752;12884		175	160
P42677	P42677	2	1	1	40S ribosomal protein S27	RPS27	40S ribosomal protein S27	1	2	1	1	2	1	1	0	1	0	29.8	14.3	14.3	9.461	84	84	1	-2	29.8	15.5	0	0	0	0	0	1	0	1	+			332	525;2433	True;False	581;2653	1647;6880;6881	2276;9527;9528	2276;9527			161
P42696	P42696	2	2	2	RNA-binding protein 34	RBM34	RNA-binding protein 34	1	2	2	2	1	1	1	1	1	1	7.2	7.2	7.2	48.564	430	430	0	1.6634	2.3	4.9	0	0	0	0	0	1	1	2				333	1938;2087	True;True	2113;2276	5476;5914	7581;8202	7581;8202
P42704	P42704	5	5	5	Leucine-rich PPR motif-containing protein, mitochondrial	LRPPRC	Leucine-rich PPR motif-containing protein, mitochondrial	1	5	5	5	2	3	2	3	2	3	3.8	3.8	3.8	157.9	1394	1394	0	7.6763	1.6	2.2	301.63	301.63	0	301.63	0	2	3	5				334	526;1675;3090;3369;3521	True;True;True;True;True	582;1828;3428;3727;3902	1648;4772;8728;9518;10067	2277;6623;11932;13096;13927	2277;6623;11932;13096;13927
P42766	P42766	4	4	4	60S ribosomal protein L35	RPL35	60S ribosomal protein L35	1	4	4	4	4	3	4	3	4	3	26	26	26	14.551	123	123	0	25.661	26	26	108950	61681	47273	62371	65967	11	10	21				335	2770;3449;3613;3867	True;True;True;True	3074;3075;3821;4005;4284	7814;7815;7816;7817;9821;10329;10330;10331;10984;10985;10986;10987	10735;10736;10737;10738;13542;13543;14259;14260;14261;14262;14263;14264;14265;14266;14267;14268;15192;15193;15194;15195;15196;15197	10736;13543;14263;15194		496
P42773	P42773	2	2	2	Cyclin-dependent kinase 4 inhibitor C	CDKN2C	Cyclin-dependent kinase 4 inhibitor C	1	2	2	2	2	0	2	0	2	0	9.5	9.5	9.5	18.127	168	168	0.0081633	1.0383	9.5	0	20268	20268	0	20327	0	2	0	2				336	1125;2083	True;True	1229;2272	3157;5909	4311;8197	4311;8197		176
P42858	P42858	1	1	1	Huntingtin	HTT	Huntingtin	1	1	1	1	0	1	0	1	0	1	0.5	0.5	0.5	347.6	3142	3142	1	-2	0	0.5	0	0	0	0	0	0	1	1	+			337	227	TRUE	246	730	1027	1027			162
P43243	P43243	16	16	16	Matrin-3	MATR3	Matrin-3	1	16	16	16	10	15	10	15	10	15	24.7	24.7	24.7	94.622	847	847	0	107.93	17.5	23.5	112880	46174	66705	65184	71922	24	32	56				338	230;501;538;1141;1280;1289;1543;1727;1912;1956;2889;3062;3187;3524;3741;3908	True;True;True;True;True;True;True;True;True;True;True;True;True;True;True;True	249;557;595;1246;1390;1391;1401;1680;1882;1883;2087;2133;3206;3398;3533;3905;4147;4148;4332;4333	738;1589;1590;1676;1677;3203;3204;3205;3206;3610;3611;3612;3613;3614;3631;3632;4388;4389;4390;4915;4916;4917;4918;4919;4920;5411;5524;5525;5526;8117;8118;8119;8120;8628;8629;9021;10077;10684;10685;10686;10687;10688;10689;10690;10691;10692;10693;11124;11125	1035;2204;2205;2313;2314;4369;4370;4371;4372;4373;4960;4961;4962;4963;4964;4987;4988;6117;6118;6119;6819;6820;6821;6822;6823;6824;6825;6826;7499;7649;7650;7651;11125;11126;11127;11128;11129;11130;11789;11790;12350;12351;12352;13937;13938;14792;14793;14794;14795;14796;14797;14798;14799;14800;14801;14802;15405;15406	1035;2204;2313;4369;4962;4987;6118;6822;7499;7650;11126;11790;12350;13938;14795;15405	83	177;178;497	163;164	806
P43307	P43307	1	1	1	Translocon-associated protein subunit alpha	SSR1	Translocon-associated protein subunit alpha	1	1	1	1	1	1	1	1	1	1	5.2	5.2	5.2	32.235	286	286	0	39.218	5.2	5.2	1614	0	1614	0	2213.9	1	1	2				339	1317	TRUE	1431	3687;3688	5056;5057	5056
P43351	P43351	1	1	1	DNA repair protein RAD52 homolog	RAD52	DNA repair protein RAD52 homolog	1	1	1	1	1	0	1	0	1	0	2.6	2.6	2.6	46.168	418	418	1	-2	2.6	0	0	0	0	0	0	1	0	1	+			340	2335	TRUE	2547	6619	9179	9179		498;499;500;501;502
P46087	P46087	10	10	10	Probable 28S rRNA (cytosine(4447)-C(5))-methyltransferase	NOP2	Probable 28S rRNA (cytosine(4447)-C(5))-methyltransferase	1	10	10	10	8	3	8	3	8	3	14.4	14.4	14.4	89.301	812	812	0	35.345	12.2	3.9	43093	17648	25445	17667	0	16	4	20				341	498;1025;1114;1291;1338;1671;2094;2429;2694;2803	True;True;True;True;True;True;True;True;True;True	554;1121;1218;1403;1452;1824;2283;2649;2990;3111	1578;2921;3125;3126;3635;3636;3740;4764;4765;5928;5929;6872;7636;7637;7638;7639;7886	2191;4011;4012;4272;4273;4994;4995;5130;6615;6616;8226;8227;9518;10507;10508;10509;10510;10511;10829;10830	2191;4011;4273;4994;5130;6616;8226;9518;10508;10829
P46439	P46439	1	1	1	Glutathione S-transferase Mu 5	GSTM5	Glutathione S-transferase Mu 5	1	1	1	1	1	0	1	0	1	0	4.1	4.1	4.1	25.674	218	218	1	-2	4.1	0	21344	21344	0	21443	0	0	0	0	+			342	393	TRUE	439	1291	1802	1802	84			174
P46776	P46776	5	5	5	60S ribosomal protein L27a	RPL27A	60S ribosomal protein L27a	1	5	5	5	4	3	4	3	4	3	37.8	37.8	37.8	16.561	148	148	0	36.402	29.7	22.3	67476	63596	3879.6	63596	0	5	5	10				343	1649;2455;2674;3122;3215	True;True;True;True;True	1799;2675;2966;3464;3562	4705;6938;6939;6940;6941;7589;8856;9078;9079	6541;9623;9624;9625;9626;9627;10458;12132;12133;12414;12415	6541;9623;10458;12133;12414	85;86	179		70;144
P46777	P46777	5	5	5	60S ribosomal protein L5	RPL5	60S ribosomal protein L5	1	5	5	5	5	3	5	3	5	3	18.5	18.5	18.5	34.362	297	297	0	16.149	18.5	10.4	38228	23632	14596	25564	18363	14	4	18				344	476;1132;1407;2747;3872	True;True;True;True;True	532;1236;1526;3046;4289;4290	1534;1535;1536;1537;3168;3169;3170;3171;3172;3938;7747;7748;7749;10999;11000;11001;11002;11003	2135;2136;2137;2138;4323;4324;4325;4326;4327;4328;5410;10659;10660;10661;15213;15214;15215;15216;15217	2136;4325;5410;10660;15214	87		165;166	62
P46778	P46778	6	6	6	60S ribosomal protein L21	RPL21	60S ribosomal protein L21	1	6	6	6	6	3	6	3	6	3	46.2	46.2	46.2	18.565	160	160	0	28.732	46.2	20.6	132890	96888	36002	91312	55661	19	8	27				345	1326;1400;1799;3302;3775;3883	True;True;True;True;True;True	1440;1518;1519;1962;3655;3656;4183;4303	3720;3721;3722;3723;3923;3924;3925;3926;3927;5162;9336;9337;9338;10758;10759;10760;10761;10762;11032;11033	5101;5102;5103;5104;5105;5106;5107;5108;5109;5384;5385;5386;5387;5388;7189;12825;12826;12827;14893;14894;14895;14896;14897;14898;14899;15272;15273	5103;5386;7189;12825;14895;15272		180	167;168;169;170
P46779	P46779	6	6	6	60S ribosomal protein L28	RPL28	60S ribosomal protein L28	1	6	6	6	4	4	4	4	4	4	39.4	39.4	39.4	15.747	137	137	0	11.203	26.3	25.5	70556	58660	11896	58731	0	17	6	23				346	341;1350;2564;2828;2905;3367	True;True;True;True;True;True	380;1465;2834;3139;3224;3225;3725	1138;1139;3768;3769;3770;3771;7288;7953;7954;8155;8156;8157;8158;8159;8160;8161;8162;9514	1596;1597;5173;5174;5175;5176;5177;5178;10069;10070;10909;10910;10911;11167;11168;11169;11170;11171;11172;11173;11174;11175;13092	1597;5175;10069;10910;11170;13092	88		171	13
P46781	P46781	14	14	14	40S ribosomal protein S9	RPS9	40S ribosomal protein S9	1	14	14	14	13	9	13	9	13	9	41.8	41.8	41.8	22.591	194	194	0	85.736	41.2	39.7	1090600	775810	314800	826710	391710	47	46	93				347	806;807;1402;1494;1550;1863;1978;2023;2024;2115;2327;2515;2838;2877	True;True;True;True;True;True;True;True;True;True;True;True;True;True	884;885;1521;1626;1687;2033;2034;2158;2208;2209;2305;2538;2757;2758;3150;3194	2376;2377;2378;2379;2380;3930;3931;3932;4243;4244;4245;4246;4247;4409;4410;4411;4412;5305;5306;5580;5581;5582;5583;5584;5585;5688;5689;5690;5691;5692;5693;5694;5695;5696;5697;5698;5986;5987;5988;5989;6606;7124;7125;7979;7980;7981;7982;7983;7984;8097;8098	3286;3287;3288;3289;3290;5391;5392;5393;5394;5395;5396;5397;5398;5399;5400;5401;5402;5403;5404;5858;5859;5860;5861;5862;5863;5864;5865;5866;6142;6143;6144;6145;6146;6147;6148;6149;7353;7354;7716;7717;7718;7719;7720;7721;7722;7723;7724;7725;7862;7863;7864;7865;7866;7867;7868;7869;7870;7871;7872;7873;7874;7875;7876;8307;8308;8309;8310;8311;8312;8313;8314;8315;8316;8317;8318;8319;8320;8321;9164;9165…	3286;3287;5398;5864;6146;7354;7717;7866;7875;8308;9164;9874;10944;11099		181	172
P46782	P46782	5	5	5	40S ribosomal protein S5;40S ribosomal protein S5, N-terminally processed	RPS5	40S ribosomal protein S5	1	5	5	5	5	2	5	2	5	2	27	27	27	22.876	204	204	0	55.993	27	11.8	201950	201950	0	202420	0	18	5	23				348	2729;2896;3199;3238;3638	True;True;True;True;True	3027;3213;3546;3588;4036	7706;7707;7708;7709;7710;7711;8133;9045;9046;9157;9158;9159;10393;10394;10395	10600;10601;10602;10603;10604;10605;10606;10607;10608;10609;11144;12379;12380;12381;12521;12522;12523;12524;12525;12526;14360;14361;14362;14363	10601;11144;12379;12525;14363	89;90			155;172
P46783;Q9NQ39	P46783	5;2	5;2	5;2	40S ribosomal protein S10	RPS10	40S ribosomal protein S10	2	5	5	5	5	5	5	5	5	5	32.7	32.7	32.7	18.898	165	165;176	0	152.92	32.7	32.7	262680	204810	57877	0	80218	23	10	33				349	76;633;1392;1458;1774	True;True;True;True;True	77;698;1509;1510;1588;1935	221;222;223;224;225;226;227;228;229;230;231;1938;1939;1940;1941;1942;3901;3902;3903;3904;4152;4153;4154;4155;5071;5072;5073;5074	295;296;297;298;299;300;301;302;303;304;305;2687;2688;2689;2690;2691;2692;5353;5354;5355;5356;5727;5728;5729;5730;5731;5732;5733;7040;7041;7042;7043;7044	301;2687;5354;5729;7041		182;503
P46940	P46940	1	1	1	Ras GTPase-activating-like protein IQGAP1	IQGAP1	Ras GTPase-activating-like protein IQGAP1	1	1	1	1	0	1	0	1	0	1	0.9	0.9	0.9	189.25	1657	1657	1	-2	0	0.9	11912	0	11912	0	16340	0	1	1	+			350	2613	TRUE	2896	7438	10279	10279		183;504	173
P47755	P47755	2	1	1	F-actin-capping protein subunit alpha-2	CAPZA2	F-actin-capping protein subunit alpha-2	1	2	1	1	2	0	1	0	1	0	8.7	5.2	5.2	32.949	286	286	0.0092961	0.95345	8.7	0	0	0	0	0	0	1	0	1				351	1080;2207	True;False	1180;2403	3047;6274	4169;8729	4169;8729
P47756	P47756	2	2	2	F-actin-capping protein subunit beta	CAPZB	F-actin-capping protein subunit beta	1	2	2	2	1	1	1	1	1	1	10.1	10.1	10.1	31.35	277	277	0	3.645	5.1	5.1	5066	698.1	4367.9	0	5991.5	1	1	2				352	1832;2955	True;True	2000;3283	5236;8302	7269;11343	7269;11343			174
P47897	P47897	3	3	3	Glutamine--tRNA ligase	QARS	Glutamine--tRNA ligase	1	3	3	3	3	0	3	0	3	0	3.9	3.9	3.9	87.798	775	775	0	2.9688	3.9	0	19673	19673	0	19708	0	4	0	4				353	333;1952;2050	True;True;True	372;2129;2236	1115;5516;5817;5818	1570;7638;8046;8047	1570;7638;8046
P47914	P47914	2	2	2	60S ribosomal protein L29	RPL29	60S ribosomal protein L29	1	2	2	2	1	2	1	2	1	2	14.5	14.5	14.5	17.752	159	159	0	9.0927	9.4	14.5	43395	30553	12841	0	17879	8	8	16				354	263;1953	True;True	295;2130	884;885;886;887;5517	1238;1239;1240;1241;1242;1243;1244;1245;1246;1247;1248;1249;1250;1251;1252;7639	1244;7639
P48047	P48047	4	4	4	ATP synthase subunit O, mitochondrial	ATP5O	ATP synthase subunit O, mitochondrial	1	4	4	4	2	3	2	3	2	3	22.1	22.1	22.1	23.277	213	213	0	10.964	10.8	16.4	12606	0	12606	0	17508	3	5	8				355	2434;2939;3181;3389	True;True;True;True	2654;3266;3526;3751	6882;8273;9005;9629;9630;9631;9632	9529;11312;12328;13235;13236;13237;13238;13239	9529;11312;12328;13237		505
P49137	P49137	1	1	1	MAP kinase-activated protein kinase 2	MAPKAPK2	MAP kinase-activated protein kinase 2	1	1	1	1	0	1	0	1	0	1	3.2	3.2	3.2	45.567	400	400	1	-2	0	3.2	0	0	0	0	0	0	1	1	+			356	926	TRUE	1013	2694	3704	3704		506	175
P49207	P49207	2	2	2	60S ribosomal protein L34	RPL34	60S ribosomal protein L34	1	2	2	2	2	2	2	2	2	2	12.8	12.8	12.8	13.293	117	117	0	8.9616	12.8	12.8	96554	67224	29329	67120	31223	7	10	17				357	105;1758	True;True	106;1917	330;331;332;333;334;335;4998;4999;5000;5001;5002	438;439;440;441;442;443;444;445;446;447;6941;6942;6943;6944;6945;6946;6947	438;6945
P49327	P49327	10	10	10	Fatty acid synthase;[Acyl-carrier-protein] S-acetyltransferase;[Acyl-carrier-protein] S-malonyltransferase;3-oxoacyl-[acyl-carrier-protein] synthase;3-oxoacyl-[acyl-carrier-protein] reductase;3-hydroxyacyl-[acyl-carrier-protein] dehydratase;Enoyl-[acyl-carrier-protein] reductase;Oleoyl-[acyl-carrier-protein] hydrolase	FASN	Fatty acid synthase	1	10	10	10	8	3	8	3	8	3	4.8	4.8	4.8	273.42	2511	2511	0	19.432	4.1	1.2	20192	20192	0	20212	0	12	4	16				358	554;677;1050;1360;2330;3227;3281;3566;3605;3916	True;True;True;True;True;True;True;True;True;True	617;745;1148;1476;2542;3575;3631;3955;3997;4344	1767;1768;1769;2061;2979;2980;3793;6612;9130;9274;10201;10202;10313;11143;11144	2446;2447;2448;2449;2850;4082;4083;5201;9171;12476;12734;14099;14100;14233;15438;15439	2447;2850;4083;5201;9171;12476;12734;14100;14233;15439
P49368	P49368	1	1	1	T-complex protein 1 subunit gamma	CCT3	T-complex protein 1 subunit gamma	1	1	1	1	0	1	0	1	0	1	2	2	2	60.533	545	545	0	1.6687	0	2	0	0	0	0	0	0	1	1				359	3170	TRUE	3514	8976	12291	12291
P49406	P49406	2	2	2	39S ribosomal protein L19, mitochondrial	MRPL19	39S ribosomal protein L19, mitochondrial	1	2	2	2	2	0	2	0	2	0	6.2	6.2	6.2	33.535	292	292	0	1.3848	6.2	0	5177.7	5177.7	0	5201.7	0	1	0	1				360	1029;1965	True;True	1125;2145	2926;5556	4017;7682	4017;7682
P49411	P49411	8	8	8	Elongation factor Tu, mitochondrial	TUFM	Elongation factor Tu, mitochondrial	1	8	8	8	6	5	6	5	6	5	21.2	21.2	21.2	49.541	452	452	0	28.372	15.7	12.4	42723	17020	25703	0	31126	12	12	24				361	77;507;805;1229;1325;3352;3382;3439	True;True;True;True;True;True;True;True	78;563;883;1339;1439;3710;3744;3806	232;233;1612;2374;2375;3488;3713;3714;3715;3716;3717;3718;3719;9476;9477;9478;9601;9602;9774;9775	306;307;2231;2232;3283;3284;3285;4795;5093;5094;5095;5096;5097;5098;5099;5100;13040;13041;13042;13043;13044;13202;13203;13485;13486	306;2232;3283;4795;5096;13042;13202;13486
P49458	P49458	3	3	3	Signal recognition particle 9 kDa protein	SRP9	Signal recognition particle 9 kDa protein	1	3	3	3	3	1	3	1	3	1	34.9	34.9	34.9	10.112	86	86	0	41.629	34.9	12.8	3123.8	0	3123.8	0	4284.9	6	1	7				362	2463;2716;3707	True;True;True	2684;3014;4110	6958;7681;7682;10566;10567;10568;10569	9651;10566;10567;14623;14624;14625;14626	9651;10566;14625	91		176	48
P49756	P49756	3	3	3	RNA-binding protein 25	RBM25	RNA-binding protein 25	1	3	3	3	2	2	2	2	2	2	3.8	3.8	3.8	100.18	843	843	0	3.0353	2.1	2.8	13868	13868	0	13890	0	6	3	9				363	1121;2064;2196	True;True;True	1225;2251;2392	3150;3151;5863;6251;6252;6253;6254	4298;4299;4300;8133;8701;8702;8703;8704;8705	4300;8133;8702
P49916	P49916	7	7	7	DNA ligase 3	LIG3	DNA ligase 3	1	7	7	7	7	1	7	1	7	1	8.7	8.7	8.7	112.91	1009	1009	0	7.9722	8.7	1.2	22429	20404	2025.4	20450	0	9	1	10				364	181;508;1442;1773;2379;3530;3590	True;True;True;True;True;True;True	194;564;1569;1934;2594;3912;3981	585;1613;1614;1615;1616;4100;5070;6737;10089;10269	854;2233;2234;2235;2236;5658;7039;9348;13954;14183	854;2233;5658;7039;9348;13954;14183
P50579	P50579	2	2	2	Methionine aminopeptidase 2	METAP2	Methionine aminopeptidase 2	1	2	2	2	2	0	2	0	2	0	4.2	4.2	4.2	52.891	478	478	0.0092715	0.94851	4.2	0	0	0	0	0	0	2	0	2				365	1478;2577	True;True	1610;2851	4206;7328	5803;10126	5803;10126
P50914	P50914	3	3	3	60S ribosomal protein L14	RPL14	60S ribosomal protein L14	1	3	3	3	3	1	3	1	3	1	16.3	16.3	16.3	23.432	215	215	0	33.28	16.3	5.6	232840	164500	68345	0	95291	18	6	24				366	224;2399;3416	True;True;True	243;2614;3780	719;720;721;722;723;6795;6796;6797;6798;6799;6800;6801;9712;9713;9714	1014;1015;1016;1017;1018;1019;1020;9424;9425;9426;9427;9428;9429;9430;9431;9432;9433;9434;9435;9436;13400;13401;13402;13403	1017;9436;13401	92			42
P50990	P50990	2	2	2	T-complex protein 1 subunit theta	CCT8	T-complex protein 1 subunit theta	1	2	2	2	2	0	2	0	2	0	3.8	3.8	3.8	59.62	548	548	0	9.2365	3.8	0	0	0	0	0	0	3	0	3				367	920;1944	True;True	1007;2119	2683;5487;5488	3681;7603;7604	3681;7603
P51114	P51114	6	6	4	Fragile X mental retardation syndrome-related protein 1	FXR1	Fragile X mental retardation syndrome-related protein 1	1	6	6	4	4	3	4	3	3	1	11.1	11.1	8.5	69.72	621	621	0	29.347	8.5	3.9	52160	30421	21739	30494	0	10	5	15				368	759;1189;1884;2285;2309;3531	True;True;True;True;True;True	833;1298;2058;2490;2514;3913	2247;2248;3370;5356;5357;6500;6501;6554;6555;6556;6557;10090	3104;3105;4605;7417;7418;9038;9039;9101;9102;9103;9104;9105;9106;9107;13955	3105;4605;7417;9038;9102;13955
P51116	P51116	4	2	2	Fragile X mental retardation syndrome-related protein 2	FXR2	Fragile X mental retardation syndrome-related protein 2	1	4	2	2	3	3	2	1	2	1	7	4.6	4.6	74.222	673	673	0	4.2725	5.8	4.9	0	0	0	0	0	2	1	3				369	139;2309;3138;3531	True;False;True;False	144;2514;3482;3913	438;439;6554;6555;6556;6557;8904;10090	618;619;9101;9102;9103;9104;9105;9106;9107;12197;13955	618;9102;12197;13955
P51795	P51795	1	1	1	H(+)/Cl(-) exchange transporter 5	CLCN5	H(+)/Cl(-) exchange transporter 5	1	1	1	1	0	1	0	1	0	1	1.2	1.2	1.2	83.146	746	746	1	-2	0	1.2	38734	0	38734	0	53131	0	1	1	+			370	3303	TRUE	3657	9339	12828	12828	93	184		344
P51857	P51857	1	1	1	3-oxo-5-beta-steroid 4-dehydrogenase	AKR1D1	3-oxo-5-beta-steroid 4-dehydrogenase	1	1	1	1	1	1	1	1	1	1	2.8	2.8	2.8	37.376	326	326	0	1.9579	2.8	2.8	12348	6225.6	6122.9	0	8676.3	5	4	9				371	3018	TRUE	3348	8491;8492;8493;8494	11602;11603;11604;11605;11606;11607;11608;11609;11610	11608
P51991	P51991	18	18	18	Heterogeneous nuclear ribonucleoprotein A3	HNRNPA3	Heterogeneous nuclear ribonucleoprotein A3	1	18	18	18	15	18	15	18	15	18	42.3	42.3	42.3	39.594	378	378	0	323.31	38.9	42.3	1015500	435590	579900	571730	625360	78	91	169				372	686;687;1152;1160;1161;1507;1528;1813;1833;2034;2035;2486;2487;2853;2857;3088;3789;3852	True;True;True;True;True;True;True;True;True;True;True;True;True;True;True;True;True;True	755;756;1257;1265;1266;1639;1640;1664;1976;1977;2001;2220;2221;2711;2712;2713;3167;3168;3172;3426;4198;4199;4269	2084;2085;2086;2087;2088;2089;2090;2091;2092;2093;2094;2095;3243;3244;3267;3268;3269;3270;3271;3272;3273;3274;3275;3276;3277;3278;3279;3280;4284;4285;4286;4287;4288;4289;4290;4291;4292;4293;4294;4352;4353;4354;4355;5178;5179;5180;5181;5237;5238;5724;5725;5726;5727;5728;5729;5730;5731;5732;5733;5734;5735;5736;5737;5738;5739;5740;5741;5742;5743;5744;5745;5746;5747;5748;7011;7012;7013;7014;7015;7016…	2877;2878;2879;2880;2881;2882;2883;2884;2885;2886;2887;2888;2889;2890;2891;2892;2893;4423;4424;4425;4453;4454;4455;4456;4457;4458;4459;4460;4461;4462;4463;4464;4465;4466;4467;4468;4469;4470;5930;5931;5932;5933;5934;5935;5936;5937;5938;5939;5940;5941;5942;5943;5944;5945;5946;5947;5948;5949;5950;5951;5952;5953;5954;5955;5956;5957;5958;5959;6043;6044;6045;6046;7206;7207;7208;7209;7210;7270;7271;7921…	2878;2891;4423;4464;4468;5959;6045;7208;7270;7922;7944;9724;9744;11001;11014;11925;14945;15150	94;95	185;186;507	177;178;179	64;196
P52272	P52272	25	25	25	Heterogeneous nuclear ribonucleoprotein M	HNRNPM	Heterogeneous nuclear ribonucleoprotein M	1	25	25	25	21	20	21	20	21	20	39.7	39.7	39.7	77.515	730	730	0	188.76	33.2	31.8	782070	483320	298750	406270	460380	61	69	130				373	16;52;103;491;894;966;967;968;1137;1206;1274;1648;2089;2149;2481;2495;2496;2498;2499;2500;2502;2550;2634;2750;3494	True;True;True;True;True;True;True;True;True;True;True;True;True;True;True;True;True;True;True;True;True;True;True;True;True	16;52;104;547;977;1056;1057;1058;1242;1316;1384;1798;2278;2342;2343;2705;2727;2728;2729;2730;2733;2734;2735;2736;2737;2739;2740;2741;2816;2921;3050;3872;3873	53;54;55;56;57;58;59;60;61;62;63;64;65;66;67;68;155;324;325;326;327;328;1564;2614;2615;2616;2775;2776;2777;2778;2779;2780;2781;2782;2783;2784;2785;3181;3182;3183;3427;3591;3592;3593;4702;4703;4704;5919;5920;6074;6075;7002;7003;7063;7064;7065;7066;7067;7068;7069;7070;7071;7075;7076;7077;7078;7079;7080;7081;7082;7083;7084;7085;7086;7087;7088;7091;7092;7093;7094;7249;7487;7488;7489;7753;7754;7755;77…	68;69;70;71;72;73;74;75;76;77;78;79;80;81;82;83;84;85;86;87;88;89;90;91;92;93;216;424;425;426;427;428;429;430;431;432;433;434;435;436;2176;3592;3593;3594;3808;3809;3810;3811;3812;3813;3814;3815;3816;3817;3818;3819;3820;3821;3822;3823;4339;4340;4341;4714;4934;4935;4936;6537;6538;6539;6540;8212;8213;8460;8461;9706;9707;9794;9795;9796;9797;9798;9799;9800;9801;9802;9803;9804;9805;9806;9807;9811;9812;…	71;216;430;2176;3593;3810;3811;3817;4340;4714;4934;6539;8213;8460;9706;9801;9807;9811;9814;9819;9829;10024;10341;10666;13767	96;97;98	187	180;181;182;183;184;185;186;187;188;189	114;653;676
P52292	P52292	2	2	2	Importin subunit alpha-1	KPNA2	Importin subunit alpha-1	1	2	2	2	2	1	2	1	2	1	4.3	4.3	4.3	57.861	529	529	0	1.837	4.3	2.8	0	0	0	0	0	3	2	5				374	318;2186	True;True	354;2381	1048;6200;6201;6202;6203	1484;8640;8641;8642;8643	1484;8642
P52597	P52597	9	7	7	Heterogeneous nuclear ribonucleoprotein F;Heterogeneous nuclear ribonucleoprotein F, N-terminally processed	HNRNPF	Heterogeneous nuclear ribonucleoprotein F	1	9	7	7	7	6	5	4	5	4	31.6	25.1	25.1	45.671	415	415	0	34.583	25.8	18.3	66174	47119	19055	47699	26271	16	6	22				375	332;698;1436;1722;2519;2811;3140;3194;3514	False;True;True;True;True;True;True;True;False	370;371;771;1560;1876;1877;2764;2765;3120;3484;3540;3893	1092;1093;1094;1095;1096;1097;1098;1099;1100;1101;1102;1103;1104;1105;1106;1107;1108;1109;1110;1111;1112;1113;1114;2119;4075;4076;4902;4903;4904;4905;7137;7138;7139;7140;7141;7142;7912;8906;9034;9035;9036;10033;10034;10035;10036;10037;10038;10039;10040;10041;10042;10043;10044;10045	1542;1543;1544;1545;1546;1547;1548;1549;1550;1551;1552;1553;1554;1555;1556;1557;1558;1559;1560;1561;1562;1563;1564;1565;1566;1567;1568;1569;2922;5610;5611;5612;5613;6804;6805;6806;6807;6808;9887;9888;9889;9890;9891;9892;10861;12200;12365;12366;12367;12368;12369;13853;13854;13855;13856;13857;13858;13859;13860;13861;13862;13863;13864;13865;13866;13867;13868;13869;13870;13871;13872;13873;13874;13875…	1552;2922;5613;6805;9889;10861;12200;12367;13875		143;144;508	190
P52907	P52907	3	3	2	F-actin-capping protein subunit alpha-1	CAPZA1	F-actin-capping protein subunit alpha-1	1	3	3	2	2	1	2	1	1	1	15.4	15.4	11.9	32.922	286	286	0	10.396	9.1	6.3	14364	14364	0	14364	0	2	2	4				376	610;1004;2207	True;True;True	674;1096;2403	1877;2865;2866;6274	2596;3938;3939;8729	2596;3938;8729
P53007	P53007	5	5	5	Tricarboxylate transport protein, mitochondrial	SLC25A1	Tricarboxylate transport protein, mitochondrial	1	5	5	5	5	1	5	1	5	1	16.7	16.7	16.7	34.012	311	311	0	7.185	16.7	2.6	19752	10479	9272.6	0	12927	8	2	10				377	975;986;1266;1327;3333	True;True;True;True;True	1066;1078;1376;1441;3691	2799;2800;2801;2802;2803;2822;2823;3577;3724;9422	3843;3844;3845;3846;3847;3867;3868;4913;5110;12957	3843;3867;4913;5110;12957
P53355	P53355	1	1	1	Death-associated protein kinase 1	DAPK1	Death-associated protein kinase 1	1	1	1	1	0	1	0	1	0	1	1.2	1.2	1.2	160.04	1430	1430	1	-2	0	1.2	6495.8	0	6495.8	0	9204.7	0	2	2	+			378	757	TRUE	831	2240	3092;3093	3092		188;509
P53621	P53621	4	4	4	Coatomer subunit alpha;Xenin;Proxenin	COPA	Coatomer subunit alpha	1	4	4	4	3	1	3	1	3	1	3.8	3.8	3.8	138.34	1224	1224	0	3.9573	2.8	1	9295.4	9295.4	0	9318.4	0	4	1	5				379	2408;2980;3158;3810	True;True;True;True	2623;3308;3502;4223	6820;8369;8939;8940;10844	9456;11448;12250;12251;15003	9456;11448;12251;15003
P53992	P53992	1	1	1	Protein transport protein Sec24C	SEC24C	Protein transport protein Sec24C	1	1	1	1	1	0	1	0	1	0	1.2	1.2	1.2	118.32	1094	1094	0.0028986	1.1943	1.2	0	0	0	0	0	0	1	0	1				380	3059	TRUE	3395	8620	11777	11777
P53999	P53999	4	4	4	Activated RNA polymerase II transcriptional coactivator p15	SUB1	Activated RNA polymerase II transcriptional coactivator p15	1	4	4	4	4	3	4	3	4	3	26.8	26.8	26.8	14.395	127	127	0	81.724	26.8	26	47620	33639	13981	33795	0	7	10	17				381	428;848;1226;1802	True;True;True;True	481;929;1336;1965	1405;1406;2474;2475;2476;2477;2478;2479;2480;2481;2482;3482;3483;3484;5165	1960;1961;1962;3405;3406;3407;3408;3409;3410;3411;3412;3413;3414;3415;4789;4790;4791;7192	1961;3406;4790;7192		510	191
P54136	P54136	4	4	4	Arginine--tRNA ligase, cytoplasmic	RARS	Arginine--tRNA ligase, cytoplasmic	1	4	4	4	4	0	4	0	4	0	6.7	6.7	6.7	75.378	660	660	0	7.3661	6.7	0	0	0	0	0	0	8	0	8				382	1282;2022;2305;3110	True;True;True;True	1393;2207;2510;3450	3616;3617;3618;5687;6547;8809;8810;8811	4966;4967;4968;7861;9094;12076;12077;12078	4967;7861;9094;12078
P54764	P54764	1	1	1	Ephrin type-A receptor 4	EPHA4	Ephrin type-A receptor 4	1	1	1	1	1	1	1	1	1	1	1	1	1	109.86	986	986	1	-2	1	1	15431	7515	7916	0	10858	2	1	3	+			383	992	TRUE	1084	2842;2843	3898;3899;3900	3898		511	192
P55084	P55084	6	6	6	Trifunctional enzyme subunit beta, mitochondrial;3-ketoacyl-CoA thiolase	HADHB	Trifunctional enzyme subunit beta, mitochondrial	1	6	6	6	2	5	2	5	2	5	12.4	12.4	12.4	51.294	474	474	0	6.644	4	10.8	12735	0	12735	0	17657	5	14	19				384	33;566;642;1897;2710;3499	True;True;True;True;True;True	33;630;708;2072;3007;3878	118;1791;1959;1960;1961;1962;1963;5380;5381;7667;7668;9989	176;2473;2717;2718;2719;2720;2721;2722;2723;7446;7447;7448;7449;7450;7451;7452;10543;10544;13788	176;2473;2717;7450;10544;13788
P55265	P55265	1	1	1	Double-stranded RNA-specific adenosine deaminase	ADAR	Double-stranded RNA-specific adenosine deaminase	1	1	1	1	1	0	1	0	1	0	0.9	0.9	0.9	136.06	1226	1226	0	1.4808	0.9	0	5719.9	5719.9	0	5746.5	0	1	0	1				385	482	TRUE	538	1546	2154	2154
P55769	P55769	2	2	2	NHP2-like protein 1;NHP2-like protein 1, N-terminally processed	NHP2L1	NHP2-like protein 1	1	2	2	2	1	1	1	1	1	1	18	18	18	14.173	128	128	0	5.3133	8.6	9.4	0	0	0	0	0	2	2	4				386	387;2802	True;True	433;3110	1274;1275;7884;7885	1783;1784;10827;10828	1784;10827
P55795	P55795	9	4	4	Heterogeneous nuclear ribonucleoprotein H2	HNRNPH2	Heterogeneous nuclear ribonucleoprotein H2	1	9	4	4	7	6	3	1	3	1	29.2	14.9	14.9	49.263	449	449	0	7.5159	21.6	20	6149.6	6149.6	0	6178.1	0	4	1	5				387	331;531;699;1257;1258;1439;3049;3108;3514	True;False;True;False;True;False;True;False;False	369;588;772;1367;1368;1564;1565;3384;3447;3448;3893	1091;1658;1659;1660;1661;1662;2120;3557;3558;3559;3560;3561;4086;4087;4088;4089;4090;4091;4092;4093;4094;8583;8584;8800;8801;8802;8803;8804;8805;8806;8807;10033;10034;10035;10036;10037;10038;10039;10040;10041;10042;10043;10044;10045	1541;2287;2288;2289;2290;2291;2292;2293;2923;4879;4880;4881;4882;4883;5625;5626;5627;5628;5629;5630;5631;5632;5633;5634;5635;5636;5637;5638;5639;5640;5641;5642;5643;5644;5645;5646;5647;5648;5649;5650;5651;11721;11722;12062;12063;12064;12065;12066;12067;12068;12069;12070;12071;12072;12073;13853;13854;13855;13856;13857;13858;13859;13860;13861;13862;13863;13864;13865;13866;13867;13868;13869;13870;13…	1541;2288;2923;4879;4883;5636;11722;12067;13875	65;66;99	146;147;189;470	121;193	22;122;267
P56134	P56134	2	2	2	ATP synthase subunit f, mitochondrial	ATP5J2	ATP synthase subunit f, mitochondrial	1	2	2	2	2	0	2	0	2	0	25.5	25.5	25.5	10.918	94	94	0	12.926	25.5	0	7263.5	7263.5	0	7263.5	0	4	0	4				388	448;2068	True;True	504;2255;2256	1452;1453;5867;5868	2011;2012;8137;8138	2011;8137			194
P56182	P56182	2	2	2	Ribosomal RNA processing protein 1 homolog A	RRP1	Ribosomal RNA processing protein 1 homolog A	1	2	2	2	1	1	1	1	1	1	5.4	5.4	5.4	52.839	461	461	0	4.9179	2.8	2.6	5989.1	5989.1	0	6016.9	0	1	1	2				389	3485;3675	True;True	3863;4075	9951;9952;10480	13732;13733;14509	13733;14509
P56192	P56192	1	1	1	Methionine--tRNA ligase, cytoplasmic	MARS	Methionine--tRNA ligase, cytoplasmic	1	1	1	1	0	1	0	1	0	1	1.4	1.4	1.4	101.11	900	900	0	2.0923	0	1.4	12722	0	12722	0	17450	0	2	2				390	2124	TRUE	2315	6010	8351;8352	8352	100	190;512		435
P56537	P56537	4	4	4	Eukaryotic translation initiation factor 6	EIF6	Eukaryotic translation initiation factor 6	1	4	4	4	3	2	3	2	3	2	24.1	24.1	24.1	26.599	245	245	0	7.717	19.6	8.6	4684.7	4684.7	0	4706.4	0	4	4	8				391	872;2252;2688;3344	True;True;True;True	953;2454;2982;2983;3702	2562;6403;7618;7619;7620;7621;7622;7623;9450	3534;8912;10489;10490;10491;10492;10493;10494;12998	3534;8912;10490;12998		191	195
P58340	P58340	1	1	1	Myeloid leukemia factor 1	MLF1	Myeloid leukemia factor 1	1	1	1	1	1	0	1	0	1	0	3.4	3.4	3.4	30.627	268	268	1	-2	3.4	0	0	0	0	0	0	1	0	1	+			392	1418	TRUE	1538	4004	5511	5511		192;193
P59894	P59894	1	1	1	Doublecortin domain-containing protein 1	DCDC1	Doublecortin domain-containing protein 1	1	1	1	1	0	1	0	1	0	1	2.5	2.5	2.5	39.858	354	354	1	-2	0	2.5	5683.5	0	5683.5	0	7796	0	1	1	+			393	2260	TRUE	2463	6431	8951	8951		194
P59998	P59998	4	4	4	Actin-related protein 2/3 complex subunit 4	ARPC4	Actin-related protein 2/3 complex subunit 4	1	4	4	4	2	3	2	3	2	3	25	25	25	19.667	168	168	0	16.034	11.9	20.2	14871	6391.5	8479.9	0	11632	3	4	7				394	803;1733;3164;3584	True;True;True;True	881;1889;3508;3975	2371;2372;4934;8956;8957;8958;10257	3280;3281;6845;12268;12269;12270;14169	3281;6845;12268;14169
P60174	P60174	1	1	1	Triosephosphate isomerase	TPI1	Triosephosphate isomerase	1	1	1	1	1	0	1	0	1	0	5.2	5.2	5.2	30.791	286	286	0	3.9359	5.2	0	0	0	0	0	0	1	0	1				395	3743	TRUE	4150	10695	14804	14804
P60321	P60321	1	1	1	Nanos homolog 2	NANOS2	Nanos homolog 2	1	1	1	1	0	1	0	1	0	1	7.2	7.2	7.2	15.132	138	138	1	-2	0	7.2	0	0	0	0	0	0	1	1	+			396	2536	TRUE	2791	7186	9949	9949			196
P60660	P60660	8	8	6	Myosin light polypeptide 6	MYL6	Myosin light polypeptide 6	1	8	8	6	8	8	8	8	6	6	55.6	55.6	39.7	16.93	151	151	0	121.09	55.6	55.6	216300	67271	149030	151730	112410	24	33	57				397	200;390;564;647;1443;1637;2611;3559	True;True;True;True;True;True;True;True	215;216;217;436;628;713;1570;1784;1785;2894;3946;3947;3948	638;639;640;641;642;643;644;645;646;647;648;649;650;651;652;1282;1283;1284;1285;1286;1788;1789;1976;1977;1978;1979;1980;1981;4101;4102;4669;4670;4671;7434;7435;7436;10178;10179;10180;10181;10182;10183;10184;10185;10186;10187;10188	927;928;929;930;931;932;933;934;935;936;937;938;939;940;941;1793;1794;1795;1796;1797;2469;2470;2743;2744;2745;2746;2747;2748;2749;2750;2751;2752;2753;2754;2755;5659;5660;5661;5662;6497;6498;6499;6500;6501;6502;10275;10276;10277;14075;14076;14077;14078;14079;14080;14081;14082;14083;14084;14085	937;1796;2469;2753;5661;6499;10277;14078	44;101	104;454;513	92;197	2;32
P60709;A5A3E0	P60709	18;6	1;0	1;0	Actin, cytoplasmic 1;Actin, cytoplasmic 1, N-terminally processed	ACTB	Actin, cytoplasmic 1	2	18	1	1	16	18	1	1	1	1	54.9	4.5	4.5	41.736	375	375;1075	0	16.099	52	54.9	26020	2767.1	23253	0	22729	3	8	11				398	113;367;423;542;548;583;584;760;1377;1429;1553;1763;1785;1957;2742;2862;3136;3406	False;False;True;False;False;False;False;False;False;False;False;False;False;False;False;False;False;False	115;411;471;472;473;474;475;599;600;606;607;608;609;647;648;834;835;1494;1550;1551;1690;1922;1923;1946;1947;2134;2135;2136;3041;3177;3478;3479;3480;3769;3770	361;362;363;364;1207;1208;1209;1210;1211;1212;1213;1214;1215;1216;1217;1218;1219;1387;1388;1389;1390;1391;1392;1393;1394;1395;1685;1686;1687;1688;1689;1690;1691;1692;1693;1694;1695;1696;1713;1714;1715;1716;1717;1718;1719;1720;1721;1722;1723;1724;1725;1726;1727;1728;1729;1730;1731;1732;1733;1734;1735;1736;1737;1738;1739;1740;1741;1825;1826;1827;1828;2249;2250;2251;2252;2253;2254;2255;2256;2257;225…	485;486;487;488;489;490;491;492;493;494;495;496;497;498;499;500;1679;1680;1681;1682;1683;1684;1685;1686;1687;1688;1689;1690;1691;1692;1940;1941;1942;1943;1944;1945;1946;1947;1948;1949;1950;2323;2324;2325;2326;2327;2328;2329;2330;2331;2332;2333;2334;2335;2336;2337;2338;2339;2340;2341;2342;2343;2344;2345;2346;2347;2348;2349;2381;2382;2383;2384;2385;2386;2387;2388;2389;2390;2391;2392;2393;2394;2395;…	491;1688;1948;2334;2393;2520;2527;3107;5253;5576;6162;6966;7126;7658;10638;11028;12185;13306	102;103	195;196;197;198;199;514;515	198;199;200;201;202;203	17;217
P60842;Q14240	P60842;Q14240	7;4	6;3	6;3	Eukaryotic initiation factor 4A-I;Eukaryotic initiation factor 4A-II;Eukaryotic initiation factor 4A-II, N-terminally processed	EIF4A1;EIF4A2	Eukaryotic initiation factor 4A-I; Eukaryotic initiation factor 4A-II	2	7	6	6	5	5	4	4	4	4	22.4	18.5	18.5	46.153	406	406;407	0	14.021	15.8	16.7	20496	17101	3395.2	17114	0	6	5	11				399	344;1188;1233;1363;2313;2494;3587	True;True;False;True;True;True;True	383;1297;1343;1479;2519;2726;3978	1144;1145;3369;3496;3497;3799;3800;3801;6565;7062;10263;10264	1603;1604;4604;4805;4806;4807;5208;5209;5210;9115;9793;14175;14176;14177	1604;4604;4805;5208;9115;9793;14175
P60866	P60866	3	3	3	40S ribosomal protein S20	RPS20	40S ribosomal protein S20	1	3	3	3	3	1	3	1	3	1	25.2	25.2	25.2	13.373	119	119	0	17.073	25.2	10.1	87763	75712	12051	75791	0	11	1	12				400	2107;3327;3417	True;True;True	2297;3683;3781	5967;5968;5969;9400;9401;9402;9403;9715	8271;8272;8273;8274;12929;12930;12931;12932;12933;12934;12935;12936;13404	8274;12935;13404	104			36
P61026	P61026	1	1	1	Ras-related protein Rab-10	RAB10	Ras-related protein Rab-10	1	1	1	1	0	1	0	1	0	1	5.5	5.5	5.5	22.541	200	200	0	2.0628	0	5.5	2197.4	0	2197.4	0	3014.2	0	1	1				401	106	TRUE	107	336	448	448
Q9C0K3;Q9P1U1;P61158	Q9C0K3;Q9P1U1;P61158	1;1;1	1;1;1	1;1;1	Actin-related protein 3C;Actin-related protein 3B;Actin-related protein 3	ACTR3C;ACTR3B;ACTR3	Actin-related protein 3C; Actin-related protein 3B; Actin-related protein 3	3	1	1	1	0	1	0	1	0	1	5.2	5.2	5.2	23.712	210	210;418;418	1	-2	0	5.2	2150.3	0	2150.3	0	3047.1	0	1	1	+			402	488	TRUE	544	1559	2171	2171		516
P61160	P61160	2	2	2	Actin-related protein 2	ACTR2	Actin-related protein 2	1	2	2	2	1	2	1	2	1	2	6.6	6.6	6.6	44.76	394	394	0	3.6705	3.6	6.6	3689.7	3689.7	0	3706.8	0	1	5	6				403	1356;1613	True;True	1471;1472;1760	3783;3784;3785;4605;4606;4607	5190;5191;5192;6407;6408;6409	5191;6409		200	204
P61247	P61247	14	14	14	40S ribosomal protein S3a	RPS3A	40S ribosomal protein S3a	1	14	14	14	14	11	14	11	14	11	56.1	56.1	56.1	29.945	264	264	0	109.61	56.1	46.2	264630	180310	84321	173570	124880	52	40	92				404	53;61;249;903;1891;2017;2126;2135;2241;2562;3348;3465;3466;3736	True;True;True;True;True;True;True;True;True;True;True;True;True;True	53;61;279;280;986;987;2066;2202;2317;2328;2439;2440;2831;2832;3706;3839;3840;3841;4142	156;157;158;159;175;176;177;850;851;852;2640;2641;2642;5372;5677;5678;6012;6013;6031;6032;6033;6370;6371;6372;6373;6374;6375;6376;7283;7284;7285;7286;9460;9461;9462;9463;9464;9465;9466;9467;9468;9869;9870;9871;9872;9873;9874;9875;9876;9877;9878;9879;9880;10664;10665;10666;10667;10668	217;218;219;220;237;238;239;1184;1185;1186;1187;1188;3629;3630;3631;7436;7849;7850;7851;7852;8354;8355;8356;8357;8358;8384;8385;8386;8387;8388;8389;8390;8391;8392;8393;8394;8877;8878;8879;8880;8881;8882;8883;10064;10065;10066;10067;13008;13009;13010;13011;13012;13013;13014;13015;13016;13017;13018;13019;13020;13021;13022;13023;13024;13025;13026;13606;13607;13608;13609;13610;13611;13612;13613;13614…	217;238;1184;3630;7436;7851;8355;8388;8878;10066;13018;13609;13616;14752	105;106;107	201;517;518	205;206;207	96;139;201
P61254;Q9UNX3	P61254;Q9UNX3	5;4	5;4	5;4	60S ribosomal protein L26;60S ribosomal protein L26-like 1	RPL26;RPL26L1	60S ribosomal protein L26; 60S ribosomal protein L26-like 1	2	5	5	5	4	5	4	5	4	5	32.4	32.4	32.4	17.258	145	145;145	0	27.84	26.2	32.4	240470	218470	22004	83915	166190	18	10	28				405	242;425;1043;1390;3932	True;True;True;True;True	271;478;1140;1507;4362	823;824;825;826;827;828;1398;1399;1400;1401;1402;2949;2950;2951;2952;2953;3899;11189;11190;11191	1153;1154;1155;1156;1157;1158;1159;1953;1954;1955;1956;1957;4042;4043;4044;4045;4046;4047;4048;4049;5350;5351;15505;15506;15507;15508;15509;15510	1156;1955;4042;5350;15505		202
P61289	P61289	1	1	1	Proteasome activator complex subunit 3	PSME3	Proteasome activator complex subunit 3	1	1	1	1	1	0	1	0	1	0	7.1	7.1	7.1	29.506	254	254	1	-2	7.1	0	2730.2	2730.2	0	2742.9	0	1	0	1	+			406	2678	TRUE	2970	7596	10466	10466		203
P61313	P61313	7	7	7	60S ribosomal protein L15	RPL15	60S ribosomal protein L15	1	7	7	7	6	7	6	7	6	7	38.2	38.2	38.2	24.146	204	204	0	46.864	30.4	38.2	196070	111280	84793	142070	87670	13	29	42				407	970;1129;2657;2755;3037;3597;3860	True;True;True;True;True;True;True	1061;1233;2947;2948;3056;3368;3988;4277	2788;2789;2790;2791;2792;3164;7544;7545;7546;7547;7770;7771;7772;7773;8537;8538;8539;8540;8541;10279;10280;10281;10282;10283;10284;10970;10971;10972	3826;3827;3828;3829;3830;3831;3832;4319;10401;10402;10403;10404;10683;10684;10685;10686;10687;10688;11661;11662;11663;11664;11665;11666;11667;11668;11669;14194;14195;14196;14197;14198;14199;15169;15170;15171;15172;15173;15174;15175;15176;15177;15178;15179	3827;4319;10403;10685;11661;14194;15170		204;519
P61326	P61326	2	1	1	Protein mago nashi homolog	MAGOH	Protein mago nashi homolog	1	2	1	1	2	1	1	0	1	0	13	5.5	5.5	17.163	146	146	1	-2	13	7.5	0	0	0	0	0	1	0	1	+			408	1547;2484	False;True	1684;2709	4404;4405;4406;7008	6135;6136;6137;6138;9713	6136;9713			208
P61353	P61353	5	5	5	60S ribosomal protein L27	RPL27	60S ribosomal protein L27	1	5	5	5	5	4	5	4	5	4	43.4	43.4	43.4	15.798	136	136	0	19.343	43.4	36	398200	329710	68489	271050	150340	23	13	36				409	600;2598;3746;3776;3923	True;True;True;True;True	664;2879;4153;4184;4185;4352	1859;1860;7397;7398;10698;10699;10700;10701;10702;10763;10764;10765;10766;10767;10768;11169;11170;11171	2568;2569;10221;10222;10223;14807;14808;14809;14810;14811;14812;14813;14814;14815;14816;14817;14818;14900;14901;14902;14903;14904;14905;14906;14907;14908;14909;15476;15477;15478;15479;15480;15481;15482;15483;15484	2569;10223;14807;14908;15477			209
P61604	P61604	2	2	2	10 kDa heat shock protein, mitochondrial	HSPE1	10 kDa heat shock protein, mitochondrial	1	2	2	2	2	0	2	0	2	0	18.6	18.6	18.6	10.932	102	102	0	2.5419	18.6	0	6467.3	6467.3	0	6467.3	0	2	0	2				410	1026;3744	True;True	1122;4151	2922;10696	4013;14805	4013;14805
P61978	P61978	15	15	15	Heterogeneous nuclear ribonucleoprotein K	HNRNPK	Heterogeneous nuclear ribonucleoprotein K	1	15	15	15	12	11	12	11	12	11	40	40	40	50.976	463	463	0	182.2	34.6	28.9	195780	129000	66776	129140	0	43	28	71				411	497;1197;1305;1314;1477;1564;1574;1625;1626;2197;2637;2692;2878;3183;3745	True;True;True;True;True;True;True;True;True;True;True;True;True;True;True	553;1306;1419;1428;1609;1706;1716;1717;1772;1773;2393;2924;2988;3195;3528;3529;4152	1572;1573;1574;1575;1576;1577;3393;3665;3666;3667;3682;4201;4202;4203;4204;4205;4460;4461;4462;4463;4464;4465;4466;4467;4468;4469;4470;4471;4472;4486;4487;4488;4636;4637;4638;4639;4640;4641;4642;4643;6255;7492;7493;7494;7495;7496;7497;7634;8099;9011;9012;9013;9014;9015;9016;10697	2184;2185;2186;2187;2188;2189;2190;4640;5032;5033;5034;5051;5795;5796;5797;5798;5799;5800;5801;5802;6221;6222;6223;6224;6225;6226;6227;6228;6229;6230;6231;6232;6233;6234;6235;6236;6237;6255;6256;6257;6449;6450;6451;6452;6453;6454;6455;6456;8706;8707;10344;10345;10346;10347;10348;10349;10505;11100;12334;12335;12336;12337;12338;12339;12340;12341;12342;12343;12344;12345;14806	2188;4640;5033;5051;5800;6237;6255;6449;6453;8706;10344;10505;11100;12339;14806	108	205;520;521	210;211	145
P62081	P62081	8	8	8	40S ribosomal protein S7	RPS7	40S ribosomal protein S7	1	8	8	8	6	6	6	6	6	6	37.1	37.1	37.1	22.127	194	194	0	38.156	25.8	32.5	418620	327160	91461	301430	152380	18	16	34				412	153;607;745;811;1777;3292;3455;3456	True;True;True;True;True;True;True;True	159;671;819;890;1938;3644;3828;3829	473;474;475;1871;1872;1873;2216;2391;2392;2393;2394;5083;5084;5085;9302;9303;9833;9834;9835	659;660;661;662;663;664;665;666;2583;2584;2585;2586;2587;2588;2589;3058;3059;3305;3306;3307;3308;3309;7056;7057;7058;12779;12780;13559;13560;13561;13562;13563;13564;13565	661;2588;3059;3309;7057;12779;13559;13565
P62136;P36873	P62136;P36873	3;2	3;2	2;1	Serine/threonine-protein phosphatase PP1-alpha catalytic subunit;Serine/threonine-protein phosphatase PP1-gamma catalytic subunit	PPP1CA;PPP1CC	Serine/threonine-protein phosphatase PP1-alpha catalytic subunit; Serine/threonine-protein phosphatase PP1-gamma catalytic subunit	2	3	3	2	3	1	3	1	2	1	12.7	12.7	9.4	37.512	330	330;323	0	3.3221	12.7	2.7	5229.9	5229.9	0	5229.9	0	3	1	4				413	1583;2028;2259	True;True;True	1727;2214;2462	4515;5707;6429;6430	6291;7896;8949;8950	6291;7896;8950
P62140	P62140	2	1	1	Serine/threonine-protein phosphatase PP1-beta catalytic subunit	PPP1CB	Serine/threonine-protein phosphatase PP1-beta catalytic subunit	1	2	1	1	2	0	1	0	1	0	6.4	3.1	3.1	37.186	327	327	0	1.9882	6.4	0	0	0	0	0	0	1	0	1				414	1583;1754	False;True	1727;1913	4515;4990	6291;6929	6291;6929
P62241	P62241	12	12	12	40S ribosomal protein S8	RPS8	40S ribosomal protein S8	1	12	12	12	10	9	10	9	10	9	58.7	58.7	58.7	24.205	208	208	0	303.05	52.9	44.2	800590	572580	228020	544320	346210	33	28	61				415	62;785;1556;1713;1895;1976;2159;2386;2387;2561;2840;3825	True;True;True;True;True;True;True;True;True;True;True;True	62;862;1693;1694;1695;1867;2070;2156;2353;2601;2602;2829;2830;3152;3153;4239	178;179;180;181;182;2338;2339;2340;2341;4428;4429;4430;4431;4432;4433;4434;4870;4871;4872;4873;4874;4875;4876;4877;4878;4879;5378;5575;6118;6119;6749;6750;6751;6752;6753;6754;7278;7279;7280;7281;7282;7988;7989;7990;7991;7992;7993;7994;10888	240;241;242;243;244;3237;3238;3239;3240;3241;3242;3243;3244;3245;3246;3247;3248;6182;6183;6184;6185;6186;6187;6188;6759;6760;6761;6762;6763;6764;6765;6766;6767;6768;6769;6770;7444;7710;8525;8526;9362;9363;9364;9365;9366;9367;9368;9369;9370;9371;9372;10059;10060;10061;10062;10063;10957;10958;10959;10960;10961;10962;10963;15067	243;3241;6183;6764;7444;7710;8526;9365;9372;10060;10961;15067	109;110;111;112;113	206;207;208;522		71;72;100;174;182
P62244	P62244	6	6	6	40S ribosomal protein S15a	RPS15A	40S ribosomal protein S15a	1	6	6	6	6	3	6	3	6	3	43.8	43.8	43.8	14.839	130	130	0	29.524	43.8	23.8	181650	138580	43067	137030	62176	22	11	33				416	953;1031;1401;1757;2531;3798	True;True;True;True;True;True	1043;1127;1520;1916;2783;2784;4208	2749;2750;2751;2929;3928;3929;4994;4995;4996;4997;7172;7173;7174;7175;7176;7177;7178;10813;10814;10815	3778;3779;3780;3781;4020;4021;5389;5390;6933;6934;6935;6936;6937;6938;6939;6940;9928;9929;9930;9931;9932;9933;9934;9935;9936;9937;9938;9939;9940;9941;14965;14966;14967;14968	3778;4021;5389;6934;9929;14967			212;213
P62249	P62249	9	9	9	40S ribosomal protein S16	RPS16	40S ribosomal protein S16	1	9	9	9	9	9	9	9	9	9	54.1	54.1	54.1	16.445	146	146	0	44.93	54.1	54.1	726350	568330	158010	518350	258540	54	43	97				417	222;480;751;924;1202;1290;2177;3283;3635	True;True;True;True;True;True;True;True;True	241;536;825;1011;1312;1402;2372;3633;4031;4032;4033	716;717;1541;1542;1543;1544;2230;2231;2232;2233;2689;2690;2691;2692;3411;3412;3413;3414;3415;3416;3633;3634;6171;6172;6173;6174;9276;9277;9278;9279;9280;10380;10381;10382;10383;10384;10385;10386;10387;10388	1007;1008;1009;1010;1011;1012;2143;2144;2145;2146;2147;2148;2149;2150;2151;2152;3080;3081;3082;3083;3084;3085;3687;3688;3689;3690;3691;3692;3693;3694;3695;3696;3697;3698;3699;3700;3701;3702;4671;4672;4673;4674;4675;4676;4677;4678;4679;4989;4990;4991;4992;4993;8588;8589;8590;8591;8592;8593;8594;8595;8596;8597;8598;8599;8600;8601;8602;8603;12736;12737;12738;12739;12740;12741;12742;12743;12744;12745…	1008;2148;3080;3693;4673;4989;8590;12743;14355		209	214
P62258	P62258	4	4	2	14-3-3 protein epsilon	YWHAE	14-3-3 protein epsilon	1	4	4	2	4	2	4	2	2	0	16.1	16.1	9	29.174	255	255	0	5.388	16.1	7.1	39894	36415	3478.3	36490	0	7	3	10				418	580;641;2476;2632	True;True;True;True	644;707;2699;2919	1820;1821;1822;1958;6993;7483;7484;7485	2506;2507;2508;2509;2716;9696;10333;10334;10335;10336	2506;2716;9696;10336			215
P62263	P62263	6	6	6	40S ribosomal protein S14	RPS14	40S ribosomal protein S14	1	6	6	6	4	4	4	4	4	4	38.4	38.4	38.4	16.273	151	151	0	50.766	29.8	17.9	74884	47548	27336	57159	28708	14	18	32				419	68;793;1495;1496;3263;3318	True;True;True;True;True;True	68;870;1627;1628;3613;3674	201;2354;2355;4248;4249;4250;4251;4252;4253;4254;4255;4256;4257;9221;9222;9223;9381;9382	273;3262;3263;5867;5868;5869;5870;5871;5872;5873;5874;5875;5876;5877;5878;5879;5880;5881;5882;5883;5884;5885;5886;12632;12633;12634;12904;12905;12906;12907;12908;12909	273;3263;5880;5882;12633;12906
P62266	P62266	3	3	3	40S ribosomal protein S23	RPS23	40S ribosomal protein S23	1	3	3	3	2	2	2	2	2	2	16.1	16.1	16.1	15.807	143	143	0	7.0073	15.4	16.1	188850	163380	25463	163760	0	7	6	13				420	1213;1800;3403	True;True;True	1323;1963;3766	3441;5163;9666;9667;9668;9669;9670;9671	4730;7190;13287;13288;13289;13290;13291;13292;13293;13294;13295;13296;13297	4730;7190;13294
P62269	P62269	9	9	9	40S ribosomal protein S18	RPS18	40S ribosomal protein S18	1	9	9	9	9	8	9	8	9	8	44.1	44.1	44.1	17.718	152	152	0	80.548	44.1	43.4	777210	639360	137850	590110	242810	45	39	84				421	112;1452;1660;1809;2843;3040;3538;3598;3921	True;True;True;True;True;True;True;True;True	114;1580;1813;1972;3156;3371;3921;3922;3989;4349;4350	355;356;357;358;359;360;4124;4125;4126;4127;4736;4737;4738;4739;4740;5173;7999;8000;8001;8002;8003;8004;8546;8547;8548;8549;8550;10106;10107;10108;10109;10110;10111;10285;10286;10287;10288;10289;10290;11156;11157;11158;11159;11160;11161;11162;11163;11164;11165;11166	472;473;474;475;476;477;478;479;480;481;482;483;484;5695;5696;5697;5698;5699;5700;5701;6573;6574;6575;6576;6577;6578;6579;6580;6581;6582;6583;6584;6585;6586;6587;6588;6589;6590;7201;10971;10972;10973;10974;10975;10976;10977;10978;11675;11676;11677;11678;11679;11680;11681;13977;13978;13979;13980;13981;13982;13983;13984;13985;14200;14201;14202;14203;14204;14205;14206;14207;14208;14209;15463;15464;1…	474;5698;6581;7201;10974;11679;13978;14201;15464		210	216
P62277	P62277	9	9	9	40S ribosomal protein S13	RPS13	40S ribosomal protein S13	1	9	9	9	7	8	7	8	7	8	54.3	54.3	54.3	17.222	151	151	0	52.305	49	54.3	580330	479720	100610	424160	198320	39	26	65				422	1238;1264;1267;1803;2122;2392;3128;3600;3830	True;True;True;True;True;True;True;True;True	1348;1374;1377;1966;2313;2607;3470;3991;4244	3509;3510;3511;3512;3572;3573;3574;3578;3579;3580;5166;6003;6004;6005;6006;6007;6008;6776;6777;6778;6779;8863;8864;10294;10295;10296;10297;10298;10299;10300;10895;10896;10897	4820;4821;4822;4823;4824;4825;4826;4895;4896;4897;4898;4899;4900;4901;4902;4903;4904;4905;4906;4907;4908;4909;4910;4914;4915;4916;4917;4918;4919;4920;7193;7194;8337;8338;8339;8340;8341;8342;8343;8344;8345;8346;8347;8348;8349;9400;9401;9402;9403;9404;9405;9406;12143;12144;14213;14214;14215;14216;14217;14218;14219;15074;15075;15076;15077	4821;4897;4915;7194;8339;9406;12143;14215;15076
P62280	P62280	12	12	12	40S ribosomal protein S11	RPS11	40S ribosomal protein S11	1	12	12	12	10	9	10	9	10	9	56.3	56.3	56.3	18.431	158	158	0	23.444	46.2	38	169660	132350	37303	123330	54726	31	24	55				423	63;394;612;634;652;653;1623;1782;2651;2800;2845;3592	True;True;True;True;True;True;True;True;True;True;True;True	63;440;676;699;718;719;1770;1943;2940;2941;3107;3158;3983	183;184;185;186;187;1292;1293;1294;1295;1879;1943;1944;1945;1992;1993;1994;1995;1996;1997;1998;1999;2000;2001;4631;4632;5103;7528;7529;7530;7531;7532;7879;7880;8006;8007;8008;8009;10271;10272	245;246;247;248;249;250;251;252;253;254;1803;1804;1805;1806;2598;2693;2694;2695;2696;2697;2698;2699;2700;2766;2767;2768;2769;2770;2771;2772;2773;2774;2775;2776;2777;6443;6444;6445;7112;10382;10383;10384;10385;10386;10387;10388;10822;10823;10980;10981;10982;10983;10984;10985;14185;14186	248;1805;2598;2693;2767;2773;6445;7112;10387;10823;10980;14186	114;115;116		217	60;116;131
P62314	P62314	3	3	3	Small nuclear ribonucleoprotein Sm D1	SNRPD1	Small nuclear ribonucleoprotein Sm D1	1	3	3	3	3	2	3	2	3	2	37	37	37	13.281	119	119	0	15.127	37	20.2	22212	16861	5350.5	16940	0	8	3	11				424	2350;2681;3832	True;True;True	2562;2974;4246	6645;6646;6647;6648;6649;6650;7608;7609;7610;10900	9218;9219;9220;9221;9222;9223;10478;10479;10480;10481;15080	9220;10478;15080
P62316	P62316	1	1	1	Small nuclear ribonucleoprotein Sm D2	SNRPD2	Small nuclear ribonucleoprotein Sm D2	1	1	1	1	1	0	1	0	1	0	7.6	7.6	7.6	13.527	118	118	0	1.9382	7.6	0	8199.8	8199.8	0	8199.8	0	2	0	2				425	1148	TRUE	1253	3234;3235	4411;4412	4411
P62318	P62318	2	2	2	Small nuclear ribonucleoprotein Sm D3	SNRPD3	Small nuclear ribonucleoprotein Sm D3	1	2	2	2	2	0	2	0	2	0	15.1	15.1	15.1	13.916	126	126	0	29.77	15.1	0	24686	24686	0	24749	0	10	0	10				426	1020;3407	True;True	1115;1116;3771	2910;2911;2912;2913;2914;9684;9685;9686	3998;3999;4000;4001;4002;4003;4004;13316;13317;13318	4002;13318			218
P62424	P62424	14	14	14	60S ribosomal protein L7a	RPL7A	60S ribosomal protein L7a	1	14	14	14	13	11	13	11	13	11	44	44	44	29.995	266	266	0	90.924	41	33.1	317940	180370	137570	202460	166340	32	37	69				427	135;136;1445;1888;2157;2503;2580;2821;3175;3176;3310;3404;3657;3747	True;True;True;True;True;True;True;True;True;True;True;True;True;True	139;140;141;1572;2063;2351;2742;2854;2855;3131;3519;3520;3665;3666;3767;4056;4154	426;427;428;429;430;431;432;433;4104;4105;4106;4107;4108;4109;5368;5369;6102;6103;6104;7095;7096;7333;7334;7335;7336;7337;7338;7943;7944;8986;8987;8988;8989;9359;9360;9361;9362;9363;9364;9672;9673;10437;10438;10439;10703;10704;10705	603;604;605;606;607;608;609;610;611;5664;5665;5666;5667;5668;5669;5670;5671;5672;5673;5674;5675;5676;5677;5678;7432;7433;8499;8500;8501;9833;9834;10131;10132;10133;10134;10135;10136;10137;10138;10139;10140;10141;10897;10898;10899;12309;12310;12311;12312;12868;12869;12870;12871;12872;12873;12874;13298;13299;13300;13301;14414;14415;14416;14417;14819;14820;14821;14822;14823;14824;14825;14826	604;608;5668;7433;8499;9833;10131;10897;12309;12311;12870;13299;14415;14820	117;118	211;212;213;214	219	182;199
P62701	P62701	16	16	8	40S ribosomal protein S4, X isoform	RPS4X	40S ribosomal protein S4, X isoform	1	16	16	8	15	11	15	11	7	4	51.7	51.7	32.3	29.597	263	263	0	84.704	49	35	537280	358280	179000	341320	267170	72	41	113				428	676;860;951;1222;1277;1421;1549;2333;2357;2376;3179;3255;3631;3806;3807;3894	True;True;True;True;True;True;True;True;True;True;True;True;True;True;True;True	744;941;1040;1041;1332;1387;1541;1686;2545;2569;2591;3523;3524;3605;4026;4219;4220;4315	2057;2058;2059;2060;2531;2532;2533;2743;2744;3466;3467;3468;3469;3470;3471;3472;3601;3602;3603;3604;3605;3606;4009;4010;4011;4012;4013;4014;4015;4408;6615;6616;6617;6663;6664;6665;6666;6667;6726;6727;6728;8992;8993;8994;8995;8996;8997;9193;9194;9195;10368;10369;10370;10371;10372;10832;10833;10834;10835;10836;10837;10838;10839;10840;11062;11063;11064;11065	2843;2844;2845;2846;2847;2848;2849;3477;3478;3479;3480;3481;3482;3483;3772;3773;4766;4767;4768;4769;4770;4771;4772;4773;4774;4775;4776;4946;4947;4948;4949;4950;4951;4952;4953;4954;4955;4956;5516;5517;5518;5519;5520;5521;5522;5523;5524;5525;5526;5527;5528;5529;5530;5531;5532;5533;6140;6141;9174;9175;9176;9177;9251;9252;9253;9254;9255;9256;9257;9258;9334;9335;9336;9337;9338;12315;12316;12317;12318;…	2849;3479;3772;4770;4953;5531;6140;9174;9251;9337;12320;12592;14331;14985;14996;15305	119;120		220;221	41;181
P67775;P62714	P67775;P62714	1;1	1;1	1;1	Serine/threonine-protein phosphatase 2A catalytic subunit alpha isoform;Serine/threonine-protein phosphatase 2A catalytic subunit beta isoform	PPP2CA;PPP2CB	Serine/threonine-protein phosphatase 2A catalytic subunit alpha isoform; Serine/threonine-protein phosphatase 2A catalytic subunit beta isoform	2	1	1	1	1	0	1	0	1	0	3.6	3.6	3.6	35.594	309	309;309	0	1.8582	3.6	0	0	0	0	0	0	1	0	1				429	3912	TRUE	4340	11138	15433	15433
P62750	P62750	7	7	7	60S ribosomal protein L23a	RPL23A	60S ribosomal protein L23a	1	7	7	7	6	5	6	5	6	5	34.6	34.6	34.6	17.695	156	156	0	15.235	34	21.8	124540	68112	56431	96816	51510	19	14	33				430	1049;1846;1931;2458;2615;3640;3641	True;True;True;True;True;True;True	1146;1147;2014;2106;2678;2899;4038;4039	2976;2977;2978;5264;5265;5266;5457;5458;5459;6945;6946;6947;6948;6949;7441;7442;7443;10398;10399;10400;10401;10402	4079;4080;4081;7300;7301;7302;7303;7304;7305;7306;7559;7560;7561;9631;9632;9633;9634;9635;9636;9637;9638;9639;10282;10283;10284;10285;14367;14368;14369;14370;14371;14372;14373	4079;7300;7561;9634;10285;14370;14373			222
P62753	P62753	6	6	6	40S ribosomal protein S6	RPS6	40S ribosomal protein S6	1	6	6	6	5	5	5	5	5	5	23.7	23.7	23.7	28.68	249	249	0	116.39	23.3	18.9	356960	293650	63301	229320	153550	26	24	50				431	484;2040;2112;2113;2258;2471	True;True;True;True;True;True	540;2226;2302;2303;2461;2693;2694	1548;1549;1550;1551;5791;5792;5793;5794;5795;5796;5797;5979;5980;5981;5982;5983;6427;6428;6978;6979;6980;6981;6982;6983;6984;6985;6986;6987;6988	2157;2158;2159;2160;2161;2162;2163;8017;8018;8019;8020;8021;8022;8023;8024;8284;8285;8286;8287;8288;8289;8290;8291;8292;8293;8294;8295;8296;8297;8298;8299;8300;8301;8302;8946;8947;8948;9679;9680;9681;9682;9683;9684;9685;9686;9687;9688;9689;9690;9691	2162;8021;8299;8302;8947;9684	121		223	12
P62805	P62805	11	11	11	Histone H4	HIST1H4A	Histone H4	1	11	11	11	9	11	9	11	9	11	61.2	61.2	61.2	11.367	103	103	0	111.01	60.2	61.2	10561000	5618100	4943200	6655100	5492000	84	116	200				432	421;422;553;1704;1876;1877;2870;3297;3379;3380;3473	True;True;True;True;True;True;True;True;True;True;True	469;470;614;615;616;1858;2049;2050;2051;3187;3650;3739;3740;3741;3742;3849;3850	1380;1381;1382;1383;1384;1385;1386;1756;1757;1758;1759;1760;1761;1762;1763;1764;1765;1766;4831;4832;4833;4834;4835;4836;4837;4838;4839;4840;4841;4842;4843;4844;4845;4846;4847;4848;4849;4850;4851;4852;4853;4854;5335;5336;5337;5338;5339;5340;5341;5342;5343;5344;5345;8073;8074;8075;8076;8077;8078;8079;8080;8081;9312;9313;9314;9315;9553;9554;9555;9556;9557;9558;9559;9560;9561;9562;9563;9564;9565;9566…	1922;1923;1924;1925;1926;1927;1928;1929;1930;1931;1932;1933;1934;1935;1936;1937;1938;1939;2431;2432;2433;2434;2435;2436;2437;2438;2439;2440;2441;2442;2443;2444;2445;6692;6693;6694;6695;6696;6697;6698;6699;6700;6701;6702;6703;6704;6705;6706;6707;6708;6709;6710;6711;6712;6713;6714;6715;6716;6717;6718;6719;6720;6721;6722;6723;6724;6725;6726;6727;6728;6729;6730;6731;6732;6733;6734;6735;6736;6737;6738…	1936;1939;2443;6734;7399;7405;11075;12791;13137;13196;13662		215;216;523	224
P62826	P62826	3	3	3	GTP-binding nuclear protein Ran	RAN	GTP-binding nuclear protein Ran	1	3	3	3	2	2	2	2	2	2	15.3	15.3	15.3	24.423	216	216	0	5.1871	10.2	10.2	13770	10574	3195.2	10624	0	3	4	7				433	39;1045;2424	True;True;True	39;1142;2642	128;2955;6852;6853;6854	187;4051;9492;9493;9494;9495;9496	187;4051;9494
P62829	P62829	4	4	4	60S ribosomal protein L23	RPL23	60S ribosomal protein L23	1	4	4	4	3	2	3	2	3	2	36.4	36.4	36.4	14.865	140	140	0	11.284	30.7	16.4	22680	19991	2688.8	19991	0	13	1	14				434	675;1710;2272;2647	True;True;True;True	743;1864;2475;2476;2477;2935	2052;2053;2054;2055;2056;4866;6466;6467;6468;6469;6470;6471;6472;7517	2837;2838;2839;2840;2841;2842;6754;8995;8996;8997;8998;8999;9000;9001;10371	2842;6754;8996;10371	122;123		225;226	28;125
P62841	P62841	4	4	4	40S ribosomal protein S15	RPS15	40S ribosomal protein S15	1	4	4	4	3	2	3	2	3	2	55.2	55.2	55.2	17.04	145	145	0	13.457	40	23.4	11582	8884.5	2697.9	8925.7	0	4	3	7				435	550;665;1329;3208	True;True;True;True	611;733;1443;3555	1748;2028;2029;2030;3726;9067	2423;2809;2810;2811;2812;2813;5112;12402	2423;2811;5112;12402		217;218;524	227
P62847	P62847	4	4	4	40S ribosomal protein S24	RPS24	40S ribosomal protein S24	1	4	4	4	4	2	4	2	4	2	35.3	35.3	35.3	15.423	133	133	0	58.099	35.3	15	169240	169240	0	157100	0	28	5	33				436	1860;2529;3349;3354	True;True;True;True	2029;2779;2780;2781;3707;3712	5292;5293;7163;7164;7165;7166;7167;7168;7169;9469;9470;9471;9480;9481;9482;9483;9484;9485;9486;9487;9488;9489	7336;7337;9913;9914;9915;9916;9917;9918;9919;9920;9921;9922;9923;9924;13027;13028;13029;13046;13047;13048;13049;13050;13051;13052;13053;13054;13055;13056;13057;13058;13059;13060;13061	7337;9921;13028;13047		219	228
P62851	P62851	5	5	5	40S ribosomal protein S25	RPS25	40S ribosomal protein S25	1	5	5	5	5	5	5	5	5	5	29.6	29.6	29.6	13.742	125	125	0	33.919	29.6	29.6	262740	195220	67521	197070	93781	26	23	49				437	30;286;492;2138;2263	True;True;True;True;True	30;320;548;2331;2466	107;108;109;110;111;112;957;958;959;960;961;1565;1566;1567;6040;6041;6042;6043;6044;6045;6046;6434;6435;6436;6437;6438	161;162;163;164;165;166;167;168;169;170;1333;1334;1335;1336;1337;1338;2177;2178;2179;8403;8404;8405;8406;8407;8408;8409;8410;8411;8412;8413;8414;8415;8416;8417;8418;8419;8420;8421;8422;8423;8424;8425;8954;8955;8956;8957;8958;8959;8960	164;1335;2177;8414;8954
P62854;Q5JNZ5	P62854;Q5JNZ5	3;2	3;2	3;2	40S ribosomal protein S26;Putative 40S ribosomal protein S26-like 1	RPS26;RPS26P11	40S ribosomal protein S26; Putative 40S ribosomal protein S26-like 1	2	3	3	3	3	2	3	2	3	2	33.9	33.9	33.9	13.015	115	115;115	0	71.323	33.9	20.9	95550	67195	28354	64138	42138	23	10	33				438	486;1061;2609	True;True;True	542;1161;2892	1553;1554;1555;1556;1557;3003;3004;3005;3006;3007;7426;7427;7428;7429	2165;2166;2167;2168;2169;4107;4108;4109;4110;4111;4112;4113;4114;4115;4116;4117;4118;4119;4120;4121;4122;10258;10259;10260;10261;10262;10263;10264;10265;10266;10267;10268;10269	2166;4115;10264			229
P62857	P62857	1	1	1	40S ribosomal protein S28	RPS28	40S ribosomal protein S28	1	1	1	1	1	1	1	1	1	1	17.4	17.4	17.4	7.8409	69	69	0	8.851	17.4	17.4	13344	13344	0	13344	0	3	1	4				439	725	TRUE	799	2172;2173;2174	2987;2988;2989;2990	2989
P62861	P62861	2	2	2	40S ribosomal protein S30	FAU	40S ribosomal protein S30	1	2	2	2	2	1	2	1	2	1	18.6	18.6	18.6	6.6478	59	59	0	3.6109	18.6	16.9	123800	123800	0	124100	0	8	1	9				440	1097;2850	True;True	1199;3164	3093;3094;3095;8017	4221;4222;4223;4224;4225;4226;4227;4228;10993	4225;10993
Q9HAV0;P62879;P62873	Q9HAV0;P62879;P62873	1;1;1	1;1;1	1;1;1	Guanine nucleotide-binding protein subunit beta-4;Guanine nucleotide-binding protein G(I)/G(S)/G(T) subunit beta-2;Guanine nucleotide-binding protein G(I)/G(S)/G(T) subunit beta-1	GNB4;GNB2;GNB1	Guanine nucleotide-binding protein subunit beta-4; Guanine nucleotide-binding protein G(I)/G(S)/G(T) subunit beta-2; Guanine nucleotide-binding protein G(I)/G(S)/G(T) subunit beta-1	3	1	1	1	1	0	1	0	1	0	3.2	3.2	3.2	37.567	340	340;340;340	0	2.8156	3.2	0	0	0	0	0	0	1	0	1				441	2120	TRUE	2311	5999	8332	8332
P62888	P62888	6	6	6	60S ribosomal protein L30	RPL30	60S ribosomal protein L30	1	6	6	6	5	2	5	2	5	2	58.3	58.3	58.3	12.784	115	115	0	57.655	51.3	20.9	86699	86031	667.64	86242	0	8	3	11				442	1868;2413;2922;3008;3228;3420	True;True;True;True;True;True	2039;2628;2629;3245;3246;3338;3576;3784	5321;6825;6826;8207;8208;8456;9131;9718;9719;9720;9721	7371;9461;9462;11226;11227;11564;12477;13408;13409;13410;13411;13412;13413	7371;9462;11227;11564;12477;13411	124;125;126	220;221	230	52;85;92
Q59GN2;P62891	Q59GN2;P62891	1;1	1;1	1;1	Putative 60S ribosomal protein L39-like 5;60S ribosomal protein L39	RPL39P5;RPL39	Putative 60S ribosomal protein L39-like 5; 60S ribosomal protein L39	2	1	1	1	1	1	1	1	1	1	19.6	19.6	19.6	6.3225	51	51;51	0	2.0784	19.6	19.6	12584	9346	3237.6	0	4441	2	1	3				443	2796	TRUE	3103	7868;7869	10810;10811;10812	10811
P62899	P62899	2	2	2	60S ribosomal protein L31	RPL31	60S ribosomal protein L31	1	2	2	2	2	0	2	0	2	0	19.2	19.2	19.2	14.463	125	125	0	56.84	19.2	0	100560	100560	0	100560	0	6	0	6				444	2467;2642	True;True	2689;2929	6972;7506;7507;7508	9672;9673;10358;10359;10360;10361	9672;10360
P62906	P62906	8	8	8	60S ribosomal protein L10a	RPL10A	60S ribosomal protein L10a	1	8	8	8	7	7	7	7	7	7	31.8	31.8	31.8	24.831	217	217	0	61.561	28.1	26.3	338600	277490	61105	216060	148000	26	18	44				445	358;359;587;1051;1604;1893;3556;3812	True;True;True;True;True;True;True;True	401;402;403;651;1149;1150;1751;2068;3943;4225	1172;1173;1174;1175;1176;1177;1178;1833;1834;1835;1836;2981;2982;2983;2984;2985;4573;4574;4575;5374;5375;5376;10169;10170;10847;10848;10849;10850;10851;10852	1633;1634;1635;1636;1637;1638;1639;1640;1641;1642;1643;2532;2533;2534;2535;2536;2537;2538;2539;4084;4085;4086;4087;4088;4089;6366;6367;6368;6369;6370;6371;7438;7439;7440;7441;7442;14065;14066;15006;15007;15008;15009;15010;15011	1634;1640;2538;4088;6368;7441;14065;15006	127		231;232	164
P62910	P62910	5	5	5	60S ribosomal protein L32	RPL32	60S ribosomal protein L32	1	5	5	5	3	3	3	3	3	3	40	40	40	15.86	135	135	0	10.787	27.4	22.2	3088.9	0	3088.9	0	4377	3	5	8				446	31;40;789;1296;3134	True;True;True;True;True	31;40;866;1409;3476	113;129;130;131;2348;3645;8875;8876	171;188;189;190;3256;5009;12158;12159	171;188;3256;5009;12158	128;129		233	91;96
P62913	P62913	3	3	3	60S ribosomal protein L11	RPL11	60S ribosomal protein L11	1	3	3	3	3	2	3	2	3	2	19.7	19.7	19.7	20.252	178	178	0	40.246	19.7	12.9	277650	226450	51202	226730	0	11	9	20				447	266;3572;3814	True;True;True	298;3961;4227	890;10221;10222;10223;10224;10225;10855;10856;10857;10858	1255;1256;1257;14124;14125;14126;14127;14128;14129;14130;15014;15015;15016;15017;15018;15019;15020;15021;15022;15023	1256;14128;15014
P62917	P62917	6	6	6	60S ribosomal protein L8	RPL8	60S ribosomal protein L8	1	6	6	6	5	4	5	4	5	4	21.4	21.4	21.4	28.024	257	257	0	41.809	18.7	16.3	142870	81535	61331	91372	73891	33	28	61				448	304;305;357;379;1232;3739	True;True;True;True;True;True	339;340;341;400;425;1342;4145	1000;1001;1002;1003;1004;1005;1006;1171;1245;1246;1247;1248;1249;1250;1251;1252;1253;1254;1255;1256;1257;1258;1259;1260;3494;3495;10679;10680;10681;10682	1402;1403;1404;1405;1406;1407;1408;1409;1410;1411;1412;1413;1414;1630;1631;1632;1724;1725;1726;1727;1728;1729;1730;1731;1732;1733;1734;1735;1736;1737;1738;1739;1740;1741;1742;1743;1744;1745;1746;1747;1748;1749;1750;1751;1752;1753;1754;1755;1756;1757;1758;1759;1760;1761;4803;4804;14785;14786;14787;14788;14789;14790	1405;1414;1630;1737;4803;14790		222
P62937	P62937	6	6	6	Peptidyl-prolyl cis-trans isomerase A;Peptidyl-prolyl cis-trans isomerase A, N-terminally processed	PPIA	Peptidyl-prolyl cis-trans isomerase A	1	6	6	6	6	2	6	2	6	2	33.9	33.9	33.9	18.012	165	165	0	10.649	33.9	10.9	21828	6943.8	14884	0	20752	10	5	15				449	954;1818;2992;3637;3686;3687	True;True;True;True;True;True	1044;1983;3320;4035;4087;4088	2752;2753;5188;8398;10390;10391;10392;10523;10524;10525;10526;10527;10528	3782;3783;7218;11496;14357;14358;14359;14570;14571;14572;14573;14574;14575;14576;14577	3782;7218;11496;14359;14571;14577	130			161
P62995	P62995	7	7	7	Transformer-2 protein homolog beta	TRA2B	Transformer-2 protein homolog beta	1	7	7	7	5	5	5	5	5	5	24.3	24.3	24.3	33.665	288	288	0	16.013	15.3	17	47713	38663	9050.4	38809	0	15	12	27				450	38;1163;1362;1696;2915;3426;3842	True;True;True;True;True;True;True	38;1268;1478;1850;3238;3790;4256	127;3284;3285;3286;3287;3288;3289;3797;3798;4811;4812;4813;8191;9728;9729;9730;9731;9732;9733;10924	186;4475;4476;4477;4478;4479;4480;4481;4482;5205;5206;5207;6669;6670;6671;11208;13420;13421;13422;13423;13424;13425;13426;13427;13428;13429;15109	186;4479;5205;6670;11208;13427;15109
P63010;Q10567	P63010;Q10567	8;4	8;4	8;4	AP-2 complex subunit beta;AP-1 complex subunit beta-1	AP2B1;AP1B1	AP-2 complex subunit beta; AP-1 complex subunit beta-1	2	8	8	8	7	2	7	2	7	2	10.4	10.4	10.4	104.55	937	937;949	0	11.914	8.1	3.1	21087	18617	2469.7	18660	0	13	3	16				451	485;1245;1932;1939;2230;2449;2605;3884	True;True;True;True;True;True;True;True	541;1355;2107;2114;2428;2669;2888;4304	1552;3531;3532;3533;3534;5460;5477;6340;6929;7416;7417;11034;11035;11036	2164;4849;4850;4851;4852;4853;7562;7582;8841;9612;10244;10245;10246;15274;15275;15276	2164;4852;7562;7582;8841;9612;10246;15275
P63104	P63104	3	1	1	14-3-3 protein zeta/delta	YWHAZ	14-3-3 protein zeta/delta	1	3	1	1	3	2	1	0	1	0	13.1	5.7	5.7	27.745	245	245	0	1.3401	13.1	7.3	0	0	0	0	0	2	0	2				452	580;2632;3129	False;False;True	644;2919;3471	1820;1821;1822;7483;7484;7485;8865;8866	2506;2507;2508;2509;10333;10334;10335;10336;12145;12146	2506;10336;12145
Q96FJ2;P63167	Q96FJ2;P63167	1;1	1;1	1;1	Dynein light chain 2, cytoplasmic;Dynein light chain 1, cytoplasmic	DYNLL2;DYNLL1	Dynein light chain 2, cytoplasmic; Dynein light chain 1, cytoplasmic	2	1	1	1	1	0	1	0	1	0	12.4	12.4	12.4	10.35	89	89;89	0	1.8447	12.4	0	2924.3	2924.3	0	2937.8	0	1	0	1				453	3889	TRUE	4310	11050	15292	15292	131			56
P63173	P63173	1	1	1	60S ribosomal protein L38	RPL38	60S ribosomal protein L38	1	1	1	1	1	0	1	0	1	0	18.6	18.6	18.6	8.2178	70	70	0	2.1149	18.6	0	0	0	0	0	0	1	0	1				454	1811	TRUE	1974	5175	7203	7203
P63208	P63208	1	1	1	S-phase kinase-associated protein 1	SKP1	S-phase kinase-associated protein 1	1	1	1	1	1	0	1	0	1	0	7.4	7.4	7.4	18.658	163	163	0	5.9945	7.4	0	1500	1500	0	1500	0	2	0	2				455	2569	TRUE	2840;2841	7297;7298;7299	10079;10080;10081	10079		223
P63220	P63220	3	3	3	40S ribosomal protein S21	RPS21	40S ribosomal protein S21	1	3	3	3	3	0	3	0	3	0	41	41	41	9.1113	83	83	0	23.278	41	0	8836.3	8836.3	0	8877.3	0	5	0	5				456	2497;2537;3385	True;True;True	2731;2732;2792;3747	7072;7073;7074;7187;9617	9808;9809;9810;9950;13220	9809;9950;13220	132		234;235	56
P63241;Q9GZV4;Q6IS14	P63241;Q9GZV4;Q6IS14	2;1;1	2;1;1	2;1;1	Eukaryotic translation initiation factor 5A-1;Eukaryotic translation initiation factor 5A-2;Eukaryotic translation initiation factor 5A-1-like	EIF5A;EIF5A2;EIF5AL1	Eukaryotic translation initiation factor 5A-1; Eukaryotic translation initiation factor 5A-2; Eukaryotic translation initiation factor 5A-1-like	3	2	2	2	2	0	2	0	2	0	15.6	15.6	15.6	16.832	154	154;153;154	0	3.1233	15.6	0	12498	12498	0	12556	0	2	0	2				457	681;3518	True;True	750;3899	2071;10058	2861;13913	2861;13913
P63244	P63244	6	6	6	Guanine nucleotide-binding protein subunit beta-2-like 1;Guanine nucleotide-binding protein subunit beta-2-like 1, N-terminally processed	GNB2L1	Receptor of activated protein C kinase 1	1	6	6	6	6	4	6	4	6	4	18.3	18.3	18.3	35.076	317	317	0	10.999	18.3	12.3	76898	61610	15288	61821	0	10	6	16				458	605;1576;1759;2450;3771;3936	True;True;True;True;True;True	669;1719;1918;2670;4179;4367	1865;1866;4491;5003;5004;5005;6930;6931;10750;10751;11198	2575;2576;2577;6261;6948;6949;6950;9613;9614;9615;14881;14882;14883;14884;14885;15517	2575;6261;6949;9613;14882;15517	133			249
P63261	P63261	18	18	1	Actin, cytoplasmic 2;Actin, cytoplasmic 2, N-terminally processed	ACTG1	Actin, cytoplasmic 2	1	18	18	1	16	18	16	18	1	1	54.9	54.9	4.5	41.792	375	375	0	323.31	52	54.9	5976700	2198900	3777800	3016000	3918600	156	231	387				459	113;367;542;548;583;584;691;760;1377;1429;1553;1763;1785;1957;2742;2862;3136;3406	True;True;True;True;True;True;True;True;True;True;True;True;True;True;True;True;True;True	115;411;599;600;606;607;608;609;647;648;760;761;762;763;834;835;1494;1550;1551;1690;1922;1923;1946;1947;2134;2135;2136;3041;3177;3478;3479;3480;3769;3770	361;362;363;364;1207;1208;1209;1210;1211;1212;1213;1214;1215;1216;1217;1218;1219;1685;1686;1687;1688;1689;1690;1691;1692;1693;1694;1695;1696;1713;1714;1715;1716;1717;1718;1719;1720;1721;1722;1723;1724;1725;1726;1727;1728;1729;1730;1731;1732;1733;1734;1735;1736;1737;1738;1739;1740;1741;1825;1826;1827;1828;2100;2101;2102;2103;2104;2105;2106;2107;2108;2249;2250;2251;2252;2253;2254;2255;2256;2257;225…	485;486;487;488;489;490;491;492;493;494;495;496;497;498;499;500;1679;1680;1681;1682;1683;1684;1685;1686;1687;1688;1689;1690;1691;1692;2323;2324;2325;2326;2327;2328;2329;2330;2331;2332;2333;2334;2335;2336;2337;2338;2339;2340;2341;2342;2343;2344;2345;2346;2347;2348;2349;2381;2382;2383;2384;2385;2386;2387;2388;2389;2390;2391;2392;2393;2394;2395;2396;2397;2398;2399;2400;2401;2402;2403;2404;2405;2406;…	491;1688;2334;2393;2520;2527;2907;3107;5253;5576;6162;6966;7126;7658;10638;11028;12185;13306	103;134	196;197;198;199;224;514;515	199;200;201;202;203;236	17;217
P67809;Q9Y2T7;P16989	P67809;Q9Y2T7;P16989	5;4;4	5;4;4	5;4;4	Nuclease-sensitive element-binding protein 1;Y-box-binding protein 2;Y-box-binding protein 3	YBX1;YBX2;YBX3	Nuclease-sensitive element-binding protein 1; Y-box-binding protein 2; Y-box-binding protein 3	3	5	5	5	5	2	5	2	5	2	18.2	18.2	18.2	35.924	324	324;364;372	0	40.046	18.2	11.1	63327	54446	8880.5	51070	0	16	6	22				460	688;1115;2572;2596;3120	True;True;True;True;True	757;1219;2845;2846;2875;2876;3462	2096;2097;3127;3128;3129;3130;3131;3132;3133;3134;3135;3136;7310;7311;7312;7390;7391;7392;8852;8853;8854	2894;2895;4274;4275;4276;4277;4278;4279;4280;4281;4282;4283;10105;10106;10107;10108;10213;10214;10215;12127;12128;12129;12130	2895;4276;10105;10213;12128		225;226
P67936	P67936	6	4	4	Tropomyosin alpha-4 chain	TPM4	Tropomyosin alpha-4 chain	1	6	4	4	3	5	1	3	1	3	17.7	13.3	13.3	28.521	248	248	0	6.8562	10.5	17.3	2181.3	1134.7	1046.6	1134.7	0	1	4	5				461	121;1670;1681;1816;2869;3243	True;True;False;True;False;True	124;1823;1834;1980;1981;3185;3186;3593	379;380;4763;4779;4780;4781;4782;5185;5186;8068;8069;8070;8071;8072;9168	522;523;6614;6630;6631;6632;6633;6634;6635;7215;7216;11060;11061;11062;11063;11064;12542	522;6614;6630;7216;11062;12542		438;525;526
P68133;P68032;P62736;P63267	P68133;P68032;P62736;P63267	14;14;13;12	3;3;3;2	3;3;3;2	Actin, alpha skeletal muscle;Actin, alpha cardiac muscle 1;Actin, aortic smooth muscle;Actin, gamma-enteric smooth muscle	ACTA1;ACTC1;ACTA2;ACTG2	Actin, alpha skeletal muscle; Actin, alpha cardiac muscle 1; Actin, aortic smooth muscle; Actin, gamma-enteric smooth muscle	4	14	3	3	12	13	3	2	3	2	37.7	10.3	10.3	42.051	377	377;377;377;376	0	33.666	34.7	34.2	673930	415770	258160	416230	0	10	7	17				462	113;367;542;583;584;760;1378;1429;1553;1763;2741;2862;3136;3895	False;False;False;False;False;False;True;False;False;False;True;False;False;True	115;411;599;600;647;648;834;835;1495;1550;1551;1690;1922;1923;3040;3177;3478;3479;3480;4316;4317	361;362;363;364;1207;1208;1209;1210;1211;1212;1213;1214;1215;1216;1217;1218;1219;1685;1686;1687;1688;1689;1690;1691;1692;1693;1694;1695;1696;1825;1826;1827;1828;2249;2250;2251;2252;2253;2254;2255;2256;2257;2258;2259;2260;2261;2262;2263;2264;2265;2266;2267;2268;2269;3867;3868;3869;3870;4050;4051;4052;4053;4054;4055;4056;4057;4420;4421;4422;4423;4424;4425;5010;5011;5012;5013;5014;5015;5016;5017;501…	485;486;487;488;489;490;491;492;493;494;495;496;497;498;499;500;1679;1680;1681;1682;1683;1684;1685;1686;1687;1688;1689;1690;1691;1692;2323;2324;2325;2326;2327;2328;2329;2330;2331;2332;2333;2334;2335;2336;2337;2338;2339;2340;2341;2342;2343;2344;2345;2346;2347;2348;2349;2513;2514;2515;2516;2517;2518;2519;2520;2521;2522;2523;2524;2525;2526;2527;3106;3107;3108;3109;3110;3111;3112;3113;3114;3115;3116;…	491;1688;2334;2520;2527;3107;5311;5576;6162;6966;10630;11028;12185;15316		197;198;515	199;201;202;237
Q5VTE0;P68104;Q05639	Q5VTE0;P68104;Q05639	8;8;6	8;8;6	8;8;6	Putative elongation factor 1-alpha-like 3;Elongation factor 1-alpha 1;Elongation factor 1-alpha 2	EEF1A1P5;EEF1A1;EEF1A2	Putative elongation factor 1-alpha-like 3; Elongation factor 1-alpha 1; Elongation factor 1-alpha 2	3	8	8	8	6	8	6	8	6	8	21.4	21.4	21.4	50.184	462	462;462;463	0	131.26	17.7	21.4	350240	148270	201970	201190	228690	23	32	55				463	736;1538;2280;2781;2826;3234;3457;3940	True;True;True;True;True;True;True;True	810;1675;2485;3086;3137;3583;3584;3830;4371	2189;2190;4374;4375;4376;4377;4378;6484;6485;6486;6487;6488;6489;6490;7837;7838;7839;7951;9150;9151;9836;9837;9838;9839;11206;11207;11208;11209;11210	3006;3007;3008;6075;6076;6077;6078;6079;6080;6081;6082;6083;6084;6085;6086;6087;6088;6089;6090;6091;6092;6093;6094;6095;9013;9014;9015;9016;9017;9018;9019;9020;9021;9022;9023;9024;9025;9026;9027;10764;10765;10766;10767;10907;12514;12515;13566;13567;13568;13569;15538;15539;15540;15541;15542;15543	3006;6088;9018;10764;10907;12515;13566;15539		227	238
P68363;P68366;Q9H853;A6NHL2	P68363;P68366	13;9;1;1	13;9;1;1	1;1;0;0	Tubulin alpha-1B chain;Tubulin alpha-4A chain	TUBA1B;TUBA4A	Tubulin alpha-1B chain; Tubulin alpha-4A chain	4	13	13	1	12	10	12	10	1	1	39	39	2.9	50.151	451	451;448;241;446	0	140.59	37.5	29	620530	456360	164170	405460	276470	28	32	60				464	368;606;749;946;948;1552;2133;2365;2623;2779;2987;3245;3497	True;True;True;True;True;True;True;True;True;True;True;True;True	412;670;823;1034;1036;1037;1689;2325;2578;2908;2909;3084;3315;3595;3876	1220;1221;1867;1868;1869;1870;2225;2226;2227;2228;2732;2733;2735;2736;4417;4418;4419;6024;6025;6026;6027;6700;7465;7466;7467;7468;7833;7834;7835;8381;8382;8383;8384;9170;9986;9987	1693;1694;1695;1696;1697;1698;2578;2579;2580;2581;2582;3069;3070;3071;3072;3073;3074;3075;3076;3077;3078;3760;3761;3763;3764;3765;6155;6156;6157;8371;8372;8373;8374;8375;8376;8377;8378;8379;8380;9301;10311;10312;10313;10314;10757;10758;10759;10760;10761;10762;11461;11462;11463;11464;12544;12545;13783;13784;13785;13786	1697;2580;3070;3760;3765;6155;8371;9301;10312;10759;11463;12545;13786	135	228	239	347
P68371;Q3ZCM7	P68371	17;7	3;1	1;0	Tubulin beta-4B chain	TUBB4B	Tubulin beta-4B chain	2	17	3	1	15	13	3	1	1	1	49.4	9.4	2.7	49.83	445	445;444	0	25.383	41.8	34.8	28541	16226	12315	0	17203	7	2	9				465	219;372;888;1047;1048;1216;1643;1657;1690;1702;1949;2096;2396;2691;2954;3167;3878	True;True;False;False;False;False;False;True;False;False;False;False;False;False;False;False;False	237;418;969;970;1144;1145;1326;1793;1809;1810;1843;1856;2125;2126;2285;2286;2611;2986;2987;3282;3511;4297	702;703;1234;1235;2598;2599;2600;2601;2602;2603;2604;2605;2606;2957;2958;2959;2960;2961;2962;2963;2964;2965;2966;2967;2968;2969;2970;2971;2972;2973;2974;2975;3444;3445;3446;3447;4688;4689;4690;4691;4692;4693;4726;4727;4728;4729;4730;4798;4799;4800;4825;4826;5504;5505;5506;5507;5508;5509;5931;5932;5933;5934;5935;5936;5937;5938;5939;5940;5941;5942;5943;5944;5945;5946;6786;7628;7629;7630;7631;7632;7…	993;994;1711;1712;3574;3575;3576;3577;3578;3579;3580;3581;3582;3583;3584;4055;4056;4057;4058;4059;4060;4061;4062;4063;4064;4065;4066;4067;4068;4069;4070;4071;4072;4073;4074;4075;4076;4077;4078;4733;4734;4735;4736;4737;6520;6521;6522;6523;6524;6525;6526;6527;6528;6562;6563;6564;6565;6566;6567;6652;6653;6654;6685;6686;6687;7624;7625;7626;7627;7628;7629;7630;7631;8229;8230;8231;8232;8233;8234;8235;8…	993;1711;3575;4064;4077;4735;6528;6563;6653;6687;7627;8238;9414;10504;11342;12287;15240	27;28	60;61;62;229	48;49;50;51;52;65	239;354
P78316	P78316	1	1	1	Nucleolar protein 14	NOP14	Nucleolar protein 14	1	1	1	1	1	0	1	0	1	0	1.1	1.1	1.1	97.667	857	857	0.0029542	1.2732	1.1	0	0	0	0	0	0	1	0	1				466	794	TRUE	871	2356	3264	3264
P78345	P78345	1	1	1	Ribonuclease P protein subunit p38	RPP38	Ribonuclease P protein subunit p38	1	1	1	1	1	0	1	0	1	0	4.2	4.2	4.2	31.834	283	283	0	1.9651	4.2	0	0	0	0	0	0	1	0	1				467	3662	TRUE	4062	10453	14459	14459
P78346	P78346	1	1	1	Ribonuclease P protein subunit p30	RPP30	Ribonuclease P protein subunit p30	1	1	1	1	1	0	1	0	1	0	3.4	3.4	3.4	29.321	268	268	0.0056259	1.1287	3.4	0	3022.8	3022.8	0	3022.8	0	2	0	2				468	366	TRUE	410	1204;1205;1206	1676;1677;1678	1678
P78527	P78527	1	1	1	DNA-dependent protein kinase catalytic subunit	PRKDC	DNA-dependent protein kinase catalytic subunit	1	1	1	1	1	0	1	0	1	0	0.3	0.3	0.3	469.08	4128	4128	1	-2	0.3	0	36461	36461	0	36630	0	1	0	1	+			469	1593	TRUE	1740	4547	6335	6335			240
P81605	P81605	1	1	1	Dermcidin;Survival-promoting peptide;DCD-1	DCD	Dermcidin	1	1	1	1	1	0	1	0	1	0	10	10	10	11.284	110	110	0.0055633	1.1126	10	0	0	0	0	0	0	2	0	2				470	419	TRUE	467	1377;1378	1919;1920	1919
P82650	P82650	3	3	3	28S ribosomal protein S22, mitochondrial	MRPS22	28S ribosomal protein S22, mitochondrial	1	3	3	3	3	1	3	1	3	1	9.7	9.7	9.7	41.28	360	360	0	5.6888	9.7	3.6	8579.3	8579.3	0	8619.1	0	3	1	4				471	1480;3652;3930	True;True;True	1612;4051;4360	4211;10424;11185;11186	5814;14400;15500;15501	5814;14400;15501
P82930	P82930	2	2	2	28S ribosomal protein S34, mitochondrial	MRPS34	28S ribosomal protein S34, mitochondrial	1	2	2	2	2	1	2	1	2	1	6.9	6.9	6.9	25.65	218	218	0	2.0873	6.9	3.7	12550	12550	0	12608	0	3	1	4				472	2101;2279	True;True	2291;2484	5954;6481;6482;6483	8255;9010;9011;9012	8255;9010
P82933	P82933	1	1	1	28S ribosomal protein S9, mitochondrial	MRPS9	28S ribosomal protein S9, mitochondrial	1	1	1	1	1	0	1	0	1	0	3.3	3.3	3.3	45.834	396	396	0.0028944	1.1935	3.3	0	0	0	0	0	0	1	0	1				473	144	TRUE	150	454	636	636
P83111	P83111	2	2	2	Serine beta-lactamase-like protein LACTB, mitochondrial	LACTB	Serine beta-lactamase-like protein LACTB, mitochondrial	1	2	2	2	2	1	2	1	2	1	4	4	4	60.693	547	547	0	5.6375	4	2.2	3994.8	3994.8	0	4013.3	0	3	1	4				474	2198;2428	True;True	2394;2648	6256;6869;6870;6871	8708;9515;9516;9517	8708;9516
P83731	P83731	4	4	4	60S ribosomal protein L24	RPL24	60S ribosomal protein L24	1	4	4	4	4	3	4	3	4	3	26.8	26.8	26.8	17.779	157	157	0	32.423	26.8	19.1	282000	261300	20703	251560	0	14	15	29				475	162;2516;2762;3478	True;True;True;True	169;170;2759;3065;3066;3855;3856	502;503;504;505;506;507;7126;7791;7792;7793;7794;7795;7796;7797;9925;9926;9927;9928;9929;9930;9931;9932	704;705;706;707;708;709;710;711;9875;10707;10708;10709;10710;10711;10712;10713;13694;13695;13696;13697;13698;13699;13700;13701;13702;13703;13704;13705;13706;13707	708;9875;10709;13701	136	230;231;527	241;242	6
P84090	P84090	3	3	3	Enhancer of rudimentary homolog	ERH	Enhancer of rudimentary homolog	1	3	3	3	3	3	3	3	3	3	25	25	25	12.259	104	104	0	56.903	25	25	135120	86505	48615	0	68793	6	8	14				476	70;71;2969	True;True;True	70;71;3297	204;205;206;207;8338;8339;8340;8341;8342;8343	276;277;278;279;280;11404;11405;11406;11407;11408;11409;11410;11411;11412	278;279;11404
P84098	P84098	3	3	3	60S ribosomal protein L19	RPL19	60S ribosomal protein L19	1	3	3	3	3	2	3	2	3	2	13.8	13.8	13.8	23.466	196	196	0	30.199	13.8	13.3	6674.1	6674.1	0	6699.2	0	7	3	10				477	1889;2160;3770	True;True;True	2064;2354;4177;4178	5370;6120;6121;6122;10746;10747;10748;10749	7434;8527;8528;8529;8530;8531;14877;14878;14879;14880	7434;8531;14878		232;233
P84103	P84103	7	7	6	Serine/arginine-rich splicing factor 3	SRSF3	Serine/arginine-rich splicing factor 3	1	7	7	6	6	5	6	5	5	4	35.4	35.4	35.4	19.329	164	164	0	56.036	34.8	26.8	601570	457370	144210	395520	262200	25	31	56				478	101;2660;2661;3682;3683;3780;3781	True;True;True;True;True;True;True	102;2952;2953;4082;4083;4084;4189;4190	321;7553;7554;7555;7556;7557;7558;7559;7560;7561;7562;7563;10499;10500;10501;10502;10503;10504;10505;10506;10507;10508;10509;10510;10511;10512;10513;10514;10515;10775;10776;10777;10778;10779;10780;10781	419;420;421;10411;10412;10413;10414;10415;10416;10417;10418;10419;10420;10421;10422;10423;10424;10425;10426;10427;10428;10429;14530;14531;14532;14533;14534;14535;14536;14537;14538;14539;14540;14541;14542;14543;14544;14545;14546;14547;14548;14549;14550;14551;14552;14553;14554;14555;14918;14919;14920;14921;14922;14923;14924;14925;14926	420;10412;10428;14533;14555;14919;14926		234;235;236;237
P84243;Q16695;P68431;Q6NXT2	P84243;Q16695;P68431;Q6NXT2	6;5;5;3	6;5;5;3	1;0;0;0	Histone H3.3;Histone H3.1t;Histone H3.1;Histone H3.3C	H3F3A;HIST3H3;HIST1H3A;H3F3C	Histone H3.3; Histone H3.1t; Histone H3.1; Histone H3.3C	4	6	6	1	6	4	6	4	1	0	45.6	45.6	23.5	15.328	136	136;136;136;135	0	48.809	45.6	19.9	1063000	409800	653190	391600	925550	47	64	111				479	742;743;1057;3103;3906;3910	True;True;True;True;True;True	816;817;1157;3441;4330;4335	2199;2200;2201;2202;2203;2204;2205;2206;2207;2208;2209;2210;2211;2212;2213;2214;2997;8750;8751;8752;8753;8754;8755;8756;8757;8758;8759;8760;8761;8762;8763;8764;8765;8766;8767;8768;8769;8770;8771;11120;11121;11122;11127;11128;11129;11130	3022;3023;3024;3025;3026;3027;3028;3029;3030;3031;3032;3033;3034;3035;3036;3037;3038;3039;3040;3041;3042;3043;3044;3045;3046;3047;3048;3049;3050;3051;3052;3053;3054;3055;3056;4101;11958;11959;11960;11961;11962;11963;11964;11965;11966;11967;11968;11969;11970;11971;11972;11973;11974;11975;11976;11977;11978;11979;11980;11981;11982;11983;11984;11985;11986;11987;11988;11989;11990;11991;11992;11993;119…	3036;3042;4101;11980;15403;15423	137			111
P85037	P85037	1	1	1	Forkhead box protein K1	FOXK1	Forkhead box protein K1	1	1	1	1	0	1	0	1	0	1	1.5	1.5	1.5	75.456	733	733	1	-2	0	1.5	12370	0	12370	0	17529	0	0	0	+			480	2594	TRUE	2873	7387	10210	10210		238;528
P98179	P98179	3	3	3	RNA-binding protein 3	RBM3	RNA-binding protein 3	1	3	3	3	3	1	3	1	3	1	28.7	28.7	28.7	17.17	157	157	0	22.779	28.7	11.5	22130	22130	0	22229	0	8	1	9				481	1173;3914;3937	True;True;True	1278;1279;4342;4368	3313;3314;3315;3316;3317;11141;11199;11200	4519;4520;4521;4522;4523;4524;15436;15518;15519	4522;15436;15518			243
Q00325	Q00325	2	2	2	Phosphate carrier protein, mitochondrial	SLC25A3	Phosphate carrier protein, mitochondrial	1	2	2	2	2	2	2	2	2	2	5.5	5.5	5.5	40.094	362	362	0	4.2092	5.5	5.5	5036.2	2709.2	2327	0	3297.4	3	3	6				482	983;1685	True;True	1075;1838	2817;2818;4788;4789;4790	3862;3863;6641;6642;6643;6644	3862;6643
Q00610;P53675	Q00610	18;3	18;3	18;3	Clathrin heavy chain 1	CLTC	Clathrin heavy chain 1	2	18	18	18	16	9	16	9	16	9	13.6	13.6	13.6	191.61	1675	1675;1640	0	72.622	11.5	6.3	89470	71329	18142	55153	41735	23	15	38				483	191;273;585;1769;1786;2098;2209;2240;2641;2653;3117;3127;3402;3429;3511;3693;3792;3856	True;True;True;True;True;True;True;True;True;True;True;True;True;True;True;True;True;True	205;306;649;1929;1948;2288;2405;2438;2928;2943;3458;3469;3765;3793;3890;4095;4202;4273	621;924;925;926;927;1829;5044;5045;5046;5047;5117;5949;6278;6279;6280;6281;6368;6369;7503;7504;7505;7536;7537;7538;8834;8862;9663;9664;9665;9737;9738;10019;10545;10802;10966	901;1296;1297;1298;1299;2528;7008;7009;7010;7011;7127;8250;8742;8743;8744;8745;8746;8747;8875;8876;10355;10356;10357;10392;10393;10394;12102;12142;13282;13283;13284;13285;13286;13433;13434;13435;13823;14598;14952;15165	901;1299;2528;7009;7127;8250;8745;8875;10355;10394;12102;12142;13286;13434;13823;14598;14952;15165		239
Q00839	Q00839	17	17	17	Heterogeneous nuclear ribonucleoprotein U	HNRNPU	Heterogeneous nuclear ribonucleoprotein U	1	17	17	17	12	16	12	16	12	16	23.3	23.3	23.3	90.583	825	825	0	170.58	15.9	23.3	790850	428080	362770	382140	550570	46	64	110				484	471;533;764;944;997;1365;1366;2178;2179;2269;2337;2474;2583;2592;3086;3097;3887	True;True;True;True;True;True;True;True;True;True;True;True;True;True;True;True;True	527;590;839;1032;1089;1481;1482;1483;2373;2374;2472;2549;2697;2858;2859;2870;2871;3424;3435;4307;4308	1516;1517;1518;1519;1520;1521;1522;1664;1665;1666;1667;1668;2273;2274;2726;2852;2853;2854;2855;2856;3803;3804;3805;3806;3807;6175;6176;6177;6178;6179;6180;6181;6182;6183;6458;6459;6460;6461;6462;6463;6621;6991;7344;7345;7346;7347;7348;7349;7378;7379;7380;7381;7382;7383;7384;7385;8698;8699;8700;8701;8702;8703;8736;11041;11042;11043;11044;11045;11046;11047;11048	2100;2101;2102;2103;2104;2105;2106;2107;2108;2109;2110;2295;2296;2297;2298;2299;2300;2301;2302;2303;3168;3169;3753;3913;3914;3915;3916;3917;3918;3919;3920;3921;3922;3923;3924;3925;3926;3927;3928;3929;5213;5214;5215;5216;5217;5218;8604;8605;8606;8607;8608;8609;8610;8611;8612;8613;8614;8615;8981;8982;8983;8984;8985;8986;8987;8988;8989;8990;8991;8992;9181;9694;10155;10156;10157;10158;10159;10160;101…	2101;2302;3169;3753;3918;5216;5217;8606;8615;8991;9181;9694;10156;10204;11890;11941;15284	138;139	240;241;242;529;530	244;245	408;594
Q01082;O15020;P11277	Q01082	55;3;2	55;3;2	55;3;2	Spectrin beta chain, non-erythrocytic 1	SPTBN1	Spectrin beta chain, non-erythrocytic 1	3	55	55	55	40	41	40	41	40	41	28.1	28.1	28.1	274.61	2364	2364;2390;2137	0	323.31	20.1	21.4	298510	153430	145090	145500	209180	63	98	161				485	221;285;417;500;528;545;547;567;595;613;748;781;832;859;871;881;886;927;935;1036;1279;1410;1432;1476;1645;1720;1756;1806;1990;2000;2121;2168;2182;2220;2248;2290;2294;2395;2402;2435;2438;2452;2723;2791;2794;3070;3146;3152;3159;3330;3414;3563;3616;3670;3865	True;True;True;True;True;True;True;True;True;True;True;True;True;True;True;True;True;True;True;True;True;True;True;True;True;True;True;True;True;True;True;True;True;True;True;True;True;True;True;True;True;True;True;True;True;True;True;True;True;True;True;True;True;True;True	240;319;465;556;584;603;605;631;659;677;822;857;912;940;952;962;967;1014;1015;1023;1132;1389;1529;1555;1608;1795;1874;1915;1969;2171;2182;2183;2312;2363;2377;2418;2449;2495;2499;2610;2617;2655;2658;2672;3021;3098;3101;3407;3490;3496;3503;3686;3687;3778;3952;4008;4070;4282	713;714;715;955;956;1371;1372;1373;1374;1583;1584;1585;1586;1587;1588;1652;1653;1707;1712;1792;1850;1851;1852;1853;1880;2221;2222;2223;2224;2327;2429;2430;2526;2527;2528;2529;2530;2561;2579;2580;2581;2582;2583;2584;2585;2593;2594;2595;2695;2696;2710;2940;3608;3609;3942;3943;3944;4063;4064;4065;4200;4695;4696;4897;4992;4993;5169;5170;5610;5632;5633;5634;6000;6001;6002;6151;6152;6187;6188;6189;6190…	1004;1005;1006;1331;1332;1912;1913;1914;1915;2198;2199;2200;2201;2202;2203;2281;2282;2369;2380;2474;2558;2559;2560;2561;2562;2599;3064;3065;3066;3067;3068;3224;3349;3350;3472;3473;3474;3475;3476;3533;3552;3553;3554;3555;3556;3557;3558;3568;3569;3570;3705;3706;3724;4032;4958;4959;5416;5417;5418;5596;5597;5598;5794;6530;6531;6798;6799;6931;6932;7197;7198;7760;7790;7791;7792;8333;8334;8335;8336;8565…	1006;1331;1914;2201;2282;2369;2380;2474;2560;2599;3067;3224;3350;3475;3533;3557;3568;3705;3724;4032;4959;5418;5597;5794;6531;6798;6932;7198;7760;7791;8333;8565;8626;8782;8898;9051;9076;9411;9440;9530;9559;9617;10588;10792;10808;11819;12212;12227;12254;12943;13386;14091;14290;14494;15189	140	243;244;531;532	246	604
Q01085	Q01085	7	7	4	Nucleolysin TIAR	TIAL1	Nucleolysin TIAR	1	7	7	4	7	3	7	3	4	1	21.9	21.9	13.1	41.59	375	375	0	29.444	21.9	8.3	77599	61854	15745	44724	39488	19	10	29				486	396;955;1959;2822;2903;3298;3643	True;True;True;True;True;True;True	442;1045;2138;2139;3132;3222;3651;4041;4042	1297;2754;2755;2756;5545;5546;5547;7945;8150;8151;9316;9317;9318;9319;9320;9321;9322;10404;10405;10406;10407	1808;3784;3785;3786;3787;3788;7670;7671;7672;10900;11161;11162;12793;12794;12795;12796;12797;12798;12799;12800;12801;12802;12803;12804;14375;14376;14377;14378;14379;14380	1808;3784;7672;10900;11162;12797;14380		141;245	247;248
Q01130;Q9BRL6	Q01130;Q9BRL6	2;1	2;1	2;1	Serine/arginine-rich splicing factor 2;Serine/arginine-rich splicing factor 8	SRSF2;SRSF8	Serine/arginine-rich splicing factor 2; Serine/arginine-rich splicing factor 8	2	2	2	2	2	1	2	1	2	1	10.9	10.9	10.9	25.476	221	221;282	0	6.202	10.9	3.6	60080	60080	0	60232	0	10	8	18				487	3137;3490	True;True	3481;3868	8901;8902;8903;9958;9959;9960;9961;9962;9963;9964;9965;9966;9967	12193;12194;12195;12196;13740;13741;13742;13743;13744;13745;13746;13747;13748;13749;13750;13751;13752;13753	12196;13751			249
Q01740	Q01740	1	1	1	Dimethylaniline monooxygenase [N-oxide-forming] 1	FMO1	Dimethylaniline monooxygenase [N-oxide-forming] 1	1	1	1	1	1	0	1	0	1	0	1.9	1.9	1.9	60.31	532	532	1	-2	1.9	0	12543	12543	0	12543	0	1	0	1	+			488	2555	TRUE	2822	7258	10038	10038			250
Q01780	Q01780	2	2	2	Exosome component 10	EXOSC10	Exosome component 10	1	2	2	2	1	2	1	2	1	2	2.5	2.5	2.5	100.83	885	885	0	3.1706	1.1	2.5	773.18	0	773.18	0	1060.6	1	3	4				489	6;3184	True;True	6;3530	19;20;21;9017	24;25;26;12346	25;12346
Q01844	Q01844	5	5	5	RNA-binding protein EWS	EWSR1	RNA-binding protein EWS	1	5	5	5	5	3	5	3	5	3	9.9	9.9	9.9	68.477	656	656	0	20.58	9.9	5.3	45205	35136	10069	35270	0	12	11	23				490	45;46;1142;2733;3223	True;True;True;True;True	45;46;1247;3032;3570	137;138;139;140;141;142;3207;3208;3209;3210;3211;3212;3213;3214;3215;7720;9102;9103	196;197;198;199;200;201;202;4374;4375;4376;4377;4378;4379;4380;4381;4382;4383;4384;4385;4386;10618;12443;12444	199;202;4385;10618;12443			251;252
Q02218;Q9ULD0	Q02218	5;1	5;1	5;1	2-oxoglutarate dehydrogenase, mitochondrial	OGDH	2-oxoglutarate dehydrogenase, mitochondrial	2	5	5	5	0	5	0	5	0	5	4.9	4.9	4.9	115.93	1023	1023;1010	0	5.2169	0	4.9	13805	0	13805	0	19136	0	9	9				491	959;1506;2170;3093;3131	True;True;True;True;True	1049;1638;2365;3431;3473	2761;2762;4283;6156;6157;8731;8868;8869	3793;3794;5929;8570;8571;11935;12149;12150;12151	3794;5929;8571;11935;12151
Q02543	Q02543	5	5	5	60S ribosomal protein L18a	RPL18A	60S ribosomal protein L18a	1	5	5	5	5	3	5	3	5	3	23.3	23.3	23.3	20.762	176	176	0	67.039	23.3	17	356060	277710	78350	253920	132160	24	13	37				492	546;1105;1514;2581;3544	True;True;True;True;True	604;1208;1648;1649;2856;3929	1708;1709;1710;1711;3112;4324;4325;4326;4327;4328;4329;4330;4331;7339;7340;7341;7342;10126	2370;2371;2372;2373;2374;2375;2376;2377;2378;2379;4257;4258;4259;6010;6011;6012;6013;6014;6015;6016;6017;6018;6019;6020;10142;10143;10144;10145;10146;10147;10148;10149;10150;10151;10152;10153;14009	2375;4258;6016;10146;14009	141	246		109
Q02878	Q02878	14	14	14	60S ribosomal protein L6	RPL6	60S ribosomal protein L6	1	14	14	14	14	12	14	12	14	12	46.2	46.2	46.2	32.728	288	288	0	126.48	46.2	43.4	1000300	715330	284940	635490	415270	73	62	135				493	159;312;362;1093;1416;1428;1483;2769;3119;3554;3555;3824;3938;3939	True;True;True;True;True;True;True;True;True;True;True;True;True;True	166;348;406;1194;1536;1549;1615;3073;3460;3461;3941;3942;4238;4369;4370	496;497;498;499;1033;1034;1035;1036;1037;1185;1186;1187;1188;1189;1190;1191;1192;1193;1194;1195;1196;1197;1198;1199;3071;3072;3073;3074;3075;3076;3077;3078;3079;3080;3081;3082;3989;3990;3991;3992;3993;3994;3995;3996;4046;4047;4048;4049;4219;7810;7811;7812;7813;8840;8841;8842;8843;8844;8845;8846;8847;8848;8849;8850;8851;10158;10159;10160;10161;10162;10163;10164;10165;10166;10167;10168;10884;10885;…	688;689;690;691;692;693;694;695;696;697;698;699;700;701;1465;1466;1467;1468;1469;1470;1471;1472;1650;1651;1652;1653;1654;1655;1656;1657;1658;1659;1660;1661;1662;1663;1664;1665;1666;1667;1668;1669;1670;4195;4196;4197;4198;4199;4200;4201;4202;4203;4204;4205;4206;4207;5487;5488;5489;5490;5491;5492;5493;5494;5495;5496;5497;5498;5570;5571;5572;5573;5574;5822;10730;10731;10732;10733;10734;12111;12112;1…	693;1465;1661;4201;5491;5573;5822;10730;12119;14057;14058;15066;15522;15536		247;248
Q02880	Q02880	5	1	1	DNA topoisomerase 2-beta	TOP2B	DNA topoisomerase 2-beta	1	5	1	1	4	2	1	0	1	0	2.9	0.6	0.6	183.26	1626	1626	0.0081081	1.018	2.5	0.9	0	0	0	0	0	1	0	1				494	519;905;1035;1515;1748	True;False;False;False;False	575;989;1131;1650;1906	1636;2645;2646;2938;2939;4332;4333;4334;4978	2259;3634;3635;4030;4031;6021;6022;6023;6898	2259;3634;4031;6021;6898
Q02978	Q02978	2	2	2	Mitochondrial 2-oxoglutarate/malate carrier protein	SLC25A11	Mitochondrial 2-oxoglutarate/malate carrier protein	1	2	2	2	2	0	2	0	2	0	6.1	6.1	6.1	34.061	314	314	0	2.1268	6.1	0	0	0	0	0	0	3	0	3				495	695;2075	True;True	767;2264	2113;5891;5892	2913;8175;8176	2913;8175
Q03701	Q03701	2	2	2	CCAAT/enhancer-binding protein zeta	CEBPZ	CCAAT/enhancer-binding protein zeta	1	2	2	2	1	1	1	1	1	1	1.9	1.9	1.9	120.97	1054	1054	1	-2	1	0.9	5094.9	2901.5	2193.3	0	3008.6	1	1	2	+			496	211;494	True;True	228;550	681;1569	972;2181	972;2181		249
Q04837	Q04837	2	2	2	Single-stranded DNA-binding protein, mitochondrial	SSBP1	Single-stranded DNA-binding protein, mitochondrial	1	2	2	2	2	1	2	1	2	1	20.3	20.3	20.3	17.259	148	148	0	13.605	20.3	10.1	4612.2	4612.2	0	4633.6	0	3	2	5				497	2664;2947	True;True	2956;3275	7568;8285;8286;8287;8288	10434;11325;11326;11327;11328	10434;11326
Q05682	Q05682	1	1	1	Caldesmon	CALD1	Caldesmon	1	1	1	1	1	0	1	0	1	0	1.3	1.3	1.3	93.23	793	793	0.0081411	1.0268	1.3	0	0	0	0	0	0	1	0	1				498	1981	TRUE	2161	5591	7731	7731
Q05BV3	Q05BV3	1	1	1	Echinoderm microtubule-associated protein-like 5	EML5	Echinoderm microtubule-associated protein-like 5	1	1	1	1	0	1	0	1	0	1	0.6	0.6	0.6	219.42	1969	1969	1	-2	0	0.6	0	0	0	0	0	0	1	1	+			499	2008	TRUE	2192	5653	7815	7815	142	533		1655
Q05D60	Q05D60	1	1	1	Deuterosome protein 1	CCDC67	Deuterosome assembly protein 1	1	1	1	1	0	1	0	1	0	1	1.5	1.5	1.5	70.977	604	604	0.0056417	1.1293	0	1.5	4775.9	0	4775.9	0	6767.6	0	1	1				500	2782	TRUE	3087	7840	10768	10768		534	253
Q06265	Q06265	1	1	1	Exosome complex component RRP45	EXOSC9	Exosome complex component RRP45	1	1	1	1	1	0	1	0	1	0	2.5	2.5	2.5	48.948	439	439	0	2.4753	2.5	0	7932	7932	0	7968.8	0	2	0	2				501	980	TRUE	1071;1072	2809;2810	3853;3854	3854		250
Q06787	Q06787	4	3	3	Fragile X mental retardation protein 1	FMR1	Synaptic functional regulator FMR1	1	4	3	3	3	2	2	1	2	1	7.6	6.3	6.3	71.174	632	632	0	1.3801	5.4	3.5	2688.8	1329.3	1359.5	0	1864.8	2	0	2				502	573;995;2309;2937	True;True;False;True	637;1087;2514;3263	1806;2850;6554;6555;6556;6557;8267	2489;3911;9101;9102;9103;9104;9105;9106;9107;11304	2489;3911;9102;11304
Q06830;Q13162	Q06830	6;1	6;1	6;1	Peroxiredoxin-1	PRDX1	Peroxiredoxin-1	2	6	6	6	5	5	5	5	5	5	27.6	27.6	27.6	22.11	199	199;271	0	17.288	22.6	23.6	96929	56214	40715	58693	54144	11	13	24				503	57;327;487;1246;2432;3241	True;True;True;True;True;True	57;364;543;1356;2652;3591	164;165;166;167;1071;1072;1558;3535;3536;3537;3538;6876;6877;6878;6879;9164	225;226;227;228;229;1517;1518;1519;1520;2170;4854;4855;4856;4857;4858;4859;4860;9523;9524;9525;9526;12532;12533;12534	227;1518;2170;4856;9523;12533			254
Q07020	Q07020	8	8	8	60S ribosomal protein L18	RPL18	60S ribosomal protein L18	1	8	8	8	8	6	8	6	8	6	35.6	35.6	35.6	21.634	188	188	0	161.46	35.6	28.2	994680	875580	119100	645860	385640	45	38	83				504	1138;1629;2890;3064;3173;3306;3307;3308	True;True;True;True;True;True;True;True	1243;1776;3207;3400;3517;3661;3662;3663	3184;3185;3186;3187;3188;3189;3190;3191;3192;3193;4649;4650;4651;4652;4653;4654;4655;8121;8632;8633;8634;8635;8636;8981;8982;8983;9344;9345;9346;9347;9348;9349;9350;9351;9352;9353;9354;9355;9356	4342;4343;4344;4345;4346;4347;4348;4349;4350;4351;4352;4353;4354;4355;4356;4357;6467;6468;6469;6470;6471;6472;6473;6474;6475;6476;6477;6478;6479;6480;6481;11131;11793;11794;11795;11796;11797;11798;11799;11800;12297;12298;12299;12300;12301;12302;12303;12304;12305;12306;12833;12834;12835;12836;12837;12838;12839;12840;12841;12842;12843;12844;12845;12846;12847;12848;12849;12850;12851;12852;12853;1285…	4347;6472;11131;11798;12303;12837;12856;12859	143			134
Q07021	Q07021	2	2	2	Complement component 1 Q subcomponent-binding protein, mitochondrial	C1QBP	Complement component 1 Q subcomponent-binding protein, mitochondrial	1	2	2	2	2	1	2	1	2	1	8.5	8.5	8.5	31.362	282	282	0	2.7904	8.5	3.9	11067	11067	0	11118	0	3	1	4				505	110;904	True;True	112;988	352;353;2643;2644	469;470;3632;3633	470;3633
Q07065	Q07065	7	7	7	Cytoskeleton-associated protein 4	CKAP4	Cytoskeleton-associated protein 4	1	7	7	7	7	0	7	0	7	0	15.1	15.1	15.1	66.022	602	602	0	16.822	15.1	0	27714	27714	0	27784	0	12	0	12				506	325;1434;1924;3121;3168;3671;3677	True;True;True;True;True;True;True	362;1557;2099;3463;3512;4071;4077	1067;1068;1069;4067;5445;5446;8855;8973;8974;10473;10491	1512;1513;1514;1515;5600;7544;7545;12131;12288;12289;14500;14522	1512;5600;7544;12131;12289;14500;14522		535
Q07617	Q07617	1	1	1	Sperm-associated antigen 1	SPAG1	Sperm-associated antigen 1	1	1	1	1	0	1	0	1	0	1	1.5	1.5	1.5	103.64	926	926	1	-2	0	1.5	29051	0	29051	0	39849	0	1	1	+			507	1250	TRUE	1360	3545	4867	4867		251;536
Q07666;Q5VWX1	Q07666	5;1	5;1	4;0	KH domain-containing, RNA-binding, signal transduction-associated protein 1	KHDRBS1	KH domain-containing, RNA-binding, signal transduction-associated protein 1	2	5	5	4	3	4	3	4	2	4	15.1	15.1	13.1	48.227	443	443;349	0	20.067	7.4	13.1	25964	20908	5055.9	20959	0	11	11	22				508	576;1605;1783;2956;3874	True;True;True;True;True	640;1752;1944;3284;4292;4293	1810;1811;4576;4577;4578;4579;4580;5104;5105;5106;5107;8303;11005;11006;11007;11008	2493;2494;6372;6373;6374;6375;6376;6377;6378;6379;6380;7113;7114;7115;7116;7117;11344;15219;15220;15221;15222;15223	2493;6379;7115;11344;15222			41;255
Q07955	Q07955	11	11	11	Serine/arginine-rich splicing factor 1	SRSF1	Serine/arginine-rich splicing factor 1	1	11	11	11	9	11	9	11	9	11	41.1	41.1	41.1	27.744	248	248	0	120.03	36.7	41.1	349030	249420	99609	235050	139990	36	42	78				509	403;461;465;472;651;1208;1771;2861;2966;3259;3760	True;True;True;True;True;True;True;True;True;True;True	449;517;521;528;717;1318;1931;1932;3176;3294;3609;4167	1311;1312;1490;1491;1492;1493;1494;1495;1496;1497;1498;1504;1505;1506;1523;1524;1525;1990;1991;3429;3430;3431;3432;3433;5050;5051;5052;5053;5054;5055;5056;5057;5058;5059;5060;5061;5062;5063;5064;5065;5066;5067;5068;8041;8042;8332;8333;8334;8335;9209;9210;9211;10729;10730;10731;10732;10733	1823;1824;1825;2061;2062;2063;2064;2065;2066;2067;2068;2069;2070;2071;2072;2073;2074;2080;2081;2082;2083;2084;2085;2111;2112;2113;2764;2765;4716;4717;4718;4719;4720;4721;4722;7014;7015;7016;7017;7018;7019;7020;7021;7022;7023;7024;7025;7026;7027;7028;7029;7030;7031;7032;7033;7034;7035;7036;7037;11022;11023;11024;11395;11396;11397;11398;11399;11400;11401;12616;12617;12618;14854;14855;14856;14857;14…	1824;2068;2082;2111;2764;4717;7029;11024;11401;12616;14859	144	252		148
Q08211	Q08211	20	20	20	ATP-dependent RNA helicase A	DHX9	ATP-dependent RNA helicase A	1	20	20	20	15	14	15	14	15	14	18.8	18.8	18.8	140.96	1270	1270	0	83.621	14.1	12.8	172420	80364	92056	112030	95754	31	38	69				510	34;147;450;483;615;777;878;1225;1273;1903;1934;2074;2262;2356;2793;2797;3320;3464;3898;3905	True;True;True;True;True;True;True;True;True;True;True;True;True;True;True;True;True;True;True;True	34;153;506;539;679;853;959;1335;1383;2078;2109;2263;2465;2568;3100;3104;3676;3838;4321;4328;4329	119;459;460;461;462;463;1455;1456;1457;1458;1459;1460;1461;1547;1882;1883;1884;1885;2319;2572;3478;3479;3480;3481;3590;5396;5397;5398;5464;5465;5466;5467;5886;5887;5888;5889;5890;6433;6661;6662;7865;7870;9384;9385;9386;9387;9388;9389;9866;9867;9868;11088;11089;11090;11091;11118;11119	177;642;643;644;645;646;2014;2015;2016;2017;2018;2019;2020;2021;2155;2156;2601;2602;2603;2604;2605;2606;2607;3216;3545;4783;4784;4785;4786;4787;4788;4933;7483;7484;7485;7486;7566;7567;7568;7569;8168;8169;8170;8171;8172;8173;8174;8953;9249;9250;10807;10813;12911;12912;12913;12914;12915;12916;12917;13603;13604;13605;15350;15351;15352;15353;15354;15398;15399;15400	177;645;2014;2155;2603;3216;3545;4783;4933;7483;7569;8171;8953;9249;10807;10813;12912;13603;15353;15400	145	537	256	242
Q08380	Q08380	6	6	6	Galectin-3-binding protein	LGALS3BP	Galectin-3-binding protein	1	6	6	6	4	3	4	3	4	3	13	13	13	65.33	585	585	0	29.383	8.4	6.7	36311	4752.5	31558	0	43414	7	3	10				511	308;363;820;2868;2910;3286	True;True;True;True;True;True	344;407;900;3184;3232;3636	1021;1022;1023;1200;2407;8067;8180;9284	1447;1448;1449;1450;1451;1671;3322;11059;11195;12756	1448;1671;3322;11059;11195;12756
Q08945	Q08945	8	8	8	FACT complex subunit SSRP1	SSRP1	FACT complex subunit SSRP1	1	8	8	8	3	6	3	6	3	6	13.7	13.7	13.7	81.074	709	709	0	67.448	3.8	11	27142	0	27142	0	37231	3	7	10				512	91;323;943;1112;1669;2019;2753;2934	True;True;True;True;True;True;True;True	92;360;1031;1216;1822;2204;3053;3260	282;1065;2725;3123;4762;5680;5681;7764;8262	374;1509;1510;3752;4270;6613;7854;7855;10676;11299	374;1509;3752;4270;6613;7855;10676;11299
Q16576;Q09028	Q16576;Q09028	3;3	3;3	3;3	Histone-binding protein RBBP7;Histone-binding protein RBBP4	RBBP7;RBBP4	Histone-binding protein RBBP7; Histone-binding protein RBBP4	2	3	3	3	3	1	3	1	3	1	6.6	6.6	6.6	47.82	425	425;425	0	18.299	6.6	1.9	21095	16094	5001	16146	0	4	1	5				513	2242;3324;3358	True;True;True	2441;3680;3716	6377;9394;9501;9502	8884;12923;13074;13075;13076	8884;12923;13076
Q09161	Q09161	2	2	2	Nuclear cap-binding protein subunit 1	NCBP1	Nuclear cap-binding protein subunit 1	1	2	2	2	2	0	2	0	2	0	2.2	2.2	2.2	91.838	790	790	0.0081191	1.0198	2.2	0	6973.3	6973.3	0	6973.3	0	2	0	2				514	1513;3621	True;True	1647;4013	4323;10351	6009;14306	6009;14306
Q09666	Q09666	1	1	1	Neuroblast differentiation-associated protein AHNAK	AHNAK	Neuroblast differentiation-associated protein AHNAK	1	1	1	1	0	1	0	1	0	1	0.2	0.2	0.2	629.09	5890	5890	0.0029455	1.2707	0	0.2	0	0	0	0	0	0	1	1				515	2011	TRUE	2196	5659	7823	7823			257
Q0VAA2	Q0VAA2	1	1	1	Leucine-rich repeat-containing protein 74A	LRRC74A	Leucine-rich repeat-containing protein 74A	1	1	1	1	0	1	0	1	0	1	2	2	2	54.534	488	488	1	-2	0	2	6162	0	6162	0	8731.7	0	1	1	+			516	1130	TRUE	1234	3165	4320	4320	146			267
Q0VFZ6	Q0VFZ6	1	1	1	Coiled-coil domain-containing protein 173	CCDC173	Coiled-coil domain-containing protein 173	1	1	1	1	1	0	1	0	1	0	2	2	2	66.402	552	552	1	-2	2	0	0	0	0	0	0	1	0	1	+			517	2884	TRUE	3201	8111	11118	11118		253;538	258
Q12789	Q12789	1	1	1	General transcription factor 3C polypeptide 1	GTF3C1	General transcription factor 3C polypeptide 1	1	1	1	1	0	1	0	1	0	1	0.5	0.5	0.5	238.87	2109	2109	0.002886	1.1919	0	0.5	80526	0	80526	0	112190	0	3	3				518	1711	TRUE	1865	4867;4868	6755;6756;6757	6755		254
Q12904	Q12904	2	2	2	Aminoacyl tRNA synthase complex-interacting multifunctional protein 1;Endothelial monocyte-activating polypeptide 2	AIMP1	Aminoacyl tRNA synthase complex-interacting multifunctional protein 1	1	2	2	2	1	1	1	1	1	1	6.4	6.4	6.4	34.352	312	312	0	2.7889	2.6	3.8	0	0	0	0	0	1	1	2				519	154;1116	True;True	160;1220	476;3137	667;4284	667;4284
Q12905	Q12905	10	10	10	Interleukin enhancer-binding factor 2	ILF2	Interleukin enhancer-binding factor 2	1	10	10	10	6	10	6	10	6	10	32.6	32.6	32.6	43.062	390	390	0	57.691	20.3	32.6	298820	186340	112480	175160	168110	23	37	60				520	1609;1615;1653;1825;1971;2669;2799;3545;3607;3787	True;True;True;True;True;True;True;True;True;True	1756;1762;1803;1804;1991;2151;2961;3106;3930;3999;4196	4586;4587;4588;4589;4590;4591;4592;4593;4594;4595;4596;4597;4609;4610;4611;4716;4717;4718;5211;5212;5213;5214;5215;5216;5217;5218;5219;5220;5221;5562;5563;7575;7576;7875;7876;7877;7878;10127;10128;10315;10316;10317;10318;10792;10793;10794	6386;6387;6388;6389;6390;6391;6392;6393;6394;6395;6396;6397;6398;6399;6411;6412;6413;6414;6415;6416;6417;6418;6419;6552;6553;6554;7243;7244;7245;7246;7247;7248;7249;7250;7251;7252;7253;7688;7689;10441;10442;10818;10819;10820;10821;14010;14011;14235;14236;14237;14238;14239;14240;14241;14242;14243;14244;14939;14940;14941	6396;6419;6553;7244;7689;10441;10818;14011;14236;14941		255
Q12906;Q96SI9	Q12906	16;3	16;3	16;3	Interleukin enhancer-binding factor 3	ILF3	Interleukin enhancer-binding factor 3	2	16	16	16	14	13	14	13	14	13	20.1	20.1	20.1	95.337	894	894;672	0	45.068	19.4	17	177320	96002	81313	93623	113420	42	47	89				521	382;669;679;839;1096;1531;1900;2041;2265;2977;3549;3582;3604;3664;3826;3827	True;True;True;True;True;True;True;True;True;True;True;True;True;True;True;True	428;737;747;748;920;1198;1668;2075;2227;2468;3305;3935;3936;3972;3973;3995;3996;4064;4240;4241	1265;1266;1267;1268;1269;2038;2039;2040;2041;2042;2043;2063;2064;2065;2066;2067;2068;2069;2444;3091;3092;4361;4362;4363;4364;5388;5389;5798;5799;5800;5801;5802;6440;6441;6442;6443;6444;6445;6446;6447;6448;8364;8365;8366;10140;10141;10142;10143;10144;10246;10247;10248;10249;10250;10251;10252;10308;10309;10310;10311;10312;10455;10456;10457;10458;10889;10890;10891	1771;1772;1773;1774;1775;1776;2821;2822;2823;2824;2825;2826;2827;2828;2852;2853;2854;2855;2856;2857;2858;2859;3364;4219;4220;6059;6060;6061;6062;7473;7474;8025;8026;8027;8028;8029;8030;8962;8963;8964;8965;8966;8967;8968;8969;8970;11443;11444;11445;14025;14026;14027;14028;14029;14154;14155;14156;14157;14158;14159;14160;14161;14162;14163;14164;14228;14229;14230;14231;14232;14461;14462;14463;14464;1…	1771;2825;2854;3364;4219;6060;7473;8029;8963;11444;14026;14162;14228;14473;15068;15069		256;539;540	259;260;261;262
Q12912	Q12912	1	1	1	Lymphoid-restricted membrane protein;Processed lymphoid-restricted membrane protein	LRMP	Lymphoid-restricted membrane protein	1	1	1	1	0	1	0	1	0	1	3.2	3.2	3.2	62.121	555	555	1	-2	0	3.2	0	0	0	0	0	0	1	1	+			522	365	TRUE	409	1203	1675	1675		257;541	263
Q13123	Q13123	1	1	1	Protein Red	IK	Protein Red	1	1	1	1	1	1	1	1	1	1	1.6	1.6	1.6	65.601	557	557	0	11.449	1.6	1.6	5795.3	0	5795.3	0	8068.1	1	2	3				523	1242	TRUE	1352	3521;3522;3523	4836;4837;4838	4836
Q13148	Q13148	3	3	3	TAR DNA-binding protein 43	TARDBP	TAR DNA-binding protein 43	1	3	3	3	3	2	3	2	3	2	8	8	8	44.739	414	414	0	5.309	8	5.8	7869.2	1790.4	6078.8	0	8338.3	4	3	7				524	1078;1228;3337	True;True;True	1178;1338;3695	3045;3486;3487;9430;9431;9432;9433	4167;4793;4794;12966;12967;12968;12969	4167;4794;12967
Q13151	Q13151	6	6	6	Heterogeneous nuclear ribonucleoprotein A0	HNRNPA0	Heterogeneous nuclear ribonucleoprotein A0	1	6	6	6	5	5	5	5	5	5	24.9	24.9	24.9	30.84	305	305	0	50.408	24.6	18.4	520610	285080	235530	153540	0	20	25	45				525	374;1149;1186;1837;2033;2054	True;True;True;True;True;True	420;1254;1295;2005;2219;2240	1237;1238;1239;3236;3364;3365;3366;5250;5722;5723;5829;5830;5831;5832;5833;5834;5835;5836;5837;5838;5839;5840;5841;5842;5843	1714;1715;1716;4413;4598;4599;4600;4601;7285;7918;7919;7920;8071;8072;8073;8074;8075;8076;8077;8078;8079;8080;8081;8082;8083;8084;8085;8086;8087;8088;8089;8090;8091;8092;8093;8094;8095;8096;8097;8098;8099;8100;8101;8102;8103	1714;4413;4599;7285;7918;8072
Q13155	Q13155	1	1	1	Aminoacyl tRNA synthase complex-interacting multifunctional protein 2	AIMP2	Aminoacyl tRNA synthase complex-interacting multifunctional protein 2	1	1	1	1	1	1	1	1	1	1	2.8	2.8	2.8	35.348	320	320	0	10.205	2.8	2.8	0	0	0	0	0	2	2	4				526	1018	TRUE	1113	2905;2906;2907;2908	3993;3994;3995;3996	3993
Q13185	Q13185	2	2	2	Chromobox protein homolog 3	CBX3	Chromobox protein homolog 3	1	2	2	2	1	1	1	1	1	1	14.8	14.8	14.8	20.811	183	183	0.0042433	1.1475	7.1	7.7	8022.7	5177.3	2845.4	5177.3	0	1	1	2				527	1880;3790	True;True	2054;4200	5352;10800	7413;14950	7413;14950
Q13214	Q13214	1	1	1	Semaphorin-3B	SEMA3B	Semaphorin-3B	1	1	1	1	0	1	0	1	0	1	2.1	2.1	2.1	83.121	749	749	1	-2	0	2.1	5888.5	0	5888.5	0	8077.3	0	1	1	+			528	3016	TRUE	3346	8476	11585	11585		542
Q13242	Q13242	7	7	7	Serine/arginine-rich splicing factor 9	SRSF9	Serine/arginine-rich splicing factor 9	1	7	7	7	6	2	6	2	6	2	30.3	30.3	30.3	25.542	221	221	0	9.7092	25.8	8.1	14410	14410	0	14477	0	10	2	12				529	401;463;504;650;1396;1772;2963	True;True;True;True;True;True;True	447;519;560;716;1514;1933;3291	1307;1502;1604;1605;1606;1989;3911;3912;3913;5069;8329	1819;2078;2219;2220;2221;2763;5366;5367;5368;5369;7038;11392	1819;2078;2220;2763;5366;7038;11392	147		264	138
Q13243	Q13243	6	5	5	Serine/arginine-rich splicing factor 5	SRSF5	Serine/arginine-rich splicing factor 5	1	6	5	5	6	3	5	2	5	2	25	21.7	21.7	31.263	272	272	0	17.344	25	9.9	70870	64331	6538.8	64486	0	15	6	21				530	398;1176;2139;2253;2719;3699	True;True;False;True;True;True	444;1283;2332;2455;3017;4101	1300;3323;3324;3325;3326;3327;6047;6048;6049;6050;6051;6404;6405;7689;7690;10553;10554;10555;10556;10557	1811;4530;4531;4532;4533;4534;4535;4536;8426;8427;8428;8429;8430;8431;8432;8433;8913;8914;8915;10580;10581;14607;14608;14609;14610;14611;14612;14613;14614	1811;4532;8431;8915;10580;14607
Q13247;Q08170	Q13247	8;2	8;2	7;1	Serine/arginine-rich splicing factor 6	SRSF6	Serine/arginine-rich splicing factor 6	2	8	8	7	7	5	7	5	6	4	23.3	23.3	20.6	39.586	344	344;494	0	84.792	19.8	16	251170	223680	27490	165460	89832	28	21	49				531	180;973;2139;2181;2597;2720;3048;3301	True;True;True;True;True;True;True;True	192;193;1064;2332;2376;2877;2878;3018;3383;3654	577;578;579;580;581;582;583;584;2797;6047;6048;6049;6050;6051;6185;6186;7393;7394;7395;7396;7691;7692;8580;8581;8582;9333;9334;9335	838;839;840;841;842;843;844;845;846;847;848;849;850;851;852;853;3840;8426;8427;8428;8429;8430;8431;8432;8433;8617;8618;8619;8620;8621;10216;10217;10218;10219;10220;10582;10583;10584;11717;11718;11719;11720;12817;12818;12819;12820;12821;12822;12823;12824	849;3840;8431;8618;10220;10582;11718;12821		258;259
Q13268	Q13268	12	12	12	Dehydrogenase/reductase SDR family member 2, mitochondrial	DHRS2	Dehydrogenase/reductase SDR family member 2, mitochondrial	1	12	12	12	10	10	10	10	10	10	50	50	50	29.926	280	280	0	108.5	46.1	35	781480	435030	346450	432110	474390	49	59	108				532	79;453;1134;1627;2306;3051;3052;3157;3266;3415;3468;3630	True;True;True;True;True;True;True;True;True;True;True;True	80;509;1238;1239;1774;2511;3386;3387;3388;3501;3616;3779;3843;4025	237;1467;1468;1469;1470;1471;1472;1473;3174;3175;4644;4645;4646;4647;6548;6549;8586;8587;8588;8589;8590;8591;8592;8593;8594;8595;8596;8597;8598;8599;8936;8937;8938;9232;9233;9234;9235;9236;9237;9706;9707;9708;9709;9710;9711;9883;9884;9885;10363;10364;10365;10366;10367	314;2030;2031;2032;2033;2034;2035;2036;2037;2038;2039;2040;2041;2042;2043;2044;4330;4331;6457;6458;6459;6460;6461;6462;6463;6464;6465;9095;9096;11724;11725;11726;11727;11728;11729;11730;11731;11732;11733;11734;11735;11736;11737;11738;11739;12237;12238;12239;12240;12241;12242;12243;12244;12245;12246;12247;12248;12249;12643;12644;12645;12646;12647;12648;12649;12650;12651;12652;12653;12654;12655;126…	314;2037;4331;6461;9096;11734;11739;12241;12653;13389;13628;14323	148;149	260	265	92;212
Q13283	Q13283	4	3	3	Ras GTPase-activating protein-binding protein 1	G3BP1	Ras GTPase-activating protein-binding protein 1	1	4	3	3	4	0	3	0	3	0	13.1	10.5	10.5	52.164	466	466	0	14.126	13.1	0	798.94	798.94	0	802.64	0	6	0	6				533	1111;2282;3620;3646	True;True;False;True	1215;2487;4012;4045	3121;3122;6492;6493;6494;10349;10350;10411	4268;4269;9029;9030;9031;14303;14304;14305;14384	4269;9029;14304;14384			266
Q13309	Q13309	1	1	1	S-phase kinase-associated protein 2	SKP2	S-phase kinase-associated protein 2	1	1	1	1	1	0	1	0	1	0	2.1	2.1	2.1	47.76	424	424	1	-2	2.1	0	0	0	0	0	0	1	0	1	+			534	2383	TRUE	2598	6742	9353	9353	150	543		423
Q13310	Q13310	10	5	5	Polyadenylate-binding protein 4	PABPC4	Polyadenylate-binding protein 4	1	10	5	5	9	6	4	2	4	2	18.2	9.9	9.9	70.782	644	644	0	6.409	15.1	10.4	7321.2	7321.2	0	7321.2	0	7	2	9				535	167;182;717;719;1174;1180;1749;2579;3019;3903	False;False;True;False;False;True;True;True;False;True	176;195;196;791;793;1280;1287;1907;2853;3349;3350;4326	521;522;523;524;525;586;587;588;2154;2155;2158;2159;2160;3318;3346;3347;4979;4980;7332;8495;8496;11114	725;726;727;728;729;730;731;855;856;857;2964;2965;2968;2969;2970;2971;4525;4577;4578;4579;6899;6900;10130;11611;11612;15392	725;856;2964;2968;4525;4577;6899;10130;11611;15392	40	98	85	339
Q13427	Q13427	1	1	1	Peptidyl-prolyl cis-trans isomerase G	PPIG	Peptidyl-prolyl cis-trans isomerase G	1	1	1	1	0	1	0	1	0	1	1.2	1.2	1.2	88.616	754	754	1	-2	0	1.2	0	0	0	0	0	0	2	2	+			536	712	TRUE	785;786	2144;2145	2950;2951	2951			267
Q13428	Q13428	1	1	1	Treacle protein	TCOF1	Treacle protein	1	1	1	1	1	0	1	0	1	0	0.7	0.7	0.7	152.1	1488	1488	0	7.2964	0.7	0	0	0	0	0	0	1	0	1				537	3612	TRUE	4004	10328	14258	14258
Q13435	Q13435	6	6	6	Splicing factor 3B subunit 2	SF3B2	Splicing factor 3B subunit 2	1	6	6	6	5	4	5	4	5	4	7.3	7.3	7.3	100.23	895	895	0	19.207	5.9	4.8	23644	19442	4202.4	0	5954.9	11	5	16				538	48;1850;1911;3492;3659;3845	True;True;True;True;True;True	48;2018;2086;3870;4058;4260	144;145;5270;5271;5410;9969;9970;9971;9972;9973;10448;10449;10932	205;206;7310;7311;7498;13756;13757;13758;13759;13760;13761;14452;14453;14454;14455;15118	205;7310;7498;13757;14455;15118
Q13477	Q13477	1	1	1	Mucosal addressin cell adhesion molecule 1	MADCAM1	Mucosal addressin cell adhesion molecule 1	1	1	1	1	0	1	0	1	0	1	2.9	2.9	2.9	40.155	382	382	1	-2	0	2.9	0	0	0	0	0	0	1	1	+			539	2788	TRUE	3095	7857	10789	10789	151	544		51
Q13509	Q13509	10	1	1	Tubulin beta-3 chain	TUBB3	Tubulin beta-3 chain	1	10	1	1	9	7	1	0	1	0	26	2.7	2.7	50.432	450	450	0	2.0624	22.7	17.8	1329.6	1329.6	0	1335.8	0	1	0	1				540	155;219;1047;1048;1216;1643;1702;1715;1949;2691	False;False;False;False;False;False;False;True;False;False	161;237;1144;1145;1326;1793;1856;1869;2125;2126;2986;2987	477;478;702;703;2957;2958;2959;2960;2961;2962;2963;2964;2965;2966;2967;2968;2969;2970;2971;2972;2973;2974;2975;3444;3445;3446;3447;4688;4689;4690;4691;4692;4693;4825;4826;4882;5504;5505;5506;5507;5508;5509;7628;7629;7630;7631;7632;7633	668;669;993;994;4055;4056;4057;4058;4059;4060;4061;4062;4063;4064;4065;4066;4067;4068;4069;4070;4071;4072;4073;4074;4075;4076;4077;4078;4733;4734;4735;4736;4737;6520;6521;6522;6523;6524;6525;6526;6527;6528;6685;6686;6687;6775;7624;7625;7626;7627;7628;7629;7630;7631;10499;10500;10501;10502;10503;10504	669;993;4064;4077;4735;6528;6687;6775;7627;10504		60;61	49;50;51;64
Q13523	Q13523	4	4	4	Serine/threonine-protein kinase PRP4 homolog	PRPF4B	Serine/threonine-protein kinase PRP4 homolog	1	4	4	4	3	3	3	3	3	3	3.9	3.9	3.9	116.99	1007	1007	0	6.1533	2.8	3.1	9222.5	9222.5	0	9237.9	0	6	4	10				541	7;250;521;836	True;True;True;True	7;281;577;916;917	22;23;24;25;26;853;1638;2439;2440;2441	27;28;29;30;31;32;1189;2261;3359;3360;3361	28;1189;2261;3360	152	261		962
Q13573	Q13573	3	3	3	SNW domain-containing protein 1	SNW1	SNW domain-containing protein 1	1	3	3	3	3	1	3	1	3	1	8	8	8	61.494	536	536	0	16.491	8	1.5	8225.3	5835.5	2389.8	5835.5	0	7	2	9				542	218;1260;1930	True;True;True	235;236;1370;2105	699;700;701;3563;3564;3565;5455;5456	990;991;992;4885;4886;4887;7556;7557;7558	990;4887;7556		545
Q13595	Q13595	2	2	2	Transformer-2 protein homolog alpha	TRA2A	Transformer-2 protein homolog alpha	1	2	2	2	2	2	2	2	2	2	8.2	8.2	8.2	32.688	282	282	0	12.212	8.2	8.2	19979	7116.9	12862	0	17933	1	4	5				543	1164;3844	True;True	1269;4258;4259	3290;3291;10928;10929;10930;10931	4483;4484;4485;15114;15115;15116;15117	4484;15116		262
Q13601	Q13601	3	3	3	KRR1 small subunit processome component homolog	KRR1	KRR1 small subunit processome component homolog	1	3	3	3	2	1	2	1	2	1	9.2	9.2	9.2	43.664	381	381	0	3.6046	6.8	2.4	10560	0	10560	0	14715	3	2	5				544	1251;2061;3202	True;True;True	1361;2247;3549	3546;5857;5858;9053;9054	4868;8127;8128;12388;12389	4868;8127;12389
Q13610	Q13610	1	1	1	Periodic tryptophan protein 1 homolog	PWP1	Periodic tryptophan protein 1 homolog	1	1	1	1	1	0	1	0	1	0	3.2	3.2	3.2	55.827	501	501	0	1.8565	3.2	0	0	0	0	0	0	1	0	1				545	3764	TRUE	4171	10740	14871	14871
Q13724	Q13724	6	6	6	Mannosyl-oligosaccharide glucosidase	MOGS	Mannosyl-oligosaccharide glucosidase	1	6	6	6	5	1	5	1	5	1	9.2	9.2	9.2	91.916	837	837	0	7.6362	7.8	1.4	9704.4	9704.4	0	9704.4	0	7	1	8				546	1002;1082;2085;3000;3433;3802	True;True;True;True;True;True	1094;1182;2274;3328;3799;4212	2861;3049;5912;8412;8413;9763;10819	3934;4171;8200;11511;11512;11513;13473;14972	3934;4171;8200;11511;13473;14972
Q13813	Q13813	54	54	54	Spectrin alpha chain, non-erythrocytic 1	SPTAN1	Spectrin alpha chain, non-erythrocytic 1	1	54	54	54	42	41	42	41	42	41	27.8	27.8	27.8	284.54	2472	2472	0	309.67	20.8	20.3	365010	216300	148710	204750	217120	80	91	171				547	27;73;204;275;499;529;541;544;592;594;662;702;813;1269;1384;1425;1426;1427;1430;1448;1479;1719;1805;1839;1879;1901;1935;1969;1994;2029;2069;2108;2128;2130;2172;2173;2234;2308;2324;2338;2398;2530;2535;2665;2740;2846;2900;3036;3069;3078;3092;3408;3573;3633	True;True;True;True;True;True;True;True;True;True;True;True;True;True;True;True;True;True;True;True;True;True;True;True;True;True;True;True;True;True;True;True;True;True;True;True;True;True;True;True;True;True;True;True;True;True;True;True;True;True;True;True;True;True	27;73;221;308;309;555;585;586;598;602;656;658;728;729;775;892;1379;1501;1546;1547;1548;1552;1553;1576;1611;1873;1968;2007;2053;2076;2110;2149;2175;2215;2257;2298;2319;2320;2322;2367;2368;2432;2513;2534;2535;2550;2613;2782;2789;2790;2957;3039;3159;3218;3367;3406;3416;3430;3772;3962;4028	102;211;212;213;661;662;929;930;931;1579;1580;1581;1582;1654;1655;1656;1683;1684;1706;1843;1844;1845;1846;1848;1849;2016;2017;2018;2123;2396;2397;3582;3583;3584;3585;3887;3888;3889;3890;3891;3892;4031;4032;4033;4034;4035;4036;4037;4038;4039;4040;4041;4042;4043;4044;4045;4058;4059;4060;4115;4116;4117;4207;4208;4209;4210;4894;4895;4896;5168;5252;5350;5351;5390;5468;5469;5470;5471;5560;5615;5708;570…	155;284;285;286;950;951;1301;1302;1303;1304;2192;2193;2194;2195;2196;2197;2283;2284;2285;2320;2321;2322;2368;2548;2549;2550;2551;2552;2553;2555;2556;2557;2792;2793;2794;2926;3311;3312;4922;4923;4924;4925;4926;5335;5336;5337;5338;5339;5340;5341;5342;5343;5554;5555;5556;5557;5558;5559;5560;5561;5562;5563;5564;5565;5566;5567;5568;5569;5590;5591;5592;5593;5684;5685;5686;5687;5804;5805;5806;5807;5808;…	155;285;950;1302;2193;2285;2320;2368;2549;2557;2793;2926;3311;4922;5343;5554;5562;5569;5590;5686;5807;6795;7196;7287;7411;7475;7572;7686;7766;7900;8139;8279;8360;8366;8577;8581;8854;9100;9159;9182;9423;9925;9947;10435;10629;10987;11152;11659;11813;11862;11934;13319;14132;14338		263;264;546;547;548;549;550
Q13823	Q13823	2	2	2	Nucleolar GTP-binding protein 2	GNL2	Nucleolar GTP-binding protein 2	1	2	2	2	2	0	2	0	2	0	2.3	2.3	2.3	83.654	731	731	0	2.1955	2.3	0	5529.2	5529.2	0	5554.9	0	4	0	4				548	1119;3772	True;True	1223;4180	3146;3147;3148;10752	4294;4295;4296;14886	4294;14886
Q13868	Q13868	3	3	3	Exosome complex component RRP4	EXOSC2	Exosome complex component RRP4	1	3	3	3	2	1	2	1	2	1	13	13	13	32.789	293	293	0	14.17	9.2	3.8	7153.3	7153.3	0	7153.3	0	2	1	3				549	2086;2104;3858	True;True;True	2275;2294;4275	5913;5959;10968	8201;8261;15167	8201;8261;15167
Q13895	Q13895	4	4	4	Bystin	BYSL	Bystin	1	4	4	4	4	1	4	1	4	1	9.2	9.2	9.2	49.601	437	437	0	16.174	9.2	1.8	6236.6	6236.6	0	6236.6	0	6	1	7				550	597;660;1107;1318	True;True;True;True	661;726;1210;1432	1855;2013;2014;3114;3115;3116;3689	2564;2789;2790;4261;4262;4263;5058	2564;2789;4262;5058
Q14011	Q14011	2	2	2	Cold-inducible RNA-binding protein	CIRBP	Cold-inducible RNA-binding protein	1	2	2	2	1	1	1	1	1	1	14.5	14.5	14.5	18.648	172	172	0	3.0009	6.4	8.1	1345.2	1345.2	0	1345.2	0	1	1	2				551	582;1183	True;True	646;1290	1824;3357	2512;4591	2512;4591
Q14103	Q14103	8	7	7	Heterogeneous nuclear ribonucleoprotein D0	HNRNPD	Heterogeneous nuclear ribonucleoprotein D0	1	8	7	7	6	8	5	7	5	7	20	17.7	17.7	38.434	355	355	0	62.3	17.2	20	383190	203060	180130	137160	314760	13	23	36				552	911;1167;1177;1530;1693;1974;2490;2491	True;True;False;True;True;True;True;True	996;997;1272;1284;1667;1846;2154;2718;2719;2720;2721	2658;2659;2660;2661;3297;3328;3329;3330;3331;3332;3333;3334;3335;3336;3337;3338;3339;4359;4360;4804;5571;5572;5573;7046;7047;7048;7049;7050;7051;7052;7053;7054	3647;3648;3649;3650;4492;4493;4537;4538;4539;4540;4541;4542;4543;4544;4545;4546;4547;4548;4549;4550;4551;4552;4553;4554;4555;4556;4557;4558;4559;4560;4561;4562;4563;4564;4565;4566;6050;6051;6052;6053;6054;6055;6056;6057;6058;6658;7702;7703;7704;7705;7706;7707;7708;9770;9771;9772;9773;9774;9775;9776;9777;9778;9779;9780;9781;9782;9783	3649;4492;4543;6056;6658;7704;9770;9780	153	265	268;269	226
Q14137	Q14137	3	3	3	Ribosome biogenesis protein BOP1	BOP1	Ribosome biogenesis protein BOP1	1	3	3	3	3	2	3	2	3	2	4.3	4.3	4.3	83.629	746	746	0	12.929	4.3	2.8	9091.5	3731.7	5359.8	0	7440.1	7	4	11				553	1951;2372;3642	True;True;True	2128;2587;4040	5514;5515;6716;6717;6718;6719;6720;6721;6722;10403	7636;7637;9322;9323;9324;9325;9326;9327;9328;9329;9330;14374	7637;9325;14374
Q14141	Q14141	1	1	1	Septin-6	2020-09-06	Septin-6	1	1	1	1	1	0	1	0	1	0	2.5	2.5	2.5	49.716	434	434	1	-2	2.5	0	445300	445300	0	446330	0	2	0	2	+			554	693	TRUE	765	2110;2111	2910;2911	2911		551;552	270
Q14191	Q14191	1	1	1	Werner syndrome ATP-dependent helicase	WRN	Werner syndrome ATP-dependent helicase	1	1	1	1	0	1	0	1	0	1	0.8	0.8	0.8	162.46	1432	1432	1	-2	0	0.8	0	0	0	0	0	0	1	1	+			555	3399	TRUE	3762	9658	13277	13277	154			103
Q14246	Q14246	1	1	1	EGF-like module-containing mucin-like hormone receptor-like 1	EMR1	Adhesion G protein-coupled receptor E1	1	1	1	1	1	1	1	1	1	1	1.2	1.2	1.2	97.682	886	886	0	1.8565	1.2	1.2	6832	6832	0	6863.7	0	1	1	2				556	1612	TRUE	1759	4603;4604	6405;6406	6405			271
Q14247	Q14247	1	1	1	Src substrate cortactin	CTTN	Src substrate cortactin	1	1	1	1	1	0	1	0	1	0	2.5	2.5	2.5	61.585	550	550	0.0080754	1.0052	2.5	0	0	0	0	0	0	1	0	1				557	2287	TRUE	2492	6504	9042	9042
Q14257	Q14257	1	1	1	Reticulocalbin-2	RCN2	Reticulocalbin-2	1	1	1	1	1	0	1	0	1	0	7.3	7.3	7.3	36.876	317	317	0	3.8586	7.3	0	0	0	0	0	0	1	0	1				558	2341	TRUE	2553	6625	9185	9185
Q14258	Q14258	5	5	5	E3 ubiquitin/ISG15 ligase TRIM25	TRIM25	E3 ubiquitin/ISG15 ligase TRIM25	1	5	5	5	5	1	5	1	5	1	10	10	10	70.973	630	630	0	34.494	10	1.9	6838.8	6838.8	0	6870.5	0	10	1	11				559	207;952;2288;2699;2844	True;True;True;True;True	224;1042;2493;2995;3157	670;671;672;673;674;2745;2746;2747;2748;6505;7646;8005	959;960;961;962;963;3774;3775;3776;3777;9043;10521;10979	959;3775;9043;10521;10979	155	266;553		70
Q14444	Q14444	2	2	2	Caprin-1	CAPRIN1	Caprin-1	1	2	2	2	2	0	2	0	2	0	4.8	4.8	4.8	78.365	709	709	0	9.3559	4.8	0	0	0	0	0	0	3	0	3				560	2752;3902	True;True	3052;4324;4325	7763;11112;11113	10675;15390;15391	10675;15390		267;268
Q14498	Q14498	6	6	6	RNA-binding protein 39	RBM39	RNA-binding protein 39	1	6	6	6	4	6	4	6	4	6	13.6	13.6	13.6	59.379	530	530	0	25.975	8.3	13.6	59644	32581	27063	37929	32415	15	13	28				561	505;1220;1395;3178;3220;3583	True;True;True;True;True;True	561;1330;1513;3522;3567;3974	1607;3456;3457;3458;3459;3460;3908;3909;3910;8991;9087;9088;9089;9090;9091;9092;9093;10253;10254;10255;10256	2222;4752;4753;4754;4755;4756;4757;4758;5360;5361;5362;5363;5364;5365;12314;12423;12424;12425;12426;12427;12428;12429;12430;12431;14165;14166;14167;14168	2222;4757;5363;12314;12426;14168
Q14554	Q14554	1	1	1	Protein disulfide-isomerase A5	PDIA5	Protein disulfide-isomerase A5	1	1	1	1	0	1	0	1	0	1	1.7	1.7	1.7	59.594	519	519	0	1.5304	0	1.7	0	0	0	0	0	0	3	3				562	2655	TRUE	2945	7540;7541;7542	10396;10397;10398	10396
Q14669	Q14669	2	2	2	E3 ubiquitin-protein ligase TRIP12	TRIP12	E3 ubiquitin-protein ligase TRIP12	1	2	2	2	1	1	1	1	1	1	1.2	1.2	1.2	220.43	1992	1992	0	1.8236	0.6	0.6	0	0	0	0	0	2	1	3				563	1488;2401	True;True	1620;2616	4227;6803;6804	5832;9438;9439	5832;9438
Q14677	Q14677	5	5	5	Clathrin interactor 1	CLINT1	Clathrin interactor 1	1	5	5	5	5	0	5	0	5	0	8	8	8	68.259	625	625	0	9.0664	8	0	10346	10346	0	10346	0	7	0	7				564	496;1548;3026;3244;3931	True;True;True;True;True	552;1685;3357;3594;4361	1571;4407;8517;9169;11187;11188	2183;6139;11638;12543;15502;15503;15504	2183;6139;11638;12543;15502
Q14684	Q14684	5	5	5	Ribosomal RNA processing protein 1 homolog B	RRP1B	Ribosomal RNA processing protein 1 homolog B	1	5	5	5	4	1	4	1	4	1	8	8	8	84.427	758	758	0	4.6198	6.1	2	13140	11358	1781.5	11394	0	8	0	8				565	996;2981;3326;3395;3472	True;True;True;True;True	1088;3309;3682;3757;3848	2851;8370;8371;8372;9398;9399;9642;9899;9900	3912;11449;11450;11451;12927;12928;13251;13652;13653	3912;11449;12927;13251;13653
Q14690	Q14690	4	4	4	Protein RRP5 homolog	PDCD11	Protein RRP5 homolog	1	4	4	4	2	3	2	3	2	3	2.5	2.5	2.5	208.7	1871	1871	0	8.3154	1.1	1.9	6977.3	0	6977.3	0	9739.2	2	3	5				566	150;929;1053;1661	True;True;True;True	156;1017;1152;1814	469;2699;2989;4741;4742;4743	655;3711;4093;6591;6592;6593	655;3711;4093;6591
Q14764	Q14764	10	10	10	Major vault protein	MVP	Major vault protein	1	10	10	10	6	9	6	9	6	9	12.7	12.7	12.7	99.326	893	893	0	23.414	6.9	11.3	48382	27105	21277	25869	30491	9	13	22				567	282;329;786;812;1131;1500;2047;2223;2722;3651	True;True;True;True;True;True;True;True;True;True	316;366;863;891;1235;1632;2233;2421;3020;4050	951;952;1074;1075;1076;1077;2342;2343;2395;3166;3167;4265;4266;4267;5811;6316;7694;10421;10422;10423	1327;1328;1522;1523;1524;1525;1526;3249;3250;3310;4321;4322;5897;5898;5899;8039;8796;10586;14396;14397;14398;14399	1327;1526;3249;3310;4322;5898;8039;8796;10586;14399	156			572
Q14833	Q14833	1	1	1	Metabotropic glutamate receptor 4	GRM4	Metabotropic glutamate receptor 4	1	1	1	1	0	1	0	1	0	1	1.3	1.3	1.3	101.87	912	912	0	1.4955	0	1.3	2108.6	0	2108.6	0	2988	0	2	2				568	2973	TRUE	3301	8348	11421;11422	11421	157			524
Q14978	Q14978	2	2	2	Nucleolar and coiled-body phosphoprotein 1	NOLC1	Nucleolar and coiled-body phosphoprotein 1	1	2	2	2	1	1	1	1	1	1	3.7	3.7	3.7	73.602	699	699	0	1.5437	2.1	1.6	0	0	0	0	0	1	2	3				569	3679;3748	True;True	4079;4155	10495;10496;10706	14526;14527;14827	14526;14827
Q149N8	Q149N8	1	1	1	E3 ubiquitin-protein ligase SHPRH	SHPRH	E3 ubiquitin-protein ligase SHPRH	1	1	1	1	0	1	0	1	0	1	0.9	0.9	0.9	193.08	1683	1683	1	-2	0	0.9	0	0	0	0	0	0	1	1	+			570	3680	TRUE	4080	10497	14528	14528		269;270;554;555
Q14CS0	Q14CS0	1	1	1	UBX domain-containing protein 2B	UBXN2B	UBX domain-containing protein 2B	1	1	1	1	0	1	0	1	0	1	3	3	3	37.076	331	331	0.005618	1.1281	0	3	79492	0	79492	0	110680	0	5	5				571	2854	TRUE	3169	8026;8027;8028	11004;11005;11006;11007;11008	11004		556
Q15007	Q15007	1	1	1	Pre-mRNA-splicing regulator WTAP	WTAP	Pre-mRNA-splicing regulator WTAP	1	1	1	1	1	0	1	0	1	0	3.3	3.3	3.3	44.243	396	396	0	1.7765	3.3	0	0	0	0	0	0	1	0	1				572	3924	TRUE	4353	11172	15485	15485
Q15029	Q15029	17	17	17	116 kDa U5 small nuclear ribonucleoprotein component	EFTUD2	116 kDa U5 small nuclear ribonucleoprotein component	1	17	17	17	14	9	14	9	14	9	21.9	21.9	21.9	109.43	972	972	0	46.481	19	10.7	62943	27622	35322	39493	37594	16	12	28				573	102;575;733;969;1044;1263;1472;1587;1589;1698;1766;2066;2453;2942;3609;3644;3815	True;True;True;True;True;True;True;True;True;True;True;True;True;True;True;True;True	103;639;807;1059;1060;1141;1373;1604;1732;1734;1735;1852;1926;2253;2673;3269;4001;4043;4228	322;323;1809;2186;2786;2787;2954;3571;4194;4195;4196;4529;4534;4535;4818;5036;5865;6934;6935;6936;8276;10320;10321;10408;10409;10859;10860;10861	422;423;2492;3003;3824;3825;4050;4894;5787;5788;5789;6313;6320;6321;6677;6997;8135;9618;9619;9620;9621;11315;14246;14247;14381;14382;15024;15025;15026	422;2492;3003;3824;4050;4894;5788;6313;6321;6677;6997;8135;9618;11315;14246;14381;15024	158	557	272	780
Q15046	Q15046	3	3	3	Lysine--tRNA ligase	KARS	Lysine--tRNA ligase	1	3	3	3	3	0	3	0	3	0	3.9	3.9	3.9	68.047	597	597	0	2.2505	3.9	0	26361	26361	0	26414	0	6	0	6				574	963;2114;2525	True;True;True	1053;2304;2773	2771;5984;5985;7153	3804;8303;8304;8305;8306;9903	3804;8304;9903
Q15050	Q15050	3	3	3	Ribosome biogenesis regulatory protein homolog	RRS1	Ribosome biogenesis regulatory protein homolog	1	3	3	3	1	2	1	2	1	2	12.1	12.1	12.1	41.193	365	365	0	8.5256	5.2	6.8	7014.7	5293.6	1721.1	5293.6	0	1	5	6				575	556;909;3441	True;True;True	619;993;3810	1771;1772;2653;9781;9782;9783	2451;2452;3642;13492;13493;13494	2452;3642;13492
Q15061	Q15061	4	4	4	WD repeat-containing protein 43	WDR43	WD repeat-containing protein 43	1	4	4	4	1	4	1	4	1	4	6.1	6.1	6.1	74.89	677	677	0	4.7789	2.2	6.1	0	0	0	0	0	1	6	7				576	2212;2456;2533;2952	True;True;True;True	2408;2676;2787;3280	6290;6942;6943;7181;7182;8298;8299	8758;9628;9629;9944;9945;11339;11340	8758;9628;9945;11339
Q15084	Q15084	4	4	4	Protein disulfide-isomerase A6	PDIA6	Protein disulfide-isomerase A6	1	4	4	4	3	3	3	3	3	3	12.7	12.7	12.7	48.121	440	440	0	17.004	9.5	9.5	17581	10094	7486.8	0	10270	3	3	6				577	1308;1906;2626;3217	True;True;True;True	1422;2081;2913;3564	3673;3674;5401;5402;7475;9084	5040;5041;7489;7490;10324;12420	5040;7489;10324;12420
Q15149	Q15149	2	2	2	Plectin	PLEC	Plectin	1	2	2	2	1	2	1	2	1	2	0.7	0.7	0.7	531.78	4684	4684	0.0014815	1.2793	0.3	0.7	5487.5	2386.5	3101	2386.5	0	1	2	3				578	561;2397	True;True	624;2612	1782;6787;6788	2463;9415;9416	2463;9416
Q15233	Q15233	8	7	7	Non-POU domain-containing octamer-binding protein	NONO	Non-POU domain-containing octamer-binding protein	1	8	7	7	8	3	7	2	7	2	22.1	20.4	20.4	54.231	471	471	0	43.877	22.1	5.9	56733	52225	4508.9	52377	0	21	8	29				579	380;762;918;930;1231;2057;2638;3446	False;True;True;True;True;True;True;True	426;837;1005;1018;1341;2243;2925;3817;3818	1261;1262;1263;2271;2677;2678;2679;2680;2700;2701;2702;3490;3491;3492;3493;5846;5847;5848;7498;9813;9814;9815;9816;9817;9818	1762;1763;1764;1765;1766;1767;1768;1769;3166;3672;3673;3674;3675;3676;3677;3678;3712;3713;3714;4797;4798;4799;4800;4801;4802;8107;8108;8109;8110;10350;13532;13533;13534;13535;13536;13537;13538;13539	1763;3166;3675;3713;4798;8107;10350;13532	159		273;274;275	145
Q15269	Q15269	2	2	2	Periodic tryptophan protein 2 homolog	PWP2	Periodic tryptophan protein 2 homolog	1	2	2	2	0	2	0	2	0	2	2.8	2.8	2.8	102.45	919	919	0	3.0788	0	2.8	0	0	0	0	0	0	2	2				580	1068;3575	True;True	1168;3964	3020;10232	4135;14137	4135;14137
Q15287	Q15287	3	3	3	RNA-binding protein with serine-rich domain 1	RNPS1	RNA-binding protein with serine-rich domain 1	1	3	3	3	2	2	2	2	2	2	11.5	11.5	11.5	34.208	305	305	0	24.869	7.5	8.9	6712.9	2090.7	4622.2	0	6549.8	2	3	5				581	467;1361;2505	True;True;True	523;1477;2745	1510;3794;3795;3796;7101	2092;5202;5203;5204;9839	2092;5202;9839
Q15311	Q15311	1	1	1	RalA-binding protein 1	RALBP1	RalA-binding protein 1	1	1	1	1	0	1	0	1	0	1	1.2	1.2	1.2	76.063	655	655	1	-2	0	1.2	1896	0	1896	0	2686.7	0	0	0	+			582	2222	TRUE	2420	6315	8795	8795		558;559	276
Q15365	Q15365	2	1	1	Poly(rC)-binding protein 1	PCBP1	Poly(rC)-binding protein 1	1	2	1	1	1	1	0	1	0	1	6.2	3.1	3.1	37.497	356	356	1	-2	3.1	3.1	0	0	0	0	0	0	1	1	+			583	1461;1651	True;False	1592;1801	4165;4707	5752;6543	5752;6543	160			54
Q15366;P57721	Q15366	3;1	3;1	2;0	Poly(rC)-binding protein 2	PCBP2	Poly(rC)-binding protein 2	2	3	3	2	3	0	3	0	2	0	9.6	9.6	6.6	38.58	365	365;371	0	6.5265	9.6	0	16391	16391	0	16467	0	8	0	8				584	1462;1575;1651	True;True;True	1593;1718;1801	4166;4167;4168;4169;4489;4490;4707	5753;5754;5755;5756;6258;6259;6260;6543	5753;6260;6543	160			54
Q15393	Q15393	5	5	5	Splicing factor 3B subunit 3	SF3B3	Splicing factor 3B subunit 3	1	5	5	5	3	3	3	3	3	3	4.9	4.9	4.9	135.58	1217	1217	0	3.1344	3.2	2.6	0	0	0	0	0	3	3	6				585	229;517;632;2065;2378	True;True;True;True;True	248;573;697;2252;2593	737;1631;1937;5864;6735;6736	1034;2254;2686;8134;9346;9347	1034;2254;2686;8134;9346		271;560
Q15397	Q15397	5	5	5	Pumilio domain-containing protein KIAA0020	KIAA0020	Pumilio homolog 3	1	5	5	5	3	2	3	2	3	2	7.9	7.9	7.9	73.584	648	648	0	5.3179	4.8	3.1	13854	0	13854	0	13105	4	3	7				586	673;750;1219;3471;3596	True;True;True;True;True	741;824;1329;3847;3987	2049;2229;3454;3455;9897;9898;10278	2834;3079;4750;4751;13650;13651;14193	2834;3079;4750;13651;14193
Q15424;Q14151	Q15424;Q14151	2;1	2;1	2;1	Scaffold attachment factor B1;Scaffold attachment factor B2	SAFB;SAFB2	Scaffold attachment factor B1; Scaffold attachment factor B2	2	2	2	2	0	2	0	2	0	2	4	4	4	102.64	915	915;953	0	5.9639	0	4	28997	0	28997	0	39918	0	2	2				587	69;92	True;True	69;93	202;203;283	274;275;375	275;375
Q15427	Q15427	2	2	2	Splicing factor 3B subunit 4	SF3B4	Splicing factor 3B subunit 4	1	2	2	2	2	2	2	2	2	2	5.2	5.2	5.2	44.385	424	424	0	12.055	5.2	5.2	1360.3	1360.3	0	1360.3	0	3	4	7				588	14;2667	True;True	14;2959	46;47;48;49;7571;7572;7573	61;62;63;64;10437;10438;10439	61;10437
Q15436	Q15436	3	1	1	Protein transport protein Sec23A	SEC23A	Protein transport protein Sec23A	1	3	1	1	3	1	1	0	1	0	4.8	1.7	1.7	86.16	765	765	0	1.4649	4.8	1.3	0	0	0	0	0	1	0	1				589	1075;1487;2553	False;False;True	1175;1619;2820	3034;3035;3036;4226;7256	4153;4154;4155;5831;10036	4153;5831;10036			277
Q15437	Q15437	3	3	1	Protein transport protein Sec23B	SEC23B	Protein transport protein Sec23B	1	3	3	1	3	1	3	1	1	0	4.8	4.8	1.7	86.478	767	767	0	30.826	4.8	1.3	4079.9	0	4079.9	0	5781.3	3	2	5				590	348;1075;1487	True;True;True	391;1175;1619	1157;3034;3035;3036;4226	1616;4153;4154;4155;5831	1616;4153;5831
Q15459	Q15459	3	3	3	Splicing factor 3A subunit 1	SF3A1	Splicing factor 3A subunit 1	1	3	3	3	2	1	2	1	2	1	3.9	3.9	3.9	88.885	793	793	0	3.2719	3	0.9	1796.5	0	1796.5	0	2545.7	2	2	4				591	1042;1541;2331	True;True;True	1139;1678;2543	2948;4383;6613	4041;6100;6101;9172	4041;6100;9172
Q15717;Q12926;P26378	Q15717	11;1;1	11;1;1	11;1;1	ELAV-like protein 1	ELAVL1	ELAV-like protein 1	3	11	11	11	11	7	11	7	11	7	44.5	44.5	44.5	36.091	326	326;359;380	0	43.543	44.5	25.2	328780	169980	158810	207250	182000	32	33	65				592	158;415;596;1622;2701;2918;3012;3305;3398;3614;3700	True;True;True;True;True;True;True;True;True;True;True	164;165;463;660;1769;2997;3241;3342;3659;3660;3760;3761;4006;4102	481;482;483;484;485;486;487;488;489;490;491;492;493;494;495;1364;1365;1366;1367;1368;1369;1854;4624;4625;4626;4627;4628;4629;4630;7648;7649;7650;8199;8466;8467;8468;8469;9342;9343;9655;9656;9657;10332;10333;10334;10335;10558	672;673;674;675;676;677;678;679;680;681;682;683;684;685;686;687;1902;1903;1904;1905;1906;1907;1908;1909;2563;6434;6435;6436;6437;6438;6439;6440;6441;6442;10523;10524;10525;10526;11217;11574;11575;11576;11577;11578;12831;12832;13274;13275;13276;14269;14270;14271;14272;14273;14274;14275;14276;14277;14278;14279;14280;14281;14282;14283;14615	682;1904;2563;6438;10525;11217;11575;12832;13275;14272;14615		272;273;274	278
Q15750	Q15750	1	1	1	TGF-beta-activated kinase 1 and MAP3K7-binding protein 1	TAB1	TGF-beta-activated kinase 1 and MAP3K7-binding protein 1	1	1	1	1	0	1	0	1	0	1	2	2	2	54.643	504	504	0.0056101	1.1271	0	2	29686	0	29686	0	42066	0	2	2				593	2361	TRUE	2573	6684	9277;9278	9277
Q86UP3;Q15911	Q86UP3;Q15911	1;1	1;1	1;1	Zinc finger homeobox protein 4;Zinc finger homeobox protein 3	ZFHX4;ZFHX3	Zinc finger homeobox protein 4; Zinc finger homeobox protein 3	2	1	1	1	1	0	1	0	1	0	0.3	0.3	0.3	393.73	3567	3567;3703	1	-2	0.3	0	0	0	0	0	0	1	0	1	+			594	2786	TRUE	3093	7854	10786	10786		561;562;563	279
Q16531	Q16531	1	1	1	DNA damage-binding protein 1	DDB1	DNA damage-binding protein 1	1	1	1	1	0	1	0	1	0	1	0.8	0.8	0.8	126.97	1140	1140	0.0028409	1.16	0	0.8	0	0	0	0	0	0	1	1				595	2407	TRUE	2622	6819	9455	9455
Q16629	Q16629	7	6	6	Serine/arginine-rich splicing factor 7	SRSF7	Serine/arginine-rich splicing factor 7	1	7	6	6	4	6	3	5	3	5	24.4	24.4	24.4	27.366	238	238	0	48.677	14.3	24.4	84074	12418	71656	0	99657	11	23	34				596	108;2660;2662;3450;3684;3782;3783	True;False;True;True;True;True;True	109;2952;2954;3822;4085;4191;4192	338;339;340;341;342;343;344;345;7553;7554;7555;7556;7557;7558;7559;7560;7564;7565;9822;10516;10517;10518;10519;10520;10521;10782;10783;10784;10785;10786	450;451;452;453;454;455;456;457;458;459;460;461;462;10411;10412;10413;10414;10415;10416;10417;10418;10419;10420;10421;10422;10423;10424;10425;10426;10430;10431;13544;14556;14557;14558;14559;14560;14561;14562;14563;14564;14565;14566;14567;14568;14927;14928;14929;14930;14931	451;10412;10431;13544;14560;14929;14931			280
Q16630	Q16630	2	2	2	Cleavage and polyadenylation specificity factor subunit 6	CPSF6	Cleavage and polyadenylation specificity factor subunit 6	1	2	2	2	2	0	2	0	2	0	7.1	7.1	7.1	59.209	551	551	0	5.6664	7.1	0	0	0	0	0	0	2	0	2				597	375;3321	True;True	421;3677	1240;9390	1717;12918	1717;12918
Q16643	Q16643	6	6	6	Drebrin	DBN1	Drebrin	1	6	6	6	5	2	5	2	5	2	13.4	13.4	13.4	71.428	649	649	0	17.026	12	3.7	43454	42559	895.02	42602	0	11	2	13				598	137;1905;2334;2469;3058;3933	True;True;True;True;True;True	142;2080;2546;2690;3394;4363	434;435;436;5400;6618;6973;8617;8618;8619;11192;11193	612;613;614;615;616;7488;9178;9674;11774;11775;11776;15511;15512	615;7488;9178;9674;11774;15511			281
Q16777;Q6FI13	Q16777;Q6FI13	6;6	6;6	1;1	Histone H2A type 2-C;Histone H2A type 2-A	HIST2H2AC;HIST2H2AA3	Histone H2A type 2-C; Histone H2A type 2-A	2	6	6	1	6	5	6	5	1	0	58.1	58.1	22.5	13.988	129	129;130	0	71.899	58.1	35.7	1815800	706690	1109100	105010	2163300	34	60	94				599	122;1413;1414;2566;3488;3713	True;True;True;True;True;True	125;1532;1533;1534;2836;2837;3866;4117;4118	381;382;383;384;385;386;3957;3958;3959;3960;3961;3962;3963;3964;3965;3966;3967;3968;3969;3970;3971;3972;3973;3974;3975;3976;3977;3978;3979;3980;3981;3982;3983;3984;3985;7290;7291;7292;7293;7294;9955;10588;10589;10590;10591;10592;10593;10594;10595;10596;10597;10598;10599;10600;10601;10602;10603;10604;10605;10606;10607;10608;10609;10610;10611	524;525;526;527;528;529;530;531;532;533;534;535;536;537;538;539;5438;5439;5440;5441;5442;5443;5444;5445;5446;5447;5448;5449;5450;5451;5452;5453;5454;5455;5456;5457;5458;5459;5460;5461;5462;5463;5464;5465;5466;5467;5468;5469;5470;5471;5472;5473;5474;5475;5476;5477;5478;5479;5480;5481;5482;5483;10072;10073;10074;10075;10076;13737;14645;14646;14647;14648;14649;14650;14651;14652;14653;14654;14655;146…	534;5464;5468;10076;13737;14654		86;275;431	282
Q17RM4	Q17RM4	1	1	1	Coiled-coil domain-containing protein 142	CCDC142	Coiled-coil domain-containing protein 142	1	1	1	1	1	0	1	0	1	0	1.3	1.3	1.3	81.642	750	750	0.0055866	1.1206	1.3	0	11757	11757	0	11757	0	1	0	1				600	1067	TRUE	1167	3019	4134	4134		564;565
Q1A5X7	Q1A5X7	1	1	1	Putative WASP homolog-associated protein with actin, membranes and microtubules-like protein 1	WHAMMP3	Putative WASP homolog-associated protein with actin, membranes and microtubules-like protein 1	1	1	1	1	1	0	1	0	1	0	9.2	9.2	9.2	18.091	153	153	1	-2	9.2	0	0	0	0	0	0	1	0	1	+			601	2243	TRUE	2442	6378	8885	8885		566	283;284
Q1KMD3	Q1KMD3	3	3	3	Heterogeneous nuclear ribonucleoprotein U-like protein 2	HNRNPUL2	Heterogeneous nuclear ribonucleoprotein U-like protein 2	1	3	3	3	3	2	3	2	3	2	4.8	4.8	4.8	85.104	747	747	0	4.4791	4.8	2.9	6987.3	0	6987.3	0	9584.5	4	3	7				602	527;1052;3890	True;True;True	583;1151;4311	1649;1650;1651;2986;2987;2988;11051	2278;2279;2280;4090;4091;4092;15293	2278;4092;15293	161			518
Q2WGJ6	Q2WGJ6	1	1	1	Kelch-like protein 38	KLHL38	Kelch-like protein 38	1	1	1	1	0	1	0	1	0	1	1.9	1.9	1.9	65.54	581	581	0.0081967	1.0407	0	1.9	0	0	0	0	0	0	1	1				603	2343	TRUE	2555	6631	9194	9194	162			148
Q3LI76	Q3LI76	1	1	1	Keratin-associated protein 15-1	KRTAP15-1	Keratin-associated protein 15-1	1	1	1	1	1	0	1	0	1	0	10.2	10.2	10.2	14.978	137	137	1	-2	10.2	0	0	0	0	0	0	1	0	1	+			604	2684	TRUE	2978	7614	10485	10485		276
Q3SYG4	Q3SYG4	1	1	1	Protein PTHB1	BBS9	Protein PTHB1	1	1	1	1	1	0	1	0	1	0	1.2	1.2	1.2	99.279	887	887	1	-2	1.2	0	0	0	0	0	0	1	0	1	+			605	1578	TRUE	1721	4496	6266	6266			285
Q460N5	Q460N5	1	1	1	Poly [ADP-ribose] polymerase 14	PARP14	Poly [ADP-ribose] polymerase 14	1	1	1	1	1	0	1	0	1	0	0.7	0.7	0.7	202.8	1801	1801	0	1.6043	0.7	0	8634.7	8634.7	0	8674.7	0	1	0	1				606	3579	TRUE	3969	10240	14146	14146		567	286
Q49A26	Q49A26	1	1	1	Putative oxidoreductase GLYR1	GLYR1	Putative oxidoreductase GLYR1	1	1	1	1	1	0	1	0	1	0	2.4	2.4	2.4	60.556	553	553	0	1.9546	2.4	0	0	0	0	0	0	2	0	2				607	1055	TRUE	1155	2993;2994	4097;4098	4098
Q49B96	Q49B96	1	1	1	Cytochrome c oxidase assembly protein COX19	COX19	Cytochrome c oxidase assembly protein COX19	1	1	1	1	0	1	0	1	0	1	11.1	11.1	11.1	10.394	90	90	1	-2	0	11.1	1244.7	0	1244.7	0	1707.3	0	1	1	+			608	1841	TRUE	2009	5254	7289	7289		568	287
Q502W6	Q502W6	1	1	1	von Willebrand factor A domain-containing protein 3B	VWA3B	von Willebrand factor A domain-containing protein 3B	1	1	1	1	0	1	0	1	0	1	0.9	0.9	0.9	145.75	1294	1294	1	-2	0	0.9	0	0	0	0	0	0	1	1	+			609	1109	TRUE	1213	3119	4266	4266	163	277;278		1136
Q53GS9	Q53GS9	2	2	2	U4/U6.U5 tri-snRNP-associated protein 2	USP39	U4/U6.U5 tri-snRNP-associated protein 2	1	2	2	2	2	0	2	0	2	0	5.5	5.5	5.5	65.38	565	565	0	4.5633	5.5	0	0	0	0	0	0	3	0	3				610	239;912	True;True	266;998	816;817;2662	1146;1147;3651	1147;3651
Q562R1	Q562R1	5	1	1	Beta-actin-like protein 2	ACTBL2	Beta-actin-like protein 2	1	5	1	1	5	5	1	1	1	1	13.8	2.7	2.7	42.003	376	376	1	-2	13.8	13.8	15062	15062	0	15062	0	2	1	3	+			611	542;1373;1429;1553;3136	False;True;False;False;False	599;600;1490;1550;1551;1690;3478;3479;3480	1685;1686;1687;1688;1689;1690;1691;1692;1693;1694;1695;1696;3820;3821;3822;4050;4051;4052;4053;4054;4055;4056;4057;4420;4421;4422;4423;4424;4425;8878;8879;8880;8881;8882;8883;8884;8885;8886;8887;8888;8889;8890;8891;8892;8893;8894;8895;8896;8897;8898;8899;8900	2323;2324;2325;2326;2327;2328;2329;2330;2331;2332;2333;2334;2335;2336;2337;2338;2339;2340;2341;2342;2343;2344;2345;2346;2347;2348;2349;5234;5235;5236;5575;5576;5577;5578;5579;5580;5581;5582;5583;5584;5585;5586;5587;5588;5589;6158;6159;6160;6161;6162;6163;6164;6165;6166;6167;6168;6169;6170;6171;6172;6173;6174;6175;6176;6177;6178;6179;12161;12162;12163;12164;12165;12166;12167;12168;12169;12170;1217…	2334;5234;5576;6162;12185		198;279;515	199;202
Q58FF6	Q58FF6	2	1	1	Putative heat shock protein HSP 90-beta 4	HSP90AB4P	Putative heat shock protein HSP 90-beta 4	1	2	1	1	0	2	0	1	0	1	7.5	5.5	5.5	58.264	505	505	0	2.1041	0	7.5	6245.8	0	6245.8	0	8850.5	0	1	1				612	684;3022	False;True	753;3353	2076;2077;8503	2866;2867;11620	2866;11620
Q5BKZ1	Q5BKZ1	2	2	2	DBIRD complex subunit ZNF326	ZNF326	DBIRD complex subunit ZNF326	1	2	2	2	1	2	1	2	1	2	4.5	4.5	4.5	65.653	582	582	0	6.9367	1.7	4.5	5987.7	0	5987.7	0	8213.3	1	2	3				613	867;990	True;True	948;1082	2551;2833;2834	3502;3887;3888	3502;3888
Q5JRX3	Q5JRX3	3	3	3	Presequence protease, mitochondrial	PITRM1	Presequence protease, mitochondrial	1	3	3	3	0	3	0	3	0	3	2.8	2.8	2.8	117.41	1037	1037	0	2.5246	0	2.8	43744	0	43744	0	60986	0	6	6				614	364;2751;3109	True;True;True	408;3051;3449	1201;1202;7762;8808	1672;1673;1674;10674;12074;12075	1673;10674;12074	164	280		11
Q5JTH9	Q5JTH9	5	5	5	RRP12-like protein	RRP12	RRP12-like protein	1	5	5	5	4	3	4	3	4	3	3.2	3.2	3.2	143.7	1297	1297	0	4.816	2.7	2	12185	9641.6	2543.6	9641.6	0	7	5	12				615	2213;3133;3279;3564;3726	True;True;True;True;True	2409;3475;3629;3953;4132	6291;6292;6293;8874;9270;10195;10196;10197;10198;10641	8759;8760;8761;12156;12157;12725;14092;14093;14094;14095;14096;14716	8759;12156;12725;14094;14716	165			662
Q5M775	Q5M775	1	1	1	Cytospin-B	SPECC1	Cytospin-B	1	1	1	1	0	1	0	1	0	1	1.3	1.3	1.3	118.58	1068	1068	1	-2	0	1.3	24449	0	24449	0	34645	0	1	1	+			616	2211	TRUE	2407	6289	8757	8757	166	281;569;570;571		493
Q5QJE6	Q5QJE6	2	2	2	Deoxynucleotidyltransferase terminal-interacting protein 2	DNTTIP2	Deoxynucleotidyltransferase terminal-interacting protein 2	1	2	2	2	1	1	1	1	1	1	4.1	4.1	4.1	84.468	756	756	0	2.1976	1.7	2.4	6412.8	6412.8	0	6442.5	0	1	1	2				617	2393;3834	True;True	2608;4248	6780;10910	9407;15092	9407;15092
Q5SSJ5	Q5SSJ5	6	6	6	Heterochromatin protein 1-binding protein 3	HP1BP3	Heterochromatin protein 1-binding protein 3	1	6	6	6	6	3	6	3	6	3	11.2	11.2	11.2	61.206	553	553	0	19.048	11.2	4.9	42091	33475	8616	0	11918	7	6	13				618	668;1128;1991;3253;3427;3897	True;True;True;True;True;True	736;1232;2172;3603;3791;4320	2035;2036;2037;3161;3162;3163;5611;9190;9734;11086;11087	2818;2819;2820;4315;4316;4317;4318;7761;7762;12587;13430;15348;15349	2820;4315;7762;12587;13430;15349
Q5SZK8	Q5SZK8	1	1	1	FRAS1-related extracellular matrix protein 2	FREM2	FRAS1-related extracellular matrix protein 2	1	1	1	1	1	0	1	0	1	0	0.4	0.4	0.4	351.15	3169	3169	1	-2	0.4	0	0	0	0	0	0	1	0	1	+			619	274	TRUE	307	928	1300	1300		282;572;573;574;575
Q5T5X7	Q5T5X7	1	1	1	BEN domain-containing protein 3	BEND3	BEN domain-containing protein 3	1	1	1	1	1	1	1	1	1	1	1.3	1.3	1.3	94.474	828	828	1	-2	1.3	1.3	33188	33188	0	33342	0	1	1	2	+			620	2771	TRUE	3076	7818;7819	10739;10740	10740		576
Q5T9A4	Q5T9A4	6	1	1	ATPase family AAA domain-containing protein 3B	ATAD3B	ATPase family AAA domain-containing protein 3B	1	6	1	1	5	3	1	0	1	0	9.1	1.9	1.9	72.572	648	648	1	-2	7.7	4.3	0	0	0	0	0	1	0	1	+			621	1731;2021;2150;2806;2827;3151	False;False;True;False;False;False	1887;2206;2344;3114;3115;3138;3495	4927;4928;4929;4930;4931;5685;5686;6076;7891;7892;7952;8926;8927	6837;6838;6839;6840;6841;6842;7859;7860;8462;10835;10836;10908;12225;12226	6840;7859;8462;10835;10908;12225		577
Q5VTL8	Q5VTL8	3	3	3	Pre-mRNA-splicing factor 38B	PRPF38B	Pre-mRNA-splicing factor 38B	1	3	3	3	2	1	2	1	2	1	5.3	5.3	5.3	64.467	546	546	0	6.2771	3.3	2	0	0	0	0	0	3	1	4				622	199;2015;2599	True;True;True	214;2200;2880	637;5672;5673;7399	926;7844;7845;10224	926;7844;10224		283;578
Q69YQ0	Q69YQ0	4	4	4	Cytospin-A	SPECC1L	Cytospin-A	1	4	4	4	1	3	1	3	1	3	4.7	4.7	4.7	124.6	1117	1117	0	3.9811	1	3.7	0	0	0	0	0	1	3	4				623	23;853;2095;2247	True;True;True;True	23;934;2284;2448	96;2503;5930;6390	148;3446;8228;8897	148;3446;8228;8897
Q6BDS2	Q6BDS2	1	1	1	UHRF1-binding protein 1	UHRF1BP1	UHRF1-binding protein 1	1	1	1	1	1	0	1	0	1	0	0.7	0.7	0.7	159.48	1440	1440	1	-2	0.7	0	25661	25661	0	25661	0	2	0	2	+			624	3258	TRUE	3608	9208	12614;12615	12614	167			227
Q6DHV7	Q6DHV7	1	1	1	Adenosine deaminase-like protein	ADAL	Adenosine deaminase-like protein	1	1	1	1	0	1	0	1	0	1	2.8	2.8	2.8	40.263	355	355	0.0080107	0.98345	0	2.8	0	0	0	0	0	0	2	2				625	1491	TRUE	1623	4238;4239	5853;5854	5854	168	579;580		10
Q6DKI1	Q6DKI1	4	4	4	60S ribosomal protein L7-like 1	RPL7L1	60S ribosomal protein L7-like 1	1	4	4	4	4	2	4	2	4	2	19.5	19.5	19.5	28.661	246	246	0	9.9034	19.5	9.8	0	0	0	0	0	5	4	9				626	1481;1525;1742;3252	True;True;True;True	1613;1661;1899;3602	4212;4213;4214;4215;4349;4956;4957;9188;9189	5815;5816;5817;5818;6040;6869;6870;12585;12586	5816;6040;6869;12585
Q6DRA6;Q6DN03	Q6DRA6;Q6DN03	3;3	1;1	1;1	Putative histone H2B type 2-D;Putative histone H2B type 2-C	HIST2H2BD;HIST2H2BC	Putative histone H2B type 2-D; Putative histone H2B type 2-C	2	3	1	1	3	3	1	1	1	1	15.2	9.1	9.1	18.018	164	164;193	0	4.0041	15.2	15.2	533320	287120	246200	0	338240	3	6	9				627	235;868;1792	True;False;False	254;949;1955	744;745;746;2552;2553;2554;5131;5132;5133;5134;5135;5136;5137	1042;1043;1044;1045;1046;1047;1048;1049;1050;3503;3504;3505;3506;3507;3508;3509;3510;3511;3512;3513;3514;7146;7147;7148;7149;7150;7151;7152;7153;7154;7155;7156	1047;3504;7155		284;285	288
Q6N069	Q6N069	1	1	1	N-alpha-acetyltransferase 16, NatA auxiliary subunit	NAA16	N-alpha-acetyltransferase 16, NatA auxiliary subunit	1	1	1	1	0	1	0	1	0	1	0.9	0.9	0.9	101.46	864	864	1	-2	0	0.9	0	0	0	0	0	0	1	1	+			628	1610	TRUE	1757	4598	6400	6400	169	581		20
Q6P1N0	Q6P1N0	1	1	1	Coiled-coil and C2 domain-containing protein 1A	CC2D1A	Coiled-coil and C2 domain-containing protein 1A	1	1	1	1	0	1	0	1	0	1	1.2	1.2	1.2	104.06	951	951	1	-2	0	1.2	32679	0	32679	0	46308	0	1	1	+			629	276	TRUE	310	932	1305	1305		582
Q6P2Q9	Q6P2Q9	9	9	9	Pre-mRNA-processing-splicing factor 8	PRPF8	Pre-mRNA-processing-splicing factor 8	1	9	9	9	4	5	4	5	4	5	4.3	4.3	4.3	273.6	2335	2335	0	16.437	1.8	2.5	3089.3	0	3089.3	0	4377.6	5	6	11				630	1486;2380;2443;3148;3185;3762;3791;3828;3862	True;True;True;True;True;True;True;True;True	1618;2595;2663;3492;3531;4169;4201;4242;4279	4224;4225;6738;6912;8918;8919;9018;10738;10801;10892;10974	5829;5830;9349;9582;12215;12216;12347;14869;14951;15071;15181	5830;9349;9582;12215;12347;14869;14951;15071;15181
Q6PCD5	Q6PCD5	1	1	1	E3 ubiquitin-protein ligase RFWD3	RFWD3	E3 ubiquitin-protein ligase RFWD3	1	1	1	1	0	1	0	1	0	1	1.4	1.4	1.4	85.093	774	774	1	-2	0	1.4	1327.5	0	1327.5	0	1881.1	0	0	0	+			631	1303	TRUE	1417	3661	5028	5028	170;171	583		327;330
Q6PGP7	Q6PGP7	1	1	1	Tetratricopeptide repeat protein 37	TTC37	Tetratricopeptide repeat protein 37	1	1	1	1	1	0	1	0	1	0	0.7	0.7	0.7	175.48	1564	1564	1	-2	0.7	0	24465	24465	0	24465	0	2	0	2	+			632	1927	TRUE	2102	5452	7551;7552	7552		584
Q6PKG0;Q659C4	Q6PKG0	4;1	4;1	4;1	La-related protein 1	LARP1	La-related protein 1	2	4	4	4	4	2	4	2	4	2	4.5	4.5	4.5	123.51	1096	1096;914	0	5.7005	4.5	1.7	7410.7	7410.7	0	7445	0	6	2	8				633	1056;1104;2475;3032	True;True;True;True	1156;1207;2698;3363	2995;2996;3108;3109;3110;3111;6992;8531	4099;4100;4253;4254;4255;4256;9695;11653	4099;4254;9695;11653
Q6PL18;Q9ULI0	Q6PL18;Q9ULI0	2;1	2;1	2;1	ATPase family AAA domain-containing protein 2;ATPase family AAA domain-containing protein 2B	ATAD2;ATAD2B	ATPase family AAA domain-containing protein 2; ATPase family AAA domain-containing protein 2B	2	2	2	2	2	0	2	0	2	0	1.7	1.7	1.7	158.55	1390	1390;1458	0	1.3917	1.7	0	0	0	0	0	0	2	0	2				634	1155;2137	True;True	1260;2330	3249;6039	4430;8402	4430;8402
Q6RFH5	Q6RFH5	1	1	1	WD repeat-containing protein 74	WDR74	WD repeat-containing protein 74	1	1	1	1	1	0	1	0	1	0	3.4	3.4	3.4	42.441	385	385	0	1.7828	3.4	0	0	0	0	0	0	1	0	1				635	1760	TRUE	1919	5006	6951	6951
Q6S8J3;P0CG38;P0CG39;Q9BYX7	Q6S8J3;P0CG38;P0CG39;Q9BYX7	8;6;5;4	1;1;1;1	1;1;1;1	POTE ankyrin domain family member E;POTE ankyrin domain family member I;POTE ankyrin domain family member J;Putative beta-actin-like protein 3;Putative beta-actin-like protein 3, N-terminally processed	POTEE;POTEI;POTEJ;POTEKP	POTE ankyrin domain family member E; POTE ankyrin domain family member I; POTE ankyrin domain family member J; Putative beta-actin-like protein 3	4	8	1	1	7	8	0	1	0	1	10.1	1.7	1.7	121.36	1075	1075;1075;1038;375	0	4.6497	8.5	10.1	0	0	0	0	0	0	2	2				636	113;367;1763;1957;2742;2862;3136;3405	False;False;False;False;False;False;False;True	115;411;1922;1923;2134;2135;2136;3041;3177;3478;3479;3480;3768	361;362;363;364;1207;1208;1209;1210;1211;1212;1213;1214;1215;1216;1217;1218;1219;5010;5011;5012;5013;5014;5015;5016;5017;5018;5019;5020;5021;5022;5023;5024;5025;5026;5027;5028;5029;5030;5031;5032;5527;5528;5529;5530;5531;5532;5533;5534;5535;5536;5537;5538;5539;5540;5541;7732;7733;7734;8043;8044;8045;8046;8047;8878;8879;8880;8881;8882;8883;8884;8885;8886;8887;8888;8889;8890;8891;8892;8893;8894;889…	485;486;487;488;489;490;491;492;493;494;495;496;497;498;499;500;1679;1680;1681;1682;1683;1684;1685;1686;1687;1688;1689;1690;1691;1692;6955;6956;6957;6958;6959;6960;6961;6962;6963;6964;6965;6966;6967;6968;6969;6970;6971;6972;6973;6974;6975;6976;6977;6978;6979;6980;6981;6982;6983;6984;6985;6986;6987;6988;6989;6990;6991;6992;6993;7652;7653;7654;7655;7656;7657;7658;7659;7660;7661;7662;7663;7664;7665;…	491;1688;6966;7658;10638;11028;12185;13303	103	197;198;514;515	203	917
Q6Y7W6	Q6Y7W6	1	1	1	PERQ amino acid-rich with GYF domain-containing protein 2	GIGYF2	GRB10-interacting GYF protein 2	1	1	1	1	0	1	0	1	0	1	0.7	0.7	0.7	150.07	1299	1299	1	-2	0	0.7	2724.1	0	2724.1	0	3736.6	0	1	1	+			637	170	TRUE	180	534	741	741		585;586
Q6YHU6	Q6YHU6	1	1	1	Thyroid adenoma-associated protein	THADA	Thyroid adenoma-associated protein	1	1	1	1	1	0	1	0	1	0	0.6	0.6	0.6	219.6	1953	1953	1	-2	0.6	0	0	0	0	0	0	2	0	2	+			638	3021	TRUE	3352	8501;8502	11618;11619	11618		286
Q6ZNG2	Q6ZNG2	1	1	1	Homeobox protein DBX2	DBX2	Homeobox protein DBX2	1	1	1	1	0	1	0	1	0	1	2.4	2.4	2.4	36.554	339	339	0.0029028	1.1951	0	2.4	8787.3	0	8787.3	0	12452	0	2	2				639	1918	TRUE	2093	5427	7522;7523	7522
Q6ZP82	Q6ZP82	1	1	1	Coiled-coil domain-containing protein 141	CCDC141	Coiled-coil domain-containing protein 141	1	1	1	1	1	0	1	0	1	0	0.9	0.9	0.9	166.26	1450	1450	1	-2	0.9	0	0	0	0	0	0	1	0	1	+			640	2893	TRUE	3210	8124	11134	11134	172			446
Q6ZRR9	Q6ZRR9	1	1	1	Doublecortin domain-containing protein 5	DCDC5	Doublecortin domain-containing protein 5	1	1	1	1	1	0	1	0	1	0	1.7	1.7	1.7	72.752	648	648	0.0082192	1.0448	1.7	0	5374.8	5374.8	0	5399.7	0	1	0	1				641	3606	TRUE	3998	10314	14234	14234		287;288;289;587
Q6ZS81	Q6ZS81	1	1	1	WD repeat- and FYVE domain-containing protein 4	WDFY4	WD repeat- and FYVE domain-containing protein 4	1	1	1	1	0	1	0	1	0	1	0.4	0.4	0.4	353.61	3184	3184	1	-2	0	0.4	0	0	0	0	0	0	1	1	+			642	2640	TRUE	2927	7502	10354	10354		290;291;588;589
Q71DI3	Q71DI3	6	1	1	Histone H3.2	HIST2H3A	Histone H3.2	1	6	1	1	6	4	1	0	1	0	45.6	23.5	23.5	15.388	136	136	0	3.1247	45.6	19.9	0	0	0	0	0	2	0	2				643	742;743;1058;3103;3906;3910	False;False;True;False;False;False	816;817;1158;3441;4330;4335	2199;2200;2201;2202;2203;2204;2205;2206;2207;2208;2209;2210;2211;2212;2213;2214;2998;2999;8750;8751;8752;8753;8754;8755;8756;8757;8758;8759;8760;8761;8762;8763;8764;8765;8766;8767;8768;8769;8770;8771;11120;11121;11122;11127;11128;11129;11130	3022;3023;3024;3025;3026;3027;3028;3029;3030;3031;3032;3033;3034;3035;3036;3037;3038;3039;3040;3041;3042;3043;3044;3045;3046;3047;3048;3049;3050;3051;3052;3053;3054;3055;3056;4102;4103;11958;11959;11960;11961;11962;11963;11964;11965;11966;11967;11968;11969;11970;11971;11972;11973;11974;11975;11976;11977;11978;11979;11980;11981;11982;11983;11984;11985;11986;11987;11988;11989;11990;11991;11992;1199…	3036;3042;4103;11980;15403;15423	173			111
Q71RG4	Q71RG4	1	1	1	Transmembrane and ubiquitin-like domain-containing protein 2	TMUB2	Transmembrane and ubiquitin-like domain-containing protein 2	1	1	1	1	1	0	1	0	1	0	4	4	4	33.788	321	321	1	-2	4	0	13934	13934	0	13998	0	0	0	0	+			644	2140	TRUE	2333	6052	8434	8434		590
Q71UM5	Q71UM5	2	2	1	40S ribosomal protein S27-like	RPS27L	40S ribosomal protein S27-like	1	2	2	1	2	1	2	1	1	0	28.6	28.6	13.1	9.4771	84	84	0	6.8342	28.6	15.5	5208.3	5208.3	0	5208.3	0	2	1	3				645	524;2433	True;True	580;2653	1646;6880;6881	2275;9527;9528	2275;9527			161
Q75T13	Q75T13	1	1	1	GPI inositol-deacylase	PGAP1	GPI inositol-deacylase	1	1	1	1	0	1	0	1	0	1	2.3	2.3	2.3	105.38	922	922	1	-2	0	2.3	0	0	0	0	0	0	1	1	+			646	1298	TRUE	1411	3648	5012	5012	174	591	289	623
Q7KZF4	Q7KZF4	7	7	7	Staphylococcal nuclease domain-containing protein 1	SND1	Staphylococcal nuclease domain-containing protein 1	1	7	7	7	7	0	7	0	7	0	8.1	8.1	8.1	102	910	910	0	10.062	8.1	0	4161.3	4161.3	0	4180.6	0	11	0	11				647	55;588;638;1089;2746;3027;3625	True;True;True;True;True;True;True	55;652;704;1189;3045;3358;4020	161;1837;1954;3065;7743;7744;7745;7746;8518;8519;10358	222;2540;2711;4189;10655;10656;10657;10658;11639;11640;14315	222;2540;2711;4189;10655;11640;14315
Q7KZI7	Q7KZI7	1	1	1	Serine/threonine-protein kinase MARK2	MARK2	Serine/threonine-protein kinase MARK2	1	1	1	1	1	0	1	0	1	0	2.5	2.5	2.5	87.91	788	788	0	2.1639	2.5	0	0	0	0	0	0	1	0	1				648	3665	TRUE	4065	10459	14477	14477
Q7L2E3	Q7L2E3	12	12	12	Putative ATP-dependent RNA helicase DHX30	DHX30	Putative ATP-dependent RNA helicase DHX30	1	12	12	12	10	4	10	4	10	4	11.1	11.1	11.1	133.94	1194	1194	0	27.485	9.3	3.5	21916	21916	0	21953	0	11	5	16				649	336;351;356;609;739;1336;1352;1664;2362;3169;3532;3688	True;True;True;True;True;True;True;True;True;True;True;True	375;394;399;673;813;1450;1467;1817;2574;3513;3914;4089	1127;1128;1160;1170;1876;2193;3738;3774;4747;4748;4749;4750;6685;8975;10091;10529	1585;1586;1619;1629;2595;3012;5128;5181;6597;6598;6599;6600;9279;12290;13956;14578	1586;1619;1629;2595;3012;5128;5181;6597;9279;12290;13956;14578
Q7LGA3	Q7LGA3	2	2	2	Heparan sulfate 2-O-sulfotransferase 1	HS2ST1	Heparan sulfate 2-O-sulfotransferase 1	1	2	2	2	2	0	2	0	2	0	5.3	5.3	5.3	41.881	356	356	0	1.8835	5.3	0	9746.7	9746.7	0	9791.9	0	3	0	3				650	978;2439	True;True	1069;2659	2807;6900;6901	3851;9560;9561	3851;9561
Q7Z406	Q7Z406	21	15	15	Myosin-14	MYH14	Myosin-14	1	21	15	15	15	18	10	12	10	12	11.4	8.8	8.8	227.87	1995	1995	0	75.666	8.3	9.4	75297	33975	41323	47140	44487	16	28	44				651	85;134;264;683;692;791;818;840;949;1598;1788;1796;1921;1933;2191;2300;2419;2448;2784;3394;3578	True;True;True;False;False;True;True;True;False;True;False;False;True;True;True;True;True;True;False;True;True	86;138;296;752;764;868;897;898;921;1038;1745;1950;1959;2096;2108;2387;2505;2637;2668;3089;3090;3091;3756;3968	250;425;888;2073;2074;2075;2109;2350;2351;2352;2404;2405;2445;2446;2447;2448;2449;2450;2451;2452;2453;2454;2737;2738;2739;2740;2741;4558;4559;5119;5120;5121;5122;5123;5124;5125;5126;5148;5149;5150;5151;5152;5153;5154;5440;5441;5461;5462;5463;6218;6219;6220;6221;6222;6539;6842;6843;6844;6845;6846;6928;7846;7847;7848;7849;7850;7851;7852;9640;9641;10239	339;602;1253;2863;2864;2865;2909;3258;3259;3260;3319;3320;3365;3366;3367;3368;3369;3370;3371;3372;3373;3374;3375;3376;3377;3766;3767;3768;3769;3770;6349;6350;7129;7130;7131;7132;7133;7134;7135;7136;7137;7138;7174;7175;7176;7177;7178;7179;7180;7181;7538;7539;7563;7564;7565;8661;8662;8663;8664;8665;9083;9480;9481;9482;9483;9484;9485;9486;9611;10774;10775;10776;10777;10778;10779;10780;10781;10782;10…	339;602;1253;2863;2909;3258;3319;3366;3769;6349;7137;7179;7539;7563;8663;9083;9486;9611;10777;13249;14145	71	155;156;592		196
Q7Z417	Q7Z417	1	1	1	Nuclear fragile X mental retardation-interacting protein 2	NUFIP2	Nuclear fragile X mental retardation-interacting protein 2	1	1	1	1	1	0	1	0	1	0	1.4	1.4	1.4	76.12	695	695	0	4.219	1.4	0	0	0	0	0	0	1	0	1				652	2571	TRUE	2844	7309	10104	10104
Q7Z449	Q7Z449	1	1	1	Cytochrome P450 2U1	CYP2U1	Cytochrome P450 2U1	1	1	1	1	0	1	0	1	0	1	2.6	2.6	2.6	61.986	544	544	1	-2	0	2.6	0	0	0	0	0	0	1	1	+			653	1557	TRUE	1696	4435	6189	6189		593	290
Q7Z7K6	Q7Z7K6	1	1	1	Centromere protein V	CENPV	Centromere protein V	1	1	1	1	1	1	1	1	1	1	4.7	4.7	4.7	29.946	275	275	0	2.8945	4.7	4.7	9095.7	0	9095.7	0	12477	2	1	3				654	2200	TRUE	2396	6258;6259;6260	8710;8711;8712	8710
Q86U42	Q86U42	3	3	3	Polyadenylate-binding protein 2	PABPN1	Polyadenylate-binding protein 2	1	3	3	3	3	1	3	1	3	1	12.1	12.1	12.1	32.749	306	306	0	30.177	12.1	5.2	37084	37084	0	37168	0	6	2	8				655	0;1165;3345	True;True;True	0;1270;3703	0;1;2;3;3292;9451	0;1;2;3;4;5;4486;12999	2;4486;12999
Q86UE4	Q86UE4	3	3	3	Protein LYRIC	MTDH	Protein LYRIC	1	3	3	3	3	1	3	1	3	1	5.8	5.8	5.8	63.836	582	582	0	30.9	5.8	1.9	4615.4	3209	1406.5	0	1929.3	6	3	9				656	2364;3192;3365	True;True;True	2577;3538;3723	6699;9032;9510;9511;9512	9300;12363;13084;13085;13086;13087;13088;13089;13090	9300;12363;13085
Q86UT8	Q86UT8	1	1	1	Coiled-coil domain-containing protein 84	CCDC84	Coiled-coil domain-containing protein 84	1	1	1	1	1	0	1	0	1	0	4.8	4.8	4.8	37.974	332	332	1	-2	4.8	0	19964	19964	0	20056	0	1	0	1	+			657	3526	TRUE	3907	10080	13941	13941		594	291
Q86V25	Q86V25	1	1	1	Vasohibin-2	VASH2	Vasohibin-2	1	1	1	1	1	0	1	0	1	0	2	2	2	40.449	355	355	1	-2	2	0	3155.9	3155.9	0	3155.9	0	1	0	1	+			658	2523	TRUE	2771	7151	9901	9901			292
Q86V81	Q86V81	4	4	4	THO complex subunit 4	ALYREF	THO complex subunit 4	1	4	4	4	4	2	4	2	4	2	25.7	25.7	25.7	26.888	257	257	0	20.01	25.7	11.3	85512	25204	60308	25288	0	10	9	19				659	2238;2479;2804;3017	True;True;True;True	2436;2703;3112;3347	6360;6999;7887;7888;7889;8477;8478;8479;8480;8481;8482;8483;8484;8485;8486;8487;8488;8489;8490	8867;9703;10831;10832;10833;11586;11587;11588;11589;11590;11591;11592;11593;11594;11595;11596;11597;11598;11599;11600;11601	8867;9703;10831;11587		292
Q86VS8	Q86VS8	1	1	1	Protein Hook homolog 3	HOOK3	Protein Hook homolog 3	1	1	1	1	1	1	1	1	1	1	1.5	1.5	1.5	83.125	718	718	0	1.6028	1.5	1.5	30245	0	30245	0	42857	1	1	2				660	1980	TRUE	2160	5589;5590	7729;7730	7730
Q86VV8	Q86VV8	1	1	1	Rotatin	RTTN	Rotatin	1	1	1	1	1	1	1	1	1	1	0.3	0.3	0.3	248.63	2226	2226	0.0028736	1.1882	0.3	0.3	76489	42372	34117	0	33681	5	4	9				661	3550	TRUE	3937	10145;10146;10147;10148;10149	14030;14031;14032;14033;14034;14035;14036;14037;14038	14030
Q86VW0	Q86VW0	1	1	1	SEC14 domain and spectrin repeat-containing protein 1	SESTD1	SEC14 domain and spectrin repeat-containing protein 1	1	1	1	1	0	1	0	1	0	1	1.3	1.3	1.3	79.347	696	696	1	-2	0	1.3	8055.6	0	8055.6	0	11050	0	1	1	+			662	2522	TRUE	2770	7150	9900	9900		595;596	293
Q86W42	Q86W42	3	3	3	THO complex subunit 6 homolog	THOC6	THO complex subunit 6 homolog	1	3	3	3	3	0	3	0	3	0	12.9	12.9	12.9	37.535	341	341	0	3.8731	12.9	0	11467	11467	0	11467	0	3	0	3				663	381;1009;3436	True;True;True	427;1103;3802	1264;2880;9767	1770;3959;13477	1770;3959;13477		597
Q8IUD2	Q8IUD2	1	1	1	ELKS/Rab6-interacting/CAST family member 1	ERC1	ELKS/Rab6-interacting/CAST family member 1	1	1	1	1	0	1	0	1	0	1	1.2	1.2	1.2	128.08	1116	1116	1	-2	0	1.2	0	0	0	0	0	0	1	1	+			664	2830	TRUE	3141	7956	10913	10913		598	294;295
Q8IUE6	Q8IUE6	5	1	1	Histone H2A type 2-B	HIST2H2AB	Histone H2A type 2-B	1	5	1	1	2	4	0	1	0	1	57.7	5.4	5.4	13.995	130	130	1	-2	30	52.3	2632.1	0	2632.1	0	3729.7	0	3	3	+			665	122;1415;2190;2565;3487	False;True;False;False;False	125;1535;2385;2386;2835;3865	381;382;383;384;385;386;3986;3987;3988;6211;6212;6213;6214;6215;6216;6217;7289;9954	524;525;526;527;528;529;530;531;532;533;534;535;536;537;538;539;5484;5485;5486;8654;8655;8656;8657;8658;8659;8660;10071;13736	534;5484;8654;10071;13736		109;456
Q8IWG1	Q8IWG1	1	1	1	WD repeat-containing protein 63	WDR63	WD repeat-containing protein 63	1	1	1	1	1	0	1	0	1	0	1.7	1.7	1.7	102.93	891	891	1	-2	1.7	0	9303.1	9303.1	0	9303.1	0	1	0	1	+			666	2775	TRUE	3080	7827	10751	10751		599;600;601
Q8IXB1	Q8IXB1	5	5	5	DnaJ homolog subfamily C member 10	DNAJC10	DnaJ homolog subfamily C member 10	1	5	5	5	4	1	4	1	4	1	7.4	7.4	7.4	91.079	793	793	0	4.5252	6.3	1.1	8857.9	8857.9	0	8899	0	4	1	5				667	142;384;889;1636;1762	True;True;True;True;True	148;430;971;1783;1921	451;1271;2607;4667;4668;5009	633;1778;3585;6495;6496;6954	633;1778;3585;6496;6954		602
Q8IXT5	Q8IXT5	2	2	2	RNA-binding protein 12B	RBM12B	RNA-binding protein 12B	1	2	2	2	1	1	1	1	1	1	2.8	2.8	2.8	118.1	1001	1001	0.0014837	1.2909	1.4	1.4	50506	50506	0	50506	0	1	1	2				668	248;2192	True;True	278;2388	849;6223	1183;8666	1183;8666
Q8IY22	Q8IY22	1	1	1	C-Maf-inducing protein	CMIP	C-Maf-inducing protein	1	1	1	1	0	1	0	1	0	1	1.4	1.4	1.4	86.33	773	773	1	-2	0	1.4	0	0	0	0	0	0	1	1	+			669	209	TRUE	226	679	970	970	175	293	296	47
Q8IY81	Q8IY81	4	4	4	pre-rRNA processing protein FTSJ3	FTSJ3	pre-rRNA processing protein FTSJ3	1	4	4	4	4	1	4	1	4	1	4.8	4.8	4.8	96.557	847	847	0	7.4003	4.8	0.9	10592	10592	0	10629	0	7	3	10				670	35;84;514;3347	True;True;True;True	35;85;570;3705	120;121;249;1627;9453;9454;9455;9456;9457;9458;9459	178;179;338;2250;13001;13002;13003;13004;13005;13006;13007	178;338;2250;13002
Q8IYB3	Q8IYB3	4	4	4	Serine/arginine repetitive matrix protein 1	SRRM1	Serine/arginine repetitive matrix protein 1	1	4	4	4	3	2	3	2	3	2	6.2	6.2	6.2	102.33	904	904	0	7.7875	4.3	3.1	10918	6739.4	4178.9	0	5732.2	3	3	6				671	1794;3541;3636;3653	True;True;True;True	1957;3926;4034;4052	5144;5145;10115;10389;10425;10426;10427	7170;7171;13991;14356;14401;14402;14403	7170;13991;14356;14403		294
Q8IZL8	Q8IZL8	4	4	4	Proline-, glutamic acid- and leucine-rich protein 1	PELP1	Proline-, glutamic acid- and leucine-rich protein 1	1	4	4	4	3	1	3	1	3	1	3.9	3.9	3.9	119.7	1130	1130	0	10.029	3	0.9	2837.7	0	2837.7	0	3892.5	4	1	5				672	984;2205;2215;3803	True;True;True;True	1076;2401;2411;4213	2819;2820;6272;6296;10820	3864;3865;8727;8764;14973	3865;8727;8764;14973
Q8IZY2;Q9BZC7	Q8IZY2;Q9BZC7	1;1	1;1	1;1	ATP-binding cassette sub-family A member 7;ATP-binding cassette sub-family A member 2	ABCA7;ABCA2	ATP-binding cassette sub-family A member 7; ATP-binding cassette sub-family A member 2	2	1	1	1	0	1	0	1	0	1	0.4	0.4	0.4	234.35	2146	2146;2435	1	-2	0	0.4	6584.4	0	6584.4	0	9175.5	0	2	2	+			673	1917	TRUE	2092	5425;5426	7520;7521	7521			297
Q8N1G4	Q8N1G4	3	3	3	Leucine-rich repeat-containing protein 47	LRRC47	Leucine-rich repeat-containing protein 47	1	3	3	3	3	0	3	0	3	0	6.5	6.5	6.5	63.472	583	583	0	2.5513	6.5	0	5965.1	5965.1	0	5975.9	0	3	0	3				674	4;804;3734	True;True;True	4;882;4140	14;2373;10658	19;3282;14741	19;3282;14741
Q8N365	Q8N365	1	1	1	Circadian-associated transcriptional repressor	CIART	Circadian-associated transcriptional repressor	1	1	1	1	1	0	1	0	1	0	4.2	4.2	4.2	41.442	385	385	1	-2	4.2	0	14080	14080	0	14080	0	2	0	2	+			675	1265	TRUE	1375	3575;3576	4911;4912	4911		603;604	298
Q8N3P4	Q8N3P4	1	1	1	Vacuolar protein sorting-associated protein 8 homolog	VPS8	Vacuolar protein sorting-associated protein 8 homolog	1	1	1	1	0	1	0	1	0	1	0.8	0.8	0.8	161.75	1428	1428	0.0080537	0.99303	0	0.8	0	0	0	0	0	0	1	1				676	1617	TRUE	1764	4613	6421	6421
Q8N5W8	Q8N5W8	1	1	1	Protein FAM24B	FAM24B	Protein FAM24B	1	1	1	1	0	1	0	1	0	1	10.6	10.6	10.6	10.147	94	94	0.0080645	0.9968	0	10.6	12696	0	12696	0	17991	0	1	1				677	3773	TRUE	4181	10753	14887	14887		295;605
Q8N684	Q8N684	1	1	1	Cleavage and polyadenylation specificity factor subunit 7	CPSF7	Cleavage and polyadenylation specificity factor subunit 7	1	1	1	1	1	0	1	0	1	0	1.7	1.7	1.7	52.049	471	471	0	1.7678	1.7	0	5814.4	5814.4	0	5814.4	0	3	0	3				678	2176	TRUE	2371	6169;6170	8585;8586;8587	8586
Q8N6C5	Q8N6C5	1	1	1	Immunoglobulin superfamily member 1	IGSF1	Immunoglobulin superfamily member 1	1	1	1	1	0	1	0	1	0	1	1	1	1	148.93	1336	1336	1	-2	0	1	0	0	0	0	0	0	1	1	+			679	3267	TRUE	3617	9238	12661	12661			299
Q8N6H7	Q8N6H7	1	1	1	ADP-ribosylation factor GTPase-activating protein 2	ARFGAP2	ADP-ribosylation factor GTPase-activating protein 2	1	1	1	1	1	0	1	0	1	0	2.9	2.9	2.9	56.72	521	521	1	-2	2.9	0	36203	36203	0	36203	0	1	0	1	+			680	2472	TRUE	2695	6989	9692	9692		296;606	300
Q8N831	Q8N831	1	1	1	Testis-specific Y-encoded-like protein 6	TSPYL6	Testis-specific Y-encoded-like protein 6	1	1	1	1	0	1	0	1	0	1	2.4	2.4	2.4	45.873	410	410	1	-2	0	2.4	26104	0	26104	0	36990	0	3	3	+			681	971	TRUE	1062	2793	3833;3834;3835	3833		297;607
Q8N960	Q8N960	1	1	1	Centrosomal protein of 120 kDa	CEP120	Centrosomal protein of 120 kDa	1	1	1	1	0	1	0	1	0	1	1	1	1	112.64	986	986	1	-2	0	1	1653.5	0	1653.5	0	2343.1	0	0	0	+			682	3161	TRUE	3505	8951	12262	12262		608;609
Q8NBQ5	Q8NBQ5	1	1	1	Estradiol 17-beta-dehydrogenase 11	HSD17B11	Estradiol 17-beta-dehydrogenase 11	1	1	1	1	1	0	1	0	1	0	5.3	5.3	5.3	32.935	300	300	0	4.6364	5.3	0	0	0	0	0	0	1	0	1				683	2506	TRUE	2746	7102	9840	9840
Q8NBS9	Q8NBS9	3	3	3	Thioredoxin domain-containing protein 5	TXNDC5	Thioredoxin domain-containing protein 5	1	3	3	3	3	2	3	2	3	2	6.2	6.2	6.2	47.628	432	432	0	5.2601	6.2	4.2	10599	10599	0	10634	0	6	2	8				684	915;1374;1375	True;True;True	1002;1491;1492	2670;2671;3823;3824;3825;3826;3827;3828;3829	3661;3662;5237;5238;5239;5240;5241;5242;5243	3661;5239;5243
Q8NC51	Q8NC51	2	2	2	Plasminogen activator inhibitor 1 RNA-binding protein	SERBP1	Plasminogen activator inhibitor 1 RNA-binding protein	1	2	2	2	2	0	2	0	2	0	5.9	5.9	5.9	44.965	408	408	0	1.7547	5.9	0	1691.9	1691.9	0	1691.9	0	2	0	2				685	706;1849	True;True	779;2017	2129;5269	2933;7309	2933;7309
Q8NCA5	Q8NCA5	2	2	2	Protein FAM98A	FAM98A	Protein FAM98A	1	2	2	2	2	1	2	1	2	1	5.6	5.6	5.6	55.4	519	519	0	9.2637	5.6	2.9	5459.1	0	5459.1	0	7488.3	2	1	3				686	268;1492	True;True	300;1624	892;4240;4241	1259;5855;5856	1259;5855
Q8NCE0	Q8NCE0	1	1	1	tRNA-splicing endonuclease subunit Sen2	TSEN2	tRNA-splicing endonuclease subunit Sen2	1	1	1	1	0	1	0	1	0	1	3	3	3	53.246	465	465	0	1.4473	0	3	0	0	0	0	0	0	1	1				687	1524	TRUE	1660	4348	6039	6039		298;299
Q8NCR9	Q8NCR9	1	1	1	Clarin-3	CLRN3	Clarin-3	1	1	1	1	1	0	1	0	1	0	3.5	3.5	3.5	25.321	226	226	1	-2	3.5	0	0	0	0	0	0	1	0	1	+			688	3909	TRUE	4334	11126	15407	15407		610;611;612
Q8NCU4	Q8NCU4	1	1	1	Coiled-coil domain-containing protein KIAA1407	KIAA1407	Coiled-coil domain-containing protein 191	1	1	1	1	0	1	0	1	0	1	1.4	1.4	1.4	110.57	936	936	1	-2	0	1.4	0	0	0	0	0	0	1	1	+			689	1847	TRUE	2015	5267	7307	7307		613
Q8NDZ4	Q8NDZ4	1	1	1	Deleted in autism protein 1	C3orf58	Deleted in autism protein 1	1	1	1	1	1	0	1	0	1	0	2.8	2.8	2.8	49.481	430	430	1	-2	2.8	0	0	0	0	0	0	1	0	1	+			690	771	TRUE	847	2301	3198	3198		614;615
Q8NE71	Q8NE71	9	9	9	ATP-binding cassette sub-family F member 1	ABCF1	ATP-binding cassette sub-family F member 1	1	9	9	9	7	3	7	3	7	3	13.8	13.8	13.8	95.925	845	845	0	39.667	11	4.7	31942	31942	0	32026	0	16	3	19				691	1079;1135;1473;1535;2307;2668;2876;3111;3203	True;True;True;True;True;True;True;True;True	1179;1240;1605;1672;2512;2960;3193;3451;3550	3046;3176;4197;4371;6550;6551;6552;7574;8094;8095;8096;8812;8813;8814;9055;9056;9057;9058	4168;4332;5790;5791;6071;9097;9098;9099;10440;11094;11095;11096;11097;12079;12080;12081;12390;12391;12392;12393	4168;4332;5791;6071;9097;10440;11094;12081;12392	176	300;301;616		655
Q8NEJ9	Q8NEJ9	4	4	4	Neuroguidin	NGDN	Neuroguidin	1	4	4	4	3	2	3	2	3	2	18.7	18.7	18.7	35.894	315	315	0	23.105	13	9.8	6163.4	6163.4	0	6163.4	0	5	2	7				692	26;303;2431;3172	True;True;True;True	26;338;2651;3516	101;999;6874;6875;8979;8980	154;1401;9521;9522;12294;12295;12296	154;1401;9521;12296
Q8NFG4	Q8NFG4	1	1	1	Folliculin	FLCN	Folliculin	1	1	1	1	1	0	1	0	1	0	2.9	2.9	2.9	64.473	579	579	1	-2	2.9	0	0	0	0	0	0	1	0	1	+			693	2226	TRUE	2424	6320	8800	8800		302
Q8NFP9	Q8NFP9	1	1	1	Neurobeachin	NBEA	Neurobeachin	1	1	1	1	0	1	0	1	0	1	0.6	0.6	0.6	327.82	2946	2946	1	-2	0	0.6	0	0	0	0	0	0	1	1	+			694	3731	TRUE	4137	10655	14738	14738			301
Q8NI27	Q8NI27	3	3	3	THO complex subunit 2	THOC2	THO complex subunit 2	1	3	3	3	3	1	3	1	3	1	2.1	2.1	2.1	182.77	1593	1593	0	7.4566	2.1	0.5	22112	22112	0	22149	0	8	1	9				695	5;1972;2935	True;True;True	5;2152;3261	15;16;17;18;5564;5565;8263;8264;8265	20;21;22;23;7690;7691;11300;11301;11302	22;7691;11302
Q8NI36	Q8NI36	1	1	1	WD repeat-containing protein 36	WDR36	WD repeat-containing protein 36	1	1	1	1	1	1	1	1	1	1	1.3	1.3	1.3	105.32	951	951	0.0028531	1.1659	1.3	1.3	0	0	0	0	0	1	1	2				696	1764	TRUE	1924	5033;5034	6994;6995	6994
Q8TB24	Q8TB24	1	1	1	Ras and Rab interactor 3	RIN3	Ras and Rab interactor 3	1	1	1	1	0	1	0	1	0	1	1.2	1.2	1.2	107.85	985	985	1	-2	0	1.2	5274.3	0	5274.3	0	7234.8	0	1	1	+			697	2274	TRUE	2479	6474	9003	9003	177			346
Q8TD57	Q8TD57	1	1	1	Dynein heavy chain 3, axonemal	DNAH3	Dynein heavy chain 3, axonemal	1	1	1	1	1	0	1	0	1	0	0.2	0.2	0.2	470.77	4116	4116	1	-2	0.2	0	12504	12504	0	12536	0	1	0	1	+			698	3284	TRUE	3634	9281;9282	12753;12754	12753			302
Q8TDD1	Q8TDD1	4	4	4	ATP-dependent RNA helicase DDX54	DDX54	ATP-dependent RNA helicase DDX54	1	4	4	4	4	1	4	1	4	1	3.9	3.9	3.9	98.594	881	881	0	3.1753	3.9	0.8	7992.5	5165.7	2826.9	0	3877.6	8	1	9				699	203;957;2233;3393	True;True;True;True	220;1047;2431;3755	657;658;659;660;2758;6347;6348;6349;9639	946;947;948;949;3790;8849;8850;8851;13248	947;3790;8851;13248
Q8TDN6	Q8TDN6	5	5	5	Ribosome biogenesis protein BRX1 homolog	BRIX1	Ribosome biogenesis protein BRX1 homolog	1	5	5	5	4	4	4	4	4	4	17	17	17	41.401	353	353	0	12.538	10.8	13.3	46370	28343	18027	25393	28165	10	5	15				700	802;1034;1095;1312;1607	True;True;True;True;True	879;880;1130;1197;1426;1754	2368;2369;2370;2935;2936;2937;3086;3087;3088;3089;3090;3679;4582;4583;4584	3277;3278;3279;4027;4028;4029;4212;4213;4214;4215;4216;4217;4218;5048;6382;6383;6384	3278;4028;4216;5048;6383		617
Q8TDP1	Q8TDP1	1	1	1	Ribonuclease H2 subunit C	RNASEH2C	Ribonuclease H2 subunit C	1	1	1	1	1	1	1	1	1	1	7.9	7.9	7.9	17.84	164	164	0.005571	1.1128	7.9	7.9	162480	92207	70272	0	99577	2	2	4				701	2485	TRUE	2710	7009;7010	9714;9715;9716;9717	9716			303
Q8TED0	Q8TED0	1	1	1	U3 small nucleolar RNA-associated protein 15 homolog	UTP15	U3 small nucleolar RNA-associated protein 15 homolog	1	1	1	1	0	1	0	1	0	1	1.9	1.9	1.9	58.414	518	518	0	1.3735	0	1.9	4974	0	4974	0	7048.2	0	1	1				702	1024	TRUE	1120	2920	4010	4010
Q8TEQ6	Q8TEQ6	1	1	1	Gem-associated protein 5	GEMIN5	Gem-associated protein 5	1	1	1	1	1	0	1	0	1	0	0.7	0.7	0.7	168.59	1508	1508	1	-2	0.7	0	2347.1	2347.1	0	2358	0	0	0	0	+			703	2373	TRUE	2588	6723	9331	9331		618	304
Q8TF50	Q8TF50	1	1	1	Zinc finger protein 526	ZNF526	Zinc finger protein 526	1	1	1	1	0	1	0	1	0	1	1.8	1.8	1.8	73.621	670	670	1	-2	0	1.8	0	0	0	0	0	0	1	1	+			704	1085	TRUE	1185	3055	4177	4177		619;620
Q8WU90	Q8WU90	1	1	1	Zinc finger CCCH domain-containing protein 15	ZC3H15	Zinc finger CCCH domain-containing protein 15	1	1	1	1	1	0	1	0	1	0	3.3	3.3	3.3	48.602	426	426	0	3.7032	3.3	0	0	0	0	0	0	1	0	1				705	593	TRUE	657	1847	2554	2554
Q8WUT4	Q8WUT4	1	1	1	Leucine-rich repeat neuronal protein 4	LRRN4	Leucine-rich repeat neuronal protein 4	1	1	1	1	1	0	1	0	1	0	0.9	0.9	0.9	78.842	740	740	1	-2	0.9	0	4633.4	4633.4	0	4654.9	0	0	0	0	+			706	123	TRUE	126	387	540	540		621
Q8WVM0	Q8WVM0	3	3	3	Dimethyladenosine transferase 1, mitochondrial	TFB1M	Dimethyladenosine transferase 1, mitochondrial	1	3	3	3	3	1	3	1	3	1	8.7	8.7	8.7	39.542	346	346	0	5.828	8.7	3.2	90208	50684	39524	0	54215	2	0	2				707	1750;2787;3751	True;True;True	1908;3094;4158	4981;7855;7856;10709	6901;10787;10788;14830	6901;10787;14830		303;622;623
Q8WVY7	Q8WVY7	1	1	1	Ubiquitin-like domain-containing CTD phosphatase 1	UBLCP1	Ubiquitin-like domain-containing CTD phosphatase 1	1	1	1	1	0	1	0	1	0	1	3.5	3.5	3.5	36.804	318	318	1	-2	0	3.5	0	0	0	0	0	0	1	1	+			708	1695	TRUE	1849	4810	6668	6668		304	305
Q8WWI1	Q8WWI1	7	7	7	LIM domain only protein 7	LMO7	LIM domain only protein 7	1	7	7	7	4	6	4	6	4	6	4.5	4.5	4.5	192.69	1683	1683	0	6.0937	2.4	3.9	2053.6	2053.6	0	2053.6	0	5	9	14				709	299;755;858;1855;2855;3160;3186	True;True;True;True;True;True;True	334;829;939;2023;3170;3504;3532	995;2238;2524;2525;5283;8029;8945;8946;8947;8948;8949;8950;9019;9020	1396;3090;3470;3471;7325;11009;12256;12257;12258;12259;12260;12261;12348;12349	1396;3090;3471;7325;11009;12256;12349		305
Q8WWM7	Q8WWM7	3	3	3	Ataxin-2-like protein	ATXN2L	Ataxin-2-like protein	1	3	3	3	3	1	3	1	3	1	2.6	2.6	2.6	113.37	1075	1075	0	2.8103	2.6	0.8	7566.9	7566.9	0	7602	0	5	1	6				710	962;1041;1708	True;True;True	1052;1138;1862	2769;2770;2947;4863;4864	3802;3803;4040;6750;6751;6752	3802;4040;6752
Q8WXE9	Q8WXE9	1	1	1	Stonin-2	STON2	Stonin-2	1	1	1	1	1	1	1	1	1	1	1	1	1	101.16	905	905	0	5.7039	1	1	54498	0	54498	0	75995	2	6	8				711	2079	TRUE	2268	5898;5899;5900;5901;5902;5903;5904	8184;8185;8186;8187;8188;8189;8190;8191	8191
Q8WXF0	Q8WXF0	3	1	1	Serine/arginine-rich splicing factor 12	SRSF12	Serine/arginine-rich splicing factor 12	1	3	1	1	1	3	0	1	0	1	13.4	4.6	4.6	30.512	261	261	1	-2	4.2	13.4	0	0	0	0	0	0	1	1	+			712	1166;2700;2758	False;True;False	1271;2996;3060	3293;3294;3295;3296;7647;7780	4487;4488;4489;4490;4491;10522;10695	4488;10522;10695		306
Q8WXF1	Q8WXF1	5	5	5	Paraspeckle component 1	PSPC1	Paraspeckle component 1	1	5	5	5	5	0	5	0	5	0	14.5	14.5	14.5	58.743	523	523	0	7.6875	14.5	0	1238.3	1238.3	0	1244.1	0	5	0	5				713	761;931;937;2058;2643	True;True;True;True;True	836;1019;1025;2244;2930	2270;2703;2715;5849;7509	3165;3715;3737;8111;10362	3165;3715;3737;8111;10362
Q8WXX5	Q8WXX5	4	4	4	DnaJ homolog subfamily C member 9	DNAJC9	DnaJ homolog subfamily C member 9	1	4	4	4	2	3	2	3	2	3	11.2	11.2	11.2	29.909	260	260	0	3.4105	7.7	10.8	12168	2860.6	9307	0	13152	3	2	5				714	1709;1817;3692;3778	True;True;True;True	1863;1982;4094;4187	4865;5187;10544;10770;10771;10772	6753;7217;14597;14911;14912;14913	6753;7217;14597;14912
Q8WYA6	Q8WYA6	2	2	2	Beta-catenin-like protein 1	CTNNBL1	Beta-catenin-like protein 1	1	2	2	2	2	0	2	0	2	0	2.8	2.8	2.8	65.173	563	563	0	2.0425	2.8	0	1361	1361	0	1361	0	1	0	1				715	1091;1603	True;True	1192;1750	3068;4572	4192;6365	4192;6365		307
Q8WZ42	Q8WZ42	1	1	1	Titin	TTN	Titin	1	1	1	1	1	1	1	1	1	1	0	0	0	3816	34350	34350	1	-2	0	0	1457500	771270	686210	0	941270	1	1	2	+			716	3390	TRUE	3752	9633;9634	13240;13241	13241		308
Q92499	Q92499	11	11	11	ATP-dependent RNA helicase DDX1	DDX1	ATP-dependent RNA helicase DDX1	1	11	11	11	7	7	7	7	7	7	17.7	17.7	17.7	82.431	740	740	0	63.323	13.2	10.9	40739	31029	9709.9	31053	0	9	10	19				717	205;455;667;767;801;981;1019;1033;1215;1964;2261	True;True;True;True;True;True;True;True;True;True;True	222;511;735;842;878;1073;1114;1129;1325;2144;2464	663;664;665;666;1476;2032;2033;2034;2289;2290;2367;2811;2909;2933;2934;3443;5552;5553;5554;5555;6432	952;953;954;955;2047;2815;2816;2817;3184;3185;3276;3855;3997;4025;4026;4732;7678;7679;7680;7681;8952	954;2047;2815;3185;3276;3855;3997;4025;4732;7678;8952	178	624		571
Q92506	Q92506	1	1	1	Estradiol 17-beta-dehydrogenase 8	HSD17B8	Estradiol 17-beta-dehydrogenase 8	1	1	1	1	1	1	1	1	1	1	3.4	3.4	3.4	26.973	261	261	1	-2	3.4	3.4	0	0	0	0	0	1	1	2	+			718	321	TRUE	358	1061;1062	1505;1506	1506		625
Q92508	Q92508	1	1	1	Piezo-type mechanosensitive ion channel component 1	PIEZO1	Piezo-type mechanosensitive ion channel component 1	1	1	1	1	1	0	1	0	1	0	0.4	0.4	0.4	286.79	2521	2521	1	-2	0.4	0	0	0	0	0	0	1	0	1	+			719	2886	TRUE	3203	8113	11120	11120		626;627;628
Q92522	Q92522	3	3	3	Histone H1x	H1FX	Histone H1x	1	3	3	3	2	2	2	2	2	2	15.5	15.5	15.5	22.487	213	213	0	16.502	10.8	10.3	0	0	0	0	0	5	4	9				720	228;1887;3920	True;True;True	247;2062;4348	731;732;733;734;735;736;5367;11154;11155	1028;1029;1030;1031;1032;1033;7431;15461;15462	1028;7431;15462		309
Q92552	Q92552	4	4	4	28S ribosomal protein S27, mitochondrial	MRPS27	28S ribosomal protein S27, mitochondrial	1	4	4	4	2	2	2	2	2	2	9.4	9.4	9.4	47.611	414	414	0	4.7547	4.6	4.8	1916.8	1916.8	0	1925.7	0	4	4	8				721	232;658;2578;3447	True;True;True;True	251;724;2852;3819	740;741;2010;2011;7329;7330;7331;9819	1037;1038;2786;2787;10127;10128;10129;13540	1037;2786;10128;13540
Q92574	Q92574	2	2	2	Hamartin	TSC1	Hamartin	1	2	2	2	1	1	1	1	1	1	2.1	2.1	2.1	129.77	1164	1164	0	1.3907	0.9	1.1	11042	11042	0	11042	0	3	1	4				722	2132;2296	True;True	2324;2501	6022;6023;6534	8368;8369;8370;9078	8370;9078		629;630;631;632
Q92734	Q92734	2	2	2	Protein TFG	TFG	Protein TFG	1	2	2	2	2	2	2	2	2	2	6.8	6.8	6.8	43.447	400	400	0	4.8566	6.8	6.8	46568	34041	12527	34129	0	5	9	14				723	2228;2682	True;True	2426;2975;2976	6325;6326;6327;6328;6329;6330;6331;7611;7612	8811;8812;8813;8814;8815;8816;8817;8818;8819;8820;8821;8822;8823;10482;10483	8817;10483		633
Q92841	Q92841	20	12	12	Probable ATP-dependent RNA helicase DDX17	DDX17	Probable ATP-dependent RNA helicase DDX17	1	20	12	12	17	13	12	6	12	6	27	16.7	16.7	80.272	729	729	0	68.93	24.3	17.3	146670	115510	31159	92172	66945	29	19	48				724	254;258;623;773;1144;1244;1316;1739;1819;2106;2390;2391;2517;2589;2767;2824;3094;3102;3247;3568	False;True;True;True;False;False;True;False;False;True;True;True;False;True;True;False;True;False;True;True	285;290;688;849;1249;1354;1430;1896;1984;2296;2605;2606;2760;2761;2762;2866;3071;3134;3135;3432;3440;3597;3957	858;859;860;861;862;863;864;873;1911;2303;2304;3222;3223;3224;3225;3226;3227;3529;3530;3686;4946;5189;5190;5191;5963;5964;5965;5966;6767;6768;6769;6770;6771;6772;6773;6774;6775;7127;7128;7129;7130;7131;7132;7133;7134;7135;7366;7367;7368;7369;7370;7371;7806;7807;7808;7947;7948;7949;8732;8749;9175;9176;9177;9178;10204;10205;10206;10207;10208;10209;10210	1194;1195;1196;1197;1198;1199;1200;1201;1202;1203;1204;1205;1206;1207;1208;1209;1226;2643;2644;3200;3201;4397;4398;4399;4400;4401;4402;4403;4844;4845;4846;4847;4848;5055;6858;7219;7220;7221;8266;8267;8268;8269;8270;9388;9389;9390;9391;9392;9393;9394;9395;9396;9397;9398;9399;9876;9877;9878;9879;9880;9881;9882;9883;9884;9885;10179;10180;10181;10182;10183;10184;10185;10186;10726;10727;10728;10903;10…	1207;1226;2644;3201;4397;4845;5055;6858;7219;8267;9389;9391;9883;10185;10727;10904;11936;11957;12573;14108	50;52		22;23;101;306	247;277
Q92900	Q92900	6	6	6	Regulator of nonsense transcripts 1	UPF1	Regulator of nonsense transcripts 1	1	6	6	6	5	2	5	2	5	2	6.1	6.1	6.1	124.34	1129	1129	0	9.4063	5.1	1.9	8780.5	8780.5	0	8780.5	0	8	2	10				725	124;240;388;654;2704;3847	True;True;True;True;True;True	127;267;434;720;3001;4262	388;389;390;818;1276;2002;2003;7659;10934;10935	541;542;543;1148;1785;2778;2779;10535;15120;15121	541;1148;1785;2778;10535;15120
Q92945	Q92945	3	3	3	Far upstream element-binding protein 2	KHSRP	Far upstream element-binding protein 2	1	3	3	3	3	1	3	1	3	1	4.6	4.6	4.6	73.114	711	711	0	5.0645	4.6	1.8	10894	10894	0	10928	0	6	1	7				726	405;1537;3673	True;True;True	451;1674;4073	1315;4373;10476;10477;10478	1829;6073;6074;14504;14505;14506;14507	1829;6073;14506
Q92979	Q92979	4	4	4	Ribosomal RNA small subunit methyltransferase NEP1	EMG1	Ribosomal RNA small subunit methyltransferase NEP1	1	4	4	4	1	4	1	4	1	4	21.7	21.7	21.7	26.72	244	244	0	4.5964	4.9	21.7	0	0	0	0	0	1	5	6				727	37;826;2394;2706	True;True;True;True	37;906;2609;3003	126;2417;2418;6781;6782;7662	185;3337;3338;9408;9409;10538	185;3337;9408;10538
Q92990	Q92990	1	1	1	Glomulin	GLMN	Glomulin	1	1	1	1	1	0	1	0	1	0	1.9	1.9	1.9	68.207	594	594	1	-2	1.9	0	0	0	0	0	0	1	0	1	+			728	3626	TRUE	4021	10359	14316	14316	179		307	375
Q93009	Q93009	1	1	1	Ubiquitin carboxyl-terminal hydrolase 7	USP7	Ubiquitin carboxyl-terminal hydrolase 7	1	1	1	1	1	0	1	0	1	0	1.2	1.2	1.2	128.3	1102	1102	0.0081744	1.0399	1.2	0	0	0	0	0	0	1	0	1				729	893	TRUE	976	2613	3591	3591
Q93033	Q93033	1	1	1	Immunoglobulin superfamily member 2	CD101	Immunoglobulin superfamily member 2	1	1	1	1	1	0	1	0	1	0	1.1	1.1	1.1	115.11	1021	1021	1	-2	1.1	0	8737.4	8737.4	0	8777.9	0	0	0	0	+			730	2666	TRUE	2958	7570	10436	10436		310;634;635
Q969P5	Q969P5	1	1	1	F-box only protein 32	FBXO32	F-box only protein 32	1	1	1	1	0	1	0	1	0	1	2.5	2.5	2.5	41.637	355	355	1	-2	0	2.5	478.38	0	478.38	0	656.2	0	0	0	+			731	3567	TRUE	3956	10203	14101	14101		311;636;637
Q96A08	Q96A08	5	1	1	Histone H2B type 1-A	HIST1H2BA	Histone H2B type 1-A	1	5	1	1	3	4	1	0	1	0	35.4	11.8	11.8	14.167	127	127	1	-2	27.6	23.6	0	0	0	0	0	1	0	1	+			732	237;758;2208;2831;3589	True;False;False;False;False	264;832;2404;3142;3143;3980	814;2241;2242;2243;2244;2245;2246;6275;6276;6277;7957;7958;7959;7960;7961;10267;10268	1144;3094;3095;3096;3097;3098;3099;3100;3101;3102;3103;8730;8731;8732;8733;8734;8735;8736;8737;8738;8739;8740;8741;10914;10915;10916;10917;10918;10919;10920;10921;14180;14181;14182	1144;3100;8732;10914;14182		409	308
Q96A22	Q96A22	1	1	1	Uncharacterized protein C11orf52	C11orf52	Uncharacterized protein C11orf52	1	1	1	1	1	0	1	0	1	0	13.8	13.8	13.8	13.92	123	123	1	-2	13.8	0	0	0	0	0	0	1	0	1	+			733	896	TRUE	979	2618	3596	3596		312
Q96A72	Q96A72	2	2	1	Protein mago nashi homolog 2	MAGOHB	Protein mago nashi homolog 2	1	2	2	1	2	2	2	2	1	1	13.5	13.5	6.1	17.276	148	148	0	4.98	13.5	13.5	11453	5570.5	5883	0	8336.3	3	3	6				734	353;1547	True;True	396;1684	1164;1165;4404;4405;4406	1623;1624;6135;6136;6137;6138	1623;6136
Q96AG4	Q96AG4	3	3	3	Leucine-rich repeat-containing protein 59	LRRC59	Leucine-rich repeat-containing protein 59	1	3	3	3	3	3	3	3	3	3	11.4	11.4	11.4	34.93	307	307	0	14.757	11.4	11.4	39143	26967	12177	0	17055	6	2	8				735	2322;2427;2441	True;True;True	2531;2646;2647;2661	6591;6592;6866;6867;6868;6905;6906;6907	9147;9148;9149;9512;9513;9514;9569;9570;9571	9147;9513;9569		313
Q96BP2	Q96BP2	1	1	1	Coiled-coil-helix-coiled-coil-helix domain-containing protein 1	CHCHD1	Coiled-coil-helix-coiled-coil-helix domain-containing protein 1	1	1	1	1	0	1	0	1	0	1	17.8	17.8	17.8	13.475	118	118	0	1.792	0	17.8	0	0	0	0	0	0	2	2				736	2541	TRUE	2798	7193;7194	9956;9957	9957		314	309
Q96C19;Q9BUP0	Q96C19	5;1	5;1	5;1	EF-hand domain-containing protein D2	EFHD2	EF-hand domain-containing protein D2	2	5	5	5	5	3	5	3	5	3	21.2	21.2	21.2	26.697	240	240;239	0	21.952	21.2	12.5	25869	15412	10457	0	14669	10	7	17				737	711;958;2063;2342;3475	True;True;True;True;True	784;1048;2249;2250;2554;3852	2142;2143;2759;2760;5860;5861;5862;6626;6627;6628;6629;6630;9918	2947;2948;2949;3791;3792;8130;8131;8132;9186;9187;9188;9189;9190;9191;9192;9193;13687	2947;3791;8131;9187;13687		638
Q96C34	Q96C34	1	1	1	RUN domain-containing protein 1	RUNDC1	RUN domain-containing protein 1	1	1	1	1	0	1	0	1	0	1	1.8	1.8	1.8	67.642	613	613	1	-2	0	1.8	0	0	0	0	0	0	1	1	+			738	223	TRUE	242	718	1013	1013	180	315;639	310	543
Q96CT7	Q96CT7	1	1	1	Coiled-coil domain-containing protein 124	CCDC124	Coiled-coil domain-containing protein 124	1	1	1	1	1	0	1	0	1	0	4.5	4.5	4.5	25.835	223	223	0.0055402	1.0949	4.5	0	0	0	0	0	0	2	0	2				739	3569	TRUE	3958	10211;10212	14111;14112	14111
Q96CW1	Q96CW1	1	1	1	AP-2 complex subunit mu	AP2M1	AP-2 complex subunit mu	1	1	1	1	1	0	1	0	1	0	3.4	3.4	3.4	49.654	435	435	0.0081522	1.0284	3.4	0	0	0	0	0	0	1	0	1				740	2989	TRUE	3317	8386	11466	11466
Q96DI7	Q96DI7	3	3	3	U5 small nuclear ribonucleoprotein 40 kDa protein	SNRNP40	U5 small nuclear ribonucleoprotein 40 kDa protein	1	3	3	3	3	1	3	1	3	1	9.2	9.2	9.2	39.31	357	357	0	13.906	9.2	3.1	13296	13296	0	13357	0	5	2	7				741	1103;1523;3360	True;True;True	1206;1659;3718	3106;3107;4345;4346;4347;9504	4250;4251;4252;6036;6037;6038;13078	4250;6036;13078
Q96EP5	Q96EP5	3	3	3	DAZ-associated protein 1	DAZAP1	DAZ-associated protein 1	1	3	3	3	3	3	3	3	3	3	11.5	11.5	11.5	43.383	407	407	0	24.824	11.5	11.5	16890	0	16890	0	23369	4	4	8				742	1529;2053;3063	True;True;True	1665;1666;2239;3399	4356;4357;4358;5826;5827;5828;8630;8631	6047;6048;6049;8068;8069;8070;11791;11792	6048;8068;11792	181	316		124
Q96EX3	Q96EX3	1	1	1	WD repeat-containing protein 34	WDR34	WD repeat-containing protein 34	1	1	1	1	0	1	0	1	0	1	1.5	1.5	1.5	57.8	536	536	1	-2	0	1.5	1095700	0	1095700	0	1503000	0	1	1	+			743	2894	TRUE	3211	8125	11135	11135			311
Q96EY1	Q96EY1	2	2	2	DnaJ homolog subfamily A member 3, mitochondrial	DNAJA3	DnaJ homolog subfamily A member 3, mitochondrial	1	2	2	2	2	0	2	0	2	0	4	4	4	52.488	480	480	0	1.7825	4	0	0	0	0	0	0	3	0	3				744	746;1209	True;True	820;1319	2217;2218;3434	3060;3061;4723	3061;4723
Q96EY7	Q96EY7	2	2	2	Pentatricopeptide repeat domain-containing protein 3, mitochondrial	PTCD3	Pentatricopeptide repeat domain-containing protein 3, mitochondrial	1	2	2	2	2	1	2	1	2	1	3	3	3	78.549	689	689	0	3.9682	3	1.9	0	0	0	0	0	2	1	3				745	998;3412	True;True	1090;3776	2857;9701;9702	3930;13381;13382	3930;13381
Q96G21	Q96G21	3	3	3	U3 small nucleolar ribonucleoprotein protein IMP4	IMP4	U3 small nucleolar ribonucleoprotein protein IMP4	1	3	3	3	3	1	3	1	3	1	10.3	10.3	10.3	33.756	291	291	0	2.2543	10.3	2.7	6793.3	3546.2	3247.1	0	4601.2	5	2	7				746	2091;2127;2406	True;True;True	2280;2318;2621	5923;6014;6815;6816;6817;6818	8220;8359;9450;9451;9452;9453;9454	8220;8359;9451
Q96GQ7	Q96GQ7	7	7	7	Probable ATP-dependent RNA helicase DDX27	DDX27	Probable ATP-dependent RNA helicase DDX27	1	7	7	7	7	3	7	3	7	3	9.8	9.8	9.8	89.834	796	796	0	11.62	9.8	3.8	35484	28160	7324.4	22073	16562	14	7	21				747	36;215;656;1532;2901;3143;3617	True;True;True;True;True;True;True	36;232;722;1669;3219;3487;4009	122;123;124;125;691;692;693;694;695;2005;2006;4365;8142;8911;10342;10343;10344;10345	180;181;182;183;184;982;983;984;985;986;2781;2782;6063;11153;12207;12208;14295;14296;14297;14298;14299	181;986;2781;6063;11153;12208;14297		317
Q96HS1	Q96HS1	7	7	7	Serine/threonine-protein phosphatase PGAM5, mitochondrial	PGAM5	Serine/threonine-protein phosphatase PGAM5, mitochondrial	1	7	7	7	4	6	4	6	4	6	24.6	24.6	24.6	32.004	289	289	0	11.291	14.9	20.4	28387	8946.9	19441	0	27063	12	12	24				748	148;216;841;2703;2847;3276;3695	True;True;True;True;True;True;True	154;233;922;3000;3160;3626;4097	464;465;466;467;696;697;2455;2456;2457;2458;7653;7654;7655;7656;7657;7658;8012;8013;9261;9262;10547	647;648;649;650;651;652;653;987;988;3378;3379;3380;3381;10529;10530;10531;10532;10533;10534;10988;10989;12707;12708;14601	648;987;3378;10531;10989;12708;14601			312
Q96I24	Q96I24	2	2	2	Far upstream element-binding protein 3	FUBP3	Far upstream element-binding protein 3	1	2	2	2	2	1	2	1	2	1	4.7	4.7	4.7	61.64	572	572	0	3.2483	4.7	2.4	4565.6	4565.6	0	4569.9	0	5	1	6				749	1677;2984	True;True	1830;3312	4774;4775;8376;8377;8378	6625;6626;11455;11456;11457;11458	6626;11457
Q96I25	Q96I25	2	2	2	Splicing factor 45	RBM17	Splicing factor 45	1	2	2	2	2	0	2	0	2	0	5.2	5.2	5.2	44.961	401	401	0.0093333	0.97437	5.2	0	4985.5	4985.5	0	4985.5	0	2	0	2				750	1389;3561	True;True	1506;3950	3898;10190	5349;14087	5349;14087
Q96JB1	Q96JB1	1	1	1	Dynein heavy chain 8, axonemal	DNAH8	Dynein heavy chain 8, axonemal	1	1	1	1	0	1	0	1	0	1	0.4	0.4	0.4	514.66	4490	4490	0	2.0368	0	0.4	0	0	0	0	0	0	1	1				751	3293	TRUE	3645	9304	12781	12781
Q96JM7	Q96JM7	1	1	1	Lethal(3)malignant brain tumor-like protein 3	L3MBTL3	Lethal(3)malignant brain tumor-like protein 3	1	1	1	1	0	1	0	1	0	1	3.1	3.1	3.1	88.336	780	780	0	1.3121	0	3.1	0	0	0	0	0	0	1	1				752	1988	TRUE	2169	5608	7758	7758	182	318;319		389
Q96KV7	Q96KV7	1	1	1	WD repeat-containing protein 90	WDR90	WD repeat-containing protein 90	1	1	1	1	0	1	0	1	0	1	0.9	0.9	0.9	187.43	1748	1748	1	-2	0	0.9	4977.9	0	4977.9	0	7053.8	0	0	0	+			753	895	TRUE	978	2617	3595	3595		320;640
Q96L58	Q96L58	2	2	2	Beta-1,3-galactosyltransferase 6	B3GALT6	Beta-1,3-galactosyltransferase 6	1	2	2	2	2	0	2	0	2	0	6.7	6.7	6.7	37.137	329	329	0	4.1418	6.7	0	0	0	0	0	0	3	0	3				754	938;1960	True;True	1026;2140	2716;2717;5548	3738;3739;7673	3738;7673
Q96M86	Q96M86	1	1	1	Dynein heavy chain domain-containing protein 1	DNHD1	Dynein heavy chain domain-containing protein 1	1	1	1	1	1	0	1	0	1	0	0.2	0.2	0.2	533.64	4753	4753	1	-2	0.2	0	0	0	0	0	0	1	0	1	+			755	2389	TRUE	2604	6766	9387	9387		321
Q96M91	Q96M91	1	1	1	Cilia- and flagella-associated protein 53	CFAP53	Cilia- and flagella-associated protein 53	1	1	1	1	1	0	1	0	1	0	1.9	1.9	1.9	61.834	514	514	1	-2	1.9	0	8367	8367	0	8367	0	1	0	1	+			756	283	TRUE	317	953	1329	1329		641;642
Q96P11	Q96P11	2	2	2	Probable 28S rRNA (cytosine-C(5))-methyltransferase	NSUN5	Probable 28S rRNA (cytosine-C(5))-methyltransferase	1	2	2	2	2	0	2	0	2	0	6.5	6.5	6.5	46.691	429	429	0	2.6105	6.5	0	0	0	0	0	0	2	0	2				757	1271;1272	True;True	1381;1382	3588;3589	4931;4932	4931;4932
Q96PK6	Q96PK6	8	8	8	RNA-binding protein 14	RBM14	RNA-binding protein 14	1	8	8	8	7	4	7	4	7	4	15.1	15.1	15.1	69.491	669	669	0	23.131	11.5	9.3	36303	26660	9642.6	17147	18783	19	9	28				758	145;279;280;281;1656;2346;3335;3915	True;True;True;True;True;True;True;True	151;313;314;315;1808;2558;3693;4343	455;456;936;937;938;939;940;941;942;943;944;945;946;947;948;949;950;4724;4725;6640;9426;9427;9428;11142	637;638;639;1309;1310;1311;1312;1313;1314;1315;1316;1317;1318;1319;1320;1321;1322;1323;1324;1325;1326;6560;6561;9211;12962;12963;12964;15437	638;1312;1317;1326;6560;9211;12964;15437
Q96PX8	Q96PX8	1	1	1	SLIT and NTRK-like protein 1	SLITRK1	SLIT and NTRK-like protein 1	1	1	1	1	0	1	0	1	0	1	1.4	1.4	1.4	77.734	696	696	0	2.2751	0	1.4	0	0	0	0	0	0	1	1				759	1608	TRUE	1755	4585	6385	6385		322;323
Q96Q89	Q96Q89	1	1	1	Kinesin-like protein KIF20B	KIF20B	Kinesin-like protein KIF20B	1	1	1	1	1	0	1	0	1	0	0.8	0.8	0.8	210.63	1820	1820	1	-2	0.8	0	0	0	0	0	0	1	0	1	+			760	2528	TRUE	2778	7162	9912	9912		324
Q96S53	Q96S53	1	1	1	Dual specificity testis-specific protein kinase 2	TESK2	Dual specificity testis-specific protein kinase 2	1	1	1	1	1	0	1	0	1	0	1.8	1.8	1.8	63.639	571	571	0	2.0143	1.8	0	0	0	0	0	0	2	0	2				761	2299	TRUE	2504	6537;6538	9081;9082	9081
Q96SB4	Q96SB4	4	4	4	SRSF protein kinase 1	SRPK1	SRSF protein kinase 1	1	4	4	4	3	3	3	3	3	3	7.8	7.8	7.8	74.324	655	655	0	5.4272	5.5	6.1	24766	15493	9273.4	15560	0	4	2	6				762	831;1571;2871;3100	True;True;True;True	911;1713;3188;3438	2427;2428;4483;8082;8083;8739;8740	3347;3348;6252;11080;11081;11944;11945	3347;6252;11080;11944		643
Q96SD1	Q96SD1	1	1	1	Protein artemis	DCLRE1C	Protein artemis	1	1	1	1	0	1	0	1	0	1	1.7	1.7	1.7	78.435	692	692	1	-2	0	1.7	0	0	0	0	0	0	1	1	+			763	468	TRUE	524	1511	2093	2093			313
Q96T37	Q96T37	2	2	2	Putative RNA-binding protein 15	RBM15	Putative RNA-binding protein 15	1	2	2	2	0	2	0	2	0	2	1.9	1.9	1.9	107.19	977	977	0	1.3617	0	1.9	1629.1	0	1629.1	0	2234.6	0	3	3				764	1493;3486	True;True	1625;3864	4242;9953	5857;13734;13735	5857;13734
Q99459	Q99459	8	8	8	Cell division cycle 5-like protein	CDC5L	Cell division cycle 5-like protein	1	8	8	8	7	4	7	4	7	4	12.7	12.7	12.7	92.25	802	802	0	8.3248	11.1	5	28303	17537	10765	17537	0	9	7	16				765	267;1204;1330;1611;2078;2422;2568;3239	True;True;True;True;True;True;True;True	299;1314;1444;1758;2267;2640;2839;3589	891;3420;3727;4599;4600;4601;4602;5895;5896;5897;6850;7296;9160;9161	1258;4688;5113;6401;6402;6403;6404;8179;8180;8181;8182;8183;9490;10078;12527;12528	1258;4688;5113;6403;8183;9490;10078;12527
Q99497	Q99497	3	3	3	Protein deglycase DJ-1	PARK7	Protein DJ-1	1	3	3	3	3	2	3	2	3	2	18	18	18	19.891	189	189	0	4.1372	18	7.9	5720.2	1697.7	4022.5	0	5699.9	7	4	11				766	226;457;1286	True;True;True	245;513;1398	728;729;1478;1479;1480;1481;1482;1483;1484;1485;3627	1025;1026;2049;2050;2051;2052;2053;2054;2055;2056;4982	1026;2052;4982		325
Q99590	Q99590	1	1	1	Protein SCAF11	SCAF11	Protein SCAF11	1	1	1	1	1	0	1	0	1	0	0.9	0.9	0.9	164.65	1463	1463	0.0029369	1.2478	0.9	0	0	0	0	0	0	1	0	1				767	3697	TRUE	4099	10551	14605	14605
Q99623	Q99623	2	2	2	Prohibitin-2	PHB2	Prohibitin-2	1	2	2	2	1	1	1	1	1	1	7.7	7.7	7.7	33.296	299	299	0	1.5018	4.3	3.3	3842.2	0	3842.2	0	5444.5	1	1	2				768	1040;2203	True;True	1137;2399	2946;6270	4039;8725	4039;8725
Q99715	Q99715	1	1	1	Collagen alpha-1(XII) chain	COL12A1	Collagen alpha-1(XII) chain	1	1	1	1	1	0	1	0	1	0	0.4	0.4	0.4	333.14	3063	3063	1	-2	0.4	0	0	0	0	0	0	1	0	1	+			769	3527	TRUE	3908	10081	13942	13942			314
Q99729	Q99729	6	6	6	Heterogeneous nuclear ribonucleoprotein A/B	HNRNPAB	Heterogeneous nuclear ribonucleoprotein A/B	1	6	6	6	4	6	4	6	4	6	14.8	14.8	14.8	36.224	332	332	0	12.703	8.7	14.8	358390	197250	161140	221650	200240	13	18	31				770	907;1172;1192;1193;2492;2493	True;True;True;True;True;True	991;1277;1301;1302;2722;2723;2724;2725	2651;3307;3308;3309;3310;3311;3312;3385;3386;3387;3388;3389;7055;7056;7057;7058;7059;7060;7061	3640;4503;4504;4505;4506;4507;4508;4509;4510;4511;4512;4513;4514;4515;4516;4517;4518;4631;4632;4633;4634;4635;4636;9784;9785;9786;9787;9788;9789;9790;9791;9792	3640;4518;4631;4636;9786;9789			315
Q99829	Q99829	2	2	2	Copine-1	CPNE1	Copine-1	1	2	2	2	2	1	2	1	2	1	3.7	3.7	3.7	59.058	537	537	0.0055944	1.1231	3.7	1.7	4071.2	4071.2	0	4090.1	0	2	1	3				771	1321;2912	True;True	1435;3234	3709;8183;8184	5088;11198;11199	5088;11199
Q99848	Q99848	4	4	4	Probable rRNA-processing protein EBP2	EBNA1BP2	Probable rRNA-processing protein EBP2	1	4	4	4	4	2	4	2	4	2	14.7	14.7	14.7	34.852	306	306	0	6.0393	14.7	7.5	15425	10272	5153.1	10320	0	5	2	7				772	360;816;1252;2724	True;True;True;True	404;895;1362;3022	1179;2401;2402;3547;3548;3549;7698	1644;3316;3317;4869;4870;4871;10590	1644;3316;4869;10590
Q99986	Q99986	2	2	2	Serine/threonine-protein kinase VRK1	VRK1	Serine/threonine-protein kinase VRK1	1	2	2	2	1	1	1	1	1	1	4.5	4.5	4.5	45.476	396	396	0	1.8609	2.3	2.3	5341.3	1976.6	3364.8	0	4615.5	1	2	3				773	320;1874	True;True	357;2047	1059;1060;5333	1503;1504;7387	1504;7387
Q99988	Q99988	3	3	3	Growth/differentiation factor 15	GDF15	Growth/differentiation factor 15	1	3	3	3	0	3	0	3	0	3	11.4	11.4	11.4	34.14	308	308	0	17.185	0	11.4	9143.3	0	9143.3	0	12684	0	10	10				774	29;315;1630	True;True;True	29;351;1777	105;106;1045;4656;4657;4658;4659	158;159;160;1481;6482;6483;6484;6485;6486;6487	160;1481;6487
Q9BPU6	Q9BPU6	1	1	1	Dihydropyrimidinase-related protein 5	DPYSL5	Dihydropyrimidinase-related protein 5	1	1	1	1	1	1	1	1	1	1	1.2	1.2	1.2	61.421	564	564	0	1.7536	1.2	1.2	74624	4448.7	70175	0	97768	7	12	19				775	474	TRUE	530	1527;1528;1529;1530;1531;1532	2115;2116;2117;2118;2119;2120;2121;2122;2123;2124;2125;2126;2127;2128;2129;2130;2131;2132;2133	2122
Q9BQ04;Q9BWF3	Q9BQ04;Q9BWF3	2;2	2;2	2;2	RNA-binding protein 4B;RNA-binding protein 4	RBM4B;RBM4	RNA-binding protein 4B; RNA-binding protein 4	2	2	2	2	2	0	2	0	2	0	5.6	5.6	5.6	40.149	359	359;364	0	3.621	5.6	0	4961.7	4961.7	0	4984.7	0	4	0	4				776	2038;2097	True;True	2224;2287	5788;5789;5947;5948	8013;8014;8248;8249	8014;8248
Q9BQ39	Q9BQ39	3	1	1	ATP-dependent RNA helicase DDX50	DDX50	ATP-dependent RNA helicase DDX50	1	3	1	1	2	1	1	0	1	0	5.2	1.5	1.5	82.564	737	737	1	-2	3.1	2	4637.9	4637.9	0	4637.9	0	0	0	0	+			777	723;2590;3212	False;False;True	797;2867;3559	2169;7372;9075	2984;10187;10188;12410	2984;10188;12410		326
Q9BQ67	Q9BQ67	3	3	3	Glutamate-rich WD repeat-containing protein 1	GRWD1	Glutamate-rich WD repeat-containing protein 1	1	3	3	3	3	0	3	0	3	0	9.2	9.2	9.2	49.419	446	446	0	25.233	9.2	0	0	0	0	0	0	4	0	4				778	1302;2225;3698	True;True;True	1416;2423;4100	3660;6318;6319;10552	5027;8798;8799;14606	5027;8798;14606
Q9BQE3;Q71U36;Q13748;Q6PEY2;Q9NY65	Q9BQE3;Q71U36;Q13748;Q6PEY2;Q9NY65	13;12;10;9;7	1;1;1;1;1	1;1;1;1;1	Tubulin alpha-1C chain;Tubulin alpha-1A chain;Tubulin alpha-3C/D chain;Tubulin alpha-3E chain;Tubulin alpha-8 chain	TUBA1C;TUBA1A;TUBA3C;TUBA3E;TUBA8	Tubulin alpha-1C chain; Tubulin alpha-1A chain; Tubulin alpha-3C/D chain; Tubulin alpha-3E chain; Tubulin alpha-8 chain	5	13	1	1	12	10	1	1	1	1	39.2	2.9	2.9	49.895	449	449;451;450;450;449	0	4.3256	37.6	29.2	12849	0	12849	0	17625	1	2	3				779	368;606;749;946;948;1552;2133;2365;2623;2779;3245;3254;3497	False;False;False;False;False;False;False;False;False;False;False;True;False	412;670;823;1034;1036;1037;1689;2325;2578;2908;2909;3084;3595;3604;3876	1220;1221;1867;1868;1869;1870;2225;2226;2227;2228;2732;2733;2735;2736;4417;4418;4419;6024;6025;6026;6027;6700;7465;7466;7467;7468;7833;7834;7835;9170;9191;9192;9986;9987	1693;1694;1695;1696;1697;1698;2578;2579;2580;2581;2582;3069;3070;3071;3072;3073;3074;3075;3076;3077;3078;3760;3761;3763;3764;3765;6155;6156;6157;8371;8372;8373;8374;8375;8376;8377;8378;8379;8380;9301;10311;10312;10313;10314;10757;10758;10759;10760;10761;10762;12544;12545;12588;12589;12590;13783;13784;13785;13786	1697;2580;3070;3760;3765;6155;8371;9301;10312;10759;12545;12590;13786	183	228	239	347
Q9BQG0	Q9BQG0	14	14	14	Myb-binding protein 1A	MYBBP1A	Myb-binding protein 1A	1	14	14	14	10	7	10	7	10	7	12.9	12.9	12.9	148.85	1328	1328	0	26.183	8.1	7.1	49649	34675	14974	0	20927	21	9	30				780	225;339;671;852;855;906;1030;2136;2184;2217;2273;2409;3056;3562	True;True;True;True;True;True;True;True;True;True;True;True;True;True	244;378;739;933;936;990;1126;2329;2379;2413;2414;2478;2624;3392;3951	724;725;726;727;1135;1136;2046;2502;2505;2647;2648;2649;2650;2927;2928;6034;6035;6036;6037;6038;6195;6300;6301;6473;6821;8614;8615;10191;10192;10193	1021;1022;1023;1024;1593;1594;2831;3445;3448;3636;3637;3638;3639;4018;4019;8395;8396;8397;8398;8399;8400;8401;8632;8773;8774;9002;9457;11771;11772;14088;14089;14090	1022;1594;2831;3445;3448;3637;4019;8397;8632;8773;9002;9457;11772;14088		644	316
Q9BRJ7	Q9BRJ7	3	3	3	Protein syndesmos	NUDT16L1	Tudor-interacting repair regulator protein	1	3	3	3	3	0	3	0	3	0	18	18	18	23.338	211	211	0	2.9377	18	0	7641.2	7641.2	0	7676.7	0	6	0	6				781	2403;3495;3580	True;True;True	2618;3874;3970	6807;6808;6809;6810;9981;10241	9442;9443;9444;9445;13771;14147	9444;13771;14147	184			88
Q9BT49	Q9BT49	1	1	1	THAP domain-containing protein 7	THAP7	THAP domain-containing protein 7	1	1	1	1	1	0	1	0	1	0	2.9	2.9	2.9	34.414	309	309	1	-2	2.9	0	0	0	0	0	0	1	0	1	+			782	2319	TRUE	2527	6586	9142	9142		645;646
Q9BUJ2	Q9BUJ2	13	13	13	Heterogeneous nuclear ribonucleoprotein U-like protein 1	HNRNPUL1	Heterogeneous nuclear ribonucleoprotein U-like protein 1	1	13	13	13	13	9	13	9	13	9	19.3	19.3	19.3	95.737	856	856	0	23.708	19.3	12.9	81520	45876	35644	41980	53630	24	11	35				783	659;1412;1647;2129;2539;2713;2748;2795;2881;3089;3784;3795;3886	True;True;True;True;True;True;True;True;True;True;True;True;True	725;1531;1797;2321;2795;2796;3010;3011;3047;3048;3102;3198;3427;4193;4205;4306	2012;3953;3954;3955;3956;4698;4699;4700;4701;6018;6019;7190;7191;7673;7674;7750;7751;7867;8104;8725;8726;8727;10787;10788;10805;10806;10807;10808;11038;11039;11040	2788;5430;5431;5432;5433;5434;5435;5436;5437;6533;6534;6535;6536;8363;8364;8365;9953;9954;10549;10550;10662;10663;10809;11109;11929;11930;11931;14932;14933;14955;14956;14957;14958;14959;15278;15279;15280	2788;5432;6536;8365;9954;10549;10663;10809;11109;11929;14933;14957;15279	185	647;648	317;318;319;320	487
Q9BUQ8	Q9BUQ8	1	1	1	Probable ATP-dependent RNA helicase DDX23	DDX23	Probable ATP-dependent RNA helicase DDX23	1	1	1	1	1	0	1	0	1	0	1.2	1.2	1.2	95.581	820	820	0.0029197	1.2101	1.2	0	0	0	0	0	0	1	0	1				784	3359	TRUE	3717	9503	13077	13077
Q9BVI4	Q9BVI4	5	5	5	Nucleolar complex protein 4 homolog	NOC4L	Nucleolar complex protein 4 homolog	1	5	5	5	4	2	4	2	4	2	15.7	15.7	15.7	58.467	516	516	0	5.378	11.6	5.6	6003.7	4175.9	1827.8	4195.2	0	4	1	5				785	1099;2030;2067;2444;3711	True;True;True;True;True	1201;1202;2216;2254;2664;4114	3098;3099;5714;5715;5866;6913;10579	4232;4233;7906;7907;8136;9583;14636	4232;7906;8136;9583;14636		649;650;651
Q9BVJ6;Q5TAP6	Q9BVJ6	5;2	5;2	5;2	U3 small nucleolar RNA-associated protein 14 homolog A	UTP14A	U3 small nucleolar RNA-associated protein 14 homolog A	2	5	5	5	4	2	4	2	4	2	7.8	7.8	7.8	87.977	771	771;766	0	5.254	6.2	3	0	0	0	0	0	6	3	9				786	493;645;2417;3319;3685	True;True;True;True;True	549;711;2635;3675;4086	1568;1969;1970;6837;6838;6839;6840;9383;10522	2180;2730;2731;9475;9476;9477;9478;12910;14569	2180;2730;9475;12910;14569		327;328
Q9BVP2	Q9BVP2	9	9	9	Guanine nucleotide-binding protein-like 3	GNL3	Guanine nucleotide-binding protein-like 3	1	9	9	9	6	7	6	7	6	7	17.7	17.7	17.7	61.992	549	549	0	23.896	12.4	13.3	31072	23283	7789.6	23294	0	8	15	23				787	814;834;1787;2188;2685;2949;3507;3520;3927	True;True;True;True;True;True;True;True;True	893;914;1949;2383;2979;3277;3886;3901;4356	2398;2399;2434;2435;2436;5118;6206;7615;8291;8292;8293;8294;10008;10009;10010;10011;10012;10064;10065;10066;11176;11177;11178	3313;3314;3354;3355;3356;7128;8646;10486;11332;11333;11334;11335;13811;13812;13813;13814;13815;13924;13925;13926;15489;15490;15491;15492	3313;3355;7128;8646;10486;11332;13814;13924;15489	186			251
Q9BWV7	Q9BWV7	1	1	1	Probable tubulin polyglutamylase TTLL2	TTLL2	Probable tubulin polyglutamylase TTLL2	1	1	1	1	1	0	1	0	1	0	1.9	1.9	1.9	67.335	592	592	1	-2	1.9	0	0	0	0	0	0	1	0	1	+			788	1569	TRUE	1711	4481	6248	6248		329;652;653
Q9BX26	Q9BX26	1	1	1	Synaptonemal complex protein 2	SYCP2	Synaptonemal complex protein 2	1	1	1	1	0	1	0	1	0	1	0.8	0.8	0.8	175.64	1530	1530	0.0080863	1.0088	0	0.8	0	0	0	0	0	0	1	1				789	1522	TRUE	1658	4344	6035	6035		330;331
Q9BXU1	Q9BXU1	1	1	1	Serine/threonine-protein kinase 31	STK31	Serine/threonine-protein kinase 31	1	1	1	1	1	0	1	0	1	0	1.7	1.7	1.7	115.69	1019	1019	1	-2	1.7	0	0	0	0	0	0	1	0	1	+			790	194	TRUE	208	629	916	916		654;655;656
Q9BY77	Q9BY77	4	4	4	Polymerase delta-interacting protein 3	POLDIP3	Polymerase delta-interacting protein 3	1	4	4	4	4	0	4	0	4	0	12.6	12.6	12.6	46.089	421	421	0	7.8745	12.6	0	3122	3122	0	3136.4	0	3	0	3				791	64;2411;3498;3750	True;True;True;True	64;2626;3877;4157	188;6823;9988;10708	255;9459;13787;14829	255;9459;13787;14829		657
Q9BYG3	Q9BYG3	3	3	3	MKI67 FHA domain-interacting nucleolar phosphoprotein	NIFK	MKI67 FHA domain-interacting nucleolar phosphoprotein	1	3	3	3	2	2	2	2	2	2	7.2	7.2	7.2	34.222	293	293	0	3.4906	6.8	4.8	19038	14246	4792	14275	0	5	2	7				792	619;1218;1801	True;True;True	683;1328;1964	1894;1895;3452;3453;5164	2617;2618;2619;2620;4748;4749;7191	2617;4748;7191
Q9BYN8	Q9BYN8	1	1	1	28S ribosomal protein S26, mitochondrial	MRPS26	28S ribosomal protein S26, mitochondrial	1	1	1	1	1	0	1	0	1	0	4.9	4.9	4.9	24.211	205	205	0	4.0593	4.9	0	0	0	0	0	0	1	0	1				793	898	TRUE	981	2620	3598	3598
Q9BZC1	Q9BZC1	1	1	1	CUGBP Elav-like family member 4	CELF4	CUGBP Elav-like family member 4	1	1	1	1	0	1	0	1	0	1	3.3	3.3	3.3	51.966	486	486	0.002924	1.2101	0	3.3	25208	0	25208	0	34577	0	2	2				794	2055	TRUE	2241	5844	8104;8105	8105		332
Q9BZE4	Q9BZE4	10	10	10	Nucleolar GTP-binding protein 1	GTPBP4	Nucleolar GTP-binding protein 1	1	10	10	10	8	4	8	4	8	4	16.6	16.6	16.6	73.964	634	634	0	20.551	12.8	6.8	46359	26522	19837	0	27985	17	6	23				795	72;440;1829;1923;2289;2360;2695;3014;3836;3935	True;True;True;True;True;True;True;True;True;True	72;495;1996;2098;2494;2572;2991;3344;4250;4366	208;209;210;1434;5228;5444;6506;6507;6508;6509;6510;6680;6681;6682;6683;7640;8472;10912;11197	281;282;283;1993;7261;7542;7543;9044;9045;9046;9047;9048;9049;9050;9273;9274;9275;9276;10512;11581;15095;15096;15516	281;1993;7261;7543;9047;9275;10512;11581;15096;15516
Q9BZJ0	Q9BZJ0	2	2	2	Crooked neck-like protein 1	CRNKL1	Crooked neck-like protein 1	1	2	2	2	2	0	2	0	2	0	2.9	2.9	2.9	100.45	848	848	0	5.868	2.9	0	0	0	0	0	0	4	0	4				796	921;2405	True;True	1008;2620	2684;6812;6813;6814	3682;9447;9448;9449	3682;9448
Q9C093	Q9C093	1	1	1	Sperm flagellar protein 2	SPEF2	Sperm flagellar protein 2	1	1	1	1	0	1	0	1	0	1	0.5	0.5	0.5	209.81	1822	1822	1	-2	0	0.5	6874.2	0	6874.2	0	9429.4	0	1	1	+			797	2923	TRUE	3247	8209	11228	11228	187	333;658		6
Q9GZL7	Q9GZL7	2	2	2	Ribosome biogenesis protein WDR12	WDR12	Ribosome biogenesis protein WDR12	1	2	2	2	0	2	0	2	0	2	5.9	5.9	5.9	47.707	423	423	0	1.7987	0	5.9	1866.8	0	1866.8	0	2645.3	0	2	2				798	259;1117	True;True	291;1221	874;3138	1227;4285	1227;4285
Q9H089	Q9H089	1	1	1	Large subunit GTPase 1 homolog	LSG1	Large subunit GTPase 1 homolog	1	1	1	1	1	0	1	0	1	0	2.1	2.1	2.1	75.225	658	658	0.0082079	1.0431	2.1	0	8231.3	8231.3	0	8231.3	0	1	0	1				799	2123	TRUE	2314	6009	8350	8350
Q9H0A0	Q9H0A0	6	6	6	N-acetyltransferase 10	NAT10	RNA cytidine acetyltransferase	1	6	6	6	5	3	5	3	5	3	7.7	7.7	7.7	115.73	1025	1025	0	16.413	6.6	3.2	10943	4591.2	6351.7	0	8847.6	6	4	10				800	129;217;301;1979;3015;3574	True;True;True;True;True;True	133;234;336;2159;3345;3963	410;698;997;5586;5587;5588;8473;8474;8475;10231	576;989;1399;7726;7727;7728;11582;11583;11584;14136	576;989;1399;7726;11582;14136
Q9H0D6	Q9H0D6	3	3	3	5-3 exoribonuclease 2	XRN2	5-3 exoribonuclease 2	1	3	3	3	3	0	3	0	3	0	4.4	4.4	4.4	108.58	950	950	0	7.8481	4.4	0	0	0	0	0	0	3	0	3				801	1333;2644;2687	True;True;True	1447;2931;2981	3732;7510;7617	5118;10363;10488	5118;10363;10488
Q9H0S4	Q9H0S4	4	4	4	Probable ATP-dependent RNA helicase DDX47	DDX47	Probable ATP-dependent RNA helicase DDX47	1	4	4	4	3	2	3	2	3	2	9.5	9.5	9.5	50.646	455	455	0	17.695	7	4.6	13152	12702	449.85	12702	0	4	2	6				802	1678;1852;2016;3880	True;True;True;True	1831;2020;2201;4299	4776;5274;5674;5675;5676;11024	6627;7315;7846;7847;7848;15251	6627;7315;7846;15251
Q9H0U3	Q9H0U3	1	1	1	Magnesium transporter protein 1	MAGT1	Magnesium transporter protein 1	1	1	1	1	1	0	1	0	1	0	3	3	3	38.036	335	335	0.0028369	1.1594	3	0	784.97	784.97	0	788.61	0	1	0	1				803	2852	TRUE	3166	8023	11000	11000
Q9H1I8	Q9H1I8	1	1	1	Activating signal cointegrator 1 complex subunit 2	ASCC2	Activating signal cointegrator 1 complex subunit 2	1	1	1	1	1	0	1	0	1	0	3.4	3.4	3.4	86.359	757	757	0	7.6458	3.4	0	0	0	0	0	0	1	0	1				804	626	TRUE	691	1916	2650	2650
Q9H1Z9	Q9H1Z9	1	1	1	Tetraspanin-10	TSPAN10	Tetraspanin-10	1	1	1	1	1	1	1	1	1	1	2.3	2.3	2.3	36.498	355	355	0	3.0283	2.3	2.3	13830	4620.1	9209.7	0	12827	3	4	7				805	2185	TRUE	2380	6196;6197;6198;6199	8633;8634;8635;8636;8637;8638;8639	8634
Q9H227	Q9H227	1	1	1	Cytosolic beta-glucosidase	GBA3	Cytosolic beta-glucosidase	1	1	1	1	0	1	0	1	0	1	1.5	1.5	1.5	53.695	469	469	0.0082418	1.0623	0	1.5	14991	0	14991	0	21243	0	1	1				806	1554	TRUE	1691	4426	6180	6180
Q9H2E6	Q9H2E6	1	1	1	Semaphorin-6A	SEMA6A	Semaphorin-6A	1	1	1	1	0	1	0	1	0	1	1	1	1	114.39	1030	1030	1	-2	0	1	4191.2	0	4191.2	0	5939	0	2	2	+			807	2887	TRUE	3204	8114	11121;11122	11121		334
Q9H2K0	Q9H2K0	1	1	1	Translation initiation factor IF-3, mitochondrial	MTIF3	Translation initiation factor IF-3, mitochondrial	1	1	1	1	0	1	0	1	0	1	4	4	4	31.725	278	278	1	-2	0	4	4019	0	4019	0	5695.1	0	0	0	+			808	212	TRUE	229	682	973	973	188		321	238
Q9H307	Q9H307	4	4	4	Pinin	PNN	Pinin	1	4	4	4	2	4	2	4	2	4	5.4	5.4	5.4	81.613	717	717	0	6.6234	2.8	5.4	10816	4053.8	6762.6	0	9308.2	8	14	22				809	1008;2012;2161;3287	True;True;True;True	1102;2197;2355;3637	2878;2879;5660;5661;5662;5663;5664;5665;5666;6123;6124;6125;9285;9286;9287;9288	3956;3957;3958;7824;7825;7826;7827;7828;7829;7830;7831;7832;7833;7834;7835;8532;8533;8534;12757;12758;12759;12760	3956;7827;8532;12757
Q9H3Y6	Q9H3Y6	1	1	1	Tyrosine-protein kinase Srms	SRMS	Tyrosine-protein kinase Srms	1	1	1	1	1	0	1	0	1	0	3.5	3.5	3.5	54.506	488	488	1	-2	3.5	0	0	0	0	0	0	1	0	1	+			810	2131	TRUE	2323	6021	8367	8367		335;659;660;661
Q9H583	Q9H583	4	4	4	HEAT repeat-containing protein 1;HEAT repeat-containing protein 1, N-terminally processed	HEATR1	HEAT repeat-containing protein 1	1	4	4	4	2	2	2	2	2	2	1.9	1.9	1.9	242.37	2144	2144	0	8.2083	1.1	0.7	5945	0	5945	0	8299	3	2	5				811	1351;1447;3691;3788	True;True;True;True	1466;1575;4093;4197	3772;3773;4114;10543;10795	5179;5180;5683;14596;14942	5180;5683;14596;14942
Q9H5N1	Q9H5N1	1	1	1	Rab GTPase-binding effector protein 2	RABEP2	Rab GTPase-binding effector protein 2	1	1	1	1	0	1	0	1	0	1	2.3	2.3	2.3	63.542	569	569	0.0029326	1.229	0	2.3	0	0	0	0	0	0	1	1				812	2293	TRUE	2498	6530	9074	9074
Q9H6F5	Q9H6F5	1	1	1	Coiled-coil domain-containing protein 86	CCDC86	Coiled-coil domain-containing protein 86	1	1	1	1	1	0	1	0	1	0	3.1	3.1	3.1	40.235	360	360	1	-2	3.1	0	0	0	0	0	0	1	0	1	+			813	1070	TRUE	1170	3026	4143	4143			322
Q9H6R4	Q9H6R4	4	4	4	Nucleolar protein 6	NOL6	Nucleolar protein 6	1	4	4	4	4	0	4	0	4	0	4.4	4.4	4.4	127.59	1146	1146	0	6.728	4.4	0	9434.8	9434.8	0	9434.8	0	6	0	6				814	1301;2328;3366;3654	True;True;True;True	1415;2539;3724;4053	3659;6607;9513;10428;10429;10430	5026;9166;13091;14404;14405;14406	5026;9166;13091;14404
Q9H7B2	Q9H7B2	2	2	2	Ribosome production factor 2 homolog	RPF2	Ribosome production factor 2 homolog	1	2	2	2	2	1	2	1	2	1	6.9	6.9	6.9	35.582	306	306	0	3.772	6.9	2.6	46931	32374	14557	32448	0	6	4	10				815	2607;3025	True;True	2890;3356	7424;8513;8514;8515;8516	10255;10256;11630;11631;11632;11633;11634;11635;11636;11637	10256;11631
Q9H8H0	Q9H8H0	2	2	2	Nucleolar protein 11	NOL11	Nucleolar protein 11	1	2	2	2	2	0	2	0	2	0	3.2	3.2	3.2	81.123	719	719	0	2.949	3.2	0	0	0	0	0	0	2	0	2				816	340;1628	True;True	379;1775	1137;4648	1595;6466	1595;6466
Q9H8W4	Q9H8W4	1	1	1	Pleckstrin homology domain-containing family F member 2	PLEKHF2	Pleckstrin homology domain-containing family F member 2	1	1	1	1	1	0	1	0	1	0	5.2	5.2	5.2	27.797	249	249	1	-2	5.2	0	0	0	0	0	0	1	0	1	+			817	2547	TRUE	2811	7239	10013	10013		336	323
Q9H9L3	Q9H9L3	1	1	1	Interferon-stimulated 20 kDa exonuclease-like 2	ISG20L2	Interferon-stimulated 20 kDa exonuclease-like 2	1	1	1	1	1	0	1	0	1	0	3.7	3.7	3.7	39.153	353	353	0	1.9878	3.7	0	4218.9	4218.9	0	4218.9	0	2	0	2				818	3430	TRUE	3794	9739;9740	13436;13437	13437
Q9HAV7	Q9HAV7	1	1	1	GrpE protein homolog 1, mitochondrial	GRPEL1	GrpE protein homolog 1, mitochondrial	1	1	1	1	1	0	1	0	1	0	4.1	4.1	4.1	24.279	217	217	0	1.5263	4.1	0	0	0	0	0	0	1	0	1				819	175	TRUE	187	568	829	829
Q9HCE1	Q9HCE1	4	4	4	Putative helicase MOV-10	MOV10	Putative helicase MOV-10	1	4	4	4	3	2	3	2	3	2	4.7	4.7	4.7	113.67	1003	1003	0	27.995	3.8	2	1455.4	422.63	1032.8	422.63	0	5	2	7				820	1398;3123;3588;3793	True;True;True;True	1516;3465;3979;4203	3919;3920;3921;8857;10265;10266;10803	5380;5381;5382;12134;14178;14179;14953	5381;12134;14178;14953			324
Q9NP71	Q9NP71	1	1	1	Carbohydrate-responsive element-binding protein	MLXIPL	Carbohydrate-responsive element-binding protein	1	1	1	1	1	0	1	0	1	0	1.8	1.8	1.8	93.071	852	852	0	5.0183	1.8	0	0	0	0	0	0	1	0	1				821	111	TRUE	113	354	471	471
Q9NPD3	Q9NPD3	3	3	3	Exosome complex component RRP41	EXOSC4	Exosome complex component RRP41	1	3	3	3	2	1	2	1	2	1	13.9	13.9	13.9	26.383	245	245	0	6.1154	9.8	4.1	17997	16415	1581.9	16480	0	2	2	4				822	120;177;3565	True;True;True	123;189;3954	378;570;10199;10200	520;521;831;14097;14098	520;831;14097
Q9NQ94	Q9NQ94	3	3	3	APOBEC1 complementation factor	A1CF	APOBEC1 complementation factor	1	3	3	3	3	2	3	2	3	2	5.2	5.2	5.2	65.202	594	594	0	3.1133	5.2	3	0	0	0	0	0	4	2	6				823	509;1359;2052	True;True;True	565;1475;2238	1617;3790;3791;3792;5824;5825	2237;5198;5199;5200;8066;8067	2237;5198;8066	189			76
Q9NQX4;Q9Y4I1	Q9NQX4;Q9Y4I1	2;1	2;1	2;1	Unconventional myosin-Vc;Unconventional myosin-Va	MYO5C;MYO5A	Unconventional myosin-Vc; Unconventional myosin-Va	2	2	2	2	2	0	2	0	2	0	1.3	1.3	1.3	202.81	1742	1742;1855	0	3.3377	1.3	0	5473.7	5473.7	0	5473.7	0	2	0	2				824	349;3769	True;True	392;4176	1158;10745	1617;14876	1617;14876
Q9NQZ2	Q9NQZ2	2	2	2	Something about silencing protein 10	UTP3	Something about silencing protein 10	1	2	2	2	1	1	1	1	1	1	4.6	4.6	4.6	54.557	479	479	0	2.7066	2.7	1.9	2094.1	2094.1	0	2103.8	0	2	2	4				825	865;3913	True;True	946;4341	2543;2544;11139;11140	3493;3494;15434;15435	3493;15435
Q9NR30	Q9NR30	20	20	18	Nucleolar RNA helicase 2	DDX21	Nucleolar RNA helicase 2	1	20	20	18	15	15	15	15	14	14	27.8	27.8	24.4	87.343	783	783	0	64.525	18.6	23.2	271560	125660	145900	155740	172250	33	32	65				826	47;260;599;666;723;798;851;1133;1304;1341;1551;2169;2573;2590;2732;3115;3116;3153;3211;3797	True;True;True;True;True;True;True;True;True;True;True;True;True;True;True;True;True;True;True;True	47;292;663;734;797;875;932;1237;1418;1456;1688;2364;2847;2867;3031;3456;3457;3497;3558;4207	143;875;876;877;878;879;880;1857;1858;2031;2169;2363;2498;2499;2500;2501;3173;3662;3663;3664;3745;3746;3747;3748;3749;3750;4413;4414;4415;4416;6153;6154;6155;7313;7314;7315;7316;7372;7719;8829;8830;8831;8832;8833;8930;8931;8932;9072;9073;9074;10811;10812	203;204;1228;1229;1230;1231;1232;1233;1234;2566;2567;2814;2984;3272;3436;3437;3438;3439;3440;3441;3442;3443;3444;4329;5029;5030;5031;5135;5136;5137;5138;5139;5140;5141;5142;6150;6151;6152;6153;6154;8567;8568;8569;10109;10110;10111;10112;10113;10187;10188;10617;12097;12098;12099;12100;12101;12230;12231;12232;12233;12407;12408;12409;14963;14964	204;1233;2567;2814;2984;3272;3439;4329;5030;5137;6154;8568;10113;10188;10617;12097;12099;12233;12408;14963		326
Q9NR48	Q9NR48	1	1	1	Histone-lysine N-methyltransferase ASH1L	ASH1L	Histone-lysine N-methyltransferase ASH1L	1	1	1	1	1	0	1	0	1	0	0.4	0.4	0.4	332.79	2969	2969	1	-2	0.4	0	11824	11824	0	11879	0	1	0	1	+			827	1736	TRUE	1893	4941	6853	6853			325
Q9NRJ3	Q9NRJ3	1	1	1	C-C motif chemokine 28	CCL28	C-C motif chemokine 28	1	1	1	1	0	1	0	1	0	1	7.1	7.1	7.1	14.279	127	127	0	2.2955	0	7.1	0	0	0	0	0	0	1	1				828	2180	TRUE	2375	6184	8616	8616	190	337	326	49
Q9NRW3	Q9NRW3	1	1	1	DNA dC->dU-editing enzyme APOBEC-3C	APOBEC3C	DNA dC->dU-editing enzyme APOBEC-3C	1	1	1	1	1	0	1	0	1	0	6.3	6.3	6.3	22.826	190	190	1	-2	6.3	0	0	0	0	0	0	1	0	1	+			829	238	TRUE	265	815	1145	1145			327
Q9NRX1	Q9NRX1	3	3	3	RNA-binding protein PNO1	PNO1	RNA-binding protein PNO1	1	3	3	3	3	1	3	1	3	1	16.3	16.3	16.3	27.924	252	252	0	11.606	16.3	4.4	4481	2940.1	1540.9	2951.7	0	2	0	2				830	1526;2718;3516	True;True;True	1662;3016;3897	4350;7688;10055;10056	6041;10579;13910;13911	6041;10579;13910		662
Q9NS87	Q9NS87	1	1	1	Kinesin-like protein KIF15	KIF15	Kinesin-like protein KIF15	1	1	1	1	1	0	1	0	1	0	0.9	0.9	0.9	160.16	1388	1388	1	-2	0.9	0	5063	5063	0	5086.5	0	1	0	1	+			831	2512	TRUE	2753	7115	9861	9861		663	328
Q9NSD9	Q9NSD9	3	3	3	Phenylalanine--tRNA ligase beta subunit	FARSB	Phenylalanine--tRNA ligase beta subunit	1	3	3	3	3	0	3	0	3	0	5.1	5.1	5.1	66.115	589	589	0	3.3975	5.1	0	16231	16231	0	16281	0	3	0	3				832	298;2025;2092	True;True;True	333;2210;2281	994;5699;5924	1395;7877;8221	1395;7877;8221
Q9NSI2	Q9NSI2	1	1	1	Protein FAM207A	FAM207A	Protein FAM207A	1	1	1	1	1	0	1	0	1	0	5.2	5.2	5.2	25.456	230	230	0	3.8748	5.2	0	0	0	0	0	0	1	0	1				833	618	TRUE	682	1893	2616	2616
Q9NTK5	Q9NTK5	1	1	1	Obg-like ATPase 1	OLA1	Obg-like ATPase 1	1	1	1	1	0	1	0	1	0	1	3.8	3.8	3.8	44.743	396	396	0.0028818	1.1914	0	3.8	0	0	0	0	0	0	1	1				834	1658	TRUE	1811	4731	6568	6568
Q9NUD5	Q9NUD5	5	5	5	Zinc finger CCHC domain-containing protein 3	ZCCHC3	Zinc finger CCHC domain-containing protein 3	1	5	5	5	4	5	4	5	4	5	12.1	12.1	12.1	43.618	404	404	0	9.2492	9.9	12.1	97567	74795	22772	65963	40600	13	7	20				835	369;451;708;985;3272	True;True;True;True;True	413;414;507;781;1077;3622	1222;1223;1224;1462;1463;1464;1465;2132;2133;2134;2135;2821;9251;9252;9253	1699;1700;1701;2022;2023;2024;2025;2026;2027;2028;2936;2937;2938;2939;2940;3866;12691;12692;12693;12694;12695	1701;2026;2936;3866;12694		664
Q9NUK0	Q9NUK0	1	1	1	Muscleblind-like protein 3	MBNL3	Muscleblind-like protein 3	1	1	1	1	1	0	1	0	1	0	2.5	2.5	2.5	38.531	354	354	0	2.6295	2.5	0	0	0	0	0	0	2	0	2				836	3171	TRUE	3515	8977;8978	12292;12293	12292
Q9NUQ6	Q9NUQ6	4	4	4	SPATS2-like protein	SPATS2L	SPATS2-like protein	1	4	4	4	4	1	4	1	4	1	10.6	10.6	10.6	61.728	558	558	0	24.423	10.6	1.8	15946	15946	0	15960	0	11	4	15				837	88;579;2551;3540	True;True;True;True	89;643;2817;3925	257;258;259;260;261;262;263;264;265;266;267;1819;7250;7251;10114	347;348;349;350;351;352;353;354;355;356;357;358;2505;10025;10026;13990	352;2505;10025;13990			329;330
Q9NV06	Q9NV06	4	4	4	DDB1- and CUL4-associated factor 13	DCAF13	DDB1- and CUL4-associated factor 13	1	4	4	4	3	2	3	2	3	2	10.3	10.3	10.3	51.402	445	445	0	11.314	8.3	4.9	13423	7021.6	6401.5	0	8874.9	5	3	8				838	721;1946;2712;2993	True;True;True;True	795;2122;3009;3321	2167;5501;7670;7671;7672;8399;8400	2981;2982;7621;10546;10547;10548;11497;11498	2982;7621;10547;11497	191			87
Q9NV31	Q9NV31	2	2	2	U3 small nucleolar ribonucleoprotein protein IMP3	IMP3	U3 small nucleolar ribonucleoprotein protein IMP3	1	2	2	2	2	1	2	1	2	1	13.6	13.6	13.6	21.85	184	184	0	10.422	13.6	8.2	15141	15141	0	15211	0	3	1	4				839	2457;3503	True;True	2677;3882	6944;10003;10004	9630;13805;13806;13807	9630;13806
Q9NVH2	Q9NVH2	1	1	1	Integrator complex subunit 7	INTS7	Integrator complex subunit 7	1	1	1	1	0	1	0	1	0	1	1.1	1.1	1.1	106.83	962	962	1	-2	0	1.1	4366.2	0	4366.2	0	5989.1	0	3	3	+			840	1459	TRUE	1589	4156;4157;4158	5734;5735;5736	5735	192	338	331	415
Q9NVI7;Q5T2N8	Q9NVI7;Q5T2N8	8;4	8;4	3;2	ATPase family AAA domain-containing protein 3A;ATPase family AAA domain-containing protein 3C	ATAD3A;ATAD3C	ATPase family AAA domain-containing protein 3A; ATPase family AAA domain-containing protein 3C	2	8	8	3	7	5	7	5	3	2	12.3	12.3	4.9	71.368	634	634;411	0	46.214	10.9	7.1	54145	45837	8308.8	45893	0	14	8	22				841	338;1253;1731;2021;2806;2827;3132;3151	True;True;True;True;True;True;True;True	377;1363;1887;2206;3114;3115;3138;3474;3495	1130;1131;1132;1133;1134;3550;4927;4928;4929;4930;4931;5685;5686;7891;7892;7952;8870;8871;8872;8873;8926;8927	1588;1589;1590;1591;1592;4872;6837;6838;6839;6840;6841;6842;7859;7860;10835;10836;10908;12152;12153;12154;12155;12225;12226	1589;4872;6840;7859;10835;10908;12152;12225		577
Q9NVP1	Q9NVP1	10	10	10	ATP-dependent RNA helicase DDX18	DDX18	ATP-dependent RNA helicase DDX18	1	10	10	10	9	6	9	6	9	6	18.7	18.7	18.7	75.406	670	670	0	51.886	16.6	11.6	95046	66279	28766	66553	0	19	16	35				842	769;838;1212;1592;1699;2081;2167;2593;3264;3656	True;True;True;True;True;True;True;True;True;True	844;845;919;1322;1739;1853;2270;2362;2872;3614;4055	2292;2293;2294;2295;2296;2443;3438;3439;3440;4543;4544;4545;4546;4819;4820;4821;5907;6150;7386;9224;9225;9226;9227;9228;9229;9230;10433;10434;10435;10436	3187;3188;3189;3190;3191;3363;4727;4728;4729;6329;6330;6331;6332;6333;6334;6678;6679;6680;6681;8194;8195;8564;10209;12635;12636;12637;12638;12639;12640;12641;14409;14410;14411;14412;14413	3188;3363;4729;6330;6678;8194;8564;10209;12640;14409		339;340	332;333;334
Q9NVX2	Q9NVX2	3	3	3	Notchless protein homolog 1	NLE1	Notchless protein homolog 1	1	3	3	3	3	1	3	1	3	1	7	7	7	53.32	485	485	0	1.6997	7	1.9	0	0	0	0	0	3	1	4				843	1735;2237;3560	True;True;True	1892;2435;3949	4939;4940;6359;10189	6851;6852;8866;14086	6852;8866;14086		665
Q9NW13	Q9NW13	3	3	3	RNA-binding protein 28	RBM28	RNA-binding protein 28	1	3	3	3	3	2	3	2	3	2	3.7	3.7	3.7	85.737	759	759	0	5.4046	3.7	2.2	13671	10852	2819.9	10886	0	4	3	7				844	125;1178;2880	True;True;True	128;1285;3197	391;392;393;3340;3341;3342;8103	544;545;546;4567;4568;4569;11108	544;4569;11108
Q9NWT1	Q9NWT1	1	1	1	p21-activated protein kinase-interacting protein 1	PAK1IP1	p21-activated protein kinase-interacting protein 1	1	1	1	1	1	1	1	1	1	1	2.3	2.3	2.3	43.963	392	392	0.0029155	1.2039	2.3	2.3	0	0	0	0	0	2	1	3				845	1926	TRUE	2101	5449;5450;5451	7548;7549;7550	7548
[truncated: 112 more rows]
[truncated: 2 more columns]

## Sheet: CV_PA_B2
Protein IDs	Majority protein IDs	Peptide counts (all)	Peptide counts (razor+unique)	Peptide counts (unique)	Protein names	Gene names	Fasta headers	Number of proteins	Peptides	Razor + unique peptides	Unique peptides	Peptides C2	Peptides T2	Razor + unique peptides C2	Razor + unique peptides T2	Unique peptides C2	Unique peptides T2	Sequence coverage [%]	Unique + razor sequence coverage [%]	Unique sequence coverage [%]	Mol. weight [kDa]	Sequence length	Sequence lengths	Q-value	Score	Sequence coverage C2 [%]	Sequence coverage T2 [%]	Intensity	Intensity C2	Intensity T2	LFQ intensity C2	LFQ intensity T2	MS/MS count C2	MS/MS count T2	MS/MS count	Only identified by site	Reverse	Potential contaminant	id	Peptide IDs	Peptide is razor	Mod. peptide IDs	Evidence IDs	MS/MS IDs	Best MS/MS	Carbamidomethyl (C) site IDs	Deamidation (NQ) site IDs	Oxidation (M) site IDs	Carbamidomethyl (C) site positions
[truncated: 874 more rows]
[truncated: 2 more columns]

[truncated: 4 more sheets: CV_PA_B3, common in CV_PA , CONTROL, PA TREATED]
